# Supplementary material for: Metabolic reaction network-based recursive metabolite annotation for untargeted metabolomics
Source: Nat Commun. 2019 Apr 3;10:1516. doi: 10.1038/s41467-019-09550-x (PMC6447530; doi:10.1038/s41467-019-09550-x)
Supplement: Supplementary file 4 — Supplementary Data 1 [file 41467_2019_9550_MOESM4_ESM.xlsx]

## Sheet: Sheet1
Metabolite name	m/z [M+H]	Detected or not (Positive)	m/z [M-H]	Detected or not (Negative)	RT (s)
Deoxyinosine	253.093	YES	251.079	YES	315.66
Adenosine 3',5'-cyclic monophosphate (cAMP)	330.06	NO	328.045	YES	503.34
Glutathione disulfide	613.159	YES	611.145	YES	904.2
Nicotinamide adenine dinucleotide (NAD)	664.116	YES	662.102	YES	792.72
Betaine	118.086	YES	116.072	YES	538.56
N6-Acetyl-L-lysine	189.123	YES	187.109	YES	634.14
Cytidine	244.093	YES	242.078	YES	427.14
D-Biotin	245.095	YES	243.081	YES	478.86
Adenosine	268.104	YES	266.089	YES	296.82
Cytidine 5'-monophosphate (CMP)	324.059	NO	322.045	YES	829.14
Adenosine monophosphate (AMP)	348.07	YES	346.056	YES	727.68
Inosine 5'-monophosphate (IMP)	349.054	YES	347.04	YES	809.64
Dihydroxy-acetone-phosphate	171.005	YES	168.991	NO	802.284
cis-Aconitic acid	175.024	NO	173.009	YES	784.38
Thiamine pyrophosphate (TPP)	426.052	NO	424.038	NO	950.916
Uridine diphosphate glucose (UDP-D-Glucose)	567.062	YES	565.048	YES	796.56
L-Homocysteine	136.043	NO	134.028	YES	536.46
5'-Methylthioadenosine	298.097	YES	296.082	YES	163.92
Deoxycytidine monophosphate (dCMP)	308.064	NO	306.05	YES	801.96
Uridine 5'-monophosphate (UMP)	325.043	YES	323.029	YES	796.08
Nicotinamide ribotide	335.064	NO	333.049	YES	785.88
S-Adenosylhomocysteine	385.129	YES	383.114	YES	708.24
Nicotinamide adenine dinucleotide phosphate (NADP)	744.083	YES	742.068	YES	903.96
Flavin adenine dinucleotide (FAD)	786.164	YES	784.15	YES	705.84
Acetyl-DL-Leucine	174.112	NO	172.098	NO	327.72
S-Carboxymethyl-L-cysteine	180.033	NO	178.018	NO	685.008
Dephosphocoenzyme A (Dephospho-CoA)	688.156	NO	686.142	YES	623.52
L-2-Hydroxygluterate	149.044	NO	147.03	YES	694.56
Deoxythymidine monophosphate (dTMP)	323.064	YES	321.049	YES	747.18
Deoxycytidine triphosphate (dCTP)	467.997	NO	465.982	YES	933.9
Guanosine diphosphate (GDP)	444.032	NO	442.017	YES	911.64
Thiamine monophosphate (TMP)	345.078	NO	343.064	NO	913.422
Adenosine triphosphate (ATP)	508.003	NO	505.988	NO	931.59
D-glucosamine 1-phosphate	260.053	NO	258.038	YES	857.64
Adenosine 5'-phosphosulfate (APS)	428.027	NO	426.013	YES	641.34
Flavin mononucleotide (FMN)	457.112	YES	455.097	NO	750.324
Cytidine triphosphate (CTP)	483.992	YES	481.977	YES	945.6
Deoxyguanosine triphosphate (dGTP)	508.003	NO	505.988	NO	943.08
Uridine 5'-diphospho-glucuronic acid (UDP-D-Glucuronate)	581.042	YES	579.027	YES	848.22
N-Acetylputrescine	131.118	YES	129.103	NO	557.94
N-Carbamoyl-L-aspartic acid	177.051	NO	175.036	YES	737.82
Reduced nicotinamide adenine dinucleotide (NADH)	666.132	NO	664.117	NO	748.854
N-Acetyl-L-phenylalanine	208.097	YES	206.082	YES	292.56
Tryptamine	161.107	YES	159.093	YES	334.38
L-2-Aminoadipic acid	162.076	YES	160.062	YES	732.42
Phosphoenolpyruvate	168.99	YES	166.975	NO	861.702
Isobutyryl coenzyme A （Isobutyryl-CoA）	838.164	YES	836.15	YES	716.16
D-Glucuronic acid	195.05	NO	193.035	YES	691.08
Argininosuccinic acid	291.13	YES	289.115	YES	849.18
2-keto-D-Gluconic acid	195.05	NO	193.035	YES	691.08
Glycyl-L-leucine	189.123	YES	187.109	YES	495.12
4-Pyridoxic acid	184.06	YES	182.046	YES	61.32
2'-Deoxyguanosine 5'-diphosphate (dGDP)	428.037	NO	426.022	NO	906.72
Cholesterol sulfate	467.319	NO	465.304	YES	39.9
Phosphorylcholine	184.073	YES	182.059	NO	917.88
sn-Glycerol 3-phosphate	173.021	YES	171.006	YES	783.54
Salicyluric acid	196.06	NO	194.046	YES	251.1
Deoxyadenosine monophosphate (dAMP)	332.075	YES	330.061	YES	760.98
Biopterin	238.093	YES	236.079	YES	461.82
D-Neopterin	254.088	NO	252.074	NO	591.246
4-Guanidinobutyric acid	146.092	YES	144.078	YES	647.82
Naringin	581.187	YES	579.172	YES	329.88
Pantothenic acid	220.118	YES	218.103	YES	476.22
N-Acetylaspartylglutamic acid (NAAG)	305.098	NO	303.083	YES	782.34
5'-Deoxyadenosine	252.109	YES	250.095	YES	200.34
Pyridoxal (Vitamin B6)	168.066	YES	166.051	NO	194.22
5-Methoxydimethyltryptamine	219.149	YES	217.135	NO	236.796
3-Methyluric acid	183.051	NO	181.037	NO	499.44
Isobutyrylglycine	146.081	NO	144.067	NO	363.9
N2,N2-Dimethylguanosine	312.13	NO	310.116	NO	335.04
1-Methylxanthine	167.056	NO	165.042	NO	196.38
Alpha-N-Phenylacetyl-L-glutamine	265.118	YES	263.104	YES	379.38
Glycocholic acid	466.316	YES	464.302	YES	439.08
D-Fructose 1,6-bisphosphate	341.003	NO	338.989	NO	940.44
N-Acetyl-L-alanine	132.066	NO	130.051	NO	437.76
N6-methyladenosine	282.12	NO	280.105	NO	230.94
2'-O-methyladenosine	282.12	NO	280.105	YES	183.12
N4-Acetylcytidine	286.103	NO	284.089	NO	284.4
Pseudouridine	245.077	NO	243.062	YES	280.62
7-methylguanosine	298.115	NO	296.1	NO	561.51
2-Thiocytidine	260.07	NO	258.055	NO	306.12
3-Methyluridine	259.092	NO	257.078	NO	138.66
Acetylcholine	146.118	YES	144.103	NO	360.948
Dimethylglycine	104.071	YES	102.056	YES	709.56
D-Glucose 6-phosphate	261.037	YES	259.022	YES	858.78
Cytidine monophosphate N-acetylneuraminic acid	615.155	YES	613.14	YES	787.86
L-Anserine	241.13	YES	239.115	YES	750.6
Allantoic acid	177.062	NO	175.047	YES	634.08
5-Aminolevulinic acid	132.066	NO	130.051	NO	626.76
O-Succinyl-L-homoserine	220.082	NO	218.067	YES	703.14
Sepiapterin	238.093	YES	236.079	YES	328.32
S-Lactoylglutathione	380.112	YES	378.098	YES	700.74
S-Nitroso-L-glutathione	337.081	NO	335.067	NO	655.92
N1-Methyl-2-pyridone-5-carboxamide	153.066	YES	151.051	YES	199.68
Hordenine	166.123	YES	164.108	YES	287.52
GDP-L-fucose	590.09	YES	588.075	YES	810.66
Nicotinic acid adenine dinucleotide (NAAD)	665.1	NO	663.086	YES	922.98
gamma-L-Glutamyl-L-phenylalanine	295.129	NO	293.114	NO	613.56
gamma-Glutamyl-L-methionine	279.101	NO	277.086	NO	654.18
gamma-L-Glutamyl-L-valine	247.129	NO	245.114	NO	675.36
5-Amino-4-carbamoylimidazole (AICA)	127.061	YES	125.047	YES	251.7
Fumaric acid	117.018	NO	115.004	YES	658.08
Succinic acid	119.034	NO	117.019	YES	683.88
Nicotinic acid	124.039	YES	122.025	YES	371.46
taurine	126.022	YES	124.007	YES	525.3
Malic acid	135.029	NO	133.014	YES	720.9
Hypoxanthine	137.046	YES	135.031	YES	293.64
p-Hydroxybenzoic acid	139.039	NO	137.024	YES	310.38
2,3-Dihydroxybenzoic acid	155.034	NO	153.019	YES	68.82
Orotic acid	157.024	NO	155.01	YES	395.76
Uric acid	169.036	NO	167.021	YES	574.5
myo-Inositol	181.071	YES	179.056	YES	719.88
Xanthurenic acid	206.045	NO	204.03	NO	374.472
Uridine	245.077	YES	243.062	YES	280.62
Inosine	269.088	YES	267.073	YES	385.56
Sucrose	343.124	YES	341.109	YES	718.08
Ethanolamine	62.0601	NO	60.0455	NO	545.712
Imidazole	69.0447	YES	67.0302	NO	88.02
Glycine	76.0393	YES	74.0247	YES	662.34
gamma-Aminobutyric acid (GABA)	104.071	YES	102.056	YES	709.56
Cytosine	112.051	YES	110.036	YES	339.72
Creatinine	114.066	YES	112.052	YES	290.88
Creatine	132.077	YES	130.062	YES	629.58
Nicotinamide	123.055	YES	121.041	YES	97.14
Thymine	127.05	YES	125.036	YES	123
L-Pipecolic acid	130.086	YES	128.072	YES	553.08
L-Leucine	132.102	YES	130.087	YES	467.64
L-Aspartic Acid	134.045	YES	132.03	YES	727.92
Adenine	136.062	YES	134.047	YES	275.7
L-Glutamine	147.076	YES	145.062	YES	676.08
L-Glutamic acid	148.06	YES	146.046	YES	709.56
L-Methionine	150.058	NO	148.044	YES	507
L-Carnitine	162.112	YES	160.098	NO	631.98
L-Phenylalanine	166.086	YES	164.072	YES	454.92
L-Arginine	175.119	NO	173.104	NO	941.178
L-Citrulline	176.103	NO	174.088	NO	705.654
L-Tyrosine	182.081	YES	180.067	YES	537.84
L-O-Phosphoserine	186.016	NO	184.002	NO	873.66
N-Acetylglutamine	189.087	NO	187.072	NO	549.42
L-Tryptophan	205.097	NO	203.083	YES	458.28
N-Acetyl-D-glucosamine	222.097	YES	220.083	YES	458.64
Deoxyguanosine	268.104	YES	266.089	YES	405.96
Guanosine	284.099	YES	282.084	YES	468.06
Riboflavin (Vitamin B2)	377.146	YES	375.131	YES	375.24
Sarcosine	90.055	YES	88.0404	YES	625.74
L-Lactic acid	91.039	NO	89.0244	YES	391.26
Citraconic acid	131.034	NO	129.019	YES	104.16
Kynurenic acid	190.05	YES	188.035	YES	307.62
Pyridoxine	170.081	YES	168.067	YES	196.5
beta-D-Glucosamine	180.087	YES	178.072	YES	567.48
L-Kynurenine	209.092	NO	207.077	NO	449.94
Flavone	223.075	YES	221.061	NO	50.988
Thiamine	266.12	NO	264.105	NO	601.314
Folic acid	442.147	YES	440.132	YES	761.4
L-Proline	116.071	YES	114.056	YES	561.12
L-Serine	106.05	YES	104.035	YES	683.46
L-Valine	118.086	YES	116.072	YES	538.56
Aminohippuric acid	195.076	YES	193.062	YES	406.02
N-Formylmethionine	178.053	YES	176.039	YES	330
L-Dihydroorotic acid	159.04	NO	157.025	YES	508.86
L-Methionine sulfoxide	166.053	NO	164.039	NO	661.974
L-Asparagine	133.061	YES	131.046	YES	682.5
L-Lysine	147.113	YES	145.098	YES	989.34
Glycerophosphocholine	259.118	YES	257.103	NO	699.426
L-Homoserine	120.066	YES	118.051	YES	643.92
Purine	121.051	YES	119.036	YES	194.58
Choline	105.115	NO	103.1	NO	456.93
NG,NG-Dimethyl-L-arginine (ADMA)	203.15	NO	201.136	NO	889.41
L-Homocysteic acid	184.027	YES	182.013	YES	678.6
S-Methyl-L-cysteine	136.043	NO	134.028	NO	536.46
Xanthosine	285.083	YES	283.068	YES	547.98
Glyceric acid	107.034	NO	105.019	YES	540.72
beta-Hydroxybutyric acid	105.055	NO	103.04	YES	405.84
5-hydroxy-Tryptophan	221.092	NO	219.077	YES	529.02
L-Abrine	219.113	YES	217.098	YES	403.98
Deoxycytidine	228.098	YES	226.083	YES	362.94
L-Carnosine	227.114	YES	225.099	YES	766.56
Dihydrothymine	129.066	YES	127.051	YES	676.08
N-Acetyl-L-tyrosine	224.092	NO	222.077	NO	378.12
2-Hydroxyadenine	152.057	NO	150.042	NO	532.176
Methylguanidine	74.0713	YES	72.0567	NO	446.472
DL-2-Aminooctanoic acid	160.133	NO	158.119	NO	394.8
L-histidinol	142.098	NO	140.083	NO	602.064
Hydroxyisocaproic acid	133.086	NO	131.071	NO	212.46
Ornithine	133.097	NO	131.083	YES	949.56
histamine	112.087	NO	110.072	NO	649.758
Ureidopropionic acid	133.061	YES	131.046	NO	559.98
7-Methylxanthine	167.056	YES	165.042	NO	196.38
Phenyllactic acid	167.07	NO	165.056	YES	180.54
Cytidine diphosphate choline (CDPcholine)	489.115	YES	487.1	YES	804.18
Urocanic acid	139.05	YES	137.036	YES	505.8
5-Aminopentanoic acid	118.086	YES	116.072	YES	538.56
N-Acetylcadaverine	145.134	NO	143.119	NO	495.54
Nicotinuric acid	181.061	YES	179.046	NO	477.48
3,7-Dimethyluric acid	197.067	YES	195.052	YES	398.58
6-Hydroxynicotinic acid	140.034	YES	138.02	NO	521.562
cis-4-Hydroxy-D-proline	132.066	NO	130.051	NO	626.76
5-Methoxytryptamine	191.118	YES	189.103	YES	336.36
2'-Deoxyguanosine 5'-monophosphate (dGMP)	348.07	NO	346.056	YES	727.68
Propionylglycine	132.066	NO	130.051	NO	437.76

## Sheet: Definition of columns
Columns	Definition
Metabolite name	Name of metabolites
m/z [M+H]	Mass to change ratio of metabolites in positive mode (+H)
Detected or not (Positive)	Is this metabolites detected in positive mode?
m/z [M-H]	Mass to change ratio of metabolites in negative mode (-H)
Detected or not (Negative)	Is this metabolites detected in negative mode?
RT (s)	Retention time
