# Supplementary material for: Metabolic reaction network-based recursive metabolite annotation for untargeted metabolomics
Source: Nat Commun. 2019 Apr 3;10:1516. doi: 10.1038/s41467-019-09550-x (PMC6447530; doi:10.1038/s41467-019-09550-x)
Supplement: Supplementary file 5 — Supplementary Data 2 [file 41467_2019_9550_MOESM5_ESM.xlsx]

## Sheet: Positive mode
Peak name	Standard (KEGG ID)	MetDNA (KEGG ID)	Standard (Compound name)	MetDNA (Compound name)
M253T317	C05512	C05512;C15586	Deoxyinosine	Deoxyinosine;N-D-Ribosylpurine
M613T905	C00127	C00127	Glutathione disulfide	Glutathione disulfide
M664T792	C00003	#N/A	NAD+	NA
M118T486	C00719	C00719	Betaine	Betaine
M189T660	C02727	C02727	N6-Acetyl-L-lysine	N6-Acetyl-L-lysine
M244T429	C00475	C00475;C12448	Cytidine	Cytidine;Ecgonine methyl ester
M245T479	C00120	C00120	Biotin	Biotin
M268T299	C00212	C00078;C00212	Adenosine	L-Tryptophan;Adenosine
M348T777	C00020	C00020;C01367	AMP	AMP;3'-AMP
M349T809	C00130	C00130	IMP	IMP
M171T782	C00111	#N/A	Glycerone phosphate	NA
M567T797	C00029	C00052	UDP-glucose	UDP-alpha-D-galactose
M298T163	C00170	#N/A	5'-Methylthioadenosine	NA
M325T794	C00105	C00105	UMP	UMP
M385T697	C00021	C00021	S-Adenosyl-L-homocysteine	S-Adenosyl-L-homocysteine
M744T903	C00006	C00006	NADP+	NADP+
M786T706	C00016	C00016	FAD	FAD
M323T747	C00364	C00364	dTMP	dTMP
M457T734	C00061	C00061	FMN	FMN
M484T940	C00063	C00063	CTP	CTP
M581T848	C00167	C00167;C00617	UDP-glucuronate	UDP-glucuronate;UDP-D-galacturonate
M131T636_2	C02714	C02714	N-Acetylputrescine	N-Acetylputrescine
M208T287	C03519	C03519;C05620;C01198;C05607;C11457	N-Acetyl-L-phenylalanine	N-Acetyl-L-phenylalanine;N-Acetyl-D-phenylalanine;3-(2-Hydroxyphenyl)propanoate;Phenyllactate;3-(3-Hydroxyphenyl)propanoic acid
M161T335	C00398	C00398	Tryptamine	Tryptamine
M162T733	C00956	C01234;C00956	L-2-Aminoadipate	1-Aminocyclopropane-1-carboxylate;L-2-Aminoadipate
M169T822	C00074	#N/A	Phosphoenolpyruvate	NA
M838T715	C00630	C02090	2-Methylpropanoyl-CoA	Trypanothione
M291T849	C03406	C03406	N-(L-Arginino)succinate	N-(L-Arginino)succinate
M189T496	C02155	C02727	Glycyl-leucine	N6-Acetyl-L-lysine
M184T61	C00847	#N/A	4-Pyridoxate	NA
M184T919	C00588	C00588	Choline phosphate	Choline phosphate
M173T783	C00093	C00093	sn-Glycerol 3-phosphate	sn-Glycerol 3-phosphate
M332T759	C00360	C01817;C04376;C05382	dAMP	L-Homocystine;5'-Phosphoribosyl-N-formylglycinamide;Sedoheptulose 7-phosphate
M238T463	C06313	C03150;C04874;C21008;C01133;C00257	Biopterin	Nicotinamide-beta-riboside;2-Amino-4-hydroxy-6-(D-erythro-1,2,3-trihydroxypropyl)-7,8-dihydropteridine;7,8-Dihydromonapterin;N-Acetyl-D-glucosaminate;D-Gluconic acid
M146T649	C01035	C06393;C01035;C05715	4-Guanidinobutanoate	2,3-Diaminopropanoate;4-Guanidinobutanoate;gamma-Amino-gamma-cyanobutanoate
M581T330	C09789	C09789	Naringin	Naringin
M220T477	C00864	C00864	Pantothenate	Pantothenate
M252T200	C05198	#N/A	5'-Deoxyadenosine	NA
M168T189	C00250	#N/A	Pyridoxal	NA
M219T255	C08309	#N/A	N,N-Dimethyl-5-methoxytryptamine	NA
M265T381	C04148	C04148	Phenylacetylglutamine	Phenylacetylglutamine
M466T440	C01921	C01921	Glycocholate	Glycocholate
M146T349_2	C01996	C02837;C19809	Acetylcholine	L-Lysine 1,6-lactam;(S)-Piperidine-2-carboxamide
M104T542	C01026	C01026;C02721;C11735;C01205;C00334	N,N-Dimethylglycine	N,N-Dimethylglycine;N-Methyl-L-alanine;N-Ethylglycine;(R)-3-Amino-2-methylpropanoate;4-Aminobutanoate
M261T884	C00092	C00279;C05345;C00275	D-Glucose 6-phosphate	D-Erythrose 4-phosphate;beta-D-Fructose 6-phosphate;D-Mannose 6-phosphate
M615T789	C00128	C00128	CMP-N-acetylneuraminate	CMP-N-acetylneuraminate
M241T752	C01262	C04138;C00884;C01262	beta-Alanyl-N(pi)-methyl-L-histidine	N(alpha)-gamma-L-Glutamylhistamine;Homocarnosine;beta-Alanyl-N(pi)-methyl-L-histidine
M238T330	C00835	C00835	Sepiapterin	Sepiapterin
M380T701	C03451	C03451;C04713;C04540	(R)-S-Lactoylglutathione	(R)-S-Lactoylglutathione;N6-(delta2-Isopentenyl)-adenosine 5'-monophosphate;N4-(Acetyl-beta-D-glucosaminyl)asparagine
M153T143	C05842	#N/A	N1-Methyl-2-pyridone-5-carboxamide	NA
M166T289	C06199	#N/A	Hordenine	NA
M590T813	C00325	C00325	GDP-L-fucose	GDP-L-fucose
M127T253	C04051	#N/A	5-Amino-4-imidazolecarboxyamide	NA
M124T373	C00253	C06813;C00253;C07446;C00266;C00086	Nicotinate	Nitrobenzene;Nicotinate;Isonicotinic acid;Glycolaldehyde;Urea
M126T526_2	C00245	C00245;C02193;C01044;C00565;C06555	Taurine	Taurine;Pyruvate oxime;N-Formyl-L-aspartate;Trimethylamine;Biuret
M137T295_2	C00262	C00262	Hypoxanthine	Hypoxanthine
M181T712	C00137	C01934;C01680;C01720;C10906;C00031	myo-Inositol	L-Rhamnonate;D-Fuconate;L-Fuconate;D-Fructose;D-Glucose
M245T282	C00299	C00299	Uridine	Uridine
M269T387	C00294	C00294	Inosine	Inosine
M343T669	C00089	C01728;C05400;C21336;C00089;C00185	Sucrose	Mannobiose;Epimelibiose;beta-1,2-Mannobiose;Sucrose;Cellobiose;Maltose
M69T111	C01589	#N/A	Imidazole	NA
M76T660	C00037	C00037	Glycine	Glycine
M104T681	C00334	C00334;C01026	4-Aminobutanoate	4-Aminobutanoate;N,N-Dimethylglycine
M112T341_2	C00380	C00380	Cytosine	Cytosine
M114T292	C00791	#N/A	Creatinine	NA
M132T632_2	C00300	C03065;C00300;C02512	Creatine	3-Guanidinopropanoate;Creatine;3-Cyano-L-alanine
M123T95_2	C00153	#N/A	Nicotinamide	NA
M127T130	C00178	#N/A	Thymine	NA
M130T554	C00408	C00408;C02647	L-Pipecolate	L-Pipecolate;4-Guanidinobutanal
M132T469	C00123	C01933	L-Leucine	L-Norleucine
M134T725	C00049	C00049;C00122;C01384;C00402;C19911	L-Aspartate	L-Aspartate;Fumarate;Maleic acid;D-Aspartate;Iminodiacetate
M136T277_2	C00147	C00147	Adenine	Adenine
M147T675	C00064	C00064;C01879	L-Glutamine	L-Glutamine;Pidolic acid
M148T710	C00025	C00025;C00217;C00302;C03618;C05574	L-Glutamate	L-Glutamate;D-Glutamate;Glutamate;L-threo-3-Methylaspartate;3-Aminopentanedioate
M162T644_2	C00318	C00318	L-Carnitine	L-Carnitine
M166T456	C00079	C00423;C02057;C00079	L-Phenylalanine	trans-Cinnamate;Phenylalanine;L-Phenylalanine
M182T539	C00082	C00082;C03290;C03087	L-Tyrosine	L-Tyrosine;L-threo-3-Phenylserine;5-Acetamidopentanoate
M222T461	C00140	C00140;C00645;C01132;C20328;C00095	N-Acetyl-D-glucosamine	N-Acetyl-D-glucosamine;N-Acetyl-D-mannosamine;N-Acetyl-D-galactosamine;N-Acetyl-alpha-D-glucosamine;D-Fructose
M268T407	C00330	C00212	Deoxyguanosine	Adenosine
M284T469	C00387	C00387	Guanosine	Guanosine
M377T376	C00255	C00255	Riboflavin	Riboflavin
M90T632	C00213	C00041;C00213	Sarcosine	L-Alanine;Sarcosine
M190T308	C01717	C02814;C02946;C01108	4-Hydroxy-2-quinolinecarboxylic acid	Benzene-1,2,4-triol;4-Acetamidobutanoate;1,2,3-Trihydroxybenzene
M170T201	C00314	C00314	Pyridoxine	Pyridoxine
M180T553	C08349	C00329;C02991;C17209;C18028;C00188	beta-D-Glucosamine	D-Glucosamine;L-Rhamnono-1,4-lactone;2-Deoxy-scyllo-inosose;L-Fucono-1,5-lactone;L-Threonine
M223T57	C15608	#N/A	Flavone	NA
M442T762	C00504	#N/A	Folate	NA
M116T562	C00148	C00763;C00148	L-Proline	D-Proline;L-Proline
M106T682	C00065	C00065;C00716	L-Serine	L-Serine;Serine
M118T486	C00183	C00719	L-Valine	Betaine
M195T407	D06890	C12115;C03659;C03660;C06352	NA	3-Amino-4-hydroxybenzoate;D-Bornesitol;L-Bornesitol;4-O-Methyl-myo-inositol
M178T332	C03145	#N/A	N-Formylmethionine	NA
M133T682	C00152	C00152	L-Asparagine	L-Asparagine
M147T993	C00047	#N/A	L-Lysine	NA
M259T711	C00670	#N/A	sn-Glycero-3-phosphocholine	NA
M120T644	C00263	C00109;C00164	L-Homoserine	2-Oxobutanoate;Acetoacetate
M121T195	C15587	C15587	Purine	Purine
M184T679	C16511	#N/A	L-Homocysteic acid	NA
M285T549	C01762	C01762	Xanthosine	Xanthosine
M219T405	C02983	C02983	Abrine	Abrine
M228T364	C00881	C00881	Deoxycytidine	Deoxycytidine
M227T767	C00386	C00386;C06657	Carnosine	Carnosine;Guanidinoproclavaminic acid
M129T81_2	C00906	#N/A	5,6-Dihydrothymine	NA
M74T469	C02294	#N/A	Methylguanidine	NA
M133T561	C02642	C01043;C00152;C02642	3-Ureidopropionate	N-Carbamoylsarcosine;L-Asparagine;3-Ureidopropionate
M167T196	C16353	C00250	7-Methylxanthine	Pyridoxal
M489T805	C00307	C00307;C19703	CDP-choline	CDP-choline;1-O-[2-(L-Cysteinamido)-2-deoxy-alpha-D-glucopyranosyl]-1D-myo-inositol
M139T506	C00785	C00785	Urocanate	Urocanate
M118T486	C00431	C00719	5-Aminopentanoate	Betaine
M181T478	C05380	C05380;C16623;C00441;C03508;C01020	Nicotinurate	Nicotinurate;Isonicotinylglycine;L-Aspartate 4-semialdehyde;L-2-Amino-3-oxobutanoic acid;6-Hydroxynicotinate
M197T401	C16360	C02714	3,7-Dimethyluric acid	N-Acetylputrescine
M140T517	C01020	#N/A	6-Hydroxynicotinate	NA
M191T337	C05659	C06212;C17236	5-Methoxytryptamine	N-Methylserotonin;3-Phenylpropionaldoxim

## Sheet: Negative mode
Peak name	Standard (KEGG ID)	MetDNA (KEGG ID)	Standard (Compound name)	MetDNA (Compound name)
M251T316	C05512	C05512;C01909;C15586;C00296;C08538	Deoxyinosine	Deoxyinosine;Dethiobiotin;N-D-Ribosylpurine;Quinate;Betalamic acid
M328T504	C00575	C00362;C02353;C00575	3',5'-Cyclic AMP	dGMP;2',3'-Cyclic AMP;3',5'-Cyclic AMP
M611T904	C00127	C00127	Glutathione disulfide	Glutathione disulfide
M662T793	C00003	#N/A	NAD+	NA
M116T539	C00719	C00183;C00431	Betaine	L-Valine;5-Aminopentanoate
M187T634	C02727	#N/A	N6-Acetyl-L-lysine	NA
M242T429	C00475	C00475;C00919;C04280;C00254;C00251	Cytidine	Cytidine;Choline sulfate;1-Guanidino-1-deoxy-scyllo-inositol;Prephenate;Chorismate
M243T480	C00120	C20843;C16850;C00588	Biotin	N5-Phenyl-L-glutamine;2-Amino-3,7-dideoxy-D-threo-hept-6-ulosonic acid;Choline phosphate
M266T297	C00212	C00212	Adenosine	Adenosine
M322T830	C00055	C00055	CMP	CMP
M346T727	C00020	C01367;C00362	AMP	3'-AMP;dGMP
M347T809	C00130	C00130	IMP	IMP
M173T785	C00417	C00679;C03921;C00158;C00311;C00736	cis-Aconitate	5-Dehydro-4-deoxy-D-glucarate;2-Dehydro-3-deoxy-D-glucarate;Citrate;Isocitrate;Cysteine
M565T797	C00029	C00052;C00029;C03733	UDP-glucose	UDP-alpha-D-galactose;UDP-glucose;UDP-alpha-D-galactofuranose
M134T538	C00155	C00155	L-Homocysteine	L-Homocysteine
M296T161	C00170	C00170	5'-Methylthioadenosine	5'-Methylthioadenosine
M306T803	C00239	C00239	dCMP	dCMP
M323T795	C00105	C00105	UMP	UMP
M333T787	C00455	C04641;C10517;C04703;C04359;C00455	Nicotinamide D-ribonucleotide	2-(alpha-D-Galactosyl)-sn-glycerol 3-phosphate;2-(alpha-D-Glucosyl)-sn-glycerol 3-phosphate;alpha-D-Galactosyl-(1,1')-sn-glycerol 3-phosphate;1-Deoxy-D-altro-heptulose 7-phosphate;Nicotinamide D-ribonucleotide
M383T709	C00021	C00021	S-Adenosyl-L-homocysteine	S-Adenosyl-L-homocysteine
M742T904	C00006	#N/A	NADP+	NA
M784T707	C00016	C00016	FAD	FAD
M686T623	C00882	C00882	Dephospho-CoA	Dephospho-CoA
M147T695	C03196	C06032;C01087;C02630;C03196;C02612	(S)-2-Hydroxyglutarate	D-erythro-3-Methylmalate;(R)-2-Hydroxyglutarate;2-Hydroxyglutarate;(S)-2-Hydroxyglutarate;(R)-2-Methylmalate
M321T747	C00364	C00364	dTMP	dTMP
M466T926	C00458	C00458;C17945	dCTP	dCTP;Phosphonoformyl-CMP
M442T916	C00035	C00035	GDP	GDP
M258T852	C06156	C06156;C06377;C00352;C01283;C16848	alpha-D-Glucosamine 1-phosphate	alpha-D-Glucosamine 1-phosphate;D-Galactosamine 6-phosphate;D-Glucosamine 6-phosphate;1-Amino-1-deoxy-scyllo-inositol 4-phosphate;6-Deoxy-5-ketofructose 1-phosphate
M426T642	C00224	C00224	Adenylyl sulfate	Adenylyl sulfate
M482T941	C00063	C00063	CTP	CTP
M579T849	C00167	C00167;C00617	UDP-glucuronate	UDP-glucuronate;UDP-D-galacturonate
M175T738	C00438	C00438	N-Carbamoyl-L-aspartate	N-Carbamoyl-L-aspartate
M206T292	C03519	C03519	N-Acetyl-L-phenylalanine	N-Acetyl-L-phenylalanine
M159T335	C00398	C03087	Tryptamine	5-Acetamidopentanoate
M160T733	C00956	C00956;C02207;C01077;C01046;C06234	L-2-Aminoadipate	L-2-Aminoadipate;beta-Alanopine;O-Acetyl-L-homoserine;N-Methyl-L-glutamate;4-Methyl-L-glutamate
M836T716	C00630	C00630;C00136	2-Methylpropanoyl-CoA	2-Methylpropanoyl-CoA;Butanoyl-CoA
M193T692	C00191	C00149;C00497;C00333;C01062;C06473	D-Glucuronate	(S)-Malate;(R)-Malate;D-Galacturonate;5-Dehydro-D-gluconate;2-Keto-D-gluconic acid
M289T851	C03406	#N/A	N-(L-Arginino)succinate	NA
M193T692	C06473	C00149;C00497;C00333;C01062;C06473	2-Keto-D-gluconic acid	(S)-Malate;(R)-Malate;D-Galacturonate;5-Dehydro-D-gluconate;2-Keto-D-gluconic acid
M187T496	C02155	C02727;C20802;C02837	Glycyl-leucine	N6-Acetyl-L-lysine;(4S)-4-Hydroxy-L-isoleucine;L-Lysine 1,6-lactam
M182T61_1	C00847	#N/A	4-Pyridoxate	NA
M465T41	C18043	#N/A	Cholesterol sulfate	NA
M171T784	C00093	C00093	sn-Glycerol 3-phosphate	sn-Glycerol 3-phosphate
M194T250	C07588	C07588	Salicyluric acid	Salicyluric acid
M330T760	C00360	C00360	dAMP	dAMP
M236T464	C06313	C06313	Biopterin	Biopterin
M144T649	C01035	C01035	4-Guanidinobutanoate	4-Guanidinobutanoate
M579T330	C09789	C09789	Naringin	Naringin
M218T477	C00864	C00864	Pantothenate	Pantothenate
M303T784	C12270	C12270	N-Acetylaspartylglutamate	N-Acetylaspartylglutamate
M250T201	C05198	C05198;C00559	5'-Deoxyadenosine	5'-Deoxyadenosine;Deoxyadenosine
M263T381	C04148	C04148	Phenylacetylglutamine	Phenylacetylglutamine
M464T441	C01921	C01921	Glycocholate	Glycocholate
M280T185	C04779	C02494;C16721;C13624	rRNA containing a single residue of 2'-O-methyladenosine	1-Methyladenosine;Platydesmine;Bisphenol A
M243T281	C02067	C00299	Pseudouridine	Uridine
M102T711	C01026	#N/A	N,N-Dimethylglycine	NA
M259T859	C00092	C00636;C00446;C00279;C05345;C00092	D-Glucose 6-phosphate	D-Mannose 1-phosphate;alpha-D-Galactose 1-phosphate;D-Erythrose 4-phosphate;beta-D-Fructose 6-phosphate;D-Glucose 6-phosphate
M613T789	C00128	C00128	CMP-N-acetylneuraminate	CMP-N-acetylneuraminate
M239T751	C01262	C06114;C04138;C00884	beta-Alanyl-N(pi)-methyl-L-histidine	gamma-Glutamyl-beta-aminopropiononitrile;N(alpha)-gamma-L-Glutamylhistamine;Homocarnosine
M175T635	C00499	#N/A	Allantoate	NA
M218T704	C01118	C01118	O-Succinyl-L-homoserine	O-Succinyl-L-homoserine
M236T329	C00835	C04874;C21008;C03150;C12448;C06582	Sepiapterin	2-Amino-4-hydroxy-6-(D-erythro-1,2,3-trihydroxypropyl)-7,8-dihydropteridine;7,8-Dihydromonapterin;Nicotinamide-beta-riboside;Ecgonine methyl ester;2-Hydroxy-6-oxo-7-methylocta-2,4-dienoate
M378T702	C03451	C03451	(R)-S-Lactoylglutathione	(R)-S-Lactoylglutathione
M151T140	C05842	C05842	N1-Methyl-2-pyridone-5-carboxamide	N1-Methyl-2-pyridone-5-carboxamide
M164T288	C06199	#N/A	Hordenine	NA
M588T814	C00325	C00498;C06192;C00043;C00203;C00325	GDP-L-fucose	ADP-glucose;ADP-mannose;UDP-N-acetyl-alpha-D-glucosamine;UDP-N-acetyl-D-galactosamine;GDP-L-fucose
M663T923	C00857	#N/A	Deamino-NAD+	NA
M125T252	C04051	C03134;C01995	5-Amino-4-imidazolecarboxyamide	N,N-Dimethylformamide;Acetone oxime
M115T659	C00122	C00149;C00497	Fumarate	(S)-Malate;(R)-Malate
M117T685_2	C00042	C00042	Succinate	Succinate
M122T373	C00253	#N/A	Nicotinate	NA
M124T526_2	C00245	C00245;C06555;C20249;C00213;C02193	Taurine	Taurine;Biuret;(Z)-3-Peroxyaminoacrylate;Sarcosine;Pyruvate oxime
M133T722	C00711	C00149;C00497	Malate	(S)-Malate;(R)-Malate
M135T294	C00262	C00262;C00509;C15499	Hypoxanthine	Hypoxanthine;Naringenin;Pentane-2,4-dione
M137T311	C00156	C00156;C00805	4-Hydroxybenzoate	4-Hydroxybenzoate;Salicylate
M153T70	C00196	#N/A	2,3-Dihydroxybenzoate	NA
M155T398	C00295	C03030;C02022;C02045;C11145;C02804	Orotate	Uracil 5-carboxylate;D-Erythrulose;L-Erythrulose;Methanesulfonic acid;5-Hydroxypentanoate
M167T574	C00366	C02642;C01043;C00152;C01596;C02527	Urate	3-Ureidopropionate;N-Carbamoylsarcosine;L-Asparagine;Maleamate;Butanoylphosphate
M179T720	C00137	C00795	myo-Inositol	D-Tagatose
M243T281	C00299	C00299	Uridine	Uridine
M267T387	C00294	C00294;C11544;C19792;C03003	Inosine	Inosine;2-O-(alpha-D-Mannosyl)-D-glycerate;2-O-(alpha-D-Glucopyranosyl)-D-glycerate;N-Glucosylnicotinate
M341T720	C00089	C00208;C00243	Sucrose	Maltose;Lactose
M74T661	C00037	C00037	Glycine	Glycine
M102T711	C00334	#N/A	4-Aminobutanoate	NA
M110T341	C00380	C00380	Cytosine	Cytosine
M112T291	C00791	#N/A	Creatinine	NA
M130T630	C00300	C03065;C00300	Creatine	3-Guanidinopropanoate;Creatine
M121T96	C00153	#N/A	Nicotinamide	NA
M125T121	C00178	#N/A	Thymine	NA
M128T554	C00408	#N/A	L-Pipecolate	NA
M130T469_2	C00123	C00407;C01933;C00123	L-Leucine	L-Isoleucine;L-Norleucine;L-Leucine
M132T727	C00049	C00402;C00049	L-Aspartate	D-Aspartate;L-Aspartate
M134T275	C00147	C00147	Adenine	Adenine
M145T676	C00064	C00819;C00064;C16673;C00065;C00740	L-Glutamine	D-Glutamine;L-Glutamine;Isoglutamine;L-Serine;D-Serine
M146T711_2	C00025	C03790;C00025;C00979;C00217;C03618	L-Glutamate	N-(Carboxymethyl)-D-alanine;L-Glutamate;O-Acetyl-L-serine;D-Glutamate;L-threo-3-Methylaspartate
M148T507	C00073	C00073	L-Methionine	L-Methionine
M164T456	C00079	C00788;C05589;C00079	L-Phenylalanine	L-Adrenaline;L-Normetanephrine;L-Phenylalanine
M180T563	C00082	#N/A	L-Tyrosine	NA
M203T460	C00078	C00078	L-Tryptophan	L-Tryptophan
M220T460	C00140	C00795;C06468;C00764;C00095;C02336	N-Acetyl-D-glucosamine	D-Tagatose;D-Psicose;D-Sorbose;D-Fructose;beta-D-Fructose
M266T407	C00330	C00330	Deoxyguanosine	Deoxyguanosine
M282T469	C00387	C17952	Guanosine	N-Acetylphosphinothricin
M375T376	C00255	C00255	Riboflavin	Riboflavin
M88T626	C00213	C00099;C00213	Sarcosine	beta-Alanine;Sarcosine
M89T393_2	C01432	C01432;C00184	Lactate	Lactate;Glycerone
M129T105	C02226	C01455	2-Methylmaleate	Toluene
M188T307	C01717	C00262	4-Hydroxy-2-quinolinecarboxylic acid	Hypoxanthine
M168T211	C00314	#N/A	Pyridoxine	NA
M178T568	C08349	C00188;C00820;C05519;C12317;C02115	beta-D-Glucosamine	L-Threonine;D-Threonine;L-Allothreonine;D-Allothreonine;2-Methylserine
M440T763	C00504	C16489	Folate	Fructoselysine 6-phosphate
M114T562	C00148	#N/A	L-Proline	NA
M104T682	C00065	C00065;C00740;C00716;C00488	L-Serine	L-Serine;D-Serine;Serine;Formamide
M116T539	C00183	C00183;C00431	L-Valine	L-Valine;5-Aminopentanoate
M193T407	D06890	C03145;C12115;C00632	NA	N-Formylmethionine;3-Amino-4-hydroxybenzoate;3-Hydroxyanthranilate
M176T330	C03145	C03145	N-Formylmethionine	N-Formylmethionine
M157T510	C00337	C00337;C16884;C03703;C00438;C04209	(S)-Dihydroorotate	(S)-Dihydroorotate;D-Threitol;L-5-Carboxymethylhydantoin;N-Carbamoyl-L-aspartate;3-(Carboxycarbonylamino)-L-alanine
M131T682	C00152	C00152;C02642	L-Asparagine	L-Asparagine;3-Ureidopropionate
M145T992	C00047	#N/A	L-Lysine	NA
M118T640	C00263	C00188	L-Homoserine	L-Threonine
M119T195	C15587	C15587	Purine	Purine
M182T680	C16511	#N/A	L-Homocysteic acid	NA
M283T549	C01762	C01762	Xanthosine	Xanthosine
M105T542	C00258	C00058;C05714;C00258	D-Glycerate	Formate;alpha-Aminopropiononitrile;D-Glycerate
M103T408	C01089	C00989;C01188;C16200	(R)-3-Hydroxybutanoate	4-Hydroxybutanoic acid;3-Hydroxy-2-methylpropanoate;Phenylboronic acid
M219T530	C01017	C00079	5-Hydroxytryptophan	L-Phenylalanine
M217T405	C02983	C16831;C02983	Abrine	L-2-Methyltryptophan;Abrine
M226T364	C00881	C00881	Deoxycytidine	Deoxycytidine
M225T768	C00386	C00386	Carnosine	Carnosine
M127T676	C00906	C00819;C00064;C16673;C02218	5,6-Dihydrothymine	D-Glutamine;L-Glutamine;Isoglutamine;Dehydroalanine
M131T952	C01602	#N/A	Ornithine	NA
M165T186	C05607	#N/A	Phenyllactate	NA
M487T805	C00307	C00307	CDP-choline	CDP-choline
M137T507	C00785	C00785	Urocanate	Urocanate
M116T539	C00431	C00183;C00431	5-Aminopentanoate	L-Valine;5-Aminopentanoate
M195T400	C16360	C00262;C01620	3,7-Dimethyluric acid	Hypoxanthine;Threonate
M189T337	C05659	C05659	5-Methoxytryptamine	5-Methoxytryptamine
M346T727	C00362	C01367;C00362	dGMP	3'-AMP;dGMP

## Sheet: Definition of columns
Columns	Definition
Peak name	The name of peaks
Standard (KEGG ID)	The KEGG ID of metabolites annotated by standards
MetDNA (KEGG ID)	The KEGG ID of metabolites annotated by MetDNA
Standard (Compound name)	The compound name of metabolites annotated by standards
MetDNA (Compound name)	The compound name of metabolites annotated by MetDNA
