# Supplementary material for: Metabolic reaction network-based recursive metabolite annotation for untargeted metabolomics
Source: Nat Commun. 2019 Apr 3;10:1516. doi: 10.1038/s41467-019-09550-x (PMC6447530; doi:10.1038/s41467-019-09550-x)
Supplement: Supplementary file 6 — Supplementary Data 3 [file 41467_2019_9550_MOESM6_ESM.xlsx]

## Sheet: Positive mode
Peak name	Peak m/z	Peak RT (s)	Metabolite name	Adduct	m/z error(ppm)	Metabolite RT (s)	RT error (s)	MS2 similarity (DP)
M90T631	90.0553	630.6	L-Alanine;Sarcosine	M+H;M+H	1.7;1.7	637;604.6	6.4;26	1;1
M102T676	102.055	675.6	L-Threonine;L-homoserine	M+H-H2O;M+H-H2O	6.7;6.7	644.1;666.8	31.5;8.8	0.9;0.9
M102T560	102.091	560.4	Betaine aldehyde	M+H	5.77	516.8	43.5	1
M104T685_2	104.071	685	4-Aminobutyric acid	M+H	2.53	679.2	5.9	1
M106T691	106.05	691.2	DL-Serine;L-Serine	M+H;M+H	8.47;8.47	687.6;696.9	3.6;5.6	0.9;0.9
M108T533_2	108.012	532.7	Taurine	M+H-H2O	3.65	538.6	5.9	1
M112T696_2	112.088	695.6	Histamine	M+H	0.25	671.5	24.1	1
M114T296	114.066	296.5	Creatinine	M+H	8.21	297	0.5	1
M116T564	116.071	564.3	D-Proline;L-Proline	M+H;M+H	1.52;1.52	560.2;559.6	4.1;4.7	1;1
M116T583	116.071	582.7	D-Proline;L-Proline	M+H;M+H	1.24;1.24	560.2;559.6	22.4;23	1;1
M118T493_2	118.087	493.3	Betaine	M+H	0.39	491	2.3	1
M118T478	118.086	478.1	Betaine	M+H	4.18	491	12.9	1
M118T587	118.086	586.6	L-Valine	M+H	6.47	542.4	44.2	0.8
M121T521	121.037	520.8	Urocanic acid	M+H-H2O	22.37	519.4	1.5	0.9
M123T88	123.053	88	Nicotinamide	M+H	22.17	104.3	16.3	1
M123T112	123.055	111.9	Nicotinamide	M+H	8.92	104.3	7.6	1
M124T389_2	124.039	389	Nicotinate	M+H	3.17	398.8	9.8	1
M126T533_2	126.022	532.7	Taurine	M+H	0.47	538.6	5.9	1
M127T583	127.05	583.1	Imidazoleacetic acid	M+H	7.89	578.4	4.7	1
M130T544	130.049	544.1	L-Pyroglutamic acid	M+H	7.75	555.3	11.3	0.9
M130T716	130.049	715.6	L-Glutamate	M+H-H2O	7.68	749.9	34.3	0.9
M130T733	130.05	732.9	L-Glutamate	M+H-H2O	3.98	749.9	16.9	0.9
M130T756	130.049	755.9	L-Glutamate	M+H-H2O	7.14	749.9	6.1	0.9
M132T636	132.076	635.8	Creatine	M+H	6.75	642.3	6.5	1
M132T497	132.101	496.5	L-Isoleucine;L-Leucine	M+H;M+H	8.58;8.58	491.2;477.4	5.3;19.1	0.9;0.9
M134T728	134.044	727.7	L-Aspartate	M+H	9.05	758.3	30.6	0.9
M136T301	136.062	300.6	Adenine	M+H	4.56	276.6	24	1
M136T281	136.062	280.5	Adenine	M+H	3.6	276.6	4	1
M137T295_2	137.046	295.4	Hypoxanthine	M+H	5.44	292	3.3	1
M138T564	138.052	563.5	L-Proline;D-Proline	M+Na;M+Na	7;7	559.6;560.2	3.9;3.3	1;1
M139T521	139.05	521.2	Urocanic acid	M+H	7.35	519.4	1.8	1
M142T875	142.026	875.3	O-Phosphoethanolamine	M+H	7.11	894.9	19.6	1
M143T533	143.048	532.7	Taurine	M+NH4	7.68	538.6	5.9	1
M145T727	145.049	727.4	myo-Inositol	M+H-2H2O	6.3	731.4	4.1	1
M146T655_2	146.092	654.7	4-Guanidinobutyric acid	M+H	6.24	646.5	8.1	1
M147T687	147.076	687.3	L-Glutamine	M+H	6.1	692.4	5.1	1
M147T985	147.111	984.9	L-Lysine	M+H	16.13	986.6	1.7	1
M148T743	148.003	743.4	L-homocysteic acid	M+H-2H2O	25.26	719	24.4	1
M148T733	148.06	732.8	L-Glutamate	M+H	4.95	749.9	17.1	1
M148T716	148.06	715.5	L-Glutamate	M+H	4.88	749.9	34.3	1
M150T513	150.058	512.8	L-Methionine	M+H	8.36	515	2.1	1
M153T383	153.04	383	Xanthine	M+H	8.11	374.3	8.8	1
M154T565	154.026	565	D-Proline;L-Proline	M+K;M+K	8.41;8.41	560.2;559.6	4.8;5.4	1;1
M156T493	156.042	492.9	Betaine	M+K	7.47	491	2	1
M156T733	156.077	732.8	L-Histidine	M+H	0.84	693.4	39.4	1
M156T579	156.076	579.2	Urocanic acid	M+NH4	6.1	519.4	59.8	0.9
M157T594	157.095	593.9	L-Proline;D-Proline	M+CH3CN+H;M+CH3CN+H	15.8;15.8	559.6;560.2	34.3;33.7	1;1
M157T962	157.108	961.7	L-Arginine	M+H-H2O	6.15	959.5	2.2	1
M158T687	158.092	686.7	L-Citrulline	M+H-H2O	7.22	727.4	40.7	0.9
M160T564	160.034	563.6	D-Proline;L-Proline	M-H+2Na;M-H+2Na	6.18;6.18	560.2;559.6	3.4;4	1;1
M162T651_2	162.113	650.9	L-Carnitine	M+H	2.05	653.7	2.8	0.9
M166T463	166.086	462.5	L-Phenylalanine	M+H	5.62	465	2.5	1
M168T177	168.065	176.8	Pyridoxal (Vitamin B6)	M+H	6.12	169.5	7.3	1
M170T701	170.092	700.5	3-Methylhistidine	M+H	3.13	694	6.5	1
M172T569	172.06	569	N-Acetyl-L-glutamate	M+H-H2O	8.44	570	1	0.8
M173T804	173.021	804.4	Glycerol 3-phosphate	M+H	5.38	832.8	28.4	1
M175T961	175.12	961.3	L-Arginine	M+H	0.28	959.5	1.8	1
M176T727	176.055	727.3	N-Acetyl-L-aspartic acid	M+H	6.57	737	9.7	1
M182T545	182.081	544.8	L-Tyrosine	M+H	6.36	543	1.7	1
M184T68	184.06	68.1	4-Pyridoxic acid	M+H	5.01	56.2	12	1
M184T910	184.074	910.1	Phosphorylcholine	M+H	3.31	891.8	18.3	1
M184T650	184.094	650.2	L-Carnitine	M+Na	5.98	653.7	3.5	0.9
M189T649	189.122	649.5	N6-Acetyl-L-lysine	M+H	8.08	636.4	13.1	1
M190T325	190.049	324.6	Kynurenic acid	M+H	7.09	332	7.4	1
M190T276	190.053	276.2	Kynurenic acid	M+H	11.74	332	55.9	1
M191T686	191.04	685.8	L-Glutamine	M-H+2Na	4.99	692.4	6.6	1
M197T961	197.099	960.8	L-Arginine	M+Na	10.98	959.5	1.3	1
M201T752	201.086	751.9	5-L-Glutamyl-L-alanine	M+H-H2O	9.36	764.9	13.1	1
M204T558_1	204.124	558.5	Acetylcarnitine	M+H	0.52	560	1.5	1
M204T581	204.123	581.3	Acetylcarnitine	M+H	3.15	560	21.3	1
M217T806	216.984	806.5	Glycerol 3-phosphate	M-H+2Na	6.15	832.8	26.3	1
M217T681	217.13	681.1	L-Citrulline	M+CH3CN+H	1.41	727.4	46.3	0.9
M219T962	219.082	962.4	L-Arginine	M-H+2Na	4.46	959.5	2.9	1
M219T756	219.098	755.7	5-L-Glutamyl-L-alanine	M+H	1.25	764.9	9.2	1
M219T791	219.097	791.2	5-L-Glutamyl-L-alanine	M+H	4.78	764.9	26.3	1
M220T495	220.118	495.4	Pantothenate	M+H	4.03	501.2	5.8	1
M222T905	222.029	905.3	Phosphorylcholine	M+K	5.06	891.8	13.5	0.8
M228T370	228.098	369.5	Deoxycytidine	M+H	3.77	360.4	9.2	1
M231T564	231.133	564.3	L-Proline;D-Proline	2M+H;2M+H	4.98;4.98	559.6;560.2	4.7;4.1	1;1
M238T462	238.093	461.9	Biopterin	M+H	4.05	456.8	5	0.9
M243T883	243.026	882.5	alpha-D-Glucose 1-phosphate;D-Glucose 6-phosphate;Beta-D-Fructose 6-phosphate;D-Mannose-6-phosphate	M+H-H2O;M+H-H2O;M+H-H2O;M+H-H2O	5.14;5.14;5.14;5.14	868.2;907.9;876.8;891.3	14.4;25.4;5.7;8.8	0.9;0.9;0.8;0.8
M244T432	244.092	431.6	Cytidine	M+H	5.43	432.3	0.8	1
M245T285	245.076	285.2	Uridine	M+H	6.82	285.3	0.1	1
M245T495	245.095	495.2	D-Biotin	M+H	3.91	503.1	7.9	0.9
M251T722	251.07	721.9	Gamma-Glutamylcysteine	M+H	2.02	719.7	2.2	1
M252T250	252.108	250.2	5'-Deoxyadenosine;Deoxyadenosine	M+H;M+H	8.11;8.11	198.9;248.4	51.3;1.9	1;1
M253T564	253.114	564	L-Proline;D-Proline	2M+Na;2M+Na	11.04;11.04	559.6;560.2	4.4;3.8	1;1
M253T505	253.118	505.1	L-Proline;D-Proline	2M+Na;2M+Na	6.97;6.97	559.6;560.2	54.5;55.2	1;1
M257T756	257.052	755.7	5-L-Glutamyl-L-alanine	M+K	7.12	764.9	9.2	0.9
M257T599	257.141	599.4	L-Valine	2M+Na	26.39	542.4	57	0.9
M258T718_1	258.111	717.6	Glycerophosphocholine	M+	3921.1	721.2	3.6	1
M259T845	259.092	845.4	gamma-L-Glutamyl-L-glutamic acid	M+H-H2O	5.45	869.7	24.3	0.9
M265T654	265.111	654.1	Thiamine	M+	4.74	622.8	31.2	1
M268T301	268.105	301.1	Adenosine	M+H	1.23	299.1	2.1	1
M269T388	269.088	388.2	Inosine	M+H	2.25	387.7	0.5	1
M277T855	277.102	855.1	gamma-L-Glutamyl-L-glutamic acid	M+H	5.15	869.7	14.6	1
M277T836	277.138	835.9	L-Saccharopine	M+H	6.32	841.2	5.3	1
M281T78	281.246	77.6	Linoleic acid	M+H	6.1	59.4	18.2	0.8
M283T874	283.045	874	O-Phosphoethanolamine	2M+H	4.19	894.9	20.8	1
M284T471	284.099	471.1	Guanosine	M+H	3.18	475.3	4.2	1
M285T565	285.082	565.2	Xanthosine	M+H	5.36	567.7	2.4	1
M286T805	286.067	804.7	L-Fucose-1-phosphate	M+CH3CN+H	7.37	857.9	53.2	1
M290T301	290.085	301.3	Adenosine	M+Na	6.66	299.1	2.3	1
M291T389	291.071	388.5	Inosine	M+Na	0.06	387.7	0.8	1
M291T872	291.129	872.1	Argininosuccinic acid	M+H	4.98	899.6	27.5	1
M293T791	293.097	791.1	EDTA	M+H	4.47	839.8	48.8	1
M293T831	293.097	831	EDTA	M+H	5.22	839.8	8.8	1
M298T180	298.096	179.7	S-Methyl-5'-thioadenosine	M+H	5.18	169.3	10.4	1
M298T149	298.096	148.7	S-Methyl-5'-thioadenosine	M+H	5.92	169.3	20.6	1
M306T427	306.143	427.1	Alpha-N-Phenylacetyl-L-glutamine	M+CH3CN+H	6.67	393.4	33.7	0.9
M313T391	313.051	391	Inosine	M-H+2Na	6.13	387.7	3.3	1
M324T832	324.057	831.9	Cytidine 5'-monophosphate (CMP)	M+H	6.81	871.7	39.8	1
M325T676	325.111	675.8	Sucrose	M+H-H2O	6.37	684.5	8.6	0.8
M328T472	328.061	471.7	Guanosine	M-H+2Na	6.76	475.3	3.6	1
M330T519	330.057	518.9	Adenosine 3',5'-cyclic phosphate (cAMP)	M+H	8.98	529.8	11	1
M330T484	330.058	483.9	Adenosine 3',5'-cyclic phosphate (cAMP)	M+H	7.26	529.8	45.9	1
M331T831	331.043	831	Inosine 5'-monophosphate (IMP)	M+H-H2O	3.02	851.4	20.4	1
M332T781	332.074	781.4	2'-Deoxyadenosine 5'-monophosphate (dAMP)	M+H	7.42	796.5	15.1	1
M335T879	335.062	879.1	Nicotinamide ribotide	M+H	5.93	882.2	3	1
M344T78	344.26	78.3	Linoleic acid	M+CH3CN+Na	11.4	59.4	18.9	0.9
M345T805	345.032	804.8	Glycerol 3-phosphate	2M+H	8.54	832.8	27.9	1
M346T589	346.053	588.7	3',5'-Cyclic guanosine monophosphate	M+H	6.01	582.8	6	1
M348T802	348.071	801.5	Adenosine monophosphate (AMP);Adenosine 3'-monophosphate	M+H;M+H	0.26;0.26	819.2;763.4	17.7;38.1	1;1
M348T759	348.069	759.3	Adenosine monophosphate (AMP);Adenosine 3'-monophosphate	M+H;M+H	5.37;5.37	819.2;763.4	59.9;4.1	1;1
M349T831	349.053	831.1	Inosine 5'-monophosphate (IMP)	M+H	4.94	851.4	20.3	1
M349T781	349.098	781.2	2'-Deoxyadenosine 5'-monophosphate (dAMP)	M+NH4	12.39	796.5	15.3	1
M360T727	360.149	727.2	Sucrose	M+NH4	3.51	684.5	42.8	0.9
M360T676	360.147	676.3	Sucrose	M+NH4	10.93	684.5	8.1	1
M364T861	364.063	861.2	Guanosine 5'-monophosphate (GMP)	M+H	7.02	886.2	25	1
M365T829	365.103	829.2	Adenosine monophosphate (AMP)	M+NH4	15.31	819.2	10	1
M365T798	365.102	797.9	Adenosine 3'-monophosphate;Adenosine monophosphate (AMP)	M+NH4;M+NH4	13.07;13.07	763.4;819.2	34.5;21.3	1;1
M370T799	370.05	799	Adenosine 3'-monophosphate;Adenosine monophosphate (AMP)	M+Na;M+Na	6.6;6.6	763.4;819.2	35.6;20.2	1;1
M377T382	377.143	381.7	Riboflavin	M+H	8.62	383.2	1.5	1
M385T708	385.126	708	S-Adenosyl-L-homocysteine	M+H	7.75	714.2	6.3	1
M386T800	386.022	800	Adenosine monophosphate (AMP);Adenosine 3'-monophosphate	M+K;M+K	12.52;12.52	819.2;763.4	19.2;36.6	1;0.8
M387T721	387.085	721.2	Sucrose	M-H+2Na	7.32	684.5	36.8	0.9
M389T886	389.102	885.7	2'-Deoxyguanosine 5'-monophosphate (dGMP)	M+CH3CN+H	12.85	851.5	34.2	1
M400T306	400.34	305.9	L-Palmitoylcarnitine	M+H	6.45	299.6	6.2	1
M400T277	400.341	276.6	L-Palmitoylcarnitine	M+H	4.06	299.6	23	1
M400T291	400.341	290.9	L-Palmitoylcarnitine	M+H	4.03	299.6	8.7	1
M414T798	414.013	798.3	Adenosine 3'-monophosphate;Adenosine monophosphate (AMP)	M-2H+3Na;M-2H+3Na	8.69;8.69	763.4;819.2	34.9;20.9	1;1
M422T306	422.324	306	L-Palmitoylcarnitine	M+Na	2.43	299.6	6.3	0.9
M422T274	422.322	274.2	L-Palmitoylcarnitine	M+Na	5.65	299.6	25.4	1
M464T930	464.078	929.8	Adenylsuccinic acid	M+H	9.13	952.7	23	1
M489T825	489.112	825.4	Cytidine 5'-diphosphocholine (CDP-choline)	M+H	6.02	840.1	14.7	1
M522T845	522.201	844.9	Raffinose	M+NH4	3.71	838.2	6.7	0.9
M522T820	522.2	820.1	Raffinose	M+NH4	7.08	838.2	18.1	0.9
M522T867	522.201	867.1	Raffinose	M+NH4	4.04	838.2	28.9	1
M524T812	524.054	812.2	ADP-ribose	M+H-2H2O	7.56	792.5	19.7	0.8
M537T388	537.165	388.2	Inosine	2M+H	7.58	387.7	0.5	1
M542T794	542.065	793.6	ADP-ribose	M+H-H2O	6.6	792.5	1	0.8
M549T844	549.136	844.3	Raffinose	M-H+2Na	8.41	838.2	6.1	0.9
M560T783	560.076	783.3	ADP-ribose	M+H	6.03	792.5	9.2	1
M567T471	567.187	471.2	Guanosine	2M+H	7.87	475.3	4.1	1
M606T877	606.08	877	GDP-glucose;Guanosine diphosphate mannose	M+H;M+H	8.66;8.66	872.4;883.7	4.6;6.7	1;1
M608T803	608.086	802.8	UDP-D-Galactose;UDP-N-acetylglucosamine	M+CH3CN+H;M+H	6.19;6.19	838.6;810	35.7;7.2	1;1
M613T935	613.157	935	Glutathione disulfide	M+H	4.99	959.5	24.6	1
M625T803	625.111	802.8	UDP-N-acetylglucosamine	M+NH4	7.27	810	7.2	1
M649T929	649.214	929.2	Stachyose	M+H-H2O	7.5	942.2	13	1
M664T812	664.114	812.2	Nicotinamide adenine dinucleotide (NAD)	M+H	3.82	830.4	18.3	1
M666T840	666.102	839.6	Uridine 5'-monophosphate (UMP)	2M+NH4	6.35	838.8	0.8	1
M667T930	667.226	929.8	Stachyose	M+H	5.94	942.2	12.4	1
M684T930	684.252	930	Stachyose	M+NH4	6.52	942.2	12.2	0.9
M695T800	695.129	800	Adenosine 3'-monophosphate;Adenosine monophosphate (AMP)	2M+H;2M+H	6.85;6.85	763.4;819.2	36.6;19.2	1;1
M717T800	717.11	799.5	Adenosine 3'-monophosphate;Adenosine monophosphate (AMP)	2M+Na;2M+Na	8.7;8.7	763.4;819.2	36.2;19.6	1;1
M744T930	744.078	930.1	Nicotinamide adenine dinucleotide phosphate (NADP)	M+H	7.43	953.7	23.6	0.9
M786T736	786.16	736.2	Flavin adenine dinucleotide (FAD)	M+H	6.11	761.4	25.2	1

## Sheet: Negative mode
Peak name	Peak m/z	Peak RT (s)	Metabolite name	Adduct	m/z error(ppm)	Metabolite RT (s)	RT error (s)	MS2 similarity (DP)
M88T631	88.04	631.2	L-Alanine;Sarcosine	M-H;M-H	1.89;1.89	637;604.6	5.8;26.6	1;1
M89T409	89.0236	408.5	DL-lactate	M-H	3.47	409.2	0.7	1
M104T692	104.034	691.8	L-Serine;DL-Serine	M-H;M-H	7.48;7.48	696.9;687.6	5;4.2	1;1
M111T147_2	111.019	146.7	Uracil	M-H	3.98	145.1	1.6	1
M114T565	114.055	565.2	D-Proline;L-Proline	M-H;M-H	3.63;3.63	560.2;559.6	5;5.6	1;1
M117T713_2	117.019	712.8	Succinate	M-H	2.25	739.1	26.4	1
M121T203	121.028	202.6	Benzoic acid	M-H	9.79	188.7	13.9	1
M122T388	122.023	388	Nicotinate	M-H	6.75	398.8	10.8	1
M124T534_2	124.007	534.2	Taurine	M-H	0.15	538.6	4.4	1
M124T595	124.009	595.3	Taurine	M-H	17.11	538.6	56.7	1
M128T543_2	128.034	543.1	O-Acetyl-L-serine	M-H2O-H	3.58	528.1	15	1
M131T694	131.045	694.4	L-Asparagine	M-H	8.68	696.4	1.9	0.8
M133T765	133.012	765	L-Malic acid	M-H	9.31	760.6	4.4	0.9
M134T302	134.046	302.2	Adenine	M-H	3.06	276.6	25.6	1
M134T281	134.046	280.6	Adenine	M-H	3.43	276.6	4	1
M135T297	135.03	297.1	Hypoxanthine	M-H	7	292	5.1	0.9
M137T63	137.023	62.9	Salicylic acid	M-H	5.61	52.9	10.1	1
M141T647	141.016	647.2	2-Oxoadipic acid	M-H2O-H	18.53	666.6	19.4	1
M146T733_2	146.045	732.6	L-Glutamate;Glutaconic acid	M-H;M+NH4-2H	3.44;3.44	749.9;673.8	17.3;58.8	1;1
M147T726_2	147.028	726.2	(S)-2-Hydroxyglutarate	M-H	5.77	745	18.8	0.8
M148T513	148.042	513.4	L-Methionine	M-H	5.23	515	1.6	1
M154T723	154.061	722.9	L-Histidine	M-H	6.31	693.4	29.6	1
M162T883	161.992	883	O-Phosphoethanolamine	M+Na-2H	9.27	894.9	11.9	1
M164T463	164.07	462.9	L-Phenylalanine	M-H	8.25	465	2	1
M168T669	167.998	669	L-Cysteic acid	M-H	5.19	671.1	2	1
M171T806	171.005	806.4	Glycerol 3-phosphate	M-H	4.09	832.8	26.3	1
M173T967	173.103	967.2	L-Arginine	M-H	7.28	959.5	7.7	1
M174T727	174.04	726.8	N-Acetyl-L-aspartic acid	M-H	3.09	737	10.2	0.9
M178T337	178.049	336.5	Hippuric acid	M-H	8.02	331.7	4.8	1
M178T351	178.049	351.5	Hippuric acid	M-H	7.23	331.7	19.8	1
M181T647	181.008	647.2	2-Oxoadipic acid	M+Na-2H	20.5	666.6	19.4	1
M181T544	181.07	544.2	D-Sorbitol	M-H	7.03	542.4	1.8	0.9
M182T68	182.044	67.9	4-Pyridoxic acid	M-H	5.78	56.2	11.7	0.9
M182T922	182.057	921.9	Phosphorylcholine	M-H	8.18	891.8	30	1
M187T632	187.096	632.2	Azelaic acid	M-H	6.92	633.9	1.7	0.9
M187T516_2	187.107	516.3	Glycyl-L-leucine	M-H	6.51	523.8	7.4	0.9
M188T324	188.033	324.5	Kynurenic acid	M-H	8.66	332	7.5	1
M192T280	192.064	280.4	Phenylacetylglycine	M-H	9.05	321.4	41	1
M193T807	192.986	806.8	Glycerol 3-phosphate	M+Na-2H	7.84	832.8	26	1
M193T716	193.033	716.2	D-Glucuronate	M-H	6.98	729.8	13.6	0.8
M202T559	202.107	558.7	Acetylcarnitine	M-H	6.65	560	1.3	0.9
M203T464	203.08	464.1	L-Tryptophan	M-H	9.07	466.1	2.1	1
M217T755	217.081	755.4	5-L-Glutamyl-L-alanine	M-H	7.54	764.9	9.5	1
M218T494	218.102	494.3	Pantothenate	M-H	4.3	501.2	6.9	0.9
M220T653	220.117	653	L-Carnitine	M+CH3COO	6.62	653.7	0.7	0.8
M227T791	226.985	790.9	Isopentenyl pyrophosphate	M-H2O-H	10.69	747	43.9	1
M229T825	229.009	825.3	Dihydroxyacetone phosphate;D-Ribulose 5-phosphate	M+CH3COO;M-H	8.29;8.29	823.4;819.6	1.8;5.7	0.9;0.9
M230T282	230.023	281.8	Phenylacetylglycine	M+K-2H	3.43	321.4	39.6	1
M236T462	236.076	462.2	Biopterin	M-H	9.04	456.8	5.3	0.9
M242T922	242.077	921.9	Phosphorylcholine	M+CH3COO	7.72	891.8	30.1	1
M243T436	243.06	436.2	Pseudouridine	M-H	8.44	430.6	5.6	0.9
M251T320	251.076	320.3	Deoxyinosine	M-H	8.48	316.8	3.5	1
M259T866	259.019	866	D-Mannose 1-phosphate;Beta-D-Fructose 6-phosphate;D-Glucose 6-phosphate;D-Mannose-6-phosphate;Fructose 1-phosphate	M-H;M-H;M-H;M-H;M-H	9.36;9.36;9.36;9.36;9.36	880.9;876.8;907.9;891.3;885.1	14.9;10.8;41.9;25.3;19.1	1;1;1;1;0.9
M259T885	259.02	885.1	D-Mannose 1-phosphate;Beta-D-Fructose 6-phosphate;D-Glucose 6-phosphate;D-Mannose-6-phosphate;Fructose 1-phosphate	M-H;M-H;M-H;M-H;M-H	8.51;8.51;8.51;8.51;8.51	880.9;876.8;907.9;891.3;885.1	4.2;8.3;22.8;6.1;0	1;1;1;1;0.9
M259T849	259.02	848.8	alpha-D-Galactose 1-phosphate;alpha-D-Glucose 1-phosphate;D-Mannose 1-phosphate	M-H;M-H;M-H	8.24;8.24;8.24	880;868.2;880.9	31.1;19.3;32.1	1;1;0.8
M262T559	262.127	559.2	Acetylcarnitine	M+CH3COO	8.55	560	0.8	0.9
M266T302	266.087	302	Adenosine	M-H	6.38	299.1	3	1
M267T389	267.072	388.6	Inosine	M-H	3.16	387.7	1	1
M271T79	271.225	79	16-Hydroxypalmitic acid	M-H	9	94.3	15.3	1
M273T756	273.035	756.1	1-Deoxy-D-xylulose 5-phosphate	M+CH3COO	7.74	786.1	30	1
M275T855	275.086	855.3	gamma-L-Glutamyl-L-glutamic acid	M-H	8.75	869.7	14.4	1
M277T81	277.12	81.2	Pantetheine	M-H	8.27	96.3	15.1	1
M277T121	277.12	121.3	Pantetheine	M-H	9.14	96.3	25	1
M277T75_2	277.216	74.7	all cis-(6,9,12)-Linolenic acid;alpha-Linolenic acid	M-H;M-H	3.45;3.45	49.2;60.8	25.5;13.9	1;1
M279T73_2	279.231	73.3	Linoleic acid	M-H	4.67	59.4	13.9	1
M282T472	282.082	472.2	Guanosine	M-H	7.6	475.3	3.1	1
M283T566	283.065	565.7	Xanthosine	M-H	8.9	567.7	2	1
M288T303	288.068	303	Adenosine	M+Na-2H	8.72	299.1	3.9	1
M296T179	296.079	178.9	S-Methyl-5'-thioadenosine	M-H	8.56	169.3	9.6	1
M297T856	297.07	856	gamma-L-Glutamyl-L-glutamic acid	M+Na-2H	0.1	869.7	13.7	0.8
M299T385	299.093	384.5	L-Arabinose	2M-H	17.12	409.2	24.7	0.9
M299T79	299.256	78.8	Palmitaldehyde	M+CH3COO	8.39	49.8	29	0.9
M299T110	299.256	109.5	Palmitaldehyde	M+CH3COO	9.39	49.8	59.7	0.9
M300T830	300.046	829.7	N-Acetylglucosamine 1-phosphate	M-H	9.34	840.3	10.6	1
M304T472	304.063	472.2	Guanosine	M+Na-2H	9.06	475.3	3.1	0.9
M305T389	305.026	389	Inosine	M+K-2H	8.71	387.7	1.3	1
M315T80_1	315.193	79.7	15-Deoxy-delta-12,14-PGJ2	M-H	9.61	93.4	13.7	0.9
M315T126	315.193	126.2	15-Deoxy-delta-12,14-PGJ2	M-H	10.25	93.4	32.8	0.9
M326T302_2	326.107	302	Adenosine	M+CH3COO	9.78	299.1	2.9	1
M328T519	328.042	518.7	Adenosine 3',5'-cyclic phosphate (cAMP)	M-H	8.83	529.8	11.1	0.9
M328T483	328.041	483.4	Adenosine 3',5'-cyclic phosphate (cAMP)	M-H	11.23	529.8	46.4	0.8
M337T68	337.307	67.9	Erucic acid	M-H	10.81	57.5	10.4	1
M341T677	341.106	677.5	Sucrose	M-H	8.08	684.5	7	0.9
M343T806	343.016	806.3	Glycerol 3-phosphate	2M-H	11.03	832.8	26.4	1
M346T802	346.052	801.6	Adenosine monophosphate (AMP);2'-Deoxyguanosine 5'-monophosphate (dGMP)	M-H;M-H	9.51;9.51	819.2;851.5	17.6;49.9	1;0.9
M347T833	347.036	832.8	Inosine 5'-monophosphate (IMP)	M-H	10.33	851.4	18.7	1
M347T964	347.212	963.9	L-Arginine	2M-H	11.19	959.5	4.4	1
M360T832	360.078	832.4	N-Acetylglucosamine 1-phosphate	M+CH3COO	23.74	840.3	7.9	1
M362T864	362.046	863.5	Guanosine 5'-monophosphate (GMP)	M-H	10.48	886.2	22.7	0.9
M368T801	368.034	801	2'-Deoxyguanosine 5'-monophosphate (dGMP)	M+Na-2H	9.71	851.5	50.4	0.9
M369T833	369.017	832.8	Inosine 5'-monophosphate (IMP)	M+Na-2H	11.43	851.4	18.7	0.8
M375T382	375.126	382.4	Riboflavin	M-H	10.82	383.2	0.9	1
M383T717	383.114	717	S-Adenosyl-L-homocysteine	M-H	0.2	714.2	2.8	1
M398T306	398.322	305.8	L-Palmitoylcarnitine	M-H	11.88	299.6	6.2	1
M401T728	401.125	728.1	Sucrose	M+CH3COO	10.54	684.5	43.6	0.8
M401T677	401.126	677.5	Sucrose	M+CH3COO	9.89	684.5	7	1
M458T306	458.343	305.8	L-Palmitoylcarnitine	M+CH3COO	10.76	299.6	6.2	1
M458T277	458.344	277.5	L-Palmitoylcarnitine	M+CH3COO	9.93	299.6	22.2	1
M465T41	465.298	40.6	Cholesteryl sulfate	M-H	11.55	37.2	3.4	1
M487T826	487.094	826	Cytidine 5'-diphosphocholine (CDP-choline)	M-H	11.67	840.1	14.1	0.8
M533T302	533.18	302.2	Adenosine	2M-H	10.56	299.1	3.2	1
M555T75	555.437	74.5	alpha-Linolenic acid;all cis-(6,9,12)-Linolenic acid	2M-H;2M-H	7.57;7.57	60.8;49.2	13.7;25.3	1;1
M558T783_2	558.068	782.9	ADP-ribose	M-H	7.08	792.5	9.6	1
M559T73_2	559.477	72.9	Linoleic acid	2M-H	8.28	59.4	13.5	1
M561T331	561.25	331.2	Protoporphyrin IX	M-H	0.61	280.2	51	0.8
M563T72	563.499	71.8	Oleic acid;trans-Vaccenic acid	2M-H;2M-H	9.29;9.29	100.2;129.7	28.4;57.9	1;1
M588T844	588.07	844.5	GDP-L-Fucose	M-H	6.86	852.1	7.6	0.9
M604T878_2	604.073	878	Guanosine diphosphate mannose	M-H	5.99	883.7	5.7	1
M606T802	606.069	802.1	UDP-N-acetylglucosamine	M-H	8.09	810	7.9	1
M611T937	611.137	936.6	Glutathione disulfide	M-H	12.28	959.5	22.9	0.9
M621T824	621.089	823.9	Guanosine diphosphate mannose	M+NH4-2H	11.04	883.7	59.8	1
M662T813	662.096	812.9	Nicotinamide adenine dinucleotide (NAD)	M-H	8.23	830.4	17.5	1
M742T932	742.061	932	Nicotinamide adenine dinucleotide phosphate (NADP)	M-H	9.3	953.7	21.7	1

## Sheet: Definition of column
Columns	Definition
Peak name	The name of peaks
Peak m/z	The mass to charge ratio of peaks
Peak RT (s)	The retention time of peaks
Metabolite name	The name of metabolites
Adduct	Adduct type
m/z error(ppm)	m/z error
Metabolite RT (s)	The retention time of metabolites
RT error (s)	Absolute retention time error
MS2 similarity (DP)	Dot product
