# Supplementary material for: Metabolic reaction network-based recursive metabolite annotation for untargeted metabolomics
Source: Nat Commun. 2019 Apr 3;10:1516. doi: 10.1038/s41467-019-09550-x (PMC6447530; doi:10.1038/s41467-019-09550-x)
Supplement: Supplementary file 7 — Supplementary Data 4 [file 41467_2019_9550_MOESM7_ESM.xlsx]

## Sheet: Positive mode
Peak name	Standard (KEGG ID)	MetDNA (KEGG ID)	Standard (Compound name)	MetDNA (Compound name)
M102T676	C00263	C01234;C17234;C20905;C02926	L-Homoserine	1-Aminocyclopropane-1-carboxylate;2-Aminobut-2-enoate;2-Iminobutanoate;Homoserine lactone
M104T685_2	C00334	C00334;C01026;C02721;C11735;C02356	4-Aminobutanoate	4-Aminobutanoate;N,N-Dimethylglycine;N-Methyl-L-alanine;N-Ethylglycine;(S)-2-Aminobutanoate
M106T691	C00716;C00065	C00065;C00740;C00716	Serine;L-Serine	L-Serine;D-Serine;Serine
M114T296	C00791	#N/A	Creatinine	NA
M118T493_2	C00719	C00719	Betaine	Betaine
M123T112	C00153	#N/A	Nicotinamide	NA
M124T389_2	C00253	C00253;C07446;C06813;C04226;C00266	Nicotinate	Nicotinate;Isonicotinic acid;Nitrobenzene;6-Oxo-1,4,5,6-tetrahydronicotinate;Glycolaldehyde
M127T583	C02835	C02835;C00178;C06393;C07083;C00519	Imidazole-4-acetate	Imidazole-4-acetate;Thymine;2,3-Diaminopropanoate;Styrene;Hypotaurine
M130T756	C00025/C00302	C01877	NA	4-Oxoproline
M132T636	C00300	C03065;C00300;C02512	Creatine	3-Guanidinopropanoate;Creatine;3-Cyano-L-alanine
M136T281	C00147	#N/A	Adenine	NA
M137T295_2	C00262	C14101;C11427	Hypoxanthine	2-Naphthoic acid;1-Hydroxy-2-naphthaldehyde
M138T564	C00148;C00763	C00763;C00148	L-Proline;D-Proline	D-Proline;L-Proline
M145T727	C00137	C01934;C01680;C03652;C01088;C01582	myo-Inositol	L-Rhamnonate;D-Fuconate;(2R,3S)-2,3-Dimethylmalate;(R)-3,3-Dimethylmalate;Galactose
M146T655_2	C01035	C01035;C05715;C06393	4-Guanidinobutanoate	4-Guanidinobutanoate;gamma-Amino-gamma-cyanobutanoate;2,3-Diaminopropanoate
M147T687	C00064	C00064;C00819;C00065;C00716;C00740	L-Glutamine	L-Glutamine;D-Glutamine;L-Serine;Serine;D-Serine
M147T985	C00047	#N/A	L-Lysine	NA
M150T513	C00073	C00802	L-Methionine	Oxalureate
M153T383	C00385	C00385;C16484	Xanthine	Xanthine;1-Fluorocyclohexadiene-cis,cis-1,2-diol
M154T565	C00763;C00148	C00148;C00763	D-Proline;L-Proline	L-Proline;D-Proline
M157T962	C00062	C00062;C02385	L-Arginine	L-Arginine;Amino acid(Arg-)
M160T564	C00763;C00148	C00763;C00148	D-Proline;L-Proline	D-Proline;L-Proline
M166T463	C00079	C17268;C00079;C02265;C20487;C20488	L-Phenylalanine	Pyruvophenone;L-Phenylalanine;D-Phenylalanine;L-beta-Phenylalanine;D-beta-Phenylalanine
M168T177	C00250	#N/A	Pyridoxal	NA
M172T569	C00624	C03972;C20314;C00230;C00196;C00628	N-Acetyl-L-glutamate	2,3,4,5-Tetrahydrodipicolinate;N,N-Dihydroxy-L-valine;3,4-Dihydroxybenzoate;2,3-Dihydroxybenzoate;2,5-Dihydroxybenzoate
M182T545	C00082	C20807;C03087;C19712;C02804;C09815	L-Tyrosine	3-Hydroxy-L-phenylalanine;5-Acetamidopentanoate;N-Hydroxy-L-phenylalanine;5-Hydroxypentanoate;Benzamide
M191T686	C00064	C00819;C00064	L-Glutamine	D-Glutamine;L-Glutamine
M197T961	C00062	C00062;C02385	L-Arginine	L-Arginine;Amino acid(Arg-)
M204T558_1	C02571	C02029	O-Acetylcarnitine	Dihydrozeatin
M219T962	C00062	C00062;C02385	L-Arginine	L-Arginine;Amino acid(Arg-)
M219T756	C03740	C03740	(5-L-Glutamyl)-L-amino acid	(5-L-Glutamyl)-L-amino acid
M220T495	C00864	C06552;C03087;C00864;C00371;C06732	Pantothenate	Hydroxyatrazine;5-Acetamidopentanoate;Pantothenate;Zeatin;alpha,beta-Didehydrotryptophan
M231T564	C00148;C00763	#N/A	L-Proline;D-Proline	NA
M243T883	C00275;C05345	C00092;C00668;C00085;C05345;C00275	D-Mannose 6-phosphate;beta-D-Fructose 6-phosphate	D-Glucose 6-phosphate;alpha-D-Glucose 6-phosphate;D-Fructose 6-phosphate;beta-D-Fructose 6-phosphate;D-Mannose 6-phosphate
M245T285	C00299	#N/A	Uridine	NA
M251T722	C00669	C00669;C01215;C20258	gamma-L-Glutamyl-L-cysteine	gamma-L-Glutamyl-L-cysteine;2-(Acetamidomethylene)succinate;(2S,4S)-4-Hydroxy-2,3,4,5-tetrahydrodipicolinate
M252T250	C00559	#N/A	Deoxyadenosine	NA
M268T301	C00212	#N/A	Adenosine	NA
M269T388	C00294	C00294	Inosine	Inosine
M277T836	C00449	C00449	N6-(L-1,3-Dicarboxypropyl)-L-lysine	N6-(L-1,3-Dicarboxypropyl)-L-lysine
M282T237	C02494	#N/A	1-Methyladenosine	NA
M284T471	C00387	C00387	Guanosine	Guanosine
M290T301	C00212	C16704	Adenosine	Anhalonidine
M291T389	C00294	C00294	Inosine	Inosine
M293T831	C00284	#N/A	EDTA	NA
M313T391	C00294	C06587;C00294;C21408	Inosine	2-Hydroxy-6-oxo-6-(4'-chlorophenyl)-hexa-2,4-dienoate;Inosine;(1R,6R)-1,4,5,5a,6,9-Hexahydrophenazine-1,6-dicarboxylate
M335T879	C00455	C00455	Nicotinamide D-ribonucleotide	Nicotinamide D-ribonucleotide
M348T759	C01367	C00020;C01367	3'-AMP	AMP;3'-AMP
M360T676	C00089	C00089	Sucrose	Sucrose
M365T829	C00020	C00020;C01367	AMP	AMP;3'-AMP
M385T708	C00021	C00021	S-Adenosyl-L-homocysteine	S-Adenosyl-L-homocysteine
M522T845	C00492	#N/A	Raffinose	NA
M537T388	C00294	#N/A	Inosine	NA
M549T844	C00492	#N/A	Raffinose	NA
M625T803	C00043	C00043	UDP-N-acetyl-alpha-D-glucosamine	UDP-N-acetyl-alpha-D-glucosamine
M102T676	C00263	C01234;C20905;C17234;C02926	L-Homoserine	1-Aminocyclopropane-1-carboxylate;2-Iminobutanoate;2-Aminobut-2-enoate;Homoserine lactone
M104T685_2	C00334	C00334;C02721;C01026;C02356;C11735	4-Aminobutanoate	4-Aminobutanoate;N-Methyl-L-alanine;N,N-Dimethylglycine;(S)-2-Aminobutanoate;N-Ethylglycine
M108T533_2	C00245	C00245	Taurine	Taurine
M114T296	C00791	#N/A	Creatinine	NA
M116T564	C00763;C00148	C00763;C00148	D-Proline;L-Proline	D-Proline;L-Proline
M118T493_2	C00719	C02917;C00719;C01826;C00431;C15987	Betaine	(S)-Propane-1,2-diol;Betaine;L-Norvaline;5-Aminopentanoate;4-Methylaminobutyrate
M123T112	C00153	#N/A	Nicotinamide	NA
M124T389_2	C00253	C00253;C07446;C06813;C04226;C00266	Nicotinate	Nicotinate;Isonicotinic acid;Nitrobenzene;6-Oxo-1,4,5,6-tetrahydronicotinate;Glycolaldehyde
M127T583	C02835	C02835;C00178;C06393;C07083;C00519	Imidazole-4-acetate	Imidazole-4-acetate;Thymine;2,3-Diaminopropanoate;Styrene;Hypotaurine
M132T636	C00300	C03065;C00300;C02512	Creatine	3-Guanidinopropanoate;Creatine;3-Cyano-L-alanine
M132T497	C00407	C21092;C00407	L-Isoleucine	D-allo-Isoleucine;L-Isoleucine
M136T281	C00147	#N/A	Adenine	NA
M137T295_2	C00262	C14101;C11427	Hypoxanthine	2-Naphthoic acid;1-Hydroxy-2-naphthaldehyde
M138T564	C00148;C00763	C00763;C00148	L-Proline;D-Proline	D-Proline;L-Proline
M139T521	C00785	C00785	Urocanate	Urocanate
M145T727	C00137	C02488;C03652;C01934;C01680;C01582	myo-Inositol	(R)-2-Ethylmalate;(2R,3S)-2,3-Dimethylmalate;L-Rhamnonate;D-Fuconate;Galactose
M147T687	C00064	C01879	L-Glutamine	Pidolic acid
M147T985	C00047	#N/A	L-Lysine	NA
M156T493	C00719	C00719	Betaine	Betaine
M157T962	C00062	C00062;C02385	L-Arginine	L-Arginine;Amino acid(Arg-)
M160T564	C00763;C00148	C00763;C00148	D-Proline;L-Proline	D-Proline;L-Proline
M166T463	C00079	C17268;C00079;C02265;C20487;C20488	L-Phenylalanine	Pyruvophenone;L-Phenylalanine;D-Phenylalanine;L-beta-Phenylalanine;D-beta-Phenylalanine
M168T177	C00250	#N/A	Pyridoxal	NA
M170T701	C01152	C01152;C03298	N(pi)-Methyl-L-histidine	N(pi)-Methyl-L-histidine;Nalpha-Methylhistidine
M172T569	C00624	C03972;C20314;C00230;C00196;C00628	N-Acetyl-L-glutamate	2,3,4,5-Tetrahydrodipicolinate;N,N-Dihydroxy-L-valine;3,4-Dihydroxybenzoate;2,3-Dihydroxybenzoate;2,5-Dihydroxybenzoate
M176T727	C01042	C01045;C01042;C06035	N-Acetyl-L-aspartate	N-Formyl-L-glutamate;N-Acetyl-L-aspartate;4-Methylene-2-oxoglutarate
M182T545	C00082	C20807;C03087;C19712;C02804	L-Tyrosine	3-Hydroxy-L-phenylalanine;5-Acetamidopentanoate;N-Hydroxy-L-phenylalanine;5-Hydroxypentanoate
M184T650	C00318	C00318	L-Carnitine	L-Carnitine
M190T325	C01717	#N/A	4-Hydroxy-2-quinolinecarboxylic acid	NA
M191T686	C00064	C00819;C00064	L-Glutamine	D-Glutamine;L-Glutamine
M197T961	C00062	C00062;C02385	L-Arginine	L-Arginine;Amino acid(Arg-)
M204T558_1	C02571	C02029	O-Acetylcarnitine	Dihydrozeatin
M219T962	C00062	C00062;C02385	L-Arginine	L-Arginine;Amino acid(Arg-)
M219T756	C03740	C03740	(5-L-Glutamyl)-L-amino acid	(5-L-Glutamyl)-L-amino acid
M220T495	C00864	C06552;C03087;C00864;C00371;C06732	Pantothenate	Hydroxyatrazine;5-Acetamidopentanoate;Pantothenate;Zeatin;alpha,beta-Didehydrotryptophan
M231T564	C00148;C00763	#N/A	L-Proline;D-Proline	NA
M245T285	C00299	#N/A	Uridine	NA
M251T722	C00669	C00669;C01215;C20258	gamma-L-Glutamyl-L-cysteine	gamma-L-Glutamyl-L-cysteine;2-(Acetamidomethylene)succinate;(2S,4S)-4-Hydroxy-2,3,4,5-tetrahydrodipicolinate
M252T250	C00559	#N/A	Deoxyadenosine	NA
M253T564	C00148;C00763	#N/A	L-Proline;D-Proline	NA
M268T301	C00212	#N/A	Adenosine	NA
M269T388	C00294	C00294	Inosine	Inosine
M277T836	C00449	C00449	N6-(L-1,3-Dicarboxypropyl)-L-lysine	N6-(L-1,3-Dicarboxypropyl)-L-lysine
M282T237	C02494	#N/A	1-Methyladenosine	NA
M284T471	C00387	C00387	Guanosine	Guanosine
M290T301	C00212	C16704	Adenosine	Anhalonidine
M291T389	C00294	C00294	Inosine	Inosine
M293T831	C00284	#N/A	EDTA	NA
M313T391	C00294	C06587;C00294;C21408	Inosine	2-Hydroxy-6-oxo-6-(4'-chlorophenyl)-hexa-2,4-dienoate;Inosine;(1R,6R)-1,4,5,5a,6,9-Hexahydrophenazine-1,6-dicarboxylate
M360T676	C00089	C00089	Sucrose	Sucrose
M365T829	C00020	C00020;C01367	AMP	AMP;3'-AMP
M400T291	C02990	C02990	L-Palmitoylcarnitine	L-Palmitoylcarnitine
M522T845	C00492	#N/A	Raffinose	NA
M537T388	C00294	#N/A	Inosine	NA
M549T844	C00492	#N/A	Raffinose	NA
M90T631	C00041	C00099;C00213;C00041;C00133;C01401	L-Alanine	beta-Alanine;Sarcosine;L-Alanine;D-Alanine;Alanine
M102T676	C00263	C01234;C20905;C17234;C02926	L-Homoserine	1-Aminocyclopropane-1-carboxylate;2-Iminobutanoate;2-Aminobut-2-enoate;Homoserine lactone
M104T685_2	C00334	C00334;C02721;C01026;C02356;C11735	4-Aminobutanoate	4-Aminobutanoate;N-Methyl-L-alanine;N,N-Dimethylglycine;(S)-2-Aminobutanoate;N-Ethylglycine
M108T533_2	C00245	C00245	Taurine	Taurine
M114T296	C00791	#N/A	Creatinine	NA
M116T564	C00763;C00148	C00763;C00148	D-Proline;L-Proline	D-Proline;L-Proline
M123T112	C00153	#N/A	Nicotinamide	NA
M124T389_2	C00253	C00253;C07446;C06813;C04226;C00266	Nicotinate	Nicotinate;Isonicotinic acid;Nitrobenzene;6-Oxo-1,4,5,6-tetrahydronicotinate;Glycolaldehyde
M127T583	C02835	C02835;C00178;C06393;C07083;C00519	Imidazole-4-acetate	Imidazole-4-acetate;Thymine;2,3-Diaminopropanoate;Styrene;Hypotaurine
M132T497	C00407	C21092;C00407	L-Isoleucine	D-allo-Isoleucine;L-Isoleucine
M136T281	C00147	#N/A	Adenine	NA
M137T295_2	C00262	C14101;C11427	Hypoxanthine	2-Naphthoic acid;1-Hydroxy-2-naphthaldehyde
M138T564	C00148;C00763	C00763;C00148	L-Proline;D-Proline	D-Proline;L-Proline
M139T521	C00785	C00785	Urocanate	Urocanate
M143T533	C00245	C00245	Taurine	Taurine
M145T727	C00137	C02488;C03652;C01934;C01680;C01582	myo-Inositol	(R)-2-Ethylmalate;(2R,3S)-2,3-Dimethylmalate;L-Rhamnonate;D-Fuconate;Galactose
M146T655_2	C01035	C01035;C05715;C06393	4-Guanidinobutanoate	4-Guanidinobutanoate;gamma-Amino-gamma-cyanobutanoate;2,3-Diaminopropanoate
M147T985	C00047	#N/A	L-Lysine	NA
M153T383	C00385	C00385;C16484	Xanthine	Xanthine;1-Fluorocyclohexadiene-cis,cis-1,2-diol
M156T493	C00719	C00719	Betaine	Betaine
M157T962	C00062	C00792;C00062;C02385	L-Arginine	D-Arginine;L-Arginine;Amino acid(Arg-)
M160T564	C00763;C00148	C00763;C00148	D-Proline;L-Proline	D-Proline;L-Proline
M166T463	C00079	C17268;C00079;C02265;C20487;C20488	L-Phenylalanine	Pyruvophenone;L-Phenylalanine;D-Phenylalanine;L-beta-Phenylalanine;D-beta-Phenylalanine
M168T177	C00250	#N/A	Pyridoxal	NA
M170T701	C01152	C01152;C03298	N(pi)-Methyl-L-histidine	N(pi)-Methyl-L-histidine;Nalpha-Methylhistidine
M175T961	C00062	C00792;C00062;C02385	L-Arginine	D-Arginine;L-Arginine;Amino acid(Arg-)
M176T727	C01042	C01045;C01042;C06035	N-Acetyl-L-aspartate	N-Formyl-L-glutamate;N-Acetyl-L-aspartate;4-Methylene-2-oxoglutarate
M182T545	C00082	C20807;C03087;C19712;C02804	L-Tyrosine	3-Hydroxy-L-phenylalanine;5-Acetamidopentanoate;N-Hydroxy-L-phenylalanine;5-Hydroxypentanoate
M184T650	C00318	C00318	L-Carnitine	L-Carnitine
M191T686	C00064	C00064	L-Glutamine	L-Glutamine
M197T961	C00062	C00792;C00062;C02385	L-Arginine	D-Arginine;L-Arginine;Amino acid(Arg-)
M204T558_1	C02571	C02029	O-Acetylcarnitine	Dihydrozeatin
M219T962	C00062	C00792;C00062;C02385	L-Arginine	D-Arginine;L-Arginine;Amino acid(Arg-)
M219T756	C03740	C03740	(5-L-Glutamyl)-L-amino acid	(5-L-Glutamyl)-L-amino acid
M220T495	C00864	C06552;C03087;C00864;C00371;C06732	Pantothenate	Hydroxyatrazine;5-Acetamidopentanoate;Pantothenate;Zeatin;alpha,beta-Didehydrotryptophan
M231T564	C00148;C00763	#N/A	L-Proline;D-Proline	NA
M245T285	C00299	#N/A	Uridine	NA
M251T722	C00669	C00669;C01215;C20258	gamma-L-Glutamyl-L-cysteine	gamma-L-Glutamyl-L-cysteine;2-(Acetamidomethylene)succinate;(2S,4S)-4-Hydroxy-2,3,4,5-tetrahydrodipicolinate
M252T250	C00559	#N/A	Deoxyadenosine	NA
M253T564	C00148;C00763	#N/A	L-Proline;D-Proline	NA
M268T301	C00212	#N/A	Adenosine	NA
M269T388	C00294	C00294	Inosine	Inosine
M277T836	C00449	C00449	N6-(L-1,3-Dicarboxypropyl)-L-lysine	N6-(L-1,3-Dicarboxypropyl)-L-lysine
M282T237	C02494	#N/A	1-Methyladenosine	NA
M290T301	C00212	C16704	Adenosine	Anhalonidine
M291T389	C00294	C00294	Inosine	Inosine
M313T391	C00294	C06587;C00294;C21408	Inosine	2-Hydroxy-6-oxo-6-(4'-chlorophenyl)-hexa-2,4-dienoate;Inosine;(1R,6R)-1,4,5,5a,6,9-Hexahydrophenazine-1,6-dicarboxylate
M335T879	C00455	C00455	Nicotinamide D-ribonucleotide	Nicotinamide D-ribonucleotide
M348T759	C01367	C00020;C01367	3'-AMP	AMP;3'-AMP
M360T676	C00089	C00089	Sucrose	Sucrose
M385T708	C00021	C00021	S-Adenosyl-L-homocysteine	S-Adenosyl-L-homocysteine
M400T291	C02990	C02990	L-Palmitoylcarnitine	L-Palmitoylcarnitine
M522T845	C00492	#N/A	Raffinose	NA
M537T388	C00294	#N/A	Inosine	NA
M549T844	C00492	#N/A	Raffinose	NA
M625T803	C00043	C00043	UDP-N-acetyl-alpha-D-glucosamine	UDP-N-acetyl-alpha-D-glucosamine
M90T631	C00041	C00099;C00213;C00041;C00133;C01401	L-Alanine	beta-Alanine;Sarcosine;L-Alanine;D-Alanine;Alanine
M102T676	C00263	C01234;C17234;C20905;C02926	L-Homoserine	1-Aminocyclopropane-1-carboxylate;2-Aminobut-2-enoate;2-Iminobutanoate;Homoserine lactone
M104T685_2	C00334	C00334;C02356;C01026;C02721;C11735	4-Aminobutanoate	4-Aminobutanoate;(S)-2-Aminobutanoate;N,N-Dimethylglycine;N-Methyl-L-alanine;N-Ethylglycine
M106T691	C00716;C00065	C00065;C00740;C00716	Serine;L-Serine	L-Serine;D-Serine;Serine
M114T296	C00791	#N/A	Creatinine	NA
M118T493_2	C00719	C02917;C00431;C00719;C15987;C01826	Betaine	(S)-Propane-1,2-diol;5-Aminopentanoate;Betaine;4-Methylaminobutyrate;L-Norvaline
M123T112	C00153	#N/A	Nicotinamide	NA
M124T389_2	C00253	C00253;C07446;C06813;C04226;C00266	Nicotinate	Nicotinate;Isonicotinic acid;Nitrobenzene;6-Oxo-1,4,5,6-tetrahydronicotinate;Glycolaldehyde
M126T533_2	C00245	C00245	Taurine	Taurine
M127T583	C02835	C02835;C00178;C06393;C07083;C00519	Imidazole-4-acetate	Imidazole-4-acetate;Thymine;2,3-Diaminopropanoate;Styrene;Hypotaurine
M130T756	C00025/C00302	C01877	NA	4-Oxoproline
M132T636	C00300	C03065;C00300;C02512	Creatine	3-Guanidinopropanoate;Creatine;3-Cyano-L-alanine
M132T497	C00407	C21092;C00407	L-Isoleucine	D-allo-Isoleucine;L-Isoleucine
M136T281	C00147	#N/A	Adenine	NA
M137T295_2	C00262	C14101;C11427	Hypoxanthine	2-Naphthoic acid;1-Hydroxy-2-naphthaldehyde
M139T521	C00785	C00785	Urocanate	Urocanate
M143T533	C00245	C00245	Taurine	Taurine
M145T727	C00137	C02488;C01934;C01680;C01582;C03652	myo-Inositol	(R)-2-Ethylmalate;L-Rhamnonate;D-Fuconate;Galactose;(2R,3S)-2,3-Dimethylmalate
M146T655_2	C01035	C01035;C05715;C06393	4-Guanidinobutanoate	4-Guanidinobutanoate;gamma-Amino-gamma-cyanobutanoate;2,3-Diaminopropanoate
M147T985	C00047	#N/A	L-Lysine	NA
M153T383	C00385	C00385;C16484	Xanthine	Xanthine;1-Fluorocyclohexadiene-cis,cis-1,2-diol
M156T493	C00719	C00719	Betaine	Betaine
M157T962	C00062	C00062;C00792;C02385	L-Arginine	L-Arginine;D-Arginine;Amino acid(Arg-)
M160T564	C00763;C00148	C00148;C00763	D-Proline;L-Proline	L-Proline;D-Proline
M162T651_2	C00318	C12455	L-Carnitine	5-Aminopentanal
M166T463	C00079	C17268;C00079;C02265;C20487;C20488	L-Phenylalanine	Pyruvophenone;L-Phenylalanine;D-Phenylalanine;L-beta-Phenylalanine;D-beta-Phenylalanine
M168T177	C00250	#N/A	Pyridoxal	NA
M175T961	C00062	C00062;C00792;C02385	L-Arginine	L-Arginine;D-Arginine;Amino acid(Arg-)
M176T727	C01042	C01045;C01042;C06035	N-Acetyl-L-aspartate	N-Formyl-L-glutamate;N-Acetyl-L-aspartate;4-Methylene-2-oxoglutarate
M182T545	C00082	C20807;C03087;C19712;C02804;C09815	L-Tyrosine	3-Hydroxy-L-phenylalanine;5-Acetamidopentanoate;N-Hydroxy-L-phenylalanine;5-Hydroxypentanoate;Benzamide
M184T650	C00318	C00318	L-Carnitine	L-Carnitine
M190T325	C01717	#N/A	4-Hydroxy-2-quinolinecarboxylic acid	NA
M191T686	C00064	C00064	L-Glutamine	L-Glutamine
M197T961	C00062	C00062;C00792;C02385	L-Arginine	L-Arginine;D-Arginine;Amino acid(Arg-)
M204T558_1	C02571	C02029	O-Acetylcarnitine	Dihydrozeatin
M219T962	C00062	C00062;C00792;C02385	L-Arginine	L-Arginine;D-Arginine;Amino acid(Arg-)
M219T756	C03740	C03740	(5-L-Glutamyl)-L-amino acid	(5-L-Glutamyl)-L-amino acid
M231T564	C00148;C00763	#N/A	L-Proline;D-Proline	NA
M245T285	C00299	#N/A	Uridine	NA
M251T722	C00669	C00669;C01215;C20258	gamma-L-Glutamyl-L-cysteine	gamma-L-Glutamyl-L-cysteine;2-(Acetamidomethylene)succinate;(2S,4S)-4-Hydroxy-2,3,4,5-tetrahydrodipicolinate
M252T250	C00559	#N/A	Deoxyadenosine	NA
M268T301	C00212	#N/A	Adenosine	NA
M269T388	C00294	C00294	Inosine	Inosine
M277T836	C00449	C00449	N6-(L-1,3-Dicarboxypropyl)-L-lysine	N6-(L-1,3-Dicarboxypropyl)-L-lysine
M282T237	C02494	#N/A	1-Methyladenosine	NA
M290T301	C00212	C16704	Adenosine	Anhalonidine
M291T389	C00294	C00294	Inosine	Inosine
M313T391	C00294	C06587;C00294;C21408	Inosine	2-Hydroxy-6-oxo-6-(4'-chlorophenyl)-hexa-2,4-dienoate;Inosine;(1R,6R)-1,4,5,5a,6,9-Hexahydrophenazine-1,6-dicarboxylate
M335T879	C00455	C00455	Nicotinamide D-ribonucleotide	Nicotinamide D-ribonucleotide
M348T759	C01367	C00020;C01367	3'-AMP	AMP;3'-AMP
M360T676	C00089	C00089	Sucrose	Sucrose
M522T845	C00492	#N/A	Raffinose	NA
M537T388	C00294	#N/A	Inosine	NA
M549T844	C00492	#N/A	Raffinose	NA
M625T803	C00043	C00043	UDP-N-acetyl-alpha-D-glucosamine	UDP-N-acetyl-alpha-D-glucosamine
M102T676	C00263	C01234;C17234;C20905;C02926	L-Homoserine	1-Aminocyclopropane-1-carboxylate;2-Aminobut-2-enoate;2-Iminobutanoate;Homoserine lactone
M104T685_2	C00334	C00334;C02356;C01026;C02721;C11735	4-Aminobutanoate	4-Aminobutanoate;(S)-2-Aminobutanoate;N,N-Dimethylglycine;N-Methyl-L-alanine;N-Ethylglycine
M106T691	C00716;C00065	C00065;C00740;C00716	Serine;L-Serine	L-Serine;D-Serine;Serine
M108T533_2	C00245	C00245;C18232	Taurine	Taurine;N-Formylmaleamic acid
M114T296	C00791	#N/A	Creatinine	NA
M121T521	C00785	C00785	Urocanate	Urocanate
M123T112	C00153	#N/A	Nicotinamide	NA
M124T389_2	C00253	C00253;C07446;C06813;C04226;C00266	Nicotinate	Nicotinate;Isonicotinic acid;Nitrobenzene;6-Oxo-1,4,5,6-tetrahydronicotinate;Glycolaldehyde
M126T533_2	C00245	C00245;C02193;C01044;C00565;C18232	Taurine	Taurine;Pyruvate oxime;N-Formyl-L-aspartate;Trimethylamine;N-Formylmaleamic acid
M127T583	C02835	C00178;C02835;C06393;C07083;C00519	Imidazole-4-acetate	Thymine;Imidazole-4-acetate;2,3-Diaminopropanoate;Styrene;Hypotaurine
M130T756	C00025/C00302	C01877	NA	4-Oxoproline
M132T636	C00300	C03065;C00300;C02512	Creatine	3-Guanidinopropanoate;Creatine;3-Cyano-L-alanine
M132T497	C00407	C21092;C00407	L-Isoleucine	D-allo-Isoleucine;L-Isoleucine
M136T281	C00147	#N/A	Adenine	NA
M137T295_2	C00262	C14101;C11427	Hypoxanthine	2-Naphthoic acid;1-Hydroxy-2-naphthaldehyde
M138T564	C00148;C00763	C00763;C00148	L-Proline;D-Proline	D-Proline;L-Proline
M139T521	C00785	C00785;C00439;C00097;C00736;C00793	Urocanate	Urocanate;N-Formimino-L-glutamate;L-Cysteine;Cysteine;D-Cysteine
M143T533	C00245	C00245	Taurine	Taurine
M145T727	C00137	C02488;C01934;C01680;C03652;C01088	myo-Inositol	(R)-2-Ethylmalate;L-Rhamnonate;D-Fuconate;(2R,3S)-2,3-Dimethylmalate;(R)-3,3-Dimethylmalate
M146T655_2	C01035	C01035;C05715;C06393	4-Guanidinobutanoate	4-Guanidinobutanoate;gamma-Amino-gamma-cyanobutanoate;2,3-Diaminopropanoate
M147T687	C00064	C01879	L-Glutamine	Pidolic acid
M147T985	C00047	#N/A	L-Lysine	NA
M150T513	C00073	C00802	L-Methionine	Oxalureate
M153T383	C00385	C00385;C16484	Xanthine	Xanthine;1-Fluorocyclohexadiene-cis,cis-1,2-diol
M154T565	C00763;C00148	C00148;C00763	D-Proline;L-Proline	L-Proline;D-Proline
M156T493	C00719	C00719	Betaine	Betaine
M157T962	C00062	C00062;C00792;C02385	L-Arginine	L-Arginine;D-Arginine;Amino acid(Arg-)
M162T651_2	C00318	C12455;C15025	L-Carnitine	5-Aminopentanal;(S)-Carnitine
M166T463	C00079	C17268;C00079;C02265;C20487;C20488	L-Phenylalanine	Pyruvophenone;L-Phenylalanine;D-Phenylalanine;L-beta-Phenylalanine;D-beta-Phenylalanine
M168T177	C00250	#N/A	Pyridoxal	NA
M170T701	C01152	C01152;C03298	N(pi)-Methyl-L-histidine	N(pi)-Methyl-L-histidine;Nalpha-Methylhistidine
M175T961	C00062	C00062;C00792;C02385	L-Arginine	L-Arginine;D-Arginine;Amino acid(Arg-)
M176T727	C01042	C01045;C01042;C06035	N-Acetyl-L-aspartate	N-Formyl-L-glutamate;N-Acetyl-L-aspartate;4-Methylene-2-oxoglutarate
M182T545	C00082	C20807;C03087;C19712;C02804;C09815	L-Tyrosine	3-Hydroxy-L-phenylalanine;5-Acetamidopentanoate;N-Hydroxy-L-phenylalanine;5-Hydroxypentanoate;Benzamide
M184T650	C00318	C15025	L-Carnitine	(S)-Carnitine
M190T325	C01717	#N/A	4-Hydroxy-2-quinolinecarboxylic acid	NA
M191T686	C00064	C00819;C00064	L-Glutamine	D-Glutamine;L-Glutamine
M197T961	C00062	C00062;C00792;C02385	L-Arginine	L-Arginine;D-Arginine;Amino acid(Arg-)
M219T962	C00062	C00062;C00792;C02385	L-Arginine	L-Arginine;D-Arginine;Amino acid(Arg-)
M219T756	C03740	C03740	(5-L-Glutamyl)-L-amino acid	(5-L-Glutamyl)-L-amino acid
M231T564	C00148;C00763	#N/A	L-Proline;D-Proline	NA
M245T285	C00299	#N/A	Uridine	NA
M251T722	C00669	C00669;C01215;C20258	gamma-L-Glutamyl-L-cysteine	gamma-L-Glutamyl-L-cysteine;2-(Acetamidomethylene)succinate;(2S,4S)-4-Hydroxy-2,3,4,5-tetrahydrodipicolinate
M252T250	C00559	#N/A	Deoxyadenosine	NA
M268T301	C00212	#N/A	Adenosine	NA
M269T388	C00294	C00294	Inosine	Inosine
M277T836	C00449	C00449	N6-(L-1,3-Dicarboxypropyl)-L-lysine	N6-(L-1,3-Dicarboxypropyl)-L-lysine
M282T237	C02494	#N/A	1-Methyladenosine	NA
M290T301	C00212	C16704	Adenosine	Anhalonidine
M291T389	C00294	C00294	Inosine	Inosine
M293T831	C00284	#N/A	EDTA	NA
M313T391	C00294	C06587;C00294;C21408	Inosine	2-Hydroxy-6-oxo-6-(4'-chlorophenyl)-hexa-2,4-dienoate;Inosine;(1R,6R)-1,4,5,5a,6,9-Hexahydrophenazine-1,6-dicarboxylate
M335T879	C00455	C00455	Nicotinamide D-ribonucleotide	Nicotinamide D-ribonucleotide
M360T676	C00089	C00089	Sucrose	Sucrose
M385T708	C00021	C00021	S-Adenosyl-L-homocysteine	S-Adenosyl-L-homocysteine
M400T291	C02990	C02990	L-Palmitoylcarnitine	L-Palmitoylcarnitine
M522T845	C00492	#N/A	Raffinose	NA
M537T388	C00294	#N/A	Inosine	NA
M549T844	C00492	#N/A	Raffinose	NA
M625T803	C00043	C00043	UDP-N-acetyl-alpha-D-glucosamine	UDP-N-acetyl-alpha-D-glucosamine
M90T631	C00041	C00099;C00213;C00041;C00133;C01401	L-Alanine	beta-Alanine;Sarcosine;L-Alanine;D-Alanine;Alanine
M104T685_2	C00334	C00334;C02721;C01026;C02356;C11735	4-Aminobutanoate	4-Aminobutanoate;N-Methyl-L-alanine;N,N-Dimethylglycine;(S)-2-Aminobutanoate;N-Ethylglycine
M108T533_2	C00245	C00245	Taurine	Taurine
M114T296	C00791	#N/A	Creatinine	NA
M118T493_2	C00719	C02917;C00719;C00431;C01826;C15987	Betaine	(S)-Propane-1,2-diol;Betaine;5-Aminopentanoate;L-Norvaline;4-Methylaminobutyrate
M121T521	C00785	C00785	Urocanate	Urocanate
M123T112	C00153	#N/A	Nicotinamide	NA
M126T533_2	C00245	C00245	Taurine	Taurine
M127T583	C02835	C00178;C02835;C06393;C07083;C00519	Imidazole-4-acetate	Thymine;Imidazole-4-acetate;2,3-Diaminopropanoate;Styrene;Hypotaurine
M132T497	C00407	C21092;C00407	L-Isoleucine	D-allo-Isoleucine;L-Isoleucine
M136T281	C00147	#N/A	Adenine	NA
M137T295_2	C00262	C14101;C11427	Hypoxanthine	2-Naphthoic acid;1-Hydroxy-2-naphthaldehyde
M138T564	C00148;C00763	C00763;C00148	L-Proline;D-Proline	D-Proline;L-Proline
M139T521	C00785	C00785;C00439;C00097;C00736;C00793	Urocanate	Urocanate;N-Formimino-L-glutamate;L-Cysteine;Cysteine;D-Cysteine
M145T727	C00137	C02488;C03652;C01934;C01680;C01582	myo-Inositol	(R)-2-Ethylmalate;(2R,3S)-2,3-Dimethylmalate;L-Rhamnonate;D-Fuconate;Galactose
M146T655_2	C01035	C01035;C05715;C06393	4-Guanidinobutanoate	4-Guanidinobutanoate;gamma-Amino-gamma-cyanobutanoate;2,3-Diaminopropanoate
M147T687	C00064	C00064;C00819;C00065;C00716;C00740	L-Glutamine	L-Glutamine;D-Glutamine;L-Serine;Serine;D-Serine
M147T985	C00047	#N/A	L-Lysine	NA
M150T513	C00073	C00802	L-Methionine	Oxalureate
M153T383	C00385	C00385;C16484	Xanthine	Xanthine;1-Fluorocyclohexadiene-cis,cis-1,2-diol
M156T493	C00719	C00719	Betaine	Betaine
M157T962	C00062	C00062;C02385	L-Arginine	L-Arginine;Amino acid(Arg-)
M166T463	C00079	C17268;C00079;C02265;C20487;C20488	L-Phenylalanine	Pyruvophenone;L-Phenylalanine;D-Phenylalanine;L-beta-Phenylalanine;D-beta-Phenylalanine
M168T177	C00250	#N/A	Pyridoxal	NA
M170T701	C01152	C01152;C03298	N(pi)-Methyl-L-histidine	N(pi)-Methyl-L-histidine;Nalpha-Methylhistidine
M172T569	C00624	C03972;C20314;C00230;C00196;C00628	N-Acetyl-L-glutamate	2,3,4,5-Tetrahydrodipicolinate;N,N-Dihydroxy-L-valine;3,4-Dihydroxybenzoate;2,3-Dihydroxybenzoate;2,5-Dihydroxybenzoate
M175T961	C00062	C00062;C02385	L-Arginine	L-Arginine;Amino acid(Arg-)
M176T727	C01042	C01042;C01045;C06035	N-Acetyl-L-aspartate	N-Acetyl-L-aspartate;N-Formyl-L-glutamate;4-Methylene-2-oxoglutarate
M182T545	C00082	C20807;C03087;C19712;C02804	L-Tyrosine	3-Hydroxy-L-phenylalanine;5-Acetamidopentanoate;N-Hydroxy-L-phenylalanine;5-Hydroxypentanoate
M190T325	C01717	#N/A	4-Hydroxy-2-quinolinecarboxylic acid	NA
M191T686	C00064	C00819;C00064	L-Glutamine	D-Glutamine;L-Glutamine
M219T962	C00062	C00062;C02385	L-Arginine	L-Arginine;Amino acid(Arg-)
M219T756	C03740	C03740	(5-L-Glutamyl)-L-amino acid	(5-L-Glutamyl)-L-amino acid
M231T564	C00148;C00763	#N/A	L-Proline;D-Proline	NA
M245T285	C00299	#N/A	Uridine	NA
M251T722	C00669	C00669;C01215;C20258	gamma-L-Glutamyl-L-cysteine	gamma-L-Glutamyl-L-cysteine;2-(Acetamidomethylene)succinate;(2S,4S)-4-Hydroxy-2,3,4,5-tetrahydrodipicolinate
M252T250	C00559	#N/A	Deoxyadenosine	NA
M268T301	C00212	#N/A	Adenosine	NA
M269T388	C00294	C00294	Inosine	Inosine
M282T237	C02494	#N/A	1-Methyladenosine	NA
M284T471	C00387	C00387	Guanosine	Guanosine
M290T301	C00212	C16704	Adenosine	Anhalonidine
M291T389	C00294	C00294	Inosine	Inosine
M293T831	C00284	#N/A	EDTA	NA
M313T391	C00294	C06587;C00294;C21408	Inosine	2-Hydroxy-6-oxo-6-(4'-chlorophenyl)-hexa-2,4-dienoate;Inosine;(1R,6R)-1,4,5,5a,6,9-Hexahydrophenazine-1,6-dicarboxylate
M360T676	C00089	C00089	Sucrose	Sucrose
M365T829	C00020	C00020;C01367	AMP	AMP;3'-AMP
M385T708	C00021	C00021	S-Adenosyl-L-homocysteine	S-Adenosyl-L-homocysteine
M400T291	C02990	C02990	L-Palmitoylcarnitine	L-Palmitoylcarnitine
M522T845	C00492	#N/A	Raffinose	NA
M537T388	C00294	#N/A	Inosine	NA
M549T844	C00492	#N/A	Raffinose	NA
M90T631	C00041	C00099;C00213;C00041;C00133;C01401	L-Alanine	beta-Alanine;Sarcosine;L-Alanine;D-Alanine;Alanine
M102T676	C00263	C01234;C17234;C20905;C02926	L-Homoserine	1-Aminocyclopropane-1-carboxylate;2-Aminobut-2-enoate;2-Iminobutanoate;Homoserine lactone
M106T691	C00716;C00065	C00065;C00740;C00716	Serine;L-Serine	L-Serine;D-Serine;Serine
M108T533_2	C00245	C00245	Taurine	Taurine
M114T296	C00791	#N/A	Creatinine	NA
M123T112	C00153	#N/A	Nicotinamide	NA
M124T389_2	C00253	C00253;C07446;C06813;C04226;C00266	Nicotinate	Nicotinate;Isonicotinic acid;Nitrobenzene;6-Oxo-1,4,5,6-tetrahydronicotinate;Glycolaldehyde
M126T533_2	C00245	C00245	Taurine	Taurine
M127T583	C02835	C02835;C00178;C06393;C07083;C00519	Imidazole-4-acetate	Imidazole-4-acetate;Thymine;2,3-Diaminopropanoate;Styrene;Hypotaurine
M130T756	C00025/C00302	C01877	NA	4-Oxoproline
M132T636	C00300	C03065;C00300;C02512	Creatine	3-Guanidinopropanoate;Creatine;3-Cyano-L-alanine
M132T497	C00407	C21092;C00407	L-Isoleucine	D-allo-Isoleucine;L-Isoleucine
M136T281	C00147	#N/A	Adenine	NA
M137T295_2	C00262	C14101;C11427	Hypoxanthine	2-Naphthoic acid;1-Hydroxy-2-naphthaldehyde
M139T521	C00785	C00785	Urocanate	Urocanate
M145T727	C00137	C01934;C01680;C01582;C03652;C02488	myo-Inositol	L-Rhamnonate;D-Fuconate;Galactose;(2R,3S)-2,3-Dimethylmalate;(R)-2-Ethylmalate
M147T687	C00064	C00064;C00819;C00065;C00716;C00740	L-Glutamine	L-Glutamine;D-Glutamine;L-Serine;Serine;D-Serine
M147T985	C00047	#N/A	L-Lysine	NA
M150T513	C00073	C00802	L-Methionine	Oxalureate
M153T383	C00385	C00385;C16484	Xanthine	Xanthine;1-Fluorocyclohexadiene-cis,cis-1,2-diol
M156T493	C00719	C00719	Betaine	Betaine
M157T962	C00062	C00062;C02385	L-Arginine	L-Arginine;Amino acid(Arg-)
M160T564	C00763;C00148	C00148;C00763	D-Proline;L-Proline	L-Proline;D-Proline
M162T651_2	C00318	C00576	L-Carnitine	Betaine aldehyde
M166T463	C00079	C17268;C00079;C02265;C20487;C20488	L-Phenylalanine	Pyruvophenone;L-Phenylalanine;D-Phenylalanine;L-beta-Phenylalanine;D-beta-Phenylalanine
M168T177	C00250	#N/A	Pyridoxal	NA
M170T701	C01152	C01152;C03298	N(pi)-Methyl-L-histidine	N(pi)-Methyl-L-histidine;Nalpha-Methylhistidine
M172T569	C00624	C03972;C20314;C00230;C00196;C00628	N-Acetyl-L-glutamate	2,3,4,5-Tetrahydrodipicolinate;N,N-Dihydroxy-L-valine;3,4-Dihydroxybenzoate;2,3-Dihydroxybenzoate;2,5-Dihydroxybenzoate
M175T961	C00062	C00062;C02385	L-Arginine	L-Arginine;Amino acid(Arg-)
M176T727	C01042	C01045;C01042;C06035	N-Acetyl-L-aspartate	N-Formyl-L-glutamate;N-Acetyl-L-aspartate;4-Methylene-2-oxoglutarate
M182T545	C00082	C20807;C03087;C19712;C02804;C09815	L-Tyrosine	3-Hydroxy-L-phenylalanine;5-Acetamidopentanoate;N-Hydroxy-L-phenylalanine;5-Hydroxypentanoate;Benzamide
M184T650	C00318	C15025	L-Carnitine	(S)-Carnitine
M190T325	C01717	#N/A	4-Hydroxy-2-quinolinecarboxylic acid	NA
M191T686	C00064	C00819;C00064	L-Glutamine	D-Glutamine;L-Glutamine
M219T962	C00062	C00062;C02385	L-Arginine	L-Arginine;Amino acid(Arg-)
M219T756	C03740	C03740	(5-L-Glutamyl)-L-amino acid	(5-L-Glutamyl)-L-amino acid
M220T495	C00864	C06552;C03087;C00864;C00371;C06732	Pantothenate	Hydroxyatrazine;5-Acetamidopentanoate;Pantothenate;Zeatin;alpha,beta-Didehydrotryptophan
M243T883	C00275;C05345	C01094;C00085;C05345;C00092;C01177	D-Mannose 6-phosphate;beta-D-Fructose 6-phosphate	D-Fructose 1-phosphate;D-Fructose 6-phosphate;beta-D-Fructose 6-phosphate;D-Glucose 6-phosphate;Inositol 1-phosphate
M245T285	C00299	#N/A	Uridine	NA
M251T722	C00669	C00669;C01215;C20258	gamma-L-Glutamyl-L-cysteine	gamma-L-Glutamyl-L-cysteine;2-(Acetamidomethylene)succinate;(2S,4S)-4-Hydroxy-2,3,4,5-tetrahydrodipicolinate
M252T250	C00559	#N/A	Deoxyadenosine	NA
M253T564	C00148;C00763	#N/A	L-Proline;D-Proline	NA
M268T301	C00212	#N/A	Adenosine	NA
M269T388	C00294	C00294	Inosine	Inosine
M277T836	C00449	C00449	N6-(L-1,3-Dicarboxypropyl)-L-lysine	N6-(L-1,3-Dicarboxypropyl)-L-lysine
M282T237	C02494	#N/A	1-Methyladenosine	NA
M284T471	C00387	C00387	Guanosine	Guanosine
M290T301	C00212	C16704	Adenosine	Anhalonidine
M291T389	C00294	C00294	Inosine	Inosine
M313T391	C00294	C06587;C00294;C21408	Inosine	2-Hydroxy-6-oxo-6-(4'-chlorophenyl)-hexa-2,4-dienoate;Inosine;(1R,6R)-1,4,5,5a,6,9-Hexahydrophenazine-1,6-dicarboxylate
M348T759	C01367	C00020;C01367	3'-AMP	AMP;3'-AMP
M360T676	C00089	C00089	Sucrose	Sucrose
M365T829	C00020	C00020;C01367	AMP	AMP;3'-AMP
M522T845	C00492	#N/A	Raffinose	NA
M537T388	C00294	#N/A	Inosine	NA
M549T844	C00492	#N/A	Raffinose	NA
M625T803	C00043	C00043	UDP-N-acetyl-alpha-D-glucosamine	UDP-N-acetyl-alpha-D-glucosamine
M90T631	C00041	C00099;C00213;C00041;C00133;C01401	L-Alanine	beta-Alanine;Sarcosine;L-Alanine;D-Alanine;Alanine
M102T676	C00263	C01234;C20905;C17234;C02926	L-Homoserine	1-Aminocyclopropane-1-carboxylate;2-Iminobutanoate;2-Aminobut-2-enoate;Homoserine lactone
M104T685_2	C00334	C00334;C01026;C02356;C02721;C11735	4-Aminobutanoate	4-Aminobutanoate;N,N-Dimethylglycine;(S)-2-Aminobutanoate;N-Methyl-L-alanine;N-Ethylglycine
M106T691	C00716;C00065	C00065;C00740;C00716	Serine;L-Serine	L-Serine;D-Serine;Serine
M108T533_2	C00245	C00245;C18232	Taurine	Taurine;N-Formylmaleamic acid
M114T296	C00791	#N/A	Creatinine	NA
M116T564	C00763;C00148	C00148;C00763	D-Proline;L-Proline	L-Proline;D-Proline
M123T112	C00153	#N/A	Nicotinamide	NA
M124T389_2	C00253	C00253;C07446;C06813;C04226;C00266	Nicotinate	Nicotinate;Isonicotinic acid;Nitrobenzene;6-Oxo-1,4,5,6-tetrahydronicotinate;Glycolaldehyde
M126T533_2	C00245	C00245;C02193;C01044;C00565;C18232	Taurine	Taurine;Pyruvate oxime;N-Formyl-L-aspartate;Trimethylamine;N-Formylmaleamic acid
M127T583	C02835	C02835;C00178;C06393;C07083;C00519	Imidazole-4-acetate	Imidazole-4-acetate;Thymine;2,3-Diaminopropanoate;Styrene;Hypotaurine
M132T636	C00300	C03065;C00300;C02512	Creatine	3-Guanidinopropanoate;Creatine;3-Cyano-L-alanine
M132T497	C00407	C21092;C00407	L-Isoleucine	D-allo-Isoleucine;L-Isoleucine
M136T281	C00147	#N/A	Adenine	NA
M137T295_2	C00262	C14101;C11427	Hypoxanthine	2-Naphthoic acid;1-Hydroxy-2-naphthaldehyde
M139T521	C00785	C00785	Urocanate	Urocanate
M143T533	C00245	C00245	Taurine	Taurine
M145T727	C00137	C02488;C01934;C01680;C01582;C03652	myo-Inositol	(R)-2-Ethylmalate;L-Rhamnonate;D-Fuconate;Galactose;(2R,3S)-2,3-Dimethylmalate
M146T655_2	C01035	C01035;C05715;C06393	4-Guanidinobutanoate	4-Guanidinobutanoate;gamma-Amino-gamma-cyanobutanoate;2,3-Diaminopropanoate
M147T985	C00047	#N/A	L-Lysine	NA
M153T383	C00385	C00385;C16484	Xanthine	Xanthine;1-Fluorocyclohexadiene-cis,cis-1,2-diol
M154T565	C00763;C00148	C00148;C00763	D-Proline;L-Proline	L-Proline;D-Proline
M157T962	C00062	C00062;C02385	L-Arginine	L-Arginine;Amino acid(Arg-)
M162T651_2	C00318	C00318	L-Carnitine	L-Carnitine
M168T177	C00250	#N/A	Pyridoxal	NA
M172T569	C00624	C03972;C20314;C00230;C00196;C00628	N-Acetyl-L-glutamate	2,3,4,5-Tetrahydrodipicolinate;N,N-Dihydroxy-L-valine;3,4-Dihydroxybenzoate;2,3-Dihydroxybenzoate;2,5-Dihydroxybenzoate
M175T961	C00062	C00062;C02385	L-Arginine	L-Arginine;Amino acid(Arg-)
M176T727	C01042	C01045;C01042;C06035	N-Acetyl-L-aspartate	N-Formyl-L-glutamate;N-Acetyl-L-aspartate;4-Methylene-2-oxoglutarate
M182T545	C00082	C20807;C03087;C19712;C02804;C09815	L-Tyrosine	3-Hydroxy-L-phenylalanine;5-Acetamidopentanoate;N-Hydroxy-L-phenylalanine;5-Hydroxypentanoate;Benzamide
M191T686	C00064	C00064	L-Glutamine	L-Glutamine
M197T961	C00062	C00062;C02385	L-Arginine	L-Arginine;Amino acid(Arg-)
M204T558_1	C02571	C02029	O-Acetylcarnitine	Dihydrozeatin
M219T756	C03740	C03740	(5-L-Glutamyl)-L-amino acid	(5-L-Glutamyl)-L-amino acid
M220T495	C00864	C06552;C03087;C00864;C00371;C06732	Pantothenate	Hydroxyatrazine;5-Acetamidopentanoate;Pantothenate;Zeatin;alpha,beta-Didehydrotryptophan
M231T564	C00148;C00763	#N/A	L-Proline;D-Proline	NA
M243T883	C00275;C05345	C00085;C05345;C01094;C06019;C00092	D-Mannose 6-phosphate;beta-D-Fructose 6-phosphate	D-Fructose 6-phosphate;beta-D-Fructose 6-phosphate;D-Fructose 1-phosphate;D-arabino-Hex-3-ulose 6-phosphate;D-Glucose 6-phosphate
M245T285	C00299	#N/A	Uridine	NA
M251T722	C00669	C00669;C01215;C20258	gamma-L-Glutamyl-L-cysteine	gamma-L-Glutamyl-L-cysteine;2-(Acetamidomethylene)succinate;(2S,4S)-4-Hydroxy-2,3,4,5-tetrahydrodipicolinate
M252T250	C00559	#N/A	Deoxyadenosine	NA
M268T301	C00212	#N/A	Adenosine	NA
M269T388	C00294	C00294	Inosine	Inosine
M282T237	C02494	#N/A	1-Methyladenosine	NA
M284T471	C00387	C00387	Guanosine	Guanosine
M290T301	C00212	C16704	Adenosine	Anhalonidine
M291T389	C00294	C00294	Inosine	Inosine
M293T831	C00284	#N/A	EDTA	NA
M313T391	C00294	C06587;C00294;C21408	Inosine	2-Hydroxy-6-oxo-6-(4'-chlorophenyl)-hexa-2,4-dienoate;Inosine;(1R,6R)-1,4,5,5a,6,9-Hexahydrophenazine-1,6-dicarboxylate
M335T879	C00455	C00455	Nicotinamide D-ribonucleotide	Nicotinamide D-ribonucleotide
M348T759	C01367	C00020;C01367	3'-AMP	AMP;3'-AMP
M360T676	C00089	C00089	Sucrose	Sucrose
M365T829	C00020	C00020;C01367	AMP	AMP;3'-AMP
M385T708	C00021	C00021	S-Adenosyl-L-homocysteine	S-Adenosyl-L-homocysteine
M522T845	C00492	#N/A	Raffinose	NA
M537T388	C00294	#N/A	Inosine	NA
M549T844	C00492	#N/A	Raffinose	NA
M90T631	C00041	C00099;C00213;C00041;C00133;C01401	L-Alanine	beta-Alanine;Sarcosine;L-Alanine;D-Alanine;Alanine
M102T676	C00263	C01234;C17234;C20905;C02926	L-Homoserine	1-Aminocyclopropane-1-carboxylate;2-Aminobut-2-enoate;2-Iminobutanoate;Homoserine lactone
M106T691	C00716;C00065	C00065;C00740;C00716	Serine;L-Serine	L-Serine;D-Serine;Serine
M114T296	C00791	#N/A	Creatinine	NA
M116T564	C00763;C00148	C00148;C00763	D-Proline;L-Proline	L-Proline;D-Proline
M121T521	C00785	C00785	Urocanate	Urocanate
M123T112	C00153	#N/A	Nicotinamide	NA
M124T389_2	C00253	C00253;C07446;C06813;C04226;C00266	Nicotinate	Nicotinate;Isonicotinic acid;Nitrobenzene;6-Oxo-1,4,5,6-tetrahydronicotinate;Glycolaldehyde
M127T583	C02835	C00178;C02835;C06393;C07083;C00519	Imidazole-4-acetate	Thymine;Imidazole-4-acetate;2,3-Diaminopropanoate;Styrene;Hypotaurine
M130T756	C00025/C00302	C01877	NA	4-Oxoproline
M132T497	C00407	C21092;C00407	L-Isoleucine	D-allo-Isoleucine;L-Isoleucine
M136T281	C00147	#N/A	Adenine	NA
M137T295_2	C00262	C14101;C11427	Hypoxanthine	2-Naphthoic acid;1-Hydroxy-2-naphthaldehyde
M138T564	C00148;C00763	C00148;C00763	L-Proline;D-Proline	L-Proline;D-Proline
M139T521	C00785	C00785;C00439;C16674;C00097;C00736	Urocanate	Urocanate;N-Formimino-L-glutamate;Formylisoglutamine;L-Cysteine;Cysteine
M145T727	C00137	C02488;C01934;C01680;C01582;C03652	myo-Inositol	(R)-2-Ethylmalate;L-Rhamnonate;D-Fuconate;Galactose;(2R,3S)-2,3-Dimethylmalate
M146T655_2	C01035	C01035;C05715;C06393	4-Guanidinobutanoate	4-Guanidinobutanoate;gamma-Amino-gamma-cyanobutanoate;2,3-Diaminopropanoate
M147T687	C00064	C00064;C00819;C00065;C00716;C00740	L-Glutamine	L-Glutamine;D-Glutamine;L-Serine;Serine;D-Serine
M147T985	C00047	#N/A	L-Lysine	NA
M150T513	C00073	C00802	L-Methionine	Oxalureate
M153T383	C00385	C00385;C16484	Xanthine	Xanthine;1-Fluorocyclohexadiene-cis,cis-1,2-diol
M154T565	C00763;C00148	C00148;C00763	D-Proline;L-Proline	L-Proline;D-Proline
M156T493	C00719	C00719	Betaine	Betaine
M160T564	C00763;C00148	C00148;C00763	D-Proline;L-Proline	L-Proline;D-Proline
M166T463	C00079	C17268;C00079;C02265;C20487;C20488	L-Phenylalanine	Pyruvophenone;L-Phenylalanine;D-Phenylalanine;L-beta-Phenylalanine;D-beta-Phenylalanine
M168T177	C00250	#N/A	Pyridoxal	NA
M170T701	C01152	C01152;C03298	N(pi)-Methyl-L-histidine	N(pi)-Methyl-L-histidine;Nalpha-Methylhistidine
M175T961	C00062	C00062;C02385	L-Arginine	L-Arginine;Amino acid(Arg-)
M176T727	C01042	C01045;C01042;C06035	N-Acetyl-L-aspartate	N-Formyl-L-glutamate;N-Acetyl-L-aspartate;4-Methylene-2-oxoglutarate
M182T545	C00082	C20807;C03087;C19712;C02804;C09815	L-Tyrosine	3-Hydroxy-L-phenylalanine;5-Acetamidopentanoate;N-Hydroxy-L-phenylalanine;5-Hydroxypentanoate;Benzamide
M184T650	C00318	C00318	L-Carnitine	L-Carnitine
M191T686	C00064	C00819;C00064	L-Glutamine	D-Glutamine;L-Glutamine
M204T558_1	C02571	C02029	O-Acetylcarnitine	Dihydrozeatin
M219T962	C00062	C00062;C02385	L-Arginine	L-Arginine;Amino acid(Arg-)
M219T756	C03740	C03740	(5-L-Glutamyl)-L-amino acid	(5-L-Glutamyl)-L-amino acid
M220T495	C00864	C06552;C03087;C00864;C00371;C06732	Pantothenate	Hydroxyatrazine;5-Acetamidopentanoate;Pantothenate;Zeatin;alpha,beta-Didehydrotryptophan
M231T564	C00148;C00763	#N/A	L-Proline;D-Proline	NA
M245T285	C00299	#N/A	Uridine	NA
M251T722	C00669	C00669;C01215;C20258	gamma-L-Glutamyl-L-cysteine	gamma-L-Glutamyl-L-cysteine;2-(Acetamidomethylene)succinate;(2S,4S)-4-Hydroxy-2,3,4,5-tetrahydrodipicolinate
M252T250	C00559	#N/A	Deoxyadenosine	NA
M268T301	C00212	#N/A	Adenosine	NA
M269T388	C00294	C00294	Inosine	Inosine
M277T836	C00449	C00449	N6-(L-1,3-Dicarboxypropyl)-L-lysine	N6-(L-1,3-Dicarboxypropyl)-L-lysine
M282T237	C02494	#N/A	1-Methyladenosine	NA
M284T471	C00387	C00387	Guanosine	Guanosine
M290T301	C00212	C16704	Adenosine	Anhalonidine
M291T389	C00294	C00294	Inosine	Inosine
M293T831	C00284	#N/A	EDTA	NA
M313T391	C00294	C06587;C00294;C21408	Inosine	2-Hydroxy-6-oxo-6-(4'-chlorophenyl)-hexa-2,4-dienoate;Inosine;(1R,6R)-1,4,5,5a,6,9-Hexahydrophenazine-1,6-dicarboxylate
M335T879	C00455	C00455	Nicotinamide D-ribonucleotide	Nicotinamide D-ribonucleotide
M348T759	C01367	C00020;C01367	3'-AMP	AMP;3'-AMP
M360T676	C00089	C00089	Sucrose	Sucrose
M365T829	C00020	C00020;C01367	AMP	AMP;3'-AMP
M385T708	C00021	C00021	S-Adenosyl-L-homocysteine	S-Adenosyl-L-homocysteine
M400T291	C02990	C02990	L-Palmitoylcarnitine	L-Palmitoylcarnitine
M522T845	C00492	#N/A	Raffinose	NA
M537T388	C00294	#N/A	Inosine	NA
M549T844	C00492	#N/A	Raffinose	NA
M625T803	C00043	C00043	UDP-N-acetyl-alpha-D-glucosamine	UDP-N-acetyl-alpha-D-glucosamine
M90T631	C00041	C00099;C00213;C00041;C00133;C01401	L-Alanine	beta-Alanine;Sarcosine;L-Alanine;D-Alanine;Alanine
M104T685_2	C00334	C00334;C02721;C01026;C02356;C11735	4-Aminobutanoate	4-Aminobutanoate;N-Methyl-L-alanine;N,N-Dimethylglycine;(S)-2-Aminobutanoate;N-Ethylglycine
M108T533_2	C00245	C00245;C18232	Taurine	Taurine;N-Formylmaleamic acid
M114T296	C00791	#N/A	Creatinine	NA
M116T564	C00763;C00148	C00148;C00763	D-Proline;L-Proline	L-Proline;D-Proline
M118T493_2	C00719	C00719	Betaine	Betaine
M121T521	C00785	C00785	Urocanate	Urocanate
M123T112	C00153	#N/A	Nicotinamide	NA
M124T389_2	C00253	C00253;C07446;C06813;C04226;C00266	Nicotinate	Nicotinate;Isonicotinic acid;Nitrobenzene;6-Oxo-1,4,5,6-tetrahydronicotinate;Glycolaldehyde
M126T533_2	C00245	C00245;C02193;C01044;C00565;C18232	Taurine	Taurine;Pyruvate oxime;N-Formyl-L-aspartate;Trimethylamine;N-Formylmaleamic acid
M127T583	C02835	C00178;C02835;C06393;C07083	Imidazole-4-acetate	Thymine;Imidazole-4-acetate;2,3-Diaminopropanoate;Styrene
M132T636	C00300	C03065;C00300;C02512	Creatine	3-Guanidinopropanoate;Creatine;3-Cyano-L-alanine
M132T497	C00407	C21092;C00407	L-Isoleucine	D-allo-Isoleucine;L-Isoleucine
M136T281	C00147	#N/A	Adenine	NA
M137T295_2	C00262	C14101;C11427	Hypoxanthine	2-Naphthoic acid;1-Hydroxy-2-naphthaldehyde
M138T564	C00148;C00763	C00148;C00763	L-Proline;D-Proline	L-Proline;D-Proline
M143T533	C00245	C00245	Taurine	Taurine
M145T727	C00137	C02488;C03652;C01934;C01680;C01582	myo-Inositol	(R)-2-Ethylmalate;(2R,3S)-2,3-Dimethylmalate;L-Rhamnonate;D-Fuconate;Galactose
M146T655_2	C01035	C01035;C05715;C06393	4-Guanidinobutanoate	4-Guanidinobutanoate;gamma-Amino-gamma-cyanobutanoate;2,3-Diaminopropanoate
M147T687	C00064	C00064;C00819;C00065;C00716;C00740	L-Glutamine	L-Glutamine;D-Glutamine;L-Serine;Serine;D-Serine
M147T985	C00047	#N/A	L-Lysine	NA
M153T383	C00385	C00385;C16484	Xanthine	Xanthine;1-Fluorocyclohexadiene-cis,cis-1,2-diol
M154T565	C00763;C00148	C00148;C00763	D-Proline;L-Proline	L-Proline;D-Proline
M160T564	C00763;C00148	C00148;C00763	D-Proline;L-Proline	L-Proline;D-Proline
M162T651_2	C00318	C12455;C15025	L-Carnitine	5-Aminopentanal;(S)-Carnitine
M166T463	C00079	C17268;C00079;C02265;C20487;C20488	L-Phenylalanine	Pyruvophenone;L-Phenylalanine;D-Phenylalanine;L-beta-Phenylalanine;D-beta-Phenylalanine
M168T177	C00250	#N/A	Pyridoxal	NA
M170T701	C01152	C01152;C03298	N(pi)-Methyl-L-histidine	N(pi)-Methyl-L-histidine;Nalpha-Methylhistidine
M175T961	C00062	C00062;C02385	L-Arginine	L-Arginine;Amino acid(Arg-)
M176T727	C01042	C01042;C01045;C06035	N-Acetyl-L-aspartate	N-Acetyl-L-aspartate;N-Formyl-L-glutamate;4-Methylene-2-oxoglutarate
M182T545	C00082	C20807;C03087;C19712;C02804	L-Tyrosine	3-Hydroxy-L-phenylalanine;5-Acetamidopentanoate;N-Hydroxy-L-phenylalanine;5-Hydroxypentanoate
M184T650	C00318	C15025	L-Carnitine	(S)-Carnitine
M190T325	C01717	#N/A	4-Hydroxy-2-quinolinecarboxylic acid	NA
M191T686	C00064	C00819;C00064	L-Glutamine	D-Glutamine;L-Glutamine
M219T962	C00062	C00062;C02385	L-Arginine	L-Arginine;Amino acid(Arg-)
M219T756	C03740	C03740	(5-L-Glutamyl)-L-amino acid	(5-L-Glutamyl)-L-amino acid
M220T495	C00864	C06552;C03087;C00864;C00371;C06732	Pantothenate	Hydroxyatrazine;5-Acetamidopentanoate;Pantothenate;Zeatin;alpha,beta-Didehydrotryptophan
M231T564	C00148;C00763	#N/A	L-Proline;D-Proline	NA
M243T883	C00275;C05345	C01094;C00085;C05345;C00092;C01177	D-Mannose 6-phosphate;beta-D-Fructose 6-phosphate	D-Fructose 1-phosphate;D-Fructose 6-phosphate;beta-D-Fructose 6-phosphate;D-Glucose 6-phosphate;Inositol 1-phosphate
M245T285	C00299	#N/A	Uridine	NA
M251T722	C00669	C00669;C01215;C20258	gamma-L-Glutamyl-L-cysteine	gamma-L-Glutamyl-L-cysteine;2-(Acetamidomethylene)succinate;(2S,4S)-4-Hydroxy-2,3,4,5-tetrahydrodipicolinate
M252T250	C00559	#N/A	Deoxyadenosine	NA
M268T301	C00212	#N/A	Adenosine	NA
M269T388	C00294	C00294	Inosine	Inosine
M277T836	C00449	C00449	N6-(L-1,3-Dicarboxypropyl)-L-lysine	N6-(L-1,3-Dicarboxypropyl)-L-lysine
M282T237	C02494	#N/A	1-Methyladenosine	NA
M284T471	C00387	C00387	Guanosine	Guanosine
M290T301	C00212	C16704	Adenosine	Anhalonidine
M291T389	C00294	C00294	Inosine	Inosine
M313T391	C00294	C06587;C00294;C21408	Inosine	2-Hydroxy-6-oxo-6-(4'-chlorophenyl)-hexa-2,4-dienoate;Inosine;(1R,6R)-1,4,5,5a,6,9-Hexahydrophenazine-1,6-dicarboxylate
M348T759	C01367	C00020;C01367	3'-AMP	AMP;3'-AMP
M360T676	C00089	C00089	Sucrose	Sucrose
M365T829	C00020	C00020;C01367	AMP	AMP;3'-AMP
M385T708	C00021	C00021	S-Adenosyl-L-homocysteine	S-Adenosyl-L-homocysteine
M400T291	C02990	C02990	L-Palmitoylcarnitine	L-Palmitoylcarnitine
M522T845	C00492	#N/A	Raffinose	NA
M537T388	C00294	#N/A	Inosine	NA
M549T844	C00492	#N/A	Raffinose	NA
M625T803	C00043	C00043	UDP-N-acetyl-alpha-D-glucosamine	UDP-N-acetyl-alpha-D-glucosamine

## Sheet: Negative mode
Peak name	Standard (KEGG ID)	MetDNA (KEGG ID)	Standard (Compound name)	MetDNA (Compound name)
M88T631	C00041	C00041;C00213	L-Alanine	L-Alanine;Sarcosine
M89T409	C01432/C00186/C00256	C00067;C00186;C00256;C00577;C02426	NA	Formaldehyde;(S)-Lactate;(R)-Lactate;D-Glyceraldehyde;L-Glyceraldehyde
M104T692	C00065;C00716	C00065;C00740;C00022	L-Serine;Serine	L-Serine;D-Serine;Pyruvate
M111T147_2	C00106	#N/A	Uracil	NA
M114T565	C00763;C00148	C00763;C00148	D-Proline;L-Proline	D-Proline;L-Proline
M124T534_2	C00245	C00245;C02193;C06555;C20249;C18232	Taurine	Taurine;Pyruvate oxime;Biuret;(Z)-3-Peroxyaminoacrylate;N-Formylmaleamic acid
M131T694	C00152	C00152	L-Asparagine	L-Asparagine
M133T765	C00149/C00497	C00149	NA	(S)-Malate
M134T281	C00147	C00147	Adenine	Adenine
M135T297	C00262	C00262;C15499	Hypoxanthine	Hypoxanthine;Pentane-2,4-dione
M148T513	C00073	C00073	L-Methionine	L-Methionine
M164T463	C00079	C02265;C20487;C20488	L-Phenylalanine	D-Phenylalanine;L-beta-Phenylalanine;D-beta-Phenylalanine
M168T669	C00506	C00506;C00049;C00402	L-Cysteate	L-Cysteate;L-Aspartate;D-Aspartate
M173T967	C00062	C00062;C00792	L-Arginine	L-Arginine;D-Arginine
M178T337	C01586	C01586;C00587;C00156;C05585;C16700	Hippurate	Hippurate;3-Hydroxybenzoate;4-Hydroxybenzoate;Gentisate aldehyde;3,4-Dihydroxybenzaldehyde
M181T544	C00794	C16884;C01697;C01489;C00392;C00794	D-Sorbitol	D-Threitol;Galactitol;D-Iditol;Mannitol;D-Sorbitol
M187T632	C08261	#N/A	Azelaic acid	NA
M187T516_2	C02155	C02727	Glycyl-leucine	N6-Acetyl-L-lysine
M188T324	C01717	C01717	4-Hydroxy-2-quinolinecarboxylic acid	4-Hydroxy-2-quinolinecarboxylic acid
M202T559	C02571	#N/A	O-Acetylcarnitine	NA
M203T464	C00078	C00078	L-Tryptophan	L-Tryptophan
M217T755	C03740	C03740	(5-L-Glutamyl)-L-amino acid	(5-L-Glutamyl)-L-amino acid
M218T494	C00864	C00864	Pantothenate	Pantothenate
M220T653	C00318	#N/A	L-Carnitine	NA
M229T825	C00111;C00117/C00199	C00111;C00117;C00661	Glycerone phosphate;NA	Glycerone phosphate;D-Ribose 5-phosphate;Glyceraldehyde 3-phosphate
M236T462	C06313	C06313	Biopterin	Biopterin
M243T436	C02067	C02067	Pseudouridine	Pseudouridine
M251T320	C05512	C05512	Deoxyinosine	Deoxyinosine
M259T885	C00636;C05345;C00275;C01094	C03604;C21286;C04006;C21285;C03394	D-Mannose 1-phosphate;beta-D-Fructose 6-phosphate;D-Mannose 6-phosphate;D-Fructose 1-phosphate	D-Erythrulose 4-phosphate;L-Erythrulose 4-phosphate;1D-myo-Inositol 3-phosphate;D-Erythrulose 1-phosphate;Erythrulose 1-phosphate
M262T559	C02571	#N/A	O-Acetylcarnitine	NA
M266T302	C00212	C00212	Adenosine	Adenosine
M267T389	C00294	C00294	Inosine	Inosine
M282T472	C00387	C00387	Guanosine	Guanosine
M283T566	C01762	C01762	Xanthosine	Xanthosine
M288T303	C00212	C00212	Adenosine	Adenosine
M296T179	C00170	C00170	5'-Methylthioadenosine	5'-Methylthioadenosine
M304T472	C00387	C00387	Guanosine	Guanosine
M305T389	C00294	C00294	Inosine	Inosine
M326T302_2	C00212	C00212	Adenosine	Adenosine
M341T677	C00089	C01235;C00089;C01083;C00252;C05402	Sucrose	alpha-D-Galactosyl-(1->3)-1D-myo-inositol;Sucrose;alpha,alpha-Trehalose;Isomaltose;Melibiose
M347T964	C00062	C00062	L-Arginine	L-Arginine
M360T832	C04256	C04256	N-Acetyl-D-glucosamine 1-phosphate	N-Acetyl-D-glucosamine 1-phosphate
M375T382	C00255	C00255	Riboflavin	Riboflavin
M383T717	C00021	C00021;C02130	S-Adenosyl-L-homocysteine	S-Adenosyl-L-homocysteine;Acetyl-maltose
M398T306	C02990	#N/A	L-Palmitoylcarnitine	NA
M401T677	C00089	C01235;C00089;C01083;C00252;C05402	Sucrose	alpha-D-Galactosyl-(1->3)-1D-myo-inositol;Sucrose;alpha,alpha-Trehalose;Isomaltose;Melibiose
M458T306	C02990	#N/A	L-Palmitoylcarnitine	NA
M465T41	C18043	#N/A	Cholesterol sulfate	NA
M533T302	C00212	C00212	Adenosine	Adenosine
M558T783_2	C00301	C00301	ADP-ribose	ADP-ribose
M588T844	C00325	C00325	GDP-L-fucose	GDP-L-fucose
M604T878_2	C00096	C00394;C00096;C02280;C15925	GDP-mannose	GDP-glucose;GDP-mannose;GDP-L-galactose;GDP-L-gulose
M606T802	C00043	C00052;C00029;C00043;C00203	UDP-N-acetyl-alpha-D-glucosamine	UDP-alpha-D-galactose;UDP-glucose;UDP-N-acetyl-alpha-D-glucosamine;UDP-N-acetyl-D-galactosamine
M88T631	C00041	C00133;C00041;C00099;C00213;C00511	L-Alanine	D-Alanine;L-Alanine;beta-Alanine;Sarcosine;Acrylic acid
M89T409	C01432/C00186/C00256	C00067;C00186;C00256;C00577;C02426	NA	Formaldehyde;(S)-Lactate;(R)-Lactate;D-Glyceraldehyde;L-Glyceraldehyde
M104T692	C00065;C00716	C00065;C00740;C00022	L-Serine;Serine	L-Serine;D-Serine;Pyruvate
M111T147_2	C00106	#N/A	Uracil	NA
M114T565	C00763;C00148	C05235;C00763;C00424;C00937;C05999	D-Proline;L-Proline	Hydroxyacetone;D-Proline;(S)-Lactaldehyde;(R)-Lactaldehyde;Lactaldehyde
M124T534_2	C00245	C00245	Taurine	Taurine
M131T694	C00152	C00152;C01043;C02642;C03589;C11838	L-Asparagine	L-Asparagine;N-Carbamoylsarcosine;3-Ureidopropionate;4-Hydroxy-2-oxopentanoate;(S)-4,5-Dihydroxypentane-2,3-dione
M133T765	C00149/C00497	C00149;C00497;C03064	NA	(S)-Malate;(R)-Malate;3-Dehydro-L-threonate
M134T281	C00147	C00147	Adenine	Adenine
M135T297	C00262	C00262;C15499	Hypoxanthine	Hypoxanthine;Pentane-2,4-dione
M148T513	C00073	C00073	L-Methionine	L-Methionine
M164T463	C00079	C00079	L-Phenylalanine	L-Phenylalanine
M168T669	C00506	C00506;C00049;C00402	L-Cysteate	L-Cysteate;L-Aspartate;D-Aspartate
M173T967	C00062	C00062;C00792	L-Arginine	L-Arginine;D-Arginine
M178T337	C01586	C01586;C00587;C00156;C05585;C16700	Hippurate	Hippurate;3-Hydroxybenzoate;4-Hydroxybenzoate;Gentisate aldehyde;3,4-Dihydroxybenzaldehyde
M181T544	C00794	C16884;C01697;C01489;C00392;C00794	D-Sorbitol	D-Threitol;Galactitol;D-Iditol;Mannitol;D-Sorbitol
M187T632	C08261	#N/A	Azelaic acid	NA
M187T516_2	C02155	C02727	Glycyl-leucine	N6-Acetyl-L-lysine
M188T324	C01717	C16624	4-Hydroxy-2-quinolinecarboxylic acid	Isoniazid pyruvate
M202T559	C02571	#N/A	O-Acetylcarnitine	NA
M203T464	C00078	C00078	L-Tryptophan	L-Tryptophan
M217T755	C03740	C03740	(5-L-Glutamyl)-L-amino acid	(5-L-Glutamyl)-L-amino acid
M218T494	C00864	C00864	Pantothenate	Pantothenate
M220T653	C00318	#N/A	L-Carnitine	NA
M229T825	C00111;C00117/C00199	C00111;C00117;C00661	Glycerone phosphate;NA	Glycerone phosphate;D-Ribose 5-phosphate;Glyceraldehyde 3-phosphate
M236T462	C06313	C06313	Biopterin	Biopterin
M243T436	C02067	C02067	Pseudouridine	Pseudouridine
M251T320	C05512	C05512	Deoxyinosine	Deoxyinosine
M259T885	C00636;C05345;C00275;C01094	C03604;C21286;C04006;C21285;C03394	D-Mannose 1-phosphate;beta-D-Fructose 6-phosphate;D-Mannose 6-phosphate;D-Fructose 1-phosphate	D-Erythrulose 4-phosphate;L-Erythrulose 4-phosphate;1D-myo-Inositol 3-phosphate;D-Erythrulose 1-phosphate;Erythrulose 1-phosphate
M262T559	C02571	#N/A	O-Acetylcarnitine	NA
M266T302	C00212	C00212	Adenosine	Adenosine
M267T389	C00294	C00294	Inosine	Inosine
M282T472	C00387	C00387	Guanosine	Guanosine
M283T566	C01762	C01762	Xanthosine	Xanthosine
M288T303	C00212	C00212	Adenosine	Adenosine
M296T179	C00170	C00170	5'-Methylthioadenosine	5'-Methylthioadenosine
M304T472	C00387	C00387	Guanosine	Guanosine
M305T389	C00294	C00294	Inosine	Inosine
M326T302_2	C00212	C00212	Adenosine	Adenosine
M341T677	C00089	C01235;C00089;C01083;C00252;C05402	Sucrose	alpha-D-Galactosyl-(1->3)-1D-myo-inositol;Sucrose;alpha,alpha-Trehalose;Isomaltose;Melibiose
M347T964	C00062	#N/A	L-Arginine	NA
M360T832	C04256	C04256	N-Acetyl-D-glucosamine 1-phosphate	N-Acetyl-D-glucosamine 1-phosphate
M375T382	C00255	C00255	Riboflavin	Riboflavin
M383T717	C00021	C00021;C02130	S-Adenosyl-L-homocysteine	S-Adenosyl-L-homocysteine;Acetyl-maltose
M398T306	C02990	#N/A	L-Palmitoylcarnitine	NA
M401T677	C00089	C01235;C00089;C01083;C00252;C05402	Sucrose	alpha-D-Galactosyl-(1->3)-1D-myo-inositol;Sucrose;alpha,alpha-Trehalose;Isomaltose;Melibiose
M458T306	C02990	#N/A	L-Palmitoylcarnitine	NA
M465T41	C18043	#N/A	Cholesterol sulfate	NA
M533T302	C00212	C00212	Adenosine	Adenosine
M558T783_2	C00301	C00301	ADP-ribose	ADP-ribose
M588T844	C00325	C00325	GDP-L-fucose	GDP-L-fucose
M604T878_2	C00096	C00096	GDP-mannose	GDP-mannose
M606T802	C00043	C00052;C00029;C00043;C00203	UDP-N-acetyl-alpha-D-glucosamine	UDP-alpha-D-galactose;UDP-glucose;UDP-N-acetyl-alpha-D-glucosamine;UDP-N-acetyl-D-galactosamine
M88T631	C00041	C00133;C00041;C00099;C00213;C00511	L-Alanine	D-Alanine;L-Alanine;beta-Alanine;Sarcosine;Acrylic acid
M89T409	C01432/C00186/C00256	C00067;C00186;C00256;C00577;C02426	NA	Formaldehyde;(S)-Lactate;(R)-Lactate;D-Glyceraldehyde;L-Glyceraldehyde
M104T692	C00065;C00716	C00065;C00716	L-Serine;Serine	L-Serine;Serine
M111T147_2	C00106	#N/A	Uracil	NA
M114T565	C00763;C00148	C05235;C00763;C00424;C00937;C05999	D-Proline;L-Proline	Hydroxyacetone;D-Proline;(S)-Lactaldehyde;(R)-Lactaldehyde;Lactaldehyde
M124T534_2	C00245	C00245;C02193;C06555;C20249;C18232	Taurine	Taurine;Pyruvate oxime;Biuret;(Z)-3-Peroxyaminoacrylate;N-Formylmaleamic acid
M131T694	C00152	C00152;C01043;C02642;C03589;C11838	L-Asparagine	L-Asparagine;N-Carbamoylsarcosine;3-Ureidopropionate;4-Hydroxy-2-oxopentanoate;(S)-4,5-Dihydroxypentane-2,3-dione
M133T765	C00149/C00497	C00149;C00497;C03064	NA	(S)-Malate;(R)-Malate;3-Dehydro-L-threonate
M134T281	C00147	C00147	Adenine	Adenine
M135T297	C00262	C00262;C15499	Hypoxanthine	Hypoxanthine;Pentane-2,4-dione
M148T513	C00073	C00073	L-Methionine	L-Methionine
M164T463	C00079	C00079	L-Phenylalanine	L-Phenylalanine
M168T669	C00506	C00506	L-Cysteate	L-Cysteate
M173T967	C00062	C00062	L-Arginine	L-Arginine
M178T337	C01586	C01586;C00587;C00156;C05585;C16700	Hippurate	Hippurate;3-Hydroxybenzoate;4-Hydroxybenzoate;Gentisate aldehyde;3,4-Dihydroxybenzaldehyde
M181T544	C00794	C16884;C01697;C00392;C00794;C01489	D-Sorbitol	D-Threitol;Galactitol;Mannitol;D-Sorbitol;D-Iditol
M187T632	C08261	#N/A	Azelaic acid	NA
M187T516_2	C02155	C02727	Glycyl-leucine	N6-Acetyl-L-lysine
M188T324	C01717	C16624	4-Hydroxy-2-quinolinecarboxylic acid	Isoniazid pyruvate
M202T559	C02571	#N/A	O-Acetylcarnitine	NA
M203T464	C00078	C00078	L-Tryptophan	L-Tryptophan
M217T755	C03740	C03740	(5-L-Glutamyl)-L-amino acid	(5-L-Glutamyl)-L-amino acid
M218T494	C00864	C00864	Pantothenate	Pantothenate
M220T653	C00318	#N/A	L-Carnitine	NA
M229T825	C00111;C00117/C00199	C00111;C00117;C00661	Glycerone phosphate;NA	Glycerone phosphate;D-Ribose 5-phosphate;Glyceraldehyde 3-phosphate
M236T462	C06313	C06313	Biopterin	Biopterin
M243T436	C02067	C02067	Pseudouridine	Pseudouridine
M251T320	C05512	C05512	Deoxyinosine	Deoxyinosine
M259T885	C00636;C05345;C00275;C01094	C03604;C21286;C04006;C21285;C03394	D-Mannose 1-phosphate;beta-D-Fructose 6-phosphate;D-Mannose 6-phosphate;D-Fructose 1-phosphate	D-Erythrulose 4-phosphate;L-Erythrulose 4-phosphate;1D-myo-Inositol 3-phosphate;D-Erythrulose 1-phosphate;Erythrulose 1-phosphate
M262T559	C02571	#N/A	O-Acetylcarnitine	NA
M266T302	C00212	C00212	Adenosine	Adenosine
M267T389	C00294	C00294	Inosine	Inosine
M282T472	C00387	C00387	Guanosine	Guanosine
M283T566	C01762	C01762	Xanthosine	Xanthosine
M288T303	C00212	C00212	Adenosine	Adenosine
M296T179	C00170	C00170	5'-Methylthioadenosine	5'-Methylthioadenosine
M304T472	C00387	C00387	Guanosine	Guanosine
M305T389	C00294	C00294	Inosine	Inosine
M326T302_2	C00212	C00212	Adenosine	Adenosine
M341T677	C00089	C01235;C00089;C05402;C00252;C01083	Sucrose	alpha-D-Galactosyl-(1->3)-1D-myo-inositol;Sucrose;Melibiose;Isomaltose;alpha,alpha-Trehalose
M347T964	C00062	#N/A	L-Arginine	NA
M360T832	C04256	C04256	N-Acetyl-D-glucosamine 1-phosphate	N-Acetyl-D-glucosamine 1-phosphate
M375T382	C00255	C00255	Riboflavin	Riboflavin
M383T717	C00021	C00021;C02130	S-Adenosyl-L-homocysteine	S-Adenosyl-L-homocysteine;Acetyl-maltose
M398T306	C02990	#N/A	L-Palmitoylcarnitine	NA
M401T677	C00089	C01235;C00089;C01083;C00252;C05402	Sucrose	alpha-D-Galactosyl-(1->3)-1D-myo-inositol;Sucrose;alpha,alpha-Trehalose;Isomaltose;Melibiose
M458T306	C02990	#N/A	L-Palmitoylcarnitine	NA
M465T41	C18043	#N/A	Cholesterol sulfate	NA
M533T302	C00212	C00212	Adenosine	Adenosine
M558T783_2	C00301	C00301	ADP-ribose	ADP-ribose
M588T844	C00325	C00325	GDP-L-fucose	GDP-L-fucose
M604T878_2	C00096	C00096	GDP-mannose	GDP-mannose
M606T802	C00043	C00052;C00029;C00043;C00203	UDP-N-acetyl-alpha-D-glucosamine	UDP-alpha-D-galactose;UDP-glucose;UDP-N-acetyl-alpha-D-glucosamine;UDP-N-acetyl-D-galactosamine
M88T631	C00041	C00133;C00041;C00099;C00213;C00511	L-Alanine	D-Alanine;L-Alanine;beta-Alanine;Sarcosine;Acrylic acid
M89T409	C01432/C00186/C00256	C00067;C00186;C00256;C00577;C02426	NA	Formaldehyde;(S)-Lactate;(R)-Lactate;D-Glyceraldehyde;L-Glyceraldehyde
M104T692	C00065;C00716	C00065;C00716	L-Serine;Serine	L-Serine;Serine
M111T147_2	C00106	#N/A	Uracil	NA
M114T565	C00763;C00148	C05235;C00763;C00424;C00937;C05999	D-Proline;L-Proline	Hydroxyacetone;D-Proline;(S)-Lactaldehyde;(R)-Lactaldehyde;Lactaldehyde
M124T534_2	C00245	C00245	Taurine	Taurine
M131T694	C00152	C00152;C01043;C02642;C03589;C11838	L-Asparagine	L-Asparagine;N-Carbamoylsarcosine;3-Ureidopropionate;4-Hydroxy-2-oxopentanoate;(S)-4,5-Dihydroxypentane-2,3-dione
M133T765	C00149/C00497	C00149;C00497;C03064	NA	(S)-Malate;(R)-Malate;3-Dehydro-L-threonate
M134T281	C00147	C00147	Adenine	Adenine
M148T513	C00073	C00073	L-Methionine	L-Methionine
M164T463	C00079	C02265;C20487;C20488	L-Phenylalanine	D-Phenylalanine;L-beta-Phenylalanine;D-beta-Phenylalanine
M168T669	C00506	C00506	L-Cysteate	L-Cysteate
M173T967	C00062	C00062;C00792	L-Arginine	L-Arginine;D-Arginine
M178T337	C01586	C01586;C00587;C00156;C05585;C16700	Hippurate	Hippurate;3-Hydroxybenzoate;4-Hydroxybenzoate;Gentisate aldehyde;3,4-Dihydroxybenzaldehyde
M181T544	C00794	C16884;C01697;C00392;C00794;C01489	D-Sorbitol	D-Threitol;Galactitol;Mannitol;D-Sorbitol;D-Iditol
M187T632	C08261	#N/A	Azelaic acid	NA
M187T516_2	C02155	C02727	Glycyl-leucine	N6-Acetyl-L-lysine
M188T324	C01717	C16624	4-Hydroxy-2-quinolinecarboxylic acid	Isoniazid pyruvate
M202T559	C02571	#N/A	O-Acetylcarnitine	NA
M203T464	C00078	C00078	L-Tryptophan	L-Tryptophan
M217T755	C03740	C03740	(5-L-Glutamyl)-L-amino acid	(5-L-Glutamyl)-L-amino acid
M218T494	C00864	C00864	Pantothenate	Pantothenate
M220T653	C00318	#N/A	L-Carnitine	NA
M229T825	C00111;C00117/C00199	C00111;C00117;C00661	Glycerone phosphate;NA	Glycerone phosphate;D-Ribose 5-phosphate;Glyceraldehyde 3-phosphate
M236T462	C06313	C06313	Biopterin	Biopterin
M243T436	C02067	C02067	Pseudouridine	Pseudouridine
M251T320	C05512	C05512	Deoxyinosine	Deoxyinosine
M259T885	C00636;C05345;C00275;C01094	C00636;C00092;C00275;C05345;C03267	D-Mannose 1-phosphate;beta-D-Fructose 6-phosphate;D-Mannose 6-phosphate;D-Fructose 1-phosphate	D-Mannose 1-phosphate;D-Glucose 6-phosphate;D-Mannose 6-phosphate;beta-D-Fructose 6-phosphate;beta-D-Fructose 2-phosphate
M262T559	C02571	#N/A	O-Acetylcarnitine	NA
M266T302	C00212	C00212	Adenosine	Adenosine
M267T389	C00294	C00294	Inosine	Inosine
M282T472	C00387	C00387	Guanosine	Guanosine
M283T566	C01762	C01762	Xanthosine	Xanthosine
M288T303	C00212	C00212	Adenosine	Adenosine
M296T179	C00170	C00170	5'-Methylthioadenosine	5'-Methylthioadenosine
M304T472	C00387	C00387	Guanosine	Guanosine
M305T389	C00294	C00294	Inosine	Inosine
M326T302_2	C00212	C00212	Adenosine	Adenosine
M341T677	C00089	C01235;C00089;C01083;C00252;C05402	Sucrose	alpha-D-Galactosyl-(1->3)-1D-myo-inositol;Sucrose;alpha,alpha-Trehalose;Isomaltose;Melibiose
M347T964	C00062	#N/A	L-Arginine	NA
M360T832	C04256	C04256	N-Acetyl-D-glucosamine 1-phosphate	N-Acetyl-D-glucosamine 1-phosphate
M375T382	C00255	C00255	Riboflavin	Riboflavin
M383T717	C00021	C00021;C02130	S-Adenosyl-L-homocysteine	S-Adenosyl-L-homocysteine;Acetyl-maltose
M398T306	C02990	#N/A	L-Palmitoylcarnitine	NA
M401T677	C00089	C01235;C00089;C01083;C00252;C05402	Sucrose	alpha-D-Galactosyl-(1->3)-1D-myo-inositol;Sucrose;alpha,alpha-Trehalose;Isomaltose;Melibiose
M458T306	C02990	#N/A	L-Palmitoylcarnitine	NA
M465T41	C18043	#N/A	Cholesterol sulfate	NA
M533T302	C00212	C00212	Adenosine	Adenosine
M558T783_2	C00301	C00301	ADP-ribose	ADP-ribose
M588T844	C00325	C00325	GDP-L-fucose	GDP-L-fucose
M604T878_2	C00096	C00394;C00096;C02280;C15925	GDP-mannose	GDP-glucose;GDP-mannose;GDP-L-galactose;GDP-L-gulose
M606T802	C00043	C00052;C00029;C00043;C00203	UDP-N-acetyl-alpha-D-glucosamine	UDP-alpha-D-galactose;UDP-glucose;UDP-N-acetyl-alpha-D-glucosamine;UDP-N-acetyl-D-galactosamine
M88T631	C00041	C00041;C00213	L-Alanine	L-Alanine;Sarcosine
M89T409	C01432/C00186/C00256	C00067;C00186;C00256;C00577;C02426	NA	Formaldehyde;(S)-Lactate;(R)-Lactate;D-Glyceraldehyde;L-Glyceraldehyde
M104T692	C00065;C00716	C00065;C00716	L-Serine;Serine	L-Serine;Serine
M111T147_2	C00106	#N/A	Uracil	NA
M114T565	C00763;C00148	C00763;C00148	D-Proline;L-Proline	D-Proline;L-Proline
M124T534_2	C00245	C00245;C02193;C06555;C20249;C18232	Taurine	Taurine;Pyruvate oxime;Biuret;(Z)-3-Peroxyaminoacrylate;N-Formylmaleamic acid
M131T694	C00152	C00152;C01043;C02642;C03589;C11838	L-Asparagine	L-Asparagine;N-Carbamoylsarcosine;3-Ureidopropionate;4-Hydroxy-2-oxopentanoate;(S)-4,5-Dihydroxypentane-2,3-dione
M133T765	C00149/C00497	C00149;C00497;C03064	NA	(S)-Malate;(R)-Malate;3-Dehydro-L-threonate
M134T281	C00147	C00147	Adenine	Adenine
M135T297	C00262	C00262;C15499	Hypoxanthine	Hypoxanthine;Pentane-2,4-dione
M148T513	C00073	C00073	L-Methionine	L-Methionine
M164T463	C00079	C02265;C20487;C20488	L-Phenylalanine	D-Phenylalanine;L-beta-Phenylalanine;D-beta-Phenylalanine
M168T669	C00506	C00506;C00049;C00402	L-Cysteate	L-Cysteate;L-Aspartate;D-Aspartate
M173T967	C00062	C00062;C00792	L-Arginine	L-Arginine;D-Arginine
M178T337	C01586	C01586;C00587;C00156;C05585;C16700	Hippurate	Hippurate;3-Hydroxybenzoate;4-Hydroxybenzoate;Gentisate aldehyde;3,4-Dihydroxybenzaldehyde
M181T544	C00794	C16884;C01697;C00392;C00794;C01489	D-Sorbitol	D-Threitol;Galactitol;Mannitol;D-Sorbitol;D-Iditol
M187T632	C08261	#N/A	Azelaic acid	NA
M187T516_2	C02155	C02155	Glycyl-leucine	Glycyl-leucine
M188T324	C01717	C16624	4-Hydroxy-2-quinolinecarboxylic acid	Isoniazid pyruvate
M202T559	C02571	#N/A	O-Acetylcarnitine	NA
M203T464	C00078	C00078	L-Tryptophan	L-Tryptophan
M217T755	C03740	C03740	(5-L-Glutamyl)-L-amino acid	(5-L-Glutamyl)-L-amino acid
M218T494	C00864	C00864	Pantothenate	Pantothenate
M220T653	C00318	#N/A	L-Carnitine	NA
M229T825	C00111;C00117/C00199	C00111;C00117;C00661	Glycerone phosphate;NA	Glycerone phosphate;D-Ribose 5-phosphate;Glyceraldehyde 3-phosphate
M236T462	C06313	C06313	Biopterin	Biopterin
M243T436	C02067	C02067	Pseudouridine	Pseudouridine
M251T320	C05512	C05512	Deoxyinosine	Deoxyinosine
M259T885	C00636;C05345;C00275;C01094	C00636;C00092;C00275;C05345;C03267	D-Mannose 1-phosphate;beta-D-Fructose 6-phosphate;D-Mannose 6-phosphate;D-Fructose 1-phosphate	D-Mannose 1-phosphate;D-Glucose 6-phosphate;D-Mannose 6-phosphate;beta-D-Fructose 6-phosphate;beta-D-Fructose 2-phosphate
M262T559	C02571	#N/A	O-Acetylcarnitine	NA
M266T302	C00212	C00212	Adenosine	Adenosine
M267T389	C00294	C00294	Inosine	Inosine
M282T472	C00387	C00387	Guanosine	Guanosine
M283T566	C01762	C01762	Xanthosine	Xanthosine
M288T303	C00212	C00212	Adenosine	Adenosine
M296T179	C00170	C00170	5'-Methylthioadenosine	5'-Methylthioadenosine
M304T472	C00387	C00387	Guanosine	Guanosine
M305T389	C00294	C00294	Inosine	Inosine
M326T302_2	C00212	C00212	Adenosine	Adenosine
M341T677	C00089	C01235;C00089;C05402;C00252;C01083	Sucrose	alpha-D-Galactosyl-(1->3)-1D-myo-inositol;Sucrose;Melibiose;Isomaltose;alpha,alpha-Trehalose
M347T964	C00062	#N/A	L-Arginine	NA
M360T832	C04256	C04256	N-Acetyl-D-glucosamine 1-phosphate	N-Acetyl-D-glucosamine 1-phosphate
M375T382	C00255	C00255	Riboflavin	Riboflavin
M383T717	C00021	C00021	S-Adenosyl-L-homocysteine	S-Adenosyl-L-homocysteine
M398T306	C02990	#N/A	L-Palmitoylcarnitine	NA
M401T677	C00089	C01235;C00089;C01083;C00252;C05402	Sucrose	alpha-D-Galactosyl-(1->3)-1D-myo-inositol;Sucrose;alpha,alpha-Trehalose;Isomaltose;Melibiose
M458T306	C02990	#N/A	L-Palmitoylcarnitine	NA
M465T41	C18043	#N/A	Cholesterol sulfate	NA
M533T302	C00212	C00212	Adenosine	Adenosine
M558T783_2	C00301	C00301	ADP-ribose	ADP-ribose
M588T844	C00325	C00325	GDP-L-fucose	GDP-L-fucose
M604T878_2	C00096	C00394;C00096;C02280;C15925	GDP-mannose	GDP-glucose;GDP-mannose;GDP-L-galactose;GDP-L-gulose
M606T802	C00043	C00052;C00029;C00043;C00203	UDP-N-acetyl-alpha-D-glucosamine	UDP-alpha-D-galactose;UDP-glucose;UDP-N-acetyl-alpha-D-glucosamine;UDP-N-acetyl-D-galactosamine
M88T631	C00041	C00041;C00213	L-Alanine	L-Alanine;Sarcosine
M89T409	C01432/C00186/C00256	C00067;C00186;C00256;C00577;C02426	NA	Formaldehyde;(S)-Lactate;(R)-Lactate;D-Glyceraldehyde;L-Glyceraldehyde
M104T692	C00065;C00716	C00065;C00740;C00022	L-Serine;Serine	L-Serine;D-Serine;Pyruvate
M111T147_2	C00106	#N/A	Uracil	NA
M114T565	C00763;C00148	C00763;C00148	D-Proline;L-Proline	D-Proline;L-Proline
M124T534_2	C00245	C00245;C02193;C06555;C20249;C18232	Taurine	Taurine;Pyruvate oxime;Biuret;(Z)-3-Peroxyaminoacrylate;N-Formylmaleamic acid
M131T694	C00152	C00152;C02642;C01043;C03589;C11838	L-Asparagine	L-Asparagine;3-Ureidopropionate;N-Carbamoylsarcosine;4-Hydroxy-2-oxopentanoate;(S)-4,5-Dihydroxypentane-2,3-dione
M133T765	C00149/C00497	C00149	NA	(S)-Malate
M134T281	C00147	C00147	Adenine	Adenine
M148T513	C00073	C00073	L-Methionine	L-Methionine
M164T463	C00079	C02265;C20487;C20488	L-Phenylalanine	D-Phenylalanine;L-beta-Phenylalanine;D-beta-Phenylalanine
M168T669	C00506	C00506;C00049;C00402	L-Cysteate	L-Cysteate;L-Aspartate;D-Aspartate
M173T967	C00062	C00062;C00792	L-Arginine	L-Arginine;D-Arginine
M178T337	C01586	C01586;C00587;C00156;C05585;C16700	Hippurate	Hippurate;3-Hydroxybenzoate;4-Hydroxybenzoate;Gentisate aldehyde;3,4-Dihydroxybenzaldehyde
M181T544	C00794	C16884;C01697;C00392;C00794;C01489	D-Sorbitol	D-Threitol;Galactitol;Mannitol;D-Sorbitol;D-Iditol
M187T632	C08261	#N/A	Azelaic acid	NA
M187T516_2	C02155	C02727	Glycyl-leucine	N6-Acetyl-L-lysine
M188T324	C01717	C16624	4-Hydroxy-2-quinolinecarboxylic acid	Isoniazid pyruvate
M202T559	C02571	#N/A	O-Acetylcarnitine	NA
M203T464	C00078	C00078	L-Tryptophan	L-Tryptophan
M217T755	C03740	C03740	(5-L-Glutamyl)-L-amino acid	(5-L-Glutamyl)-L-amino acid
M218T494	C00864	C00864	Pantothenate	Pantothenate
M220T653	C00318	#N/A	L-Carnitine	NA
M229T825	C00111;C00117/C00199	C00111;C00117;C00661	Glycerone phosphate;NA	Glycerone phosphate;D-Ribose 5-phosphate;Glyceraldehyde 3-phosphate
M236T462	C06313	C06313	Biopterin	Biopterin
M243T436	C02067	C02067	Pseudouridine	Pseudouridine
M251T320	C05512	C05512	Deoxyinosine	Deoxyinosine
M259T885	C00636;C05345;C00275;C01094	C03604;C21286;C04006;C21285;C03394	D-Mannose 1-phosphate;beta-D-Fructose 6-phosphate;D-Mannose 6-phosphate;D-Fructose 1-phosphate	D-Erythrulose 4-phosphate;L-Erythrulose 4-phosphate;1D-myo-Inositol 3-phosphate;D-Erythrulose 1-phosphate;Erythrulose 1-phosphate
M262T559	C02571	#N/A	O-Acetylcarnitine	NA
M266T302	C00212	C00212	Adenosine	Adenosine
M267T389	C00294	C00294	Inosine	Inosine
M282T472	C00387	C00387	Guanosine	Guanosine
M283T566	C01762	C01762	Xanthosine	Xanthosine
M288T303	C00212	C00212	Adenosine	Adenosine
M296T179	C00170	C00170	5'-Methylthioadenosine	5'-Methylthioadenosine
M304T472	C00387	C00387	Guanosine	Guanosine
M305T389	C00294	C00294	Inosine	Inosine
M326T302_2	C00212	C00212	Adenosine	Adenosine
M341T677	C00089	C01235;C00089;C01083;C00252;C05402	Sucrose	alpha-D-Galactosyl-(1->3)-1D-myo-inositol;Sucrose;alpha,alpha-Trehalose;Isomaltose;Melibiose
M347T964	C00062	#N/A	L-Arginine	NA
M360T832	C04256	C04256	N-Acetyl-D-glucosamine 1-phosphate	N-Acetyl-D-glucosamine 1-phosphate
M375T382	C00255	C00255	Riboflavin	Riboflavin
M383T717	C00021	C00021;C02130	S-Adenosyl-L-homocysteine	S-Adenosyl-L-homocysteine;Acetyl-maltose
M398T306	C02990	#N/A	L-Palmitoylcarnitine	NA
M401T677	C00089	C01235;C00089;C01083;C00252;C05402	Sucrose	alpha-D-Galactosyl-(1->3)-1D-myo-inositol;Sucrose;alpha,alpha-Trehalose;Isomaltose;Melibiose
M458T306	C02990	#N/A	L-Palmitoylcarnitine	NA
M465T41	C18043	#N/A	Cholesterol sulfate	NA
M533T302	C00212	C00212	Adenosine	Adenosine
M558T783_2	C00301	C00301	ADP-ribose	ADP-ribose
M588T844	C00325	C00325	GDP-L-fucose	GDP-L-fucose
M604T878_2	C00096	C00394;C00096;C02280;C15925	GDP-mannose	GDP-glucose;GDP-mannose;GDP-L-galactose;GDP-L-gulose
M606T802	C00043	C00052;C00029;C00043;C00203	UDP-N-acetyl-alpha-D-glucosamine	UDP-alpha-D-galactose;UDP-glucose;UDP-N-acetyl-alpha-D-glucosamine;UDP-N-acetyl-D-galactosamine
M88T631	C00041	C00133;C00041;C00099;C00213;C00511	L-Alanine	D-Alanine;L-Alanine;beta-Alanine;Sarcosine;Acrylic acid
M104T692	C00065;C00716	C00065;C00716	L-Serine;Serine	L-Serine;Serine
M111T147_2	C00106	#N/A	Uracil	NA
M114T565	C00763;C00148	C00763;C00148	D-Proline;L-Proline	D-Proline;L-Proline
M124T534_2	C00245	C00245;C02193;C06555;C20249;C18232	Taurine	Taurine;Pyruvate oxime;Biuret;(Z)-3-Peroxyaminoacrylate;N-Formylmaleamic acid
M131T694	C00152	C00152;C02642;C01043;C03589;C11838	L-Asparagine	L-Asparagine;3-Ureidopropionate;N-Carbamoylsarcosine;4-Hydroxy-2-oxopentanoate;(S)-4,5-Dihydroxypentane-2,3-dione
M133T765	C00149/C00497	C00149;C00497;C03064	NA	(S)-Malate;(R)-Malate;3-Dehydro-L-threonate
M134T281	C00147	C00147	Adenine	Adenine
M148T513	C00073	C00073	L-Methionine	L-Methionine
M164T463	C00079	C00079	L-Phenylalanine	L-Phenylalanine
M168T669	C00506	C00506;C00049;C00402	L-Cysteate	L-Cysteate;L-Aspartate;D-Aspartate
M173T967	C00062	C00792;C00062	L-Arginine	D-Arginine;L-Arginine
M178T337	C01586	C01586;C00587;C00156;C05585;C16700	Hippurate	Hippurate;3-Hydroxybenzoate;4-Hydroxybenzoate;Gentisate aldehyde;3,4-Dihydroxybenzaldehyde
M181T544	C00794	C16884;C01697;C01489;C00392;C00794	D-Sorbitol	D-Threitol;Galactitol;D-Iditol;Mannitol;D-Sorbitol
M187T632	C08261	#N/A	Azelaic acid	NA
M187T516_2	C02155	C02155	Glycyl-leucine	Glycyl-leucine
M188T324	C01717	C16624	4-Hydroxy-2-quinolinecarboxylic acid	Isoniazid pyruvate
M202T559	C02571	#N/A	O-Acetylcarnitine	NA
M203T464	C00078	C00078	L-Tryptophan	L-Tryptophan
M217T755	C03740	C03740	(5-L-Glutamyl)-L-amino acid	(5-L-Glutamyl)-L-amino acid
M218T494	C00864	C00864	Pantothenate	Pantothenate
M220T653	C00318	#N/A	L-Carnitine	NA
M229T825	C00111;C00117/C00199	C00111;C00117;C00661	Glycerone phosphate;NA	Glycerone phosphate;D-Ribose 5-phosphate;Glyceraldehyde 3-phosphate
M236T462	C06313	C06313	Biopterin	Biopterin
M243T436	C02067	C02067	Pseudouridine	Pseudouridine
M251T320	C05512	C05512	Deoxyinosine	Deoxyinosine
M259T885	C00636;C05345;C00275;C01094	C03604;C21286;C04006;C21285;C03394	D-Mannose 1-phosphate;beta-D-Fructose 6-phosphate;D-Mannose 6-phosphate;D-Fructose 1-phosphate	D-Erythrulose 4-phosphate;L-Erythrulose 4-phosphate;1D-myo-Inositol 3-phosphate;D-Erythrulose 1-phosphate;Erythrulose 1-phosphate
M262T559	C02571	#N/A	O-Acetylcarnitine	NA
M266T302	C00212	C00212	Adenosine	Adenosine
M267T389	C00294	C00294	Inosine	Inosine
M282T472	C00387	C00387	Guanosine	Guanosine
M283T566	C01762	C01762	Xanthosine	Xanthosine
M288T303	C00212	C00212	Adenosine	Adenosine
M296T179	C00170	C00170	5'-Methylthioadenosine	5'-Methylthioadenosine
M304T472	C00387	C00387	Guanosine	Guanosine
M305T389	C00294	C00294	Inosine	Inosine
M326T302_2	C00212	C00212	Adenosine	Adenosine
M341T677	C00089	C01235;C00089;C05402;C00252;C01083	Sucrose	alpha-D-Galactosyl-(1->3)-1D-myo-inositol;Sucrose;Melibiose;Isomaltose;alpha,alpha-Trehalose
M347T964	C00062	#N/A	L-Arginine	NA
M360T832	C04256	C04256	N-Acetyl-D-glucosamine 1-phosphate	N-Acetyl-D-glucosamine 1-phosphate
M375T382	C00255	C00255	Riboflavin	Riboflavin
M383T717	C00021	C00021;C02130	S-Adenosyl-L-homocysteine	S-Adenosyl-L-homocysteine;Acetyl-maltose
M398T306	C02990	#N/A	L-Palmitoylcarnitine	NA
M401T677	C00089	C01235;C00089;C01083;C00252;C05402	Sucrose	alpha-D-Galactosyl-(1->3)-1D-myo-inositol;Sucrose;alpha,alpha-Trehalose;Isomaltose;Melibiose
M458T306	C02990	#N/A	L-Palmitoylcarnitine	NA
M465T41	C18043	#N/A	Cholesterol sulfate	NA
M533T302	C00212	C00212	Adenosine	Adenosine
M558T783_2	C00301	C00301	ADP-ribose	ADP-ribose
M588T844	C00325	C00325	GDP-L-fucose	GDP-L-fucose
M604T878_2	C00096	C00096;C00394;C02280;C15925	GDP-mannose	GDP-mannose;GDP-glucose;GDP-L-galactose;GDP-L-gulose
M606T802	C00043	C00052;C00029;C00043;C00203	UDP-N-acetyl-alpha-D-glucosamine	UDP-alpha-D-galactose;UDP-glucose;UDP-N-acetyl-alpha-D-glucosamine;UDP-N-acetyl-D-galactosamine
M88T631	C00041	C00133;C00041;C00099;C00213;C00511	L-Alanine	D-Alanine;L-Alanine;beta-Alanine;Sarcosine;Acrylic acid
M89T409	C01432/C00186/C00256	C00067;C00186;C00256;C00577;C02426	NA	Formaldehyde;(S)-Lactate;(R)-Lactate;D-Glyceraldehyde;L-Glyceraldehyde
M104T692	C00065;C00716	C00065;C00716	L-Serine;Serine	L-Serine;Serine
M111T147_2	C00106	#N/A	Uracil	NA
M114T565	C00763;C00148	C00763;C00148	D-Proline;L-Proline	D-Proline;L-Proline
M124T534_2	C00245	C00245;C02193;C06555;C20249;C18232	Taurine	Taurine;Pyruvate oxime;Biuret;(Z)-3-Peroxyaminoacrylate;N-Formylmaleamic acid
M131T694	C00152	C00152;C01043;C02642;C03589;C11838	L-Asparagine	L-Asparagine;N-Carbamoylsarcosine;3-Ureidopropionate;4-Hydroxy-2-oxopentanoate;(S)-4,5-Dihydroxypentane-2,3-dione
M133T765	C00149/C00497	C00149;C00497;C03064	NA	(S)-Malate;(R)-Malate;3-Dehydro-L-threonate
M134T281	C00147	C00147	Adenine	Adenine
M135T297	C00262	C00262;C15499	Hypoxanthine	Hypoxanthine;Pentane-2,4-dione
M148T513	C00073	C00073	L-Methionine	L-Methionine
M164T463	C00079	C02265;C20487;C20488	L-Phenylalanine	D-Phenylalanine;L-beta-Phenylalanine;D-beta-Phenylalanine
M168T669	C00506	C00506;C00049;C00402	L-Cysteate	L-Cysteate;L-Aspartate;D-Aspartate
M173T967	C00062	C00062	L-Arginine	L-Arginine
M178T337	C01586	C01586;C00587;C00156;C05585;C16700	Hippurate	Hippurate;3-Hydroxybenzoate;4-Hydroxybenzoate;Gentisate aldehyde;3,4-Dihydroxybenzaldehyde
M181T544	C00794	C16884;C01697;C01489;C00392;C00794	D-Sorbitol	D-Threitol;Galactitol;D-Iditol;Mannitol;D-Sorbitol
M187T632	C08261	#N/A	Azelaic acid	NA
M187T516_2	C02155	C02155	Glycyl-leucine	Glycyl-leucine
M188T324	C01717	C16624	4-Hydroxy-2-quinolinecarboxylic acid	Isoniazid pyruvate
M202T559	C02571	#N/A	O-Acetylcarnitine	NA
M203T464	C00078	C00078	L-Tryptophan	L-Tryptophan
M217T755	C03740	C03740	(5-L-Glutamyl)-L-amino acid	(5-L-Glutamyl)-L-amino acid
M218T494	C00864	C00864	Pantothenate	Pantothenate
M220T653	C00318	#N/A	L-Carnitine	NA
M229T825	C00111;C00117/C00199	C00111;C00117;C00661	Glycerone phosphate;NA	Glycerone phosphate;D-Ribose 5-phosphate;Glyceraldehyde 3-phosphate
M236T462	C06313	C06313	Biopterin	Biopterin
M243T436	C02067	C02067	Pseudouridine	Pseudouridine
M251T320	C05512	C05512	Deoxyinosine	Deoxyinosine
M259T885	C00636;C05345;C00275;C01094	C03604;C21286;C04006;C21285;C03394	D-Mannose 1-phosphate;beta-D-Fructose 6-phosphate;D-Mannose 6-phosphate;D-Fructose 1-phosphate	D-Erythrulose 4-phosphate;L-Erythrulose 4-phosphate;1D-myo-Inositol 3-phosphate;D-Erythrulose 1-phosphate;Erythrulose 1-phosphate
M262T559	C02571	#N/A	O-Acetylcarnitine	NA
M266T302	C00212	C00212	Adenosine	Adenosine
M267T389	C00294	C00294	Inosine	Inosine
M282T472	C00387	C00387	Guanosine	Guanosine
M283T566	C01762	C01762	Xanthosine	Xanthosine
M288T303	C00212	C00212	Adenosine	Adenosine
M296T179	C00170	C00170	5'-Methylthioadenosine	5'-Methylthioadenosine
M304T472	C00387	C00387	Guanosine	Guanosine
M305T389	C00294	C00294	Inosine	Inosine
M326T302_2	C00212	C00212	Adenosine	Adenosine
M341T677	C00089	C01235;C00089;C00252;C05402;C01083	Sucrose	alpha-D-Galactosyl-(1->3)-1D-myo-inositol;Sucrose;Isomaltose;Melibiose;alpha,alpha-Trehalose
M347T964	C00062	C00062	L-Arginine	L-Arginine
M360T832	C04256	C01294;C00357;C06376;C04501;C04257	N-Acetyl-D-glucosamine 1-phosphate	1-Guanidino-1-deoxy-scyllo-inositol 4-phosphate;N-Acetyl-D-glucosamine 6-phosphate;N-Acetyl-D-galactosamine 6-phosphate;N-Acetyl-alpha-D-glucosamine 1-phosphate;N-Acetyl-D-mannosamine 6-phosphate
M375T382	C00255	C00255	Riboflavin	Riboflavin
M383T717	C00021	C00021;C02130	S-Adenosyl-L-homocysteine	S-Adenosyl-L-homocysteine;Acetyl-maltose
M398T306	C02990	#N/A	L-Palmitoylcarnitine	NA
M401T677	C00089	C01235;C00089;C01083;C00252;C05402	Sucrose	alpha-D-Galactosyl-(1->3)-1D-myo-inositol;Sucrose;alpha,alpha-Trehalose;Isomaltose;Melibiose
M458T306	C02990	#N/A	L-Palmitoylcarnitine	NA
M465T41	C18043	#N/A	Cholesterol sulfate	NA
M533T302	C00212	C00212	Adenosine	Adenosine
M558T783_2	C00301	C00301	ADP-ribose	ADP-ribose
M588T844	C00325	C00325	GDP-L-fucose	GDP-L-fucose
M604T878_2	C00096	C00096	GDP-mannose	GDP-mannose
M606T802	C00043	C00052;C00029;C00043;C00203	UDP-N-acetyl-alpha-D-glucosamine	UDP-alpha-D-galactose;UDP-glucose;UDP-N-acetyl-alpha-D-glucosamine;UDP-N-acetyl-D-galactosamine
M88T631	C00041	C00133;C00041;C00099;C00213;C00511	L-Alanine	D-Alanine;L-Alanine;beta-Alanine;Sarcosine;Acrylic acid
M104T692	C00065;C00716	C00065;C00740;C00022	L-Serine;Serine	L-Serine;D-Serine;Pyruvate
M111T147_2	C00106	#N/A	Uracil	NA
M114T565	C00763;C00148	C05235;C00763;C00424;C00937;C05999	D-Proline;L-Proline	Hydroxyacetone;D-Proline;(S)-Lactaldehyde;(R)-Lactaldehyde;Lactaldehyde
M124T534_2	C00245	C00245	Taurine	Taurine
M131T694	C00152	C00152	L-Asparagine	L-Asparagine
M133T765	C00149/C00497	C00149	NA	(S)-Malate
M134T281	C00147	C00147	Adenine	Adenine
M135T297	C00262	C00262;C15499	Hypoxanthine	Hypoxanthine;Pentane-2,4-dione
M148T513	C00073	C00073	L-Methionine	L-Methionine
M164T463	C00079	C02265;C20487;C20488	L-Phenylalanine	D-Phenylalanine;L-beta-Phenylalanine;D-beta-Phenylalanine
M168T669	C00506	C00506;C00049;C00402	L-Cysteate	L-Cysteate;L-Aspartate;D-Aspartate
M173T967	C00062	C00062;C00792	L-Arginine	L-Arginine;D-Arginine
M178T337	C01586	C01586	Hippurate	Hippurate
M181T544	C00794	C16884;C01697;C00392;C00794;C01489	D-Sorbitol	D-Threitol;Galactitol;Mannitol;D-Sorbitol;D-Iditol
M187T632	C08261	#N/A	Azelaic acid	NA
M187T516_2	C02155	C02155	Glycyl-leucine	Glycyl-leucine
M188T324	C01717	C16624	4-Hydroxy-2-quinolinecarboxylic acid	Isoniazid pyruvate
M202T559	C02571	#N/A	O-Acetylcarnitine	NA
M203T464	C00078	C00078	L-Tryptophan	L-Tryptophan
M217T755	C03740	C03740	(5-L-Glutamyl)-L-amino acid	(5-L-Glutamyl)-L-amino acid
M218T494	C00864	C00864	Pantothenate	Pantothenate
M220T653	C00318	#N/A	L-Carnitine	NA
M229T825	C00111;C00117/C00199	C00111;C00117;C00661	Glycerone phosphate;NA	Glycerone phosphate;D-Ribose 5-phosphate;Glyceraldehyde 3-phosphate
M236T462	C06313	C06313	Biopterin	Biopterin
M243T436	C02067	C02067	Pseudouridine	Pseudouridine
M251T320	C05512	C05512	Deoxyinosine	Deoxyinosine
M259T885	C00636;C05345;C00275;C01094	C03604;C21286;C04006;C21285;C03394	D-Mannose 1-phosphate;beta-D-Fructose 6-phosphate;D-Mannose 6-phosphate;D-Fructose 1-phosphate	D-Erythrulose 4-phosphate;L-Erythrulose 4-phosphate;1D-myo-Inositol 3-phosphate;D-Erythrulose 1-phosphate;Erythrulose 1-phosphate
M262T559	C02571	#N/A	O-Acetylcarnitine	NA
M266T302	C00212	C00212	Adenosine	Adenosine
M267T389	C00294	C00294	Inosine	Inosine
M282T472	C00387	C00387	Guanosine	Guanosine
M283T566	C01762	C01762	Xanthosine	Xanthosine
M288T303	C00212	C00212	Adenosine	Adenosine
M296T179	C00170	C00170	5'-Methylthioadenosine	5'-Methylthioadenosine
M304T472	C00387	C00387	Guanosine	Guanosine
M305T389	C00294	C00294	Inosine	Inosine
M326T302_2	C00212	C00212	Adenosine	Adenosine
M341T677	C00089	C01235;C00089;C05402;C00252;C01083	Sucrose	alpha-D-Galactosyl-(1->3)-1D-myo-inositol;Sucrose;Melibiose;Isomaltose;alpha,alpha-Trehalose
M347T964	C00062	#N/A	L-Arginine	NA
M360T832	C04256	C04256	N-Acetyl-D-glucosamine 1-phosphate	N-Acetyl-D-glucosamine 1-phosphate
M375T382	C00255	C00255	Riboflavin	Riboflavin
M383T717	C00021	C00021;C02130	S-Adenosyl-L-homocysteine	S-Adenosyl-L-homocysteine;Acetyl-maltose
M398T306	C02990	#N/A	L-Palmitoylcarnitine	NA
M401T677	C00089	C01235;C00089;C01083;C00252;C05402	Sucrose	alpha-D-Galactosyl-(1->3)-1D-myo-inositol;Sucrose;alpha,alpha-Trehalose;Isomaltose;Melibiose
M458T306	C02990	#N/A	L-Palmitoylcarnitine	NA
M465T41	C18043	#N/A	Cholesterol sulfate	NA
M533T302	C00212	C00212	Adenosine	Adenosine
M558T783_2	C00301	C00301	ADP-ribose	ADP-ribose
M588T844	C00325	C00325	GDP-L-fucose	GDP-L-fucose
M604T878_2	C00096	C00096	GDP-mannose	GDP-mannose
M606T802	C00043	C00052;C00029;C00043;C00203	UDP-N-acetyl-alpha-D-glucosamine	UDP-alpha-D-galactose;UDP-glucose;UDP-N-acetyl-alpha-D-glucosamine;UDP-N-acetyl-D-galactosamine
M88T631	C00041	C00041;C00213	L-Alanine	L-Alanine;Sarcosine
M104T692	C00065;C00716	C00065;C00740;C00022	L-Serine;Serine	L-Serine;D-Serine;Pyruvate
M111T147_2	C00106	#N/A	Uracil	NA
M114T565	C00763;C00148	C05235;C00763;C00424;C00937;C05999	D-Proline;L-Proline	Hydroxyacetone;D-Proline;(S)-Lactaldehyde;(R)-Lactaldehyde;Lactaldehyde
M124T534_2	C00245	C00245;C02193;C06555;C20249;C18232	Taurine	Taurine;Pyruvate oxime;Biuret;(Z)-3-Peroxyaminoacrylate;N-Formylmaleamic acid
M131T694	C00152	C00152	L-Asparagine	L-Asparagine
M133T765	C00149/C00497	C00149;C00497;C03064	NA	(S)-Malate;(R)-Malate;3-Dehydro-L-threonate
M134T281	C00147	C00147	Adenine	Adenine
M135T297	C00262	C00262;C15499	Hypoxanthine	Hypoxanthine;Pentane-2,4-dione
M148T513	C00073	C00073	L-Methionine	L-Methionine
M164T463	C00079	C02265;C20487;C20488	L-Phenylalanine	D-Phenylalanine;L-beta-Phenylalanine;D-beta-Phenylalanine
M168T669	C00506	C00506;C00049;C00402	L-Cysteate	L-Cysteate;L-Aspartate;D-Aspartate
M173T967	C00062	C00062	L-Arginine	L-Arginine
M178T337	C01586	C01586;C00587;C00156;C05585;C16700	Hippurate	Hippurate;3-Hydroxybenzoate;4-Hydroxybenzoate;Gentisate aldehyde;3,4-Dihydroxybenzaldehyde
M187T632	C08261	#N/A	Azelaic acid	NA
M187T516_2	C02155	C02155	Glycyl-leucine	Glycyl-leucine
M188T324	C01717	C16624	4-Hydroxy-2-quinolinecarboxylic acid	Isoniazid pyruvate
M202T559	C02571	#N/A	O-Acetylcarnitine	NA
M203T464	C00078	C00078	L-Tryptophan	L-Tryptophan
M217T755	C03740	C03740	(5-L-Glutamyl)-L-amino acid	(5-L-Glutamyl)-L-amino acid
M218T494	C00864	C00864	Pantothenate	Pantothenate
M220T653	C00318	#N/A	L-Carnitine	NA
M229T825	C00111;C00117/C00199	C00111;C00117;C00661	Glycerone phosphate;NA	Glycerone phosphate;D-Ribose 5-phosphate;Glyceraldehyde 3-phosphate
M236T462	C06313	C06313	Biopterin	Biopterin
M243T436	C02067	C02067	Pseudouridine	Pseudouridine
M251T320	C05512	C05512	Deoxyinosine	Deoxyinosine
M259T885	C00636;C05345;C00275;C01094	C00636;C00092;C00275;C05345;C03267	D-Mannose 1-phosphate;beta-D-Fructose 6-phosphate;D-Mannose 6-phosphate;D-Fructose 1-phosphate	D-Mannose 1-phosphate;D-Glucose 6-phosphate;D-Mannose 6-phosphate;beta-D-Fructose 6-phosphate;beta-D-Fructose 2-phosphate
M262T559	C02571	#N/A	O-Acetylcarnitine	NA
M266T302	C00212	C00212	Adenosine	Adenosine
M267T389	C00294	C00294	Inosine	Inosine
M282T472	C00387	C00387	Guanosine	Guanosine
M283T566	C01762	C01762	Xanthosine	Xanthosine
M288T303	C00212	C00212	Adenosine	Adenosine
M296T179	C00170	C00170	5'-Methylthioadenosine	5'-Methylthioadenosine
M304T472	C00387	C00387	Guanosine	Guanosine
M305T389	C00294	C00294	Inosine	Inosine
M326T302_2	C00212	C00212	Adenosine	Adenosine
M341T677	C00089	C01235;C00089;C05402;C00252;C01083	Sucrose	alpha-D-Galactosyl-(1->3)-1D-myo-inositol;Sucrose;Melibiose;Isomaltose;alpha,alpha-Trehalose
M347T964	C00062	#N/A	L-Arginine	NA
M360T832	C04256	C04256	N-Acetyl-D-glucosamine 1-phosphate	N-Acetyl-D-glucosamine 1-phosphate
M375T382	C00255	C00255	Riboflavin	Riboflavin
M383T717	C00021	C00021;C02130	S-Adenosyl-L-homocysteine	S-Adenosyl-L-homocysteine;Acetyl-maltose
M398T306	C02990	#N/A	L-Palmitoylcarnitine	NA
M401T677	C00089	C01235;C00089;C01083;C00252;C05402	Sucrose	alpha-D-Galactosyl-(1->3)-1D-myo-inositol;Sucrose;alpha,alpha-Trehalose;Isomaltose;Melibiose
M458T306	C02990	#N/A	L-Palmitoylcarnitine	NA
M465T41	C18043	#N/A	Cholesterol sulfate	NA
M533T302	C00212	C00212	Adenosine	Adenosine
M558T783_2	C00301	C00301	ADP-ribose	ADP-ribose
M588T844	C00325	C00325	GDP-L-fucose	GDP-L-fucose
M604T878_2	C00096	C00096	GDP-mannose	GDP-mannose
M606T802	C00043	C00043	UDP-N-acetyl-alpha-D-glucosamine	UDP-N-acetyl-alpha-D-glucosamine

## Sheet: Definition of columns
Columns	Definition
Peak name	The name of peaks
Standard (KEGG ID)	The KEGG ID of metabolites annotated by standards
MetDNA (KEGG ID)	The KEGG ID of metabolites annotated by MetDNA
Standard (Compound name)	The compound name of metabolites annotated by standards
MetDNA (Compound name)	The compound name of metabolites annotated by MetDNA
