# Supplementary material for: Metabolic reaction network-based recursive metabolite annotation for untargeted metabolomics
Source: Nat Commun. 2019 Apr 3;10:1516. doi: 10.1038/s41467-019-09550-x (PMC6447530; doi:10.1038/s41467-019-09550-x)
Supplement: Supplementary file 8 — Supplementary Data 5 [file 41467_2019_9550_MOESM8_ESM.xlsx]

## Sheet: Positive mode
Peak name	Peak m/z	Peak RT (s)	Metabolite name	Adduct	m/z error(ppm)	Metabolite RT (s)	RT error (s)	MS2 similarity (DP)
M90T591	90.0543	590.5	L-Alanine;Sarcosine	M+H;M+H	13.81;13.81	637;604.6	46.5;14.1	1;1
M90T646	90.0542	646.4	L-Alanine;Sarcosine	M+H;M+H	14.25;14.25	637;604.6	9.3;41.8	1;1
M112T358_2	112.05	358.2	Cytosine	M+H	6.22	340.5	17.7	1
M112T382	112.05	382.2	Cytosine	M+H	10.06	340.5	41.7	1
M116T582	116.071	581.5	D-Proline;L-Proline	M+H;M+H	5.37;5.37	560.2;559.6	21.3;21.9	1;1
M118T503	118.086	503.2	Betaine	M+H	2.66	491	12.2	1
M123T92	123.054	92.3	Nicotinamide	M+H	11.52	104.3	12	1
M123T131	123.055	131.4	Nicotinamide	M+H	9.98	104.3	27.1	1
M124T395_2	124.039	395.2	Nicotinate	M+H	6.32	398.8	3.5	1
M126T546	126.021	546	Taurine	M+H	12.61	538.6	7.4	1
M130T733	130.05	733.4	L-Glutamate	M+H-H2O	4.6	749.9	16.5	0.9
M130T545	130.049	545	L-Pyroglutamic acid	M+H	11.44	555.3	10.4	1
M130T574	130.085	574.5	L-Pipecolic acid	M+H	10.94	566.8	7.6	1
M131T621	131.117	621.5	N-Acetylputrescine	M+H	9.21	579.1	42.4	0.9
M132T648	132.076	647.8	Creatine	M+H	13.34	642.3	5.5	1
M136T291_2	136.062	291.2	Adenine	M+H	2.72	276.6	14.6	1
M136T315	136.061	315.3	Adenine	M+H	7.65	276.6	38.7	1
M137T308_2	137.046	308.5	Hypoxanthine	M+H	0.1	292	16.4	1
M143T591	143.081	591.4	D-Alanyl-D-alanine (D-Ala-D-Ala)	M+H-H2O	9.38	594.1	2.7	1
M146T670	146.091	670	4-Guanidinobutyric acid	M+H	11.03	646.5	23.5	0.9
M146T360	146.117	359.8	Acetylcholine	M+H	6857.25	372.8	13	1
M147T732	147.075	731.5	L-Glutamine	M+H	11.4	692.4	39.2	1
M147T697_2	147.075	697.1	L-Glutamine	M+H	10.66	692.4	4.7	1
M147T1020	147.112	1020.1	L-Lysine	M+H	7.16	986.6	33.5	1
M148T733_2	148.06	733.4	L-Glutamate	M+H	6.5	749.9	16.5	1
M150T527	150.057	527.3	L-Methionine	M+H	10.56	515	12.4	1
M153T395	153.04	395	Xanthine	M+H	7.45	374.3	20.7	1
M156T578	156.076	578.4	Urocanic acid	M+NH4	9.49	519.4	59	0.9
M156T634	156.076	634.2	L-Histidine	M+H	8.28	693.4	59.2	0.9
M157T604	157.097	603.7	L-Proline;D-Proline	M+CH3CN+H;M+CH3CN+H	7.59;7.59	559.6;560.2	44.1;43.5	1;1
M158T267	158.059	267.2	Indoleacetic acid	M+H-H2O	9.1	231.7	35.5	1
M161T591_2	161.092	590.5	D-Alanyl-D-alanine (D-Ala-D-Ala)	M+H	2.65	594.1	3.5	1
M161T354	161.106	353.8	Tryptamine	M+H	8.96	337.2	16.6	0.9
M162T756	162.075	756.2	DL-2-Aminoadipic acid	M+H	8.96	774.1	17.8	1
M162T670	162.112	670.4	L-Carnitine	M+H	7.15	653.7	16.8	0.9
M166T475	166.086	475.1	L-Phenylalanine	M+H	3.33	465	10.1	1
M171T521	171.112	521.3	L-Pipecolic acid	M+CH3CN+H	8.08	566.8	45.5	1
M172T572	172.06	571.5	N-Acetyl-L-glutamate	M+H-H2O	7.92	570	1.5	0.9
M173T825	173.02	824.7	Glycerol 3-phosphate	M+H	7.86	832.8	8	1
M174T331	174.054	331	5-Hydroxyindoleacetate	M+H-H2O	7.78	377.7	46.8	1
M174T349	174.112	349	Acetyl-DL-Leucine	M+H	8.03	342.8	6.2	1
M175T1015	175.119	1014.8	L-Arginine	M+H	3.77	959.5	55.3	1
M180T380	180.065	379.6	Hippuric acid	M+H	6.15	331.7	47.9	1
M182T560	182.08	559.9	L-Tyrosine	M+H	7.3	543	16.8	1
M183T591	183.074	590.5	D-Alanyl-D-alanine (D-Ala-D-Ala)	M+Na	3.93	594.1	3.5	1
M184T70	184.06	69.7	4-Pyridoxic acid	M+H	6.32	56.2	13.6	1
M189T472	189.122	472.3	Glycyl-L-leucine	M+H	7.76	523.8	51.5	0.9
M189T520	189.123	519.5	Glycyl-L-leucine	M+H	6.65	523.8	4.3	1
M189T1041	189.159	1040.8	N6,N6,N6-Trimethyl-L-lysine	M+H	4.88	982.9	57.9	1
M190T336	190.049	336.3	Kynurenic acid	M+H	6.99	332	4.2	1
M191T470	191.084	469.7	L-Methionine	M+CH3CN+H	6.4	515	45.2	1
M191T897	191.102	897.5	Diaminopimelic acid	M+H	6.97	910.9	13.4	1
M192T733	192.024	733	L-Glutamate	M-H+2Na	5.46	749.9	16.8	1
M195T49	195.054	49	Pectin (Galacturonic acid)	M+H	18.98	103.9	54.9	1
M204T571	204.122	571	Acetylcarnitine	M+H	6.09	560	11	1
M207T423	207.112	423.5	L-Phenylalanine	M+CH3CN+H	5.86	465	41.5	1
M209T487	209.091	486.8	L-Kynurenine	M+H	5.97	470.1	16.7	0.9
M210T475	210.05	475.3	L-Phenylalanine	M-H+2Na	5.52	465	10.3	0.9
M219T301	219.079	301.3	N-Formylmethionine	M+CH3CN+H	7.66	343.6	42.3	0.8
M219T755	219.097	755.2	5-L-Glutamyl-L-alanine	M+H	4.64	764.9	9.8	1
M220T498	220.118	497.8	Pantothenate	M+H	4.03	501.2	3.4	0.9
M223T358	223.094	358.4	Cytosine	2M+H	2.1	340.5	17.9	1
M228T382	228.098	382	Deoxycytidine	M+H	3.38	360.4	21.7	1
M231T608	231.097	608.3	N-Acetyl-L-glutamate	M+CH3CN+H	5.13	570	38.3	0.8
M231T555	231.097	555.5	N-Acetyl-L-glutamate	M+CH3CN+H	4.96	570	14.5	0.8
M231T544	231.133	544	L-Proline;D-Proline	2M+H;2M+H	4.51;4.51	559.6;560.2	15.6;16.3	1;1
M233T339	233.091	339.1	5-Hydroxyindoleacetate	M+CH3CN+H	6.47	377.7	38.6	1
M235T503	235.166	503.2	Betaine	2M+H	0.42	491	12.2	1
M241T725	241.081	724.7	5-L-Glutamyl-L-alanine	M+Na	4.57	764.9	40.3	1
M243T118	243.087	117.9	Lumichrome	M+H	6.26	87.9	30	1
M243T84_1	243.087	83.8	Lumichrome	M+H	3.87	87.9	4.1	1
M243T184_1	243.097	184.1	Thymidine	M+H	5.5	169.4	14.7	1
M244T448	244.093	448.2	Cytidine	M+H	1.7	432.3	15.8	1
M245T297	245.076	296.5	Uridine	M+H	4.66	285.3	11.2	1
M250T382	250.079	381.7	Deoxycytidine	M+Na	3.57	360.4	21.4	1
M252T262	252.109	262.1	Deoxyadenosine	M+H	2.36	248.4	13.7	1
M254T621	254.088	621.2	D-Neopterin	M+H	3.54	602.1	19.2	0.8
M258T732	258.11	732.3	Glycerophosphocholine	M+	3916.55	721.2	11.1	1
M259T836	259.092	835.8	gamma-L-Glutamyl-L-glutamic acid	M+H-H2O	3.59	869.7	33.9	1
M259T860	259.129	860	L-Saccharopine	M+H-H2O	3.15	841.2	18.8	1
M268T314	268.105	314.4	Adenosine	M+H	0.94	299.1	15.4	1
M269T405	269.088	404.6	Inosine	M+H	0.91	387.7	16.9	1
M271T291	271.116	291.1	Adenine	2M+H	4.04	276.6	14.5	1
M273T507	273.12	506.8	Betaine	2M+K	4.63	491	15.8	0.9
M277T848	277.102	848.4	gamma-L-Glutamyl-L-glutamic acid	M+H	4.28	869.7	21.3	1
M277T384	277.118	383.9	Aspartame	M+H-H2O	3.29	354.5	29.4	0.9
M277T837	277.139	836.9	L-Saccharopine	M+H	3.87	841.2	4.3	0.9
M283T64	283.262	64.1	Oleic acid	M+H	4.61	100.2	36.1	0.9
M284T488	284.099	487.7	Guanosine	M+H	2.58	475.3	12.4	1
M285T570	285.082	570.1	Xanthosine	M+H	3.54	567.7	2.4	1
M288T449	288.055	449.4	Cytidine	M-H+2Na	8.96	432.3	17	1
M291T873	291.129	872.7	Argininosuccinic acid	M+H	3.81	899.6	26.9	1
M293T818	293.098	818.4	EDTA	M+H	0.82	839.8	21.4	1
M295T732	295.112	732.3	L-Glutamate	2M+H	5.97	749.9	17.5	0.9
M298T189	298.098	189.3	S-Methyl-5'-thioadenosine	M+H	0.52	169.3	20	1
M298T124	298.097	124.3	S-Methyl-5'-thioadenosine	M+H	0.15	169.3	45	1
M298T61	298.274	60.9	Linoleic acid	M+NH4	3.33	59.4	1.5	0.9
M299T913	299.086	912.7	gamma-L-Glutamyl-L-glutamic acid	M+Na	0.94	869.7	42.9	1
M306T488	306.081	487.7	Guanosine	M+Na	2.11	475.3	12.4	1
M315T821	315.081	821.4	EDTA	M+Na	0.85	839.8	18.5	0.9
M317T734	317.094	733.9	L-Glutamate	2M+Na	7.86	749.9	16	1
M318T808	318.165	808	L-Saccharopine	M+CH3CN+H	5.82	841.2	33.2	1
M319T53	319.189	52.8	Ubiquinone (Q2)	M+H	5.68	50.9	1.9	0.9
M321T591	321.176	590.5	D-Alanyl-D-alanine (D-Ala-D-Ala)	2M+H	3.05	594.1	3.6	1
M323T789	323.063	789.3	Deoxythymidine 5'-phosphate (dTMP)	M+H	3.46	783.8	5.5	1
M325T834	325.043	833.6	Uridine 5'-monophosphate (UMP)	M+H	3.54	838.8	5.2	1
M330T490	330.06	490.1	Adenosine 3',5'-cyclic phosphate (cAMP)	M+H	1.74	529.8	39.7	1
M331T822	331.047	821.5	Inosine 5'-monophosphate (IMP)	M+H-H2O	8.79	851.4	29.9	1
M332T808	332.075	808.4	2'-Deoxyadenosine 5'-monophosphate (dAMP)	M+H	2.91	796.5	11.8	1
M336T884	336.047	883.8	Nicotinate D-ribonucleotide	M+H	3.22	890.9	7.1	1
M345T788	345.045	788.4	Deoxythymidine 5'-phosphate (dTMP)	M+Na	3.59	783.8	4.6	1
M345T980	345.077	980.3	Thiamine monophosphate	M+H	4.22	932.9	47.4	1
M346T591	346.054	591.2	3',5'-Cyclic guanosine monophosphate	M+H	3.29	582.8	8.5	1
M348T817	348.07	817.2	Adenosine monophosphate (AMP);Adenosine 3'-monophosphate	M+H;M+H	1.98;1.98	819.2;763.4	2;53.8	1;1
M348T782	348.07	781.6	Adenosine monophosphate (AMP)	M+H	2.96	819.2	37.6	1
M354T808	354.059	808.1	2'-Deoxyadenosine 5'-monophosphate (dAMP)	M+Na	2.94	796.5	11.6	1
M360T738	360.15	738	Sucrose	M+NH4	2.49	684.5	53.5	0.9
M370T823	370.051	823.4	Adenosine monophosphate (AMP)	M+Na	4.17	819.2	4.2	1
M377T394	377.144	393.9	Riboflavin	M+H	4.4	383.2	10.7	1
M385T724	385.128	724	S-Adenosyl-L-homocysteine	M+H	4.06	714.2	9.8	1
M397T53_1	397.345	53.3	Ergocalciferol (Vitamin D2);Vitamin D2 (Ergocalciferol)	M+H;M+H	5.39;5.39	52.2;52.1	1.2;1.2	0.8;0.8
M425T990	425.044	989.8	Thiamine pyrophosphate (TPP)	M+	2.56	969.6	20.2	1
M428T939	428.036	938.9	Adenosine 5'-diphosphate (ADP);Adenosine 3',5'-diphosphate (PAP)	M+H;M+H	2.64;2.64	932.6;931.8	6.3;7.1	1;1
M442T822	442.148	822.5	Folate	M+H	1.32	822.6	0.1	1
M455T382	455.19	382.1	Deoxycytidine	2M+H	1.61	360.4	21.8	1
M457T773	457.111	773.3	Flavin mononucleotide (FMN)	M+H	2.93	771.9	1.4	0.9
M464T924	464.081	923.9	Adenylsuccinic acid	M+H	1.91	952.7	28.8	1
M469T974	469.07	974	2'-Deoxyguanosine 5'-diphosphate (dGDP)	M+CH3CN+H	12.66	940.6	33.4	1
M474T867	474.182	867.3	Folinic acid	M+H	18.13	808.6	58.7	1
M477T382	477.17	381.7	Deoxycytidine	2M+Na	2.24	360.4	21.4	1
M487T448	487.18	448.1	Cytidine	2M+H	1.73	432.3	15.8	1
M489T826	489.114	826	Cytidine 5'-diphosphocholine (CDP-choline)	M+H	3.22	840.1	14.1	1
M493T382	493.143	381.7	Deoxycytidine	2M+K	3.16	360.4	21.3	1
M505T853	505.176	852.8	Raffinose	M+H	1.33	838.2	14.6	0.9
M508T939	508.003	939.1	Adenosine 5'-triphosphate (ATP)	M+H	1.85	950.7	11.6	1
M508T916	508.003	916.1	Adenosine 5'-triphosphate (ATP)	M+H	1.15	950.7	34.6	1
M509T449	509.161	448.5	Cytidine	2M+Na	0.29	432.3	16.2	1
M522T854	522.203	853.8	Raffinose	M+NH4	0.36	838.2	15.6	0.9
M524T814	524.058	813.7	ADP-ribose	M+H-2H2O	0.55	792.5	21.1	0.9
M525T449	525.133	448.6	Cytidine	2M+K	2.47	432.3	16.3	1
M533T360	533.325	360	Taurocholate	M+NH4	2.25	363.9	3.9	0.9
M560T778	560.078	778.5	ADP-ribose	M+H	1.8	792.5	14.1	1
M560T817	560.078	817.1	ADP-ribose	M+H	3.34	792.5	24.6	0.9
M567T487	567.19	487.3	Guanosine	2M+H	1.57	475.3	12	1
M581T876	581.042	876.3	Uridine 5'-diphosphoglucuronic acid (UDP-D-glucuronate)	M+H	0.2	920.6	44.3	1
M584T816	584.09	816	UDP-D-Galactose	M+NH4	0.93	838.6	22.5	1
M590T793	590.087	792.8	ADP-glucose	M+H	5.55	808.7	16	1
M598T876	598.068	876.3	Uridine 5'-diphosphoglucuronic acid (UDP-D-glucuronate)	M+NH4	0.38	920.6	44.3	1
M606T871	606.082	870.5	GDP-glucose;Guanosine diphosphate mannose	M+H;M+H	4.37;4.37	872.4;883.7	1.9;13.1	1;1
M608T794	608.09	793.8	UDP-N-acetylglucosamine;UDP-D-Galactose	M+H;M+CH3CN+H	0.19;0.19	810;838.6	16.2;44.7	1;1
M613T929	613.162	929.2	Glutathione disulfide	M+H	3.53	959.5	30.4	1
M625T794	625.115	793.9	UDP-N-acetylglucosamine	M+NH4	0.92	810	16.1	1
M628T871	628.065	870.6	GDP-glucose;Guanosine diphosphate mannose	M+Na;M+Na	2.84;2.84	872.4;883.7	1.8;13.1	0.9;0.9
M630T794_1	630.072	793.9	UDP-N-acetylglucosamine;UDP-D-Galactose	M+Na;M+CH3CN+Na	0.42;0.42	810;838.6	16.1;44.7	0.9;0.9
M649T937	649.219	937.4	Stachyose	M+H-H2O	0.03	942.2	4.8	0.9
M657T930	657.118	929.7	Glutathione disulfide	M-H+2Na	8.75	959.5	29.9	0.8
M664T814	664.119	813.6	Nicotinamide adenine dinucleotide (NAD)	M+H	3.51	830.4	16.8	1
M667T937	667.23	936.9	Stachyose	M+H	1.1	942.2	5.2	0.8
M684T937	684.257	937.2	Stachyose	M+NH4	0.92	942.2	5	0.9
M686T813	686.099	812.6	Nicotinamide adenine dinucleotide (NAD)	M+Na	0.51	830.4	17.9	0.9
M744T926	744.085	926.2	Nicotinamide adenine dinucleotide phosphate (NADP)	M+H	1.86	953.7	27.5	1
M786T732	786.166	731.6	Flavin adenine dinucleotide (FAD)	M+H	1.91	761.4	29.7	1
M810T783	810.137	783.3	Acetyl coenzyme A (Acetyl-CoA)	M+H	3.8	802.1	18.9	1
M832T784	832.117	783.6	Acetyl coenzyme A (Acetyl-CoA)	M+Na	2.06	802.1	18.6	1
M837T863	837.055	862.8	P1,P4-Diadenosine 5'-tetraphosphate	M+H	0.99	889.2	26.4	0.9
M838T742	838.164	742.4	Butyryl-coenzyme A (Butyryl-CoA);Isobutyryl-CoA	M+H;M+H	0.94;0.94	757.7;783	15.3;40.6	1;1
M854T784	854.098	783.6	Acetyl coenzyme A (Acetyl-CoA)	M-H+2Na	1.02	802.1	18.5	1

## Sheet: Negative mode
Peak name	Peak m/z	Peak RT (s)	Metabolite name	Adduct	m/z error(ppm)	Metabolite RT (s)	RT error (s)	MS2 similarity (DP)
M88T648	88.0404	647.9	L-Alanine;Sarcosine	M-H;M-H	6.21;6.21	637;604.6	10.9;43.3	1;1
M114T582	114.056	581.6	L-Proline;D-Proline	M-H;M-H	5.23;5.23	559.6;560.2	22;21.4	1;1
M117T708	117.019	708.1	Succinate	M-H	1.85	739.1	31.1	1
M122T395	122.024	395.3	Nicotinate	M-H	1.61	398.8	3.4	1
M124T546	124.007	546.3	Taurine	M-H	0.49	538.6	7.7	1
M125T98	125.035	98.2	Thymine	M-H	2.38	124	25.8	1
M128T545	128.035	544.8	L-Pyroglutamic acid	M-H	5.72	555.3	10.5	0.9
M130T487	130.088	487.2	L-Norleucine;L-Isoleucine;L-Leucine	M-H;M-H;M-H	6.89;6.89;6.89	468.3;491.2;477.4	18.9;4;9.8	0.9;0.9;0.8
M130T508_2	130.088	508	L-Norleucine;L-Isoleucine;L-Leucine	M-H;M-H;M-H	8.43;8.43;8.43	468.3;491.2;477.4	39.7;16.8;30.6	1;1;0.9
M131T553	131.046	552.9	3-Ureidopropionate	M-H	1.01	595.2	42.3	0.9
M132T755	132.03	755.1	L-Aspartate;D-Aspartic acid;Fumarate	M-H;M-H;M+NH4-2H	1.65;1.65;1.65	758.3;805.2;713.2	3.2;50.1;41.9	1;1;0.9
M134T291	134.048	291.4	Adenine	M-H	6.94	276.6	14.8	0.9
M135T309	135.032	308.8	Hypoxanthine	M-H	7.51	292	16.7	0.9
M137T64	137.024	64.4	Salicylic acid	M-H	3.14	52.9	11.5	1
M141T709	141.017	708.8	2-Oxoadipic acid	M-H2O-H	9.81	666.6	42.2	1
M141T666	141.016	665.8	2-Oxoadipic acid	M-H2O-H	16.9	666.6	0.8	1
M146T734	146.046	733.6	L-Glutamate;Glutaconic acid;Mesaconic acid	M-H;M+NH4-2H;M+NH4-2H	5.94;5.94;5.94	749.9;673.8;702.8	16.3;59.8;30.8	1;1;0.9
M148T529	148.043	529	L-Methionine	M-H	1.19	515	14	1
M151T395_2	151.027	395	Xanthine	M-H	7.94	374.3	20.7	0.9
M154T635	154.062	634.7	L-Histidine	M-H	0.96	693.4	58.6	0.9
M159T591_2	159.078	591	D-Alanyl-D-alanine (D-Ala-D-Ala)	M-H	6.49	594.1	3.1	1
M159T556	159.078	556	D-Alanyl-D-alanine (D-Ala-D-Ala)	M-H	3.35	594.1	38.1	0.8
M164T100	164.035	100	Formylanthranilic acid	M-H	2.02	73.2	26.8	0.8
M164T476	164.072	476.4	L-Phenylalanine	M-H	5.16	465	11.4	0.9
M164T505	164.071	505.5	L-Phenylalanine	M-H	2.11	465	40.5	0.9
M167T854	166.975	853.7	Phosphoenolpyruvate	M-H	0.9	882.1	28.4	1
M168T733_2	168.028	733.1	L-Glutamate	M+Na-2H	2.53	749.9	16.7	0.9
M171T827	171.006	827	Glycerol 3-phosphate	M-H	2.05	832.8	5.8	1
M172T349	172.098	349.2	Acetyl-DL-Leucine	M-H	3.67	342.8	6.4	1
M173T1010	173.104	1009.6	L-Arginine	M-H	0.28	959.5	50.2	1
M176T352	176.039	351.8	N-Formylmethionine	M-H	2.62	343.6	8.1	0.9
M180T561	180.066	561	L-Tyrosine	M-H	2.4	543	18	1
M181T709	181.009	709.5	2-Oxoadipic acid	M+Na-2H	13.21	666.6	42.9	1
M181T351	181.05	350.6	Hydroxyphenyllactic acid	M-H	0.46	325.3	25.4	0.9
M181T561	181.07	560.7	D-Sorbitol	M-H	6.7	542.4	18.3	0.9
M182T68	182.046	67.9	4-Pyridoxic acid	M-H	3.67	56.2	11.7	0.9
M187T660	187.108	659.8	N6-Acetyl-L-lysine	M-H	0.89	636.4	23.4	0.9
M188T334	188.035	333.9	Kynurenic acid	M-H	0.36	332	1.8	1
M203T479	203.082	479.2	L-Tryptophan	M-H	1.22	466.1	13.1	0.9
M207T373	207.088	373.4	Mevalonic acid	M+CH3COO	6.94	415.6	42.2	1
M211T836	211	836.1	D-Ribulose 5-phosphate	M-H2O-H	2.2	819.6	16.5	0.8
M217T762	217.082	762	5-L-Glutamyl-L-alanine	M-H	0.25	764.9	3	0.9
M218T499	218.104	498.9	Pantothenate	M-H	2.99	501.2	2.3	0.9
M229T836	229.011	836	Dihydroxyacetone phosphate;D-Ribulose 5-phosphate	M+CH3COO;M-H	0.13;0.13	823.4;819.6	12.5;16.4	0.9;0.9
M243T798	243.026	798.3	L-Fucose-1-phosphate	M-H	2.38	857.9	59.6	1
M251T333	251.077	332.7	Deoxyinosine	M-H	2.51	316.8	15.9	1
M252T620	252.073	620.4	D-Neopterin	M-H	0.71	602.1	18.3	0.8
M255T50	255.105	49.8	Dihydrothymine	2M-H	16.58	96.4	46.6	1
M257T539	257.078	539.1	L-Pyroglutamic acid	2M-H	0.93	555.3	16.2	1
M258T904	258.037	904.1	O-Phospho-L-homoserine;O-Phospho-L-threonine	M+CH3COO;M+CH3COO	2.24;2.24	897.7;902.6	6.5;1.6	1;1
M259T858	259.021	857.6	alpha-D-Galactose 1-phosphate;alpha-D-Glucose 1-phosphate;D-Mannose 1-phosphate;Beta-D-Fructose 6-phosphate	M-H;M-H;M-H;M-H	1.91;1.91;1.91;1.91	880;868.2;880.9;876.8	22.4;10.6;23.4;19.2	1;0.9;0.9;0.8
M261T874	261.037	874.3	O-Phosphotyrosine	M-	12.35	904.2	29.9	1
M266T315	266.088	314.8	Adenosine	M-H	2.36	299.1	15.7	1
M266T343	266.088	342.9	Adenosine	M-H	2.74	299.1	43.8	1
M267T405	267.073	404.6	Inosine	M-H	1.33	387.7	16.9	1
M273T753	273.033	753	1-Deoxy-D-xylulose 5-phosphate	M+CH3COO	17.74	786.1	33.2	1
M275T836	275.087	835.7	gamma-L-Glutamyl-L-glutamic acid	M-H	1.55	869.7	34	0.9
M277T71	277.122	71.3	Pantetheine	M-H	1.81	96.3	25	1
M277T76	277.216	75.6	all cis-(6,9,12)-Linolenic acid;alpha-Linolenic acid	M-H;M-H	1.28;1.28	49.2;60.8	26.4;14.8	1;1
M279T75	279.232	74.8	Linoleic acid	M-H	1.09	59.4	15.4	1
M281T74	281.249	74.1	Oleic acid;trans-Vaccenic acid	M-H;M-H	2.29;2.29	100.2;129.7	26.1;55.6	1;1
M281T103	281.248	103.3	Oleic acid;trans-Vaccenic acid	M-H;M-H	1.58;1.58	100.2;129.7	3.1;26.4	1;1
M282T488	282.084	487.9	Guanosine	M-H	0.86	475.3	12.6	1
M283T570	283.067	570	Xanthosine	M-H	2.68	567.7	2.3	1
M286T382	286.103	382.3	Deoxycytidine	M+CH3COO	3.53	360.4	22	1
M289T874	289.032	874	D-Ribulose 5-phosphate	M+CH3COO	2.28	819.6	54.4	1
M289T872_2	289.114	872.2	Argininosuccinic acid	M-H	2.8	899.6	27.5	0.8
M291T821	291.083	820.7	EDTA	M-H	0.48	839.8	19.1	0.9
M296T189	296.081	189.5	S-Methyl-5'-thioadenosine	M-H	1.81	169.3	20.2	1
M296T126	296.082	125.9	S-Methyl-5'-thioadenosine	M-H	0.12	169.3	43.4	1
M299T81	299.258	81.2	Palmitaldehyde	M+CH3COO	1.07	49.8	31.4	0.9
M300T831	300.048	831.2	N-Acetylglucosamine 1-phosphate	M-H	2.48	840.3	9	0.9
M302T448	302.098	448.3	Cytidine	M+CH3COO	3.06	432.3	16	0.9
M304T490	304.065	489.8	Guanosine	M+Na-2H	3.24	475.3	14.6	1
M305T570	305.049	570	Xanthosine	M+Na-2H	3.94	567.7	2.3	1
M306T848	306.048	848.4	2'-Deoxycytidine 5'-monophosphate (dCMP)	M-H	2.98	846.2	2.2	0.8
M307T830	307.059	829.7	2'-Deoxycytidine 5'-monophosphate (dCMP)	M-	5.42	846.2	16.5	0.9
M308T692	308.098	692.3	N-Acetylneuraminic acid	M-H	1.81	694.5	2.1	1
M319T914	319.042	914.2	D-Glucose 6-phosphate;Beta-D-Fructose 6-phosphate;D-Mannose-6-phosphate;D-Mannose 1-phosphate;Fructose 1-phosphate	M+CH3COO;M+CH3COO;M+CH3COO;M+CH3COO;M+CH3COO	3.83;3.83;3.83;3.83;3.83	907.9;876.8;891.3;880.9;885.1	6.3;37.4;22.9;33.3;29.1	1;1;1;1;1
M321T792	321.048	791.8	Deoxythymidine 5'-phosphate (dTMP)	M-H	2.42	783.8	8	0.9
M321T754	321.048	754.4	Deoxythymidine 5'-phosphate (dTMP)	M-H	3.36	783.8	29.4	1
M323T835	323.027	834.8	Uridine 5'-monophosphate (UMP)	M-H	3.54	838.8	4.1	1
M326T315	326.109	314.9	Adenosine	M+CH3COO	3.55	299.1	15.8	1
M326T343	326.109	343	Adenosine	M+CH3COO	4.17	299.1	43.9	1
M328T490	328.044	489.8	Adenosine 3',5'-cyclic phosphate (cAMP)	M-H	2.12	529.8	40	0.8
M328T523	328.043	523.4	Adenosine 3',5'-cyclic phosphate (cAMP)	M-H	3.95	529.8	6.4	1
M330T805	330.059	805.3	2'-Deoxyadenosine 5'-monophosphate (dAMP)	M-H	4.38	796.5	8.8	0.8
M330T799	330.09	798.9	Geranyl diphosphate	M+NH4-2H	8.63	754.7	44.2	1
M337T70	337.31	69.8	Erucic acid	M-H	2.54	57.5	12.3	1
M341T74	341.268	74.2	Oleic acid;trans-Vaccenic acid	M+CH3COO;M+CH3COO	4.06;4.06	100.2;129.7	26;55.5	1;1
M346T822	346.054	821.9	Adenosine monophosphate (AMP);2'-Deoxyguanosine 5'-monophosphate (dGMP)	M-H;M-H	4.51;4.51	819.2;851.5	2.7;29.6	1;1
M356T126	356.102	126.2	S-Methyl-5'-thioadenosine	M+CH3COO	1.87	169.3	43.2	1
M363T888	363.033	888.2	Xanthylic acid (XMP)	M-H	3	905.2	17	0.9
M426T890	426.019	889.6	Adenosine 5'-diphosphate (ADP);Adenosine 3',5'-diphosphate (PAP)	M-H;M-H	5.85;5.85	932.6;931.8	43.1;42.2	0.9;0.8
M449T53	449.337	53.4	Phylloquinone;Vitamin K1	M-H;M-H	11.25;11.25	49.6;49.6	3.8;3.8	0.9;0.9
M465T43_2	465.303	42.6	Cholesteryl sulfate	M-H	2.7	37.2	5.4	1
M514T359	514.283	359.4	Taurocholate	M-H	1.26	363.9	4.5	1
M558T779	558.062	779.1	ADP-ribose	M-H	3.67	792.5	13.5	1
M558T816	558.062	815.7	ADP-ribose	M-H	3.14	792.5	23.2	1
M559T63	559.47	63.4	Linoleic acid	2M-H	4.71	59.4	4	1
M564T74	563.502	73.9	Oleic acid;trans-Vaccenic acid	2M-H;2M-H	3.97;3.97	100.2;129.7	26.3;55.7	1;1
M565T816	565.047	816.1	Uridine diphosphate glucose(UDP-D-Glucose);UDP-D-Galactose	M-H;M-H	0.18;0.18	849.3;838.6	33.2;22.4	0.9;0.8
M565T798	565.056	798.3	Uridine diphosphate glucose(UDP-D-Glucose);UDP-D-Galactose	M-H;M-H	14.87;14.87	849.3;838.6	51;40.2	1;0.9
M579T877	579.025	876.5	Uridine 5'-diphosphoglucuronic acid (UDP-D-glucuronate)	M-H	2.87	920.6	44.1	0.9
M588T793	588.071	792.5	ADP-glucose	M-H	5.3	808.7	16.2	0.9
M588T887	588.085	886.6	GDP-L-Fucose	M-H	17.32	852.1	34.5	0.9
M604T871	604.068	870.9	Guanosine diphosphate mannose	M-H	2.53	883.7	12.8	1
M606T794	606.072	793.7	UDP-N-acetylglucosamine	M-H	2.06	810	16.3	1
M611T929	611.144	929.3	Glutathione disulfide	M-H	0.22	959.5	30.2	0.9
M618T832	618.083	831.6	ADP-ribose	M+CH3COO	3.53	792.5	39.1	0.9
M633T929	633.124	929.2	Glutathione disulfide	M+Na-2H	3.13	959.5	30.3	0.8
M644T793	644.028	793.4	UDP-N-acetylglucosamine	M+K-2H	2.37	810	16.6	1
M657T489	657.096	488.6	Adenosine 3',5'-cyclic phosphate (cAMP)	2M-H	1.39	529.8	41.2	1
M662T814	662.101	814	Nicotinamide adenine dinucleotide (NAD)	M-H	1.05	830.4	16.4	1
M700T809	700.074	809.5	Nicotinamide adenine dinucleotide (NAD)	M+K-2H	24.03	830.4	21	0.9
M742T927	742.066	927.5	Nicotinamide adenine dinucleotide phosphate (NADP)	M-H	1.66	953.7	26.2	1
M764T926	764.047	926.1	Nicotinamide adenine dinucleotide phosphate (NADP)	M+Na-2H	3.37	953.7	27.6	1
M808T784	808.116	783.9	Acetyl coenzyme A (Acetyl-CoA)	M-H	2.04	802.1	18.3	1
M830T784	830.097	784	Acetyl coenzyme A (Acetyl-CoA)	M+Na-2H	2.88	802.1	18.2	0.9
M835T864	835.038	863.6	P1,P4-Diadenosine 5'-tetraphosphate	M-H	2.57	889.2	25.7	1
