# Supplementary material for: Metabolic reaction network-based recursive metabolite annotation for untargeted metabolomics
Source: Nat Commun. 2019 Apr 3;10:1516. doi: 10.1038/s41467-019-09550-x (PMC6447530; doi:10.1038/s41467-019-09550-x)
Supplement: Supplementary file 9 — Supplementary Data 6 [file 41467_2019_9550_MOESM9_ESM.xlsx]

## Sheet: Positive mode
Peak name	Standard (KEGG ID)	MetDNA (KEGG ID)	Standard (Compound name)	MetDNA (Compound name)
M90T646	C00041	C00213;C00041	L-Alanine	Sarcosine;L-Alanine
M124T395_2	C00253	C10164;C00253	Nicotinate	Picolinic acid;Nicotinate
M126T546	C00245	C00245;C11822;C02193	Taurine	Taurine;2-Aminomalonate semialdehyde;Pyruvate oxime
M132T648	C00300	C00300	Creatine	Creatine
M143T591	C00993	C06231	D-Alanyl-D-alanine	Ectoine
M147T697_2	C00064	C00740;C00065;C00716	L-Glutamine	D-Serine;L-Serine;Serine
M161T591_2	C00993	C03153;C00188;C00820;C05519;C00263	D-Alanyl-D-alanine	N5-Methyl-L-glutamine;L-Threonine;D-Threonine;L-Allothreonine;L-Homoserine
M172T572	C00624	C00624	N-Acetyl-L-glutamate	N-Acetyl-L-glutamate
M173T825	C00093	C00093	sn-Glycerol 3-phosphate	sn-Glycerol 3-phosphate
M174T349	C02710	C10173	N-Acetyl-L-leucine	Swainsonine
M183T591	C00993	C00188;C00263;C00820;C03153;C05519	D-Alanyl-D-alanine	L-Threonine;L-Homoserine;D-Threonine;N5-Methyl-L-glutamine;L-Allothreonine
M189T520	C02155	C02727	Glycyl-leucine	N6-Acetyl-L-lysine
M190T336	C01717	C01717	4-Hydroxy-2-quinolinecarboxylic acid	4-Hydroxy-2-quinolinecarboxylic acid
M219T755	C03740	C03738;C16432;C01109;C20958;C20957	(5-L-Glutamyl)-L-amino acid	gamma-L-Glutamyl-D-alanine;5-Hydroxyectoine;4-Methylene-L-glutamine;L-Alanyl-L-glutamate;L-Alanyl-D-glutamate
M219T70	C00978	#N/A	N-Acetylserotonin	NA
M220T498	C00864	C00864	Pantothenate	Pantothenate
M243T84_1	C01727	#N/A	Lumichrome	NA
M277T837	C00449	C00449	N6-(L-1,3-Dicarboxypropyl)-L-lysine	N6-(L-1,3-Dicarboxypropyl)-L-lysine
M285T570	C01762	C01762	Xanthosine	Xanthosine
M298T61	C01595	#N/A	Linoleate	NA
M319T53	C00399	#N/A	Ubiquinone	NA
M321T591	C00993	#N/A	D-Alanyl-D-alanine	NA
M323T789	C00364	C00364	dTMP	dTMP
M325T834	C00105	C00105	UMP	UMP
M336T884	C01185	C04640	Nicotinate D-ribonucleotide	2-(Formamido)-N1-(5'-phosphoribosyl)acetamidine
M346T591	C00942	C00144;C00942	3',5'-Cyclic GMP	GMP;3',5'-Cyclic GMP
M348T817	C00020	C01367;C00020	AMP	3'-AMP;AMP
M370T823	C00020	C01367;C00020	AMP	3'-AMP;AMP
M385T724	C00021	C00021;C02130	S-Adenosyl-L-homocysteine	S-Adenosyl-L-homocysteine;Acetyl-maltose
M397T53_1	C05441	C04416;C01694;C15778;C15780	Vitamin D2	5alpha-Ergosta-7,22-diene-3beta,5-diol;Ergosterol;5,7,24(28)-Ergostatrienol;5-Dehydroepisterol
M428T939	C00008;C00054	C00008;C00054;C00224	ADP;Adenosine 3',5'-bisphosphate	ADP;Adenosine 3',5'-bisphosphate;Adenylyl sulfate
M442T822	C00504	C00504	Folate	Folate
M457T773	C00061	#N/A	FMN	NA
M533T360	C05122	#N/A	Taurocholate	NA
M606T871	C00394	C11461;C00096;C00394;C02280;C15925	GDP-glucose	dTDP-4-amino-4,6-dideoxy-5-C-methyl-D-allose;GDP-mannose;GDP-glucose;GDP-L-galactose;GDP-L-gulose
M628T871	C00394	C11461;C00096;C00394;C02280;C15925	GDP-glucose	dTDP-4-amino-4,6-dideoxy-5-C-methyl-D-allose;GDP-mannose;GDP-glucose;GDP-L-galactose;GDP-L-gulose
M649T937	C01613	C02052;C01613;C00182	Stachyose	Maltotetraose;Stachyose;Glycogen
M667T937	C01613	C00182;C02052;C01613	Stachyose	Glycogen;Maltotetraose;Stachyose
M684T937	C01613	C02052;C01613;C00182	Stachyose	Maltotetraose;Stachyose;Glycogen
M90T646	C00041	C00213;C00041	L-Alanine	Sarcosine;L-Alanine
M124T395_2	C00253	C10164;C00253	Nicotinate	Picolinic acid;Nicotinate
M126T546	C00245	C00245	Taurine	Taurine
M132T648	C00300	C03065;C00300;C02512	Creatine	3-Guanidinopropanoate;Creatine;3-Cyano-L-alanine
M143T591	C00993	C06231	D-Alanyl-D-alanine	Ectoine
M147T697_2	C00064	C00064	L-Glutamine	L-Glutamine
M161T591_2	C00993	C00188;C00820;C03153;C05519;C00263	D-Alanyl-D-alanine	L-Threonine;D-Threonine;N5-Methyl-L-glutamine;L-Allothreonine;L-Homoserine
M172T572	C00624	C03972	N-Acetyl-L-glutamate	2,3,4,5-Tetrahydrodipicolinate
M173T825	C00093	C00093	sn-Glycerol 3-phosphate	sn-Glycerol 3-phosphate
M174T349	C02710	C10173	N-Acetyl-L-leucine	Swainsonine
M183T591	C00993	C00188;C00820;C03153;C05519;C00263	D-Alanyl-D-alanine	L-Threonine;D-Threonine;N5-Methyl-L-glutamine;L-Allothreonine;L-Homoserine
M189T520	C02155	C02727	Glycyl-leucine	N6-Acetyl-L-lysine
M190T336	C01717	#N/A	4-Hydroxy-2-quinolinecarboxylic acid	NA
M219T755	C03740	C03738;C16432;C01109;C20958;C20957	(5-L-Glutamyl)-L-amino acid	gamma-L-Glutamyl-D-alanine;5-Hydroxyectoine;4-Methylene-L-glutamine;L-Alanyl-L-glutamate;L-Alanyl-D-glutamate
M219T701	C00978	#N/A	N-Acetylserotonin	NA
M220T498	C00864	C00864	Pantothenate	Pantothenate
M243T84_1	C01727	#N/A	Lumichrome	NA
M277T837	C00449	C00449	N6-(L-1,3-Dicarboxypropyl)-L-lysine	N6-(L-1,3-Dicarboxypropyl)-L-lysine
M285T570	C01762	C01100	Xanthosine	L-Histidinol phosphate
M298T611	C01595	#N/A	Linoleate	NA
M319T531	C00399	#N/A	Ubiquinone	NA
M321T591	C00993	#N/A	D-Alanyl-D-alanine	NA
M323T789	C00364	C00364	dTMP	dTMP
M325T834	C00105	C00105	UMP	UMP
M336T884	C01185	C04640	Nicotinate D-ribonucleotide	2-(Formamido)-N1-(5'-phosphoribosyl)acetamidine
M346T591	C00942	C00144;C00942	3',5'-Cyclic GMP	GMP;3',5'-Cyclic GMP
M348T817	C00020	C01367;C00020	AMP	3'-AMP;AMP
M370T823	C00020	C00020;C01367;C00362	AMP	AMP;3'-AMP;dGMP
M385T724	C00021	C00021;C02130	S-Adenosyl-L-homocysteine	S-Adenosyl-L-homocysteine;Acetyl-maltose
M397T53_1	C05441	C04416;C01694;C15778;C15780	Vitamin D2	5alpha-Ergosta-7,22-diene-3beta,5-diol;Ergosterol;5,7,24(28)-Ergostatrienol;5-Dehydroepisterol
M428T939	C00008;C00054	C00054;C00008;C00361;C00224;C14865	ADP;Adenosine 3',5'-bisphosphate	Adenosine 3',5'-bisphosphate;ADP;dGDP;Adenylyl sulfate;2-(S-Glutathionyl)acetyl chloride
M442T822	C00504	C00504	Folate	Folate
M457T773	C00061	#N/A	FMN	NA
M533T360	C05122	#N/A	Taurocholate	NA
M606T871	C00394	C11461;C00096;C00394;C02280;C15925	GDP-glucose	dTDP-4-amino-4,6-dideoxy-5-C-methyl-D-allose;GDP-mannose;GDP-glucose;GDP-L-galactose;GDP-L-gulose
M628T871	C00394	C11461;C00096;C00394;C02280;C15925	GDP-glucose	dTDP-4-amino-4,6-dideoxy-5-C-methyl-D-allose;GDP-mannose;GDP-glucose;GDP-L-galactose;GDP-L-gulose
M649T937	C01613	C02052;C01613;C00182	Stachyose	Maltotetraose;Stachyose;Glycogen
M667T937	C01613	C00182;C02052;C01613	Stachyose	Glycogen;Maltotetraose;Stachyose
M684T937	C01613	C02052;C01613;C00182	Stachyose	Maltotetraose;Stachyose;Glycogen
M90T646	C00041	C00213;C00041	L-Alanine	Sarcosine;L-Alanine
M124T395_2	C00253	C10164;C00253	Nicotinate	Picolinic acid;Nicotinate
M126T546	C00245	C00245	Taurine	Taurine
M132T648	C00300	C00300	Creatine	Creatine
M143T591	C00993	C06231	D-Alanyl-D-alanine	Ectoine
M147T697_2	C00064	C00064	L-Glutamine	L-Glutamine
M161T591_2	C00993	C00188;C00820;C03153;C05519;C00263	D-Alanyl-D-alanine	L-Threonine;D-Threonine;N5-Methyl-L-glutamine;L-Allothreonine;L-Homoserine
M172T572	C00624	C03972	N-Acetyl-L-glutamate	2,3,4,5-Tetrahydrodipicolinate
M173T825	C00093	C00093	sn-Glycerol 3-phosphate	sn-Glycerol 3-phosphate
M174T349	C02710	C10173	N-Acetyl-L-leucine	Swainsonine
M183T591	C00993	C00188;C00263;C00820;C03153;C05519	D-Alanyl-D-alanine	L-Threonine;L-Homoserine;D-Threonine;N5-Methyl-L-glutamine;L-Allothreonine
M189T520	C02155	C02727	Glycyl-leucine	N6-Acetyl-L-lysine
M190T336	C01717	#N/A	4-Hydroxy-2-quinolinecarboxylic acid	NA
M219T755	C03740	C03738;C16432;C01109;C20957;C20958	(5-L-Glutamyl)-L-amino acid	gamma-L-Glutamyl-D-alanine;5-Hydroxyectoine;4-Methylene-L-glutamine;L-Alanyl-D-glutamate;L-Alanyl-L-glutamate
M219T702	C00978	#N/A	N-Acetylserotonin	NA
M220T498	C00864	C00864	Pantothenate	Pantothenate
M243T84_1	C01727	#N/A	Lumichrome	NA
M277T837	C00449	C00449	N6-(L-1,3-Dicarboxypropyl)-L-lysine	N6-(L-1,3-Dicarboxypropyl)-L-lysine
M285T570	C01762	C01100	Xanthosine	L-Histidinol phosphate
M298T612	C01595	#N/A	Linoleate	NA
M319T532	C00399	#N/A	Ubiquinone	NA
M321T591	C00993	#N/A	D-Alanyl-D-alanine	NA
M323T789	C00364	C00364	dTMP	dTMP
M325T834	C00105	C00105;C01168;C01368	UMP	UMP;Pseudouridine 5'-phosphate;3'-UMP
M336T884	C01185	C04640	Nicotinate D-ribonucleotide	2-(Formamido)-N1-(5'-phosphoribosyl)acetamidine
M346T591	C00942	C00942;C15563;C00144;C00051	3',5'-Cyclic GMP	3',5'-Cyclic GMP;2-Amino-5-formylamino-6-(5-phospho-D-ribosylamino)pyrimidin-4(3H)-one;GMP;Glutathione
M348T817	C00020	C01367;C00020	AMP	3'-AMP;AMP
M370T823	C00020	C00020;C01367;C00362	AMP	AMP;3'-AMP;dGMP
M385T724	C00021	C00021;C02130	S-Adenosyl-L-homocysteine	S-Adenosyl-L-homocysteine;Acetyl-maltose
M397T53_1	C05441	C04416;C01694;C15778;C15780	Vitamin D2	5alpha-Ergosta-7,22-diene-3beta,5-diol;Ergosterol;5,7,24(28)-Ergostatrienol;5-Dehydroepisterol
M428T939	C00008;C00054	C00008;C00054;C00224	ADP;Adenosine 3',5'-bisphosphate	ADP;Adenosine 3',5'-bisphosphate;Adenylyl sulfate
M442T822	C00504	C00504	Folate	Folate
M457T773	C00061	#N/A	FMN	NA
M533T360	C05122	#N/A	Taurocholate	NA
M606T871	C00394	C11461;C00394;C00096;C02280;C15925	GDP-glucose	dTDP-4-amino-4,6-dideoxy-5-C-methyl-D-allose;GDP-glucose;GDP-mannose;GDP-L-galactose;GDP-L-gulose
M628T871	C00394	C11461;C00096;C00394;C02280;C15925	GDP-glucose	dTDP-4-amino-4,6-dideoxy-5-C-methyl-D-allose;GDP-mannose;GDP-glucose;GDP-L-galactose;GDP-L-gulose
M649T937	C01613	C01613;C00182	Stachyose	Stachyose;Glycogen
M667T937	C01613	C01613;C00182	Stachyose	Stachyose;Glycogen
M684T937	C01613	C01613;C00182	Stachyose	Stachyose;Glycogen
M90T646	C00041	C00213;C00041	L-Alanine	Sarcosine;L-Alanine
M124T395_2	C00253	C00266;C00033;C20905;C17234;C03623	Nicotinate	Glycolaldehyde;Acetate;2-Iminobutanoate;2-Aminobut-2-enoate;N-Methyl-2-oxoglutaramate
M126T546	C00245	C00245;C11822;C02193	Taurine	Taurine;2-Aminomalonate semialdehyde;Pyruvate oxime
M132T648	C00300	C03065;C00300;C02512	Creatine	3-Guanidinopropanoate;Creatine;3-Cyano-L-alanine
M143T591	C00993	C06231	D-Alanyl-D-alanine	Ectoine
M147T697_2	C00064	C00064	L-Glutamine	L-Glutamine
M161T591_2	C00993	C03153;C00188;C00820;C05519;C00993	D-Alanyl-D-alanine	N5-Methyl-L-glutamine;L-Threonine;D-Threonine;L-Allothreonine;D-Alanyl-D-alanine
M172T572	C00624	C00624	N-Acetyl-L-glutamate	N-Acetyl-L-glutamate
M173T825	C00093	C00093	sn-Glycerol 3-phosphate	sn-Glycerol 3-phosphate
M174T349	C02710	C10173	N-Acetyl-L-leucine	Swainsonine
M183T591	C00993	C00188;C00820;C03153;C05519;C00993	D-Alanyl-D-alanine	L-Threonine;D-Threonine;N5-Methyl-L-glutamine;L-Allothreonine;D-Alanyl-D-alanine
M189T520	C02155	C02727	Glycyl-leucine	N6-Acetyl-L-lysine
M190T336	C01717	#N/A	4-Hydroxy-2-quinolinecarboxylic acid	NA
M219T755	C03740	C03738;C16432;C01109;C20958;C20957	(5-L-Glutamyl)-L-amino acid	gamma-L-Glutamyl-D-alanine;5-Hydroxyectoine;4-Methylene-L-glutamine;L-Alanyl-L-glutamate;L-Alanyl-D-glutamate
M219T703	C00978	#N/A	N-Acetylserotonin	NA
M220T498	C00864	C00864	Pantothenate	Pantothenate
M243T84_1	C01727	#N/A	Lumichrome	NA
M277T837	C00449	C00449	N6-(L-1,3-Dicarboxypropyl)-L-lysine	N6-(L-1,3-Dicarboxypropyl)-L-lysine
M285T570	C01762	C01100	Xanthosine	L-Histidinol phosphate
M298T613	C01595	#N/A	Linoleate	NA
M319T533	C00399	#N/A	Ubiquinone	NA
M321T591	C00993	#N/A	D-Alanyl-D-alanine	NA
M323T789	C00364	C00364	dTMP	dTMP
M325T834	C00105	C00105;C01168;C01368	UMP	UMP;Pseudouridine 5'-phosphate;3'-UMP
M336T884	C01185	C04640	Nicotinate D-ribonucleotide	2-(Formamido)-N1-(5'-phosphoribosyl)acetamidine
M346T591	C00942	C00144;C00942	3',5'-Cyclic GMP	GMP;3',5'-Cyclic GMP
M348T817	C00020	C01367;C00020	AMP	3'-AMP;AMP
M370T823	C00020	C01367;C00020	AMP	3'-AMP;AMP
M385T724	C00021	C00021;C02130	S-Adenosyl-L-homocysteine	S-Adenosyl-L-homocysteine;Acetyl-maltose
M397T53_1	C05441	C04416;C01694;C15778;C15780	Vitamin D2	5alpha-Ergosta-7,22-diene-3beta,5-diol;Ergosterol;5,7,24(28)-Ergostatrienol;5-Dehydroepisterol
M428T939	C00008;C00054	C00054;C00008;C00361;C00224;C14865	ADP;Adenosine 3',5'-bisphosphate	Adenosine 3',5'-bisphosphate;ADP;dGDP;Adenylyl sulfate;2-(S-Glutathionyl)acetyl chloride
M442T822	C00504	C00504	Folate	Folate
M457T773	C00061	#N/A	FMN	NA
M533T360	C05122	#N/A	Taurocholate	NA
M606T871	C00394	C11461;C00096;C00394;C02280;C15925	GDP-glucose	dTDP-4-amino-4,6-dideoxy-5-C-methyl-D-allose;GDP-mannose;GDP-glucose;GDP-L-galactose;GDP-L-gulose
M628T871	C00394	C11461;C00096;C00394;C02280;C15925	GDP-glucose	dTDP-4-amino-4,6-dideoxy-5-C-methyl-D-allose;GDP-mannose;GDP-glucose;GDP-L-galactose;GDP-L-gulose
M649T937	C01613	C02052;C01613;C00182	Stachyose	Maltotetraose;Stachyose;Glycogen
M667T937	C01613	C00182;C02052;C01613	Stachyose	Glycogen;Maltotetraose;Stachyose
M684T937	C01613	C02052;C01613;C00182	Stachyose	Maltotetraose;Stachyose;Glycogen
M90T646	C00041	C00213;C00041	L-Alanine	Sarcosine;L-Alanine
M124T395_2	C00253	C00266;C00033;C20905;C17234;C03623	Nicotinate	Glycolaldehyde;Acetate;2-Iminobutanoate;2-Aminobut-2-enoate;N-Methyl-2-oxoglutaramate
M126T546	C00245	C00245;C11822;C02193	Taurine	Taurine;2-Aminomalonate semialdehyde;Pyruvate oxime
M132T648	C00300	C03065;C00300;C02512	Creatine	3-Guanidinopropanoate;Creatine;3-Cyano-L-alanine
M143T591	C00993	C06231	D-Alanyl-D-alanine	Ectoine
M147T697_2	C00064	C00064	L-Glutamine	L-Glutamine
M161T591_2	C00993	C03153;C00188;C00820;C05519;C00993	D-Alanyl-D-alanine	N5-Methyl-L-glutamine;L-Threonine;D-Threonine;L-Allothreonine;D-Alanyl-D-alanine
M172T572	C00624	C00624	N-Acetyl-L-glutamate	N-Acetyl-L-glutamate
M173T825	C00093	C00093	sn-Glycerol 3-phosphate	sn-Glycerol 3-phosphate
M174T349	C02710	C10173	N-Acetyl-L-leucine	Swainsonine
M183T591	C00993	C00188;C00820;C03153;C05519;C00993	D-Alanyl-D-alanine	L-Threonine;D-Threonine;N5-Methyl-L-glutamine;L-Allothreonine;D-Alanyl-D-alanine
M189T520	C02155	C02727	Glycyl-leucine	N6-Acetyl-L-lysine
M190T336	C01717	C01717	4-Hydroxy-2-quinolinecarboxylic acid	4-Hydroxy-2-quinolinecarboxylic acid
M219T755	C03740	C03738;C16432;C01109;C20958;C20957	(5-L-Glutamyl)-L-amino acid	gamma-L-Glutamyl-D-alanine;5-Hydroxyectoine;4-Methylene-L-glutamine;L-Alanyl-L-glutamate;L-Alanyl-D-glutamate
M219T704	C00978	#N/A	N-Acetylserotonin	NA
M220T498	C00864	C00864	Pantothenate	Pantothenate
M243T84_1	C01727	#N/A	Lumichrome	NA
M277T837	C00449	C00449	N6-(L-1,3-Dicarboxypropyl)-L-lysine	N6-(L-1,3-Dicarboxypropyl)-L-lysine
M285T570	C01762	C01762	Xanthosine	Xanthosine
M298T614	C01595	#N/A	Linoleate	NA
M319T534	C00399	#N/A	Ubiquinone	NA
M321T591	C00993	#N/A	D-Alanyl-D-alanine	NA
M323T789	C00364	C00364	dTMP	dTMP
M325T834	C00105	C00105	UMP	UMP
M336T884	C01185	C04640	Nicotinate D-ribonucleotide	2-(Formamido)-N1-(5'-phosphoribosyl)acetamidine
M346T591	C00942	C00942;C06194;C15563;C00144;C06193	3',5'-Cyclic GMP	3',5'-Cyclic GMP;2',3'-Cyclic GMP;2-Amino-5-formylamino-6-(5-phospho-D-ribosylamino)pyrimidin-4(3H)-one;GMP;Guanosine 3'-phosphate
M348T817	C00020	C01367;C00020	AMP	3'-AMP;AMP
M370T823	C00020	C00020;C01367;C00362	AMP	AMP;3'-AMP;dGMP
M385T724	C00021	C00021;C02130	S-Adenosyl-L-homocysteine	S-Adenosyl-L-homocysteine;Acetyl-maltose
M397T53_1	C05441	C04416;C01694;C15778;C15780	Vitamin D2	5alpha-Ergosta-7,22-diene-3beta,5-diol;Ergosterol;5,7,24(28)-Ergostatrienol;5-Dehydroepisterol
M428T939	C00008;C00054	C00008;C00054;C00224	ADP;Adenosine 3',5'-bisphosphate	ADP;Adenosine 3',5'-bisphosphate;Adenylyl sulfate
M442T822	C00504	C00504	Folate	Folate
M457T773	C00061	#N/A	FMN	NA
M533T360	C05122	#N/A	Taurocholate	NA
M606T871	C00394	C11461;C00096;C00394;C02280;C15925	GDP-glucose	dTDP-4-amino-4,6-dideoxy-5-C-methyl-D-allose;GDP-mannose;GDP-glucose;GDP-L-galactose;GDP-L-gulose
M628T871	C00394	C11461;C00096;C00394;C02280;C15925	GDP-glucose	dTDP-4-amino-4,6-dideoxy-5-C-methyl-D-allose;GDP-mannose;GDP-glucose;GDP-L-galactose;GDP-L-gulose
M649T937	C01613	C02052;C01613;C00182	Stachyose	Maltotetraose;Stachyose;Glycogen
M667T937	C01613	C00182;C02052;C01613	Stachyose	Glycogen;Maltotetraose;Stachyose
M684T937	C01613	C02052;C01613;C00182	Stachyose	Maltotetraose;Stachyose;Glycogen
M90T646	C00041	C00213;C00041	L-Alanine	Sarcosine;L-Alanine
M124T395_2	C00253	C00266;C00033;C20905;C17234;C03623	Nicotinate	Glycolaldehyde;Acetate;2-Iminobutanoate;2-Aminobut-2-enoate;N-Methyl-2-oxoglutaramate
M126T546	C00245	C00245;C11822;C02193	Taurine	Taurine;2-Aminomalonate semialdehyde;Pyruvate oxime
M132T648	C00300	C03065;C00300;C02512	Creatine	3-Guanidinopropanoate;Creatine;3-Cyano-L-alanine
M143T591	C00993	C06231	D-Alanyl-D-alanine	Ectoine
M147T697_2	C00064	C00064	L-Glutamine	L-Glutamine
M161T591_2	C00993	C00188;C00820;C03153;C05519;C00993	D-Alanyl-D-alanine	L-Threonine;D-Threonine;N5-Methyl-L-glutamine;L-Allothreonine;D-Alanyl-D-alanine
M172T572	C00624	C00624	N-Acetyl-L-glutamate	N-Acetyl-L-glutamate
M173T825	C00093	C00093	sn-Glycerol 3-phosphate	sn-Glycerol 3-phosphate
M174T349	C02710	C10173	N-Acetyl-L-leucine	Swainsonine
M183T591	C00993	C00188;C00820;C03153;C05519;C00993	D-Alanyl-D-alanine	L-Threonine;D-Threonine;N5-Methyl-L-glutamine;L-Allothreonine;D-Alanyl-D-alanine
M189T520	C02155	C02727	Glycyl-leucine	N6-Acetyl-L-lysine
M190T336	C01717	#N/A	4-Hydroxy-2-quinolinecarboxylic acid	NA
M219T755	C03740	C03738;C16432;C01109;C20957;C20958	(5-L-Glutamyl)-L-amino acid	gamma-L-Glutamyl-D-alanine;5-Hydroxyectoine;4-Methylene-L-glutamine;L-Alanyl-D-glutamate;L-Alanyl-L-glutamate
M219T705	C00978	#N/A	N-Acetylserotonin	NA
M220T498	C00864	C00864	Pantothenate	Pantothenate
M243T84_1	C01727	#N/A	Lumichrome	NA
M277T837	C00449	C00449	N6-(L-1,3-Dicarboxypropyl)-L-lysine	N6-(L-1,3-Dicarboxypropyl)-L-lysine
M285T570	C01762	C01100	Xanthosine	L-Histidinol phosphate
M298T615	C01595	#N/A	Linoleate	NA
M319T535	C00399	#N/A	Ubiquinone	NA
M321T591	C00993	#N/A	D-Alanyl-D-alanine	NA
M323T789	C00364	C00364	dTMP	dTMP
M325T834	C00105	C00105;C01168;C01368	UMP	UMP;Pseudouridine 5'-phosphate;3'-UMP
M336T884	C01185	C04640	Nicotinate D-ribonucleotide	2-(Formamido)-N1-(5'-phosphoribosyl)acetamidine
M346T591	C00942	C00942;C15563;C00144;C00051	3',5'-Cyclic GMP	3',5'-Cyclic GMP;2-Amino-5-formylamino-6-(5-phospho-D-ribosylamino)pyrimidin-4(3H)-one;GMP;Glutathione
M348T817	C00020	C01367;C00020	AMP	3'-AMP;AMP
M370T823	C00020	C01367;C00020	AMP	3'-AMP;AMP
M385T724	C00021	C00021;C02130	S-Adenosyl-L-homocysteine	S-Adenosyl-L-homocysteine;Acetyl-maltose
M397T53_1	C05441	C04416;C01694;C15778;C15780	Vitamin D2	5alpha-Ergosta-7,22-diene-3beta,5-diol;Ergosterol;5,7,24(28)-Ergostatrienol;5-Dehydroepisterol
M428T939	C00008;C00054	C00054;C00008;C00361;C00224;C14865	ADP;Adenosine 3',5'-bisphosphate	Adenosine 3',5'-bisphosphate;ADP;dGDP;Adenylyl sulfate;2-(S-Glutathionyl)acetyl chloride
M442T822	C00504	C00504	Folate	Folate
M457T773	C00061	#N/A	FMN	NA
M533T360	C05122	#N/A	Taurocholate	NA
M606T871	C00394	C11461;C00394;C00096;C02280;C15925	GDP-glucose	dTDP-4-amino-4,6-dideoxy-5-C-methyl-D-allose;GDP-glucose;GDP-mannose;GDP-L-galactose;GDP-L-gulose
M628T871	C00394	C11461;C00096;C00394;C02280;C15925	GDP-glucose	dTDP-4-amino-4,6-dideoxy-5-C-methyl-D-allose;GDP-mannose;GDP-glucose;GDP-L-galactose;GDP-L-gulose
M649T937	C01613	C01613;C00182	Stachyose	Stachyose;Glycogen
M667T937	C01613	C01613;C00182	Stachyose	Stachyose;Glycogen
M684T937	C01613	C01613;C00182	Stachyose	Stachyose;Glycogen
M90T646	C00041	C00213;C00041	L-Alanine	Sarcosine;L-Alanine
M124T395_2	C00253	C10164;C00253	Nicotinate	Picolinic acid;Nicotinate
M126T546	C00245	C00245;C11822;C02193	Taurine	Taurine;2-Aminomalonate semialdehyde;Pyruvate oxime
M132T648	C00300	C00300	Creatine	Creatine
M143T591	C00993	C06231	D-Alanyl-D-alanine	Ectoine
M147T697_2	C00064	C00064	L-Glutamine	L-Glutamine
M161T591_2	C00993	C00188;C00820;C03153;C05519;C00993	D-Alanyl-D-alanine	L-Threonine;D-Threonine;N5-Methyl-L-glutamine;L-Allothreonine;D-Alanyl-D-alanine
M172T572	C00624	C00624	N-Acetyl-L-glutamate	N-Acetyl-L-glutamate
M173T825	C00093	C00093	sn-Glycerol 3-phosphate	sn-Glycerol 3-phosphate
M174T349	C02710	C10173	N-Acetyl-L-leucine	Swainsonine
M183T591	C00993	C00188;C00820;C03153;C05519;C00993	D-Alanyl-D-alanine	L-Threonine;D-Threonine;N5-Methyl-L-glutamine;L-Allothreonine;D-Alanyl-D-alanine
M189T520	C02155	C02727	Glycyl-leucine	N6-Acetyl-L-lysine
M190T336	C01717	#N/A	4-Hydroxy-2-quinolinecarboxylic acid	NA
M219T755	C03740	C03738;C16432;C01109;C20958;C20957	(5-L-Glutamyl)-L-amino acid	gamma-L-Glutamyl-D-alanine;5-Hydroxyectoine;4-Methylene-L-glutamine;L-Alanyl-L-glutamate;L-Alanyl-D-glutamate
M219T706	C00978	#N/A	N-Acetylserotonin	NA
M220T498	C00864	C00864	Pantothenate	Pantothenate
M243T84_1	C01727	#N/A	Lumichrome	NA
M277T837	C00449	C00449	N6-(L-1,3-Dicarboxypropyl)-L-lysine	N6-(L-1,3-Dicarboxypropyl)-L-lysine
M285T570	C01762	C01762	Xanthosine	Xanthosine
M298T616	C01595	#N/A	Linoleate	NA
M319T536	C00399	#N/A	Ubiquinone	NA
M321T591	C00993	#N/A	D-Alanyl-D-alanine	NA
M323T789	C00364	C00364	dTMP	dTMP
M325T834	C00105	C00105;C01168;C01368	UMP	UMP;Pseudouridine 5'-phosphate;3'-UMP
M336T884	C01185	C04640	Nicotinate D-ribonucleotide	2-(Formamido)-N1-(5'-phosphoribosyl)acetamidine
M346T591	C00942	C00942;C15563;C00144;C00051	3',5'-Cyclic GMP	3',5'-Cyclic GMP;2-Amino-5-formylamino-6-(5-phospho-D-ribosylamino)pyrimidin-4(3H)-one;GMP;Glutathione
M348T817	C00020	C01367;C00020	AMP	3'-AMP;AMP
M370T823	C00020	C00020;C01367;C00362	AMP	AMP;3'-AMP;dGMP
M385T724	C00021	C00021;C02130	S-Adenosyl-L-homocysteine	S-Adenosyl-L-homocysteine;Acetyl-maltose
M397T53_1	C05441	C04416;C01694;C15778;C15780	Vitamin D2	5alpha-Ergosta-7,22-diene-3beta,5-diol;Ergosterol;5,7,24(28)-Ergostatrienol;5-Dehydroepisterol
M428T939	C00008;C00054	C00008;C00054;C00224	ADP;Adenosine 3',5'-bisphosphate	ADP;Adenosine 3',5'-bisphosphate;Adenylyl sulfate
M442T822	C00504	C00504	Folate	Folate
M457T773	C00061	#N/A	FMN	NA
M533T360	C05122	#N/A	Taurocholate	NA
M606T871	C00394	C11461;C00096;C00394;C02280;C15925	GDP-glucose	dTDP-4-amino-4,6-dideoxy-5-C-methyl-D-allose;GDP-mannose;GDP-glucose;GDP-L-galactose;GDP-L-gulose
M628T871	C00394	C11461;C00096;C00394;C02280;C15925	GDP-glucose	dTDP-4-amino-4,6-dideoxy-5-C-methyl-D-allose;GDP-mannose;GDP-glucose;GDP-L-galactose;GDP-L-gulose
M649T937	C01613	C01613;C00182	Stachyose	Stachyose;Glycogen
M667T937	C01613	C01613;C00182	Stachyose	Stachyose;Glycogen
M684T937	C01613	C01613;C00182	Stachyose	Stachyose;Glycogen
M90T646	C00041	C00213;C00041	L-Alanine	Sarcosine;L-Alanine
M124T395_2	C00253	C00266;C00033;C20905;C17234;C03623	Nicotinate	Glycolaldehyde;Acetate;2-Iminobutanoate;2-Aminobut-2-enoate;N-Methyl-2-oxoglutaramate
M126T546	C00245	C00245;C11822;C02193	Taurine	Taurine;2-Aminomalonate semialdehyde;Pyruvate oxime
M132T648	C00300	C03065;C00300;C02512	Creatine	3-Guanidinopropanoate;Creatine;3-Cyano-L-alanine
M143T591	C00993	C06231	D-Alanyl-D-alanine	Ectoine
M147T697_2	C00064	C00064	L-Glutamine	L-Glutamine
M161T591_2	C00993	C03153;C00188;C00820;C05519;C00993	D-Alanyl-D-alanine	N5-Methyl-L-glutamine;L-Threonine;D-Threonine;L-Allothreonine;D-Alanyl-D-alanine
M172T572	C00624	C03972	N-Acetyl-L-glutamate	2,3,4,5-Tetrahydrodipicolinate
M173T825	C00093	C00093	sn-Glycerol 3-phosphate	sn-Glycerol 3-phosphate
M174T349	C02710	C10173	N-Acetyl-L-leucine	Swainsonine
M183T591	C00993	C00188;C00820;C03153;C05519;C00993	D-Alanyl-D-alanine	L-Threonine;D-Threonine;N5-Methyl-L-glutamine;L-Allothreonine;D-Alanyl-D-alanine
M189T520	C02155	C02727	Glycyl-leucine	N6-Acetyl-L-lysine
M190T336	C01717	C01717	4-Hydroxy-2-quinolinecarboxylic acid	4-Hydroxy-2-quinolinecarboxylic acid
M219T755	C03740	C03738;C16432;C01109;C20958;C20957	(5-L-Glutamyl)-L-amino acid	gamma-L-Glutamyl-D-alanine;5-Hydroxyectoine;4-Methylene-L-glutamine;L-Alanyl-L-glutamate;L-Alanyl-D-glutamate
M219T707	C00978	#N/A	N-Acetylserotonin	NA
M220T498	C00864	C00864	Pantothenate	Pantothenate
M243T84_1	C01727	#N/A	Lumichrome	NA
M277T837	C00449	C00449	N6-(L-1,3-Dicarboxypropyl)-L-lysine	N6-(L-1,3-Dicarboxypropyl)-L-lysine
M285T570	C01762	C01100	Xanthosine	L-Histidinol phosphate
M298T617	C01595	#N/A	Linoleate	NA
M319T537	C00399	#N/A	Ubiquinone	NA
M321T591	C00993	#N/A	D-Alanyl-D-alanine	NA
M323T789	C00364	C00364	dTMP	dTMP
M325T834	C00105	C00105;C01168;C01368	UMP	UMP;Pseudouridine 5'-phosphate;3'-UMP
M336T884	C01185	C04640	Nicotinate D-ribonucleotide	2-(Formamido)-N1-(5'-phosphoribosyl)acetamidine
M346T591	C00942	C00144;C00942	3',5'-Cyclic GMP	GMP;3',5'-Cyclic GMP
M348T817	C00020	C01367;C00020	AMP	3'-AMP;AMP
M370T823	C00020	C01367;C00020	AMP	3'-AMP;AMP
M385T724	C00021	C00021;C02130	S-Adenosyl-L-homocysteine	S-Adenosyl-L-homocysteine;Acetyl-maltose
M397T53_1	C05441	C04416;C01694;C15778;C15780	Vitamin D2	5alpha-Ergosta-7,22-diene-3beta,5-diol;Ergosterol;5,7,24(28)-Ergostatrienol;5-Dehydroepisterol
M428T939	C00008;C00054	C00054;C00008;C00361;C00224;C14865	ADP;Adenosine 3',5'-bisphosphate	Adenosine 3',5'-bisphosphate;ADP;dGDP;Adenylyl sulfate;2-(S-Glutathionyl)acetyl chloride
M442T822	C00504	C00504	Folate	Folate
M457T773	C00061	#N/A	FMN	NA
M533T360	C05122	#N/A	Taurocholate	NA
M606T871	C00394	C11461;C00096;C00394;C02280;C15925	GDP-glucose	dTDP-4-amino-4,6-dideoxy-5-C-methyl-D-allose;GDP-mannose;GDP-glucose;GDP-L-galactose;GDP-L-gulose
M628T871	C00394	C11461;C00096;C00394;C02280;C15925	GDP-glucose	dTDP-4-amino-4,6-dideoxy-5-C-methyl-D-allose;GDP-mannose;GDP-glucose;GDP-L-galactose;GDP-L-gulose
M649T937	C01613	C02052;C01613;C00182	Stachyose	Maltotetraose;Stachyose;Glycogen
M667T937	C01613	C00182;C02052;C01613	Stachyose	Glycogen;Maltotetraose;Stachyose
M684T937	C01613	C02052;C01613;C00182	Stachyose	Maltotetraose;Stachyose;Glycogen
M90T646	C00041	C00213;C00041	L-Alanine	Sarcosine;L-Alanine
M124T395_2	C00253	C00266;C00033;C20905;C17234;C03623	Nicotinate	Glycolaldehyde;Acetate;2-Iminobutanoate;2-Aminobut-2-enoate;N-Methyl-2-oxoglutaramate
M126T546	C00245	C00245;C11822;C02193	Taurine	Taurine;2-Aminomalonate semialdehyde;Pyruvate oxime
M132T648	C00300	C00300	Creatine	Creatine
M143T591	C00993	C06231	D-Alanyl-D-alanine	Ectoine
M147T697_2	C00064	C00064	L-Glutamine	L-Glutamine
M161T591_2	C00993	C00188;C00820;C03153;C05519;C00263	D-Alanyl-D-alanine	L-Threonine;D-Threonine;N5-Methyl-L-glutamine;L-Allothreonine;L-Homoserine
M172T572	C00624	C00624	N-Acetyl-L-glutamate	N-Acetyl-L-glutamate
M173T825	C00093	C00093	sn-Glycerol 3-phosphate	sn-Glycerol 3-phosphate
M174T349	C02710	C10173	N-Acetyl-L-leucine	Swainsonine
M183T591	C00993	C00188;C00263;C00820;C03153;C05519	D-Alanyl-D-alanine	L-Threonine;L-Homoserine;D-Threonine;N5-Methyl-L-glutamine;L-Allothreonine
M189T520	C02155	C02727	Glycyl-leucine	N6-Acetyl-L-lysine
M190T336	C01717	C01717	4-Hydroxy-2-quinolinecarboxylic acid	4-Hydroxy-2-quinolinecarboxylic acid
M219T755	C03740	C03738;C16432;C01109;C20958;C20957	(5-L-Glutamyl)-L-amino acid	gamma-L-Glutamyl-D-alanine;5-Hydroxyectoine;4-Methylene-L-glutamine;L-Alanyl-L-glutamate;L-Alanyl-D-glutamate
M219T708	C00978	#N/A	N-Acetylserotonin	NA
M220T498	C00864	C00864	Pantothenate	Pantothenate
M243T84_1	C01727	#N/A	Lumichrome	NA
M277T837	C00449	C00449	N6-(L-1,3-Dicarboxypropyl)-L-lysine	N6-(L-1,3-Dicarboxypropyl)-L-lysine
M285T570	C01762	C01762	Xanthosine	Xanthosine
M298T618	C01595	#N/A	Linoleate	NA
M319T538	C00399	#N/A	Ubiquinone	NA
M321T591	C00993	#N/A	D-Alanyl-D-alanine	NA
M323T789	C00364	C00364	dTMP	dTMP
M325T834	C00105	C00105;C01168;C01368	UMP	UMP;Pseudouridine 5'-phosphate;3'-UMP
M336T884	C01185	C04640	Nicotinate D-ribonucleotide	2-(Formamido)-N1-(5'-phosphoribosyl)acetamidine
M346T591	C00942	C00144;C00942	3',5'-Cyclic GMP	GMP;3',5'-Cyclic GMP
M348T817	C00020	C01367;C00020	AMP	3'-AMP;AMP
M370T823	C00020	C00020;C01367;C00362	AMP	AMP;3'-AMP;dGMP
M385T724	C00021	C00021;C02130	S-Adenosyl-L-homocysteine	S-Adenosyl-L-homocysteine;Acetyl-maltose
M397T53_1	C05441	C04416;C01694;C15778;C15780	Vitamin D2	5alpha-Ergosta-7,22-diene-3beta,5-diol;Ergosterol;5,7,24(28)-Ergostatrienol;5-Dehydroepisterol
M428T939	C00008;C00054	C00054;C00008;C00361;C00224;C14865	ADP;Adenosine 3',5'-bisphosphate	Adenosine 3',5'-bisphosphate;ADP;dGDP;Adenylyl sulfate;2-(S-Glutathionyl)acetyl chloride
M442T822	C00504	C00504	Folate	Folate
M457T773	C00061	#N/A	FMN	NA
M533T360	C05122	#N/A	Taurocholate	NA
M606T871	C00394	C11461;C00096;C00394;C02280;C15925	GDP-glucose	dTDP-4-amino-4,6-dideoxy-5-C-methyl-D-allose;GDP-mannose;GDP-glucose;GDP-L-galactose;GDP-L-gulose
M628T871	C00394	C11461;C00096;C00394;C02280;C15925	GDP-glucose	dTDP-4-amino-4,6-dideoxy-5-C-methyl-D-allose;GDP-mannose;GDP-glucose;GDP-L-galactose;GDP-L-gulose
M649T937	C01613	C01613;C00182	Stachyose	Stachyose;Glycogen
M667T937	C01613	C01613;C00182	Stachyose	Stachyose;Glycogen
M684T937	C01613	C01613;C00182	Stachyose	Stachyose;Glycogen
M90T646	C00041	C00213;C00041	L-Alanine	Sarcosine;L-Alanine
M124T395_2	C00253	C00266;C00033;C20905;C17234;C03623	Nicotinate	Glycolaldehyde;Acetate;2-Iminobutanoate;2-Aminobut-2-enoate;N-Methyl-2-oxoglutaramate
M126T546	C00245	C00245;C11822;C02193	Taurine	Taurine;2-Aminomalonate semialdehyde;Pyruvate oxime
M132T648	C00300	C00300	Creatine	Creatine
M143T591	C00993	C06231	D-Alanyl-D-alanine	Ectoine
M147T697_2	C00064	C00064	L-Glutamine	L-Glutamine
M161T591_2	C00993	C00188;C00820;C03153;C05519;C00263	D-Alanyl-D-alanine	L-Threonine;D-Threonine;N5-Methyl-L-glutamine;L-Allothreonine;L-Homoserine
M172T572	C00624	C03972	N-Acetyl-L-glutamate	2,3,4,5-Tetrahydrodipicolinate
M173T825	C00093	C00093	sn-Glycerol 3-phosphate	sn-Glycerol 3-phosphate
M174T349	C02710	C10173	N-Acetyl-L-leucine	Swainsonine
M183T591	C00993	C00188;C00263;C00820;C03153;C05519	D-Alanyl-D-alanine	L-Threonine;L-Homoserine;D-Threonine;N5-Methyl-L-glutamine;L-Allothreonine
M189T520	C02155	C02727	Glycyl-leucine	N6-Acetyl-L-lysine
M190T336	C01717	#N/A	4-Hydroxy-2-quinolinecarboxylic acid	NA
M219T755	C03740	C03738;C16432;C01109;C20957;C20958	(5-L-Glutamyl)-L-amino acid	gamma-L-Glutamyl-D-alanine;5-Hydroxyectoine;4-Methylene-L-glutamine;L-Alanyl-D-glutamate;L-Alanyl-L-glutamate
M219T709	C00978	#N/A	N-Acetylserotonin	NA
M220T498	C00864	C00864	Pantothenate	Pantothenate
M243T84_1	C01727	#N/A	Lumichrome	NA
M277T837	C00449	C00449	N6-(L-1,3-Dicarboxypropyl)-L-lysine	N6-(L-1,3-Dicarboxypropyl)-L-lysine
M285T570	C01762	C01100	Xanthosine	L-Histidinol phosphate
M298T619	C01595	#N/A	Linoleate	NA
M319T539	C00399	#N/A	Ubiquinone	NA
M321T591	C00993	#N/A	D-Alanyl-D-alanine	NA
M323T789	C00364	C00364	dTMP	dTMP
M325T834	C00105	C00105;C01168;C01368	UMP	UMP;Pseudouridine 5'-phosphate;3'-UMP
M336T884	C01185	C04640	Nicotinate D-ribonucleotide	2-(Formamido)-N1-(5'-phosphoribosyl)acetamidine
M346T591	C00942	C00942;C06194;C15563;C00144;C06193	3',5'-Cyclic GMP	3',5'-Cyclic GMP;2',3'-Cyclic GMP;2-Amino-5-formylamino-6-(5-phospho-D-ribosylamino)pyrimidin-4(3H)-one;GMP;Guanosine 3'-phosphate
M348T817	C00020	C01367;C00020	AMP	3'-AMP;AMP
M370T823	C00020	C00020;C01367;C00362	AMP	AMP;3'-AMP;dGMP
M385T724	C00021	C00021;C02130	S-Adenosyl-L-homocysteine	S-Adenosyl-L-homocysteine;Acetyl-maltose
M397T53_1	C05441	C04416;C01694;C15778;C15780	Vitamin D2	5alpha-Ergosta-7,22-diene-3beta,5-diol;Ergosterol;5,7,24(28)-Ergostatrienol;5-Dehydroepisterol
M428T939	C00008;C00054	C00054;C00008;C00361;C00224;C14865	ADP;Adenosine 3',5'-bisphosphate	Adenosine 3',5'-bisphosphate;ADP;dGDP;Adenylyl sulfate;2-(S-Glutathionyl)acetyl chloride
M442T822	C00504	C00504	Folate	Folate
M457T773	C00061	#N/A	FMN	NA
M533T360	C05122	#N/A	Taurocholate	NA
M606T871	C00394	C11461;C00096;C00394;C02280;C15925	GDP-glucose	dTDP-4-amino-4,6-dideoxy-5-C-methyl-D-allose;GDP-mannose;GDP-glucose;GDP-L-galactose;GDP-L-gulose
M628T871	C00394	C11461;C00096;C00394;C02280;C15925	GDP-glucose	dTDP-4-amino-4,6-dideoxy-5-C-methyl-D-allose;GDP-mannose;GDP-glucose;GDP-L-galactose;GDP-L-gulose
M649T937	C01613	C02052;C01613;C00182	Stachyose	Maltotetraose;Stachyose;Glycogen
M667T937	C01613	C00182;C02052;C01613	Stachyose	Glycogen;Maltotetraose;Stachyose
M684T937	C01613	C02052;C01613;C00182	Stachyose	Maltotetraose;Stachyose;Glycogen

## Sheet: Negative mode
Peak name	Standard (KEGG ID)	MetDNA (KEGG ID)	Standard (Compound name)	MetDNA (Compound name)
M122T395	C00253	C00253	Nicotinate	Nicotinate
M124T546	C00245	C00245	Taurine	Taurine
M130T487	C00123;C00407	C01933;C00407;C00123	L-Leucine;L-Isoleucine	L-Norleucine;L-Isoleucine;L-Leucine
M132T755	C00049	C00049;C00402	L-Aspartate	L-Aspartate;D-Aspartate
M141T666	C00322	C02022	2-Oxoadipate	D-Erythrulose
M159T591_2	C00993	C00993;C02115;C03153;C19929;C06442	D-Alanyl-D-alanine	D-Alanyl-D-alanine;2-Methylserine;N5-Methyl-L-glutamine;N-alpha-Acetyl-L-2,4-diaminobutyrate;N(gamma)-Acetyldiaminobutyrate
M171T827	C00093	C06455	sn-Glycerol 3-phosphate	Hydroxymethylphosphonate
M172T349	C02710	C02710	N-Acetyl-L-leucine	N-Acetyl-L-leucine
M176T352	C03145	C03145;C19631	N-Formylmethionine	N-Formylmethionine;6-Hydroxy-3-succinoylpyridine
M188T334	C01717	C14802;C14800;C01717	4-Hydroxy-2-quinolinecarboxylic acid	1-Nitronaphthalene-7,8-oxide;1-Nitronaphthalene-5,6-oxide;4-Hydroxy-2-quinolinecarboxylic acid
M217T762	C03740	C03738;C20844;C06034	(5-L-Glutamyl)-L-amino acid	gamma-L-Glutamyl-D-alanine;(2Z,4S,5R)-2-Amino-4,5,6-trihydroxyhex-2-enoate;4-Hydroxy-4-methylglutamate
M218T499	C00864	C00864	Pantothenate	Pantothenate
M258T904	C01102;C12147	C00352;C06377;C06156;C01102;C12147	O-Phospho-L-homoserine;L-Threonine O-3-phosphate	D-Glucosamine 6-phosphate;D-Galactosamine 6-phosphate;alpha-D-Glucosamine 1-phosphate;O-Phospho-L-homoserine;L-Threonine O-3-phosphate
M281T103	C00712	#N/A	(9Z)-Octadecenoic acid	NA
M283T570	C01762	C05539;C05932	Xanthosine	N-Acetyl-L-2-amino-6-oxopimelate;N-Succinyl-L-glutamate 5-semialdehyde
M300T831	C04256	C00357;C04257;C04501;C06376;C18060	N-Acetyl-D-glucosamine 1-phosphate	N-Acetyl-D-glucosamine 6-phosphate;N-Acetyl-D-mannosamine 6-phosphate;N-Acetyl-alpha-D-glucosamine 1-phosphate;N-Acetyl-D-galactosamine 6-phosphate;N-Acetyl-alpha-D-galactosamine 1-phosphate
M305T570	C01762	C20726	Xanthosine	Phenyl 5-phospho-alpha-D-ribofuranoside
M306T848	C00239	C00239	dCMP	dCMP
M308T692	C00270	C00270	N-Acetylneuraminate	N-Acetylneuraminate
M319T914	C00092/C01172/C00668	C00103;C00092;C00668;C00085;C05345	NA	D-Glucose 1-phosphate;D-Glucose 6-phosphate;alpha-D-Glucose 6-phosphate;D-Fructose 6-phosphate;beta-D-Fructose 6-phosphate
M321T792	C00364	C00364	dTMP	dTMP
M323T835	C00105	C00105;C01368;C01168	UMP	UMP;3'-UMP;Pseudouridine 5'-phosphate
M328T523	C00575	C16518	3',5'-Cyclic AMP	S-(Indolylmethylthiohydroximoyl)-L-cysteine
M330T805	C00360	#N/A	dAMP	NA
M346T822	C00020	C00020;C00362	AMP	AMP;dGMP
M449T53	C02059	#N/A	Phylloquinone	NA
M465T43_2	C18043	#N/A	Cholesterol sulfate	NA
M514T359	C05122	C05122;C05683	Taurocholate	Taurocholate;Ciliatocholate
M559T63	C01595	#N/A	Linoleate	NA
M122T395	C00253	#N/A	Nicotinate	NA
M124T546	C00245	C00245	Taurine	Taurine
M130T487	C00123;C00407	C21092;C06771;C00123;C02486;C00407	L-Leucine;L-Isoleucine	D-allo-Isoleucine;Triethanolamine;L-Leucine;(3R)-beta-Leucine;L-Isoleucine
M132T755	C00049	C00049;C00402	L-Aspartate	L-Aspartate;D-Aspartate
M141T666	C00322	C02022;C02045	2-Oxoadipate	D-Erythrulose;L-Erythrulose
M159T591_2	C00993	C00993	D-Alanyl-D-alanine	D-Alanyl-D-alanine
M171T827	C00093	C06455	sn-Glycerol 3-phosphate	Hydroxymethylphosphonate
M172T349	C02710	C02710	N-Acetyl-L-leucine	N-Acetyl-L-leucine
M176T352	C03145	C03145;C19631	N-Formylmethionine	N-Formylmethionine;6-Hydroxy-3-succinoylpyridine
M188T334	C01717	C01717	4-Hydroxy-2-quinolinecarboxylic acid	4-Hydroxy-2-quinolinecarboxylic acid
M217T762	C03740	C03738;C20844;C06034	(5-L-Glutamyl)-L-amino acid	gamma-L-Glutamyl-D-alanine;(2Z,4S,5R)-2-Amino-4,5,6-trihydroxyhex-2-enoate;4-Hydroxy-4-methylglutamate
M218T499	C00864	C00864	Pantothenate	Pantothenate
M258T904	C01102;C12147	C01102;C12147;C00352	O-Phospho-L-homoserine;L-Threonine O-3-phosphate	O-Phospho-L-homoserine;L-Threonine O-3-phosphate;D-Glucosamine 6-phosphate
M281T103	C00712	C03195	(9Z)-Octadecenoic acid	(R)-10-Hydroxystearate
M283T570	C01762	C05539;C05932	Xanthosine	N-Acetyl-L-2-amino-6-oxopimelate;N-Succinyl-L-glutamate 5-semialdehyde
M300T831	C04256	C04256	N-Acetyl-D-glucosamine 1-phosphate	N-Acetyl-D-glucosamine 1-phosphate
M305T570	C01762	C20726	Xanthosine	Phenyl 5-phospho-alpha-D-ribofuranoside
M306T848	C00239	C00239	dCMP	dCMP
M308T692	C00270	C00270;C20916	N-Acetylneuraminate	N-Acetylneuraminate;C20916
M319T914	C00092/C01172/C00668	C00103;C00092;C00668;C00085;C05345	NA	D-Glucose 1-phosphate;D-Glucose 6-phosphate;alpha-D-Glucose 6-phosphate;D-Fructose 6-phosphate;beta-D-Fructose 6-phosphate
M321T792	C00364	C00364	dTMP	dTMP
M323T835	C00105	C00105	UMP	UMP
M328T523	C00575	C00575	3',5'-Cyclic AMP	3',5'-Cyclic AMP
M330T805	C00360	C00360	dAMP	dAMP
M346T822	C00020	C00020;C00362	AMP	AMP;dGMP
M449T531	C02059	#N/A	Phylloquinone	NA
M465T43_2	C18043	#N/A	Cholesterol sulfate	NA
M514T359	C05122	C05683;C05122	Taurocholate	Ciliatocholate;Taurocholate
M559T631	C01595	C01595	Linoleate	Linoleate
M122T395	C00253	C00253	Nicotinate	Nicotinate
M124T546	C00245	C00245	Taurine	Taurine
M130T487	C00123;C00407	C01933;C00407;C00123	L-Leucine;L-Isoleucine	L-Norleucine;L-Isoleucine;L-Leucine
M132T755	C00049	C00049;C00402	L-Aspartate	L-Aspartate;D-Aspartate
M141T666	C00322	C02022	2-Oxoadipate	D-Erythrulose
M159T591_2	C00993	C00993;C02115;C03153;C19929;C06442	D-Alanyl-D-alanine	D-Alanyl-D-alanine;2-Methylserine;N5-Methyl-L-glutamine;N-alpha-Acetyl-L-2,4-diaminobutyrate;N(gamma)-Acetyldiaminobutyrate
M171T827	C00093	C06455	sn-Glycerol 3-phosphate	Hydroxymethylphosphonate
M172T349	C02710	C02710	N-Acetyl-L-leucine	N-Acetyl-L-leucine
M176T352	C03145	C03145;C19631	N-Formylmethionine	N-Formylmethionine;6-Hydroxy-3-succinoylpyridine
M188T334	C01717	C14802;C14800;C01717	4-Hydroxy-2-quinolinecarboxylic acid	1-Nitronaphthalene-7,8-oxide;1-Nitronaphthalene-5,6-oxide;4-Hydroxy-2-quinolinecarboxylic acid
M217T762	C03740	C03738;C20844;C06034	(5-L-Glutamyl)-L-amino acid	gamma-L-Glutamyl-D-alanine;(2Z,4S,5R)-2-Amino-4,5,6-trihydroxyhex-2-enoate;4-Hydroxy-4-methylglutamate
M218T499	C00864	C00864	Pantothenate	Pantothenate
M258T904	C01102;C12147	C00352;C06377;C06156;C01102;C12147	O-Phospho-L-homoserine;L-Threonine O-3-phosphate	D-Glucosamine 6-phosphate;D-Galactosamine 6-phosphate;alpha-D-Glucosamine 1-phosphate;O-Phospho-L-homoserine;L-Threonine O-3-phosphate
M281T103	C00712	#N/A	(9Z)-Octadecenoic acid	NA
M283T570	C01762	C05539;C05932	Xanthosine	N-Acetyl-L-2-amino-6-oxopimelate;N-Succinyl-L-glutamate 5-semialdehyde
M300T831	C04256	C00357;C04257;C04501;C06376;C18060	N-Acetyl-D-glucosamine 1-phosphate	N-Acetyl-D-glucosamine 6-phosphate;N-Acetyl-D-mannosamine 6-phosphate;N-Acetyl-alpha-D-glucosamine 1-phosphate;N-Acetyl-D-galactosamine 6-phosphate;N-Acetyl-alpha-D-galactosamine 1-phosphate
M305T570	C01762	C20726	Xanthosine	Phenyl 5-phospho-alpha-D-ribofuranoside
M306T848	C00239	C00239	dCMP	dCMP
M308T692	C00270	C00270	N-Acetylneuraminate	N-Acetylneuraminate
M319T914	C00092/C01172/C00668	C00103;C00092;C00668;C00085;C05345	NA	D-Glucose 1-phosphate;D-Glucose 6-phosphate;alpha-D-Glucose 6-phosphate;D-Fructose 6-phosphate;beta-D-Fructose 6-phosphate
M321T792	C00364	C00364	dTMP	dTMP
M323T835	C00105	C00105;C01368;C01168	UMP	UMP;3'-UMP;Pseudouridine 5'-phosphate
M328T523	C00575	C16518	3',5'-Cyclic AMP	S-(Indolylmethylthiohydroximoyl)-L-cysteine
M330T805	C00360	#N/A	dAMP	NA
M346T822	C00020	C00020;C00362	AMP	AMP;dGMP
M449T532	C02059	#N/A	Phylloquinone	NA
M465T43_2	C18043	#N/A	Cholesterol sulfate	NA
M514T359	C05122	C05122;C05683	Taurocholate	Taurocholate;Ciliatocholate
M559T632	C01595	#N/A	Linoleate	NA
M122T395	C00253	C00253	Nicotinate	Nicotinate
M124T546	C00245	C00245	Taurine	Taurine
M130T487	C00123;C00407	C01933;C00407;C00123	L-Leucine;L-Isoleucine	L-Norleucine;L-Isoleucine;L-Leucine
M132T755	C00049	C00049;C00402	L-Aspartate	L-Aspartate;D-Aspartate
M141T666	C00322	C02022;C02045	2-Oxoadipate	D-Erythrulose;L-Erythrulose
M159T591_2	C00993	C00993;C02115;C03153;C19929;C06442	D-Alanyl-D-alanine	D-Alanyl-D-alanine;2-Methylserine;N5-Methyl-L-glutamine;N-alpha-Acetyl-L-2,4-diaminobutyrate;N(gamma)-Acetyldiaminobutyrate
M171T827	C00093	C00093	sn-Glycerol 3-phosphate	sn-Glycerol 3-phosphate
M172T349	C02710	C02710	N-Acetyl-L-leucine	N-Acetyl-L-leucine
M176T352	C03145	C03145;C19631	N-Formylmethionine	N-Formylmethionine;6-Hydroxy-3-succinoylpyridine
M188T334	C01717	C14802;C14800;C01717	4-Hydroxy-2-quinolinecarboxylic acid	1-Nitronaphthalene-7,8-oxide;1-Nitronaphthalene-5,6-oxide;4-Hydroxy-2-quinolinecarboxylic acid
M217T762	C03740	C03738;C20844;C06034	(5-L-Glutamyl)-L-amino acid	gamma-L-Glutamyl-D-alanine;(2Z,4S,5R)-2-Amino-4,5,6-trihydroxyhex-2-enoate;4-Hydroxy-4-methylglutamate
M218T499	C00864	C00864	Pantothenate	Pantothenate
M258T904	C01102;C12147	C01102;C12147;C00352	O-Phospho-L-homoserine;L-Threonine O-3-phosphate	O-Phospho-L-homoserine;L-Threonine O-3-phosphate;D-Glucosamine 6-phosphate
M281T103	C00712	C03195	(9Z)-Octadecenoic acid	(R)-10-Hydroxystearate
M283T570	C01762	C05539;C05932	Xanthosine	N-Acetyl-L-2-amino-6-oxopimelate;N-Succinyl-L-glutamate 5-semialdehyde
M300T831	C04256	C04257;C04501;C00357;C06376;C18060	N-Acetyl-D-glucosamine 1-phosphate	N-Acetyl-D-mannosamine 6-phosphate;N-Acetyl-alpha-D-glucosamine 1-phosphate;N-Acetyl-D-glucosamine 6-phosphate;N-Acetyl-D-galactosamine 6-phosphate;N-Acetyl-alpha-D-galactosamine 1-phosphate
M305T570	C01762	C20726	Xanthosine	Phenyl 5-phospho-alpha-D-ribofuranoside
M306T848	C00239	C00239	dCMP	dCMP
M308T692	C00270	C00270;C20916	N-Acetylneuraminate	N-Acetylneuraminate;C20916
M319T914	C00092/C01172/C00668	C00085;C00092;C00275;C05345;C00636	NA	D-Fructose 6-phosphate;D-Glucose 6-phosphate;D-Mannose 6-phosphate;beta-D-Fructose 6-phosphate;D-Mannose 1-phosphate
M321T792	C00364	C00364	dTMP	dTMP
M323T835	C00105	C00105;C01368;C01168	UMP	UMP;3'-UMP;Pseudouridine 5'-phosphate
M328T523	C00575	C00575	3',5'-Cyclic AMP	3',5'-Cyclic AMP
M330T805	C00360	C00360	dAMP	dAMP
M346T822	C00020	C20644;C00020;C01367;C00362;C00270	AMP	2-Amino-4,5-dihydroxy-6-oxo-7-(phosphooxy)heptanoate;AMP;3'-AMP;dGMP;N-Acetylneuraminate
M449T533	C02059	#N/A	Phylloquinone	NA
M465T43_2	C18043	#N/A	Cholesterol sulfate	NA
M514T359	C05122	C15516	Taurocholate	Taurohyocholate
M559T633	C01595	C01595	Linoleate	Linoleate
M122T395	C00253	C00253	Nicotinate	Nicotinate
M124T546	C00245	C00245	Taurine	Taurine
M130T487	C00123;C00407	C21092;C06771;C00123;C02486;C00407	L-Leucine;L-Isoleucine	D-allo-Isoleucine;Triethanolamine;L-Leucine;(3R)-beta-Leucine;L-Isoleucine
M132T755	C00049	C00049;C00402	L-Aspartate	L-Aspartate;D-Aspartate
M141T666	C00322	C02022	2-Oxoadipate	D-Erythrulose
M159T591_2	C00993	C00993;C02115;C03153;C19929;C06442	D-Alanyl-D-alanine	D-Alanyl-D-alanine;2-Methylserine;N5-Methyl-L-glutamine;N-alpha-Acetyl-L-2,4-diaminobutyrate;N(gamma)-Acetyldiaminobutyrate
M171T827	C00093	C06455	sn-Glycerol 3-phosphate	Hydroxymethylphosphonate
M172T349	C02710	C07345;C02710	N-Acetyl-L-leucine	Betaine aldehyde hydrate;N-Acetyl-L-leucine
M176T352	C03145	C03145;C19631	N-Formylmethionine	N-Formylmethionine;6-Hydroxy-3-succinoylpyridine
M188T334	C01717	C01717	4-Hydroxy-2-quinolinecarboxylic acid	4-Hydroxy-2-quinolinecarboxylic acid
M217T762	C03740	C03738;C20844;C06034	(5-L-Glutamyl)-L-amino acid	gamma-L-Glutamyl-D-alanine;(2Z,4S,5R)-2-Amino-4,5,6-trihydroxyhex-2-enoate;4-Hydroxy-4-methylglutamate
M218T499	C00864	C00864	Pantothenate	Pantothenate
M258T904	C01102;C12147	C00352;C06377;C06156;C01102;C12147	O-Phospho-L-homoserine;L-Threonine O-3-phosphate	D-Glucosamine 6-phosphate;D-Galactosamine 6-phosphate;alpha-D-Glucosamine 1-phosphate;O-Phospho-L-homoserine;L-Threonine O-3-phosphate
M281T103	C00712	C03195	(9Z)-Octadecenoic acid	(R)-10-Hydroxystearate
M283T570	C01762	C05539;C05932	Xanthosine	N-Acetyl-L-2-amino-6-oxopimelate;N-Succinyl-L-glutamate 5-semialdehyde
M300T831	C04256	C04256	N-Acetyl-D-glucosamine 1-phosphate	N-Acetyl-D-glucosamine 1-phosphate
M305T570	C01762	C20726	Xanthosine	Phenyl 5-phospho-alpha-D-ribofuranoside
M306T848	C00239	C00239	dCMP	dCMP
M308T692	C00270	C00270;C20916	N-Acetylneuraminate	N-Acetylneuraminate;C20916
M319T914	C00092/C01172/C00668	C00085;C00092;C00275;C05345;C00636	NA	D-Fructose 6-phosphate;D-Glucose 6-phosphate;D-Mannose 6-phosphate;beta-D-Fructose 6-phosphate;D-Mannose 1-phosphate
M321T792	C00364	C00364	dTMP	dTMP
M323T835	C00105	C00105;C01368;C01168	UMP	UMP;3'-UMP;Pseudouridine 5'-phosphate
M328T523	C00575	C16518;C00575	3',5'-Cyclic AMP	S-(Indolylmethylthiohydroximoyl)-L-cysteine;3',5'-Cyclic AMP
M330T805	C00360	C00360	dAMP	dAMP
M346T822	C00020	C00020;C00362	AMP	AMP;dGMP
M449T534	C02059	#N/A	Phylloquinone	NA
M465T43_2	C18043	#N/A	Cholesterol sulfate	NA
M514T359	C05122	C15516	Taurocholate	Taurohyocholate
M559T634	C01595	C01595	Linoleate	Linoleate
M122T395	C00253	#N/A	Nicotinate	NA
M124T546	C00245	C00245	Taurine	Taurine
M130T487	C00123;C00407	C21092;C06771;C00123;C02486;C00407	L-Leucine;L-Isoleucine	D-allo-Isoleucine;Triethanolamine;L-Leucine;(3R)-beta-Leucine;L-Isoleucine
M132T755	C00049	C00049;C00402	L-Aspartate	L-Aspartate;D-Aspartate
M141T666	C00322	C02022;C02045	2-Oxoadipate	D-Erythrulose;L-Erythrulose
M159T591_2	C00993	C00993;C02115;C03153;C19929;C06442	D-Alanyl-D-alanine	D-Alanyl-D-alanine;2-Methylserine;N5-Methyl-L-glutamine;N-alpha-Acetyl-L-2,4-diaminobutyrate;N(gamma)-Acetyldiaminobutyrate
M171T827	C00093	C06455	sn-Glycerol 3-phosphate	Hydroxymethylphosphonate
M172T349	C02710	C02710	N-Acetyl-L-leucine	N-Acetyl-L-leucine
M176T352	C03145	C03145;C19631	N-Formylmethionine	N-Formylmethionine;6-Hydroxy-3-succinoylpyridine
M188T334	C01717	C01717	4-Hydroxy-2-quinolinecarboxylic acid	4-Hydroxy-2-quinolinecarboxylic acid
M217T762	C03740	C03740	(5-L-Glutamyl)-L-amino acid	(5-L-Glutamyl)-L-amino acid
M218T499	C00864	C00864	Pantothenate	Pantothenate
M258T904	C01102;C12147	C01102;C12147;C00352	O-Phospho-L-homoserine;L-Threonine O-3-phosphate	O-Phospho-L-homoserine;L-Threonine O-3-phosphate;D-Glucosamine 6-phosphate
M281T103	C00712	C03195	(9Z)-Octadecenoic acid	(R)-10-Hydroxystearate
M283T570	C01762	C05539;C05932	Xanthosine	N-Acetyl-L-2-amino-6-oxopimelate;N-Succinyl-L-glutamate 5-semialdehyde
M300T831	C04256	C04257;C00357;C04501;C06376;C18060	N-Acetyl-D-glucosamine 1-phosphate	N-Acetyl-D-mannosamine 6-phosphate;N-Acetyl-D-glucosamine 6-phosphate;N-Acetyl-alpha-D-glucosamine 1-phosphate;N-Acetyl-D-galactosamine 6-phosphate;N-Acetyl-alpha-D-galactosamine 1-phosphate
M305T570	C01762	C20726	Xanthosine	Phenyl 5-phospho-alpha-D-ribofuranoside
M306T848	C00239	C00239	dCMP	dCMP
M308T692	C00270	C00270	N-Acetylneuraminate	N-Acetylneuraminate
M319T914	C00092/C01172/C00668	C00085;C00092;C00275;C05345;C00636	NA	D-Fructose 6-phosphate;D-Glucose 6-phosphate;D-Mannose 6-phosphate;beta-D-Fructose 6-phosphate;D-Mannose 1-phosphate
M321T792	C00364	C00364	dTMP	dTMP
M323T835	C00105	C00105;C01368;C01168	UMP	UMP;3'-UMP;Pseudouridine 5'-phosphate
M328T523	C00575	C00575	3',5'-Cyclic AMP	3',5'-Cyclic AMP
M330T805	C00360	C00360	dAMP	dAMP
M346T822	C00020	C00020;C00362	AMP	AMP;dGMP
M449T535	C02059	#N/A	Phylloquinone	NA
M465T43_2	C18043	#N/A	Cholesterol sulfate	NA
M514T359	C05122	C05122	Taurocholate	Taurocholate
M559T635	C01595	C01595	Linoleate	Linoleate
M122T395	C00253	#N/A	Nicotinate	NA
M124T546	C00245	C00245	Taurine	Taurine
M130T487	C00123;C00407	C01933;C00407;C00123	L-Leucine;L-Isoleucine	L-Norleucine;L-Isoleucine;L-Leucine
M132T755	C00049	C00049;C00402	L-Aspartate	L-Aspartate;D-Aspartate
M141T666	C00322	C02022;C02045	2-Oxoadipate	D-Erythrulose;L-Erythrulose
M159T591_2	C00993	C00993	D-Alanyl-D-alanine	D-Alanyl-D-alanine
M171T827	C00093	C06455	sn-Glycerol 3-phosphate	Hydroxymethylphosphonate
M172T349	C02710	C02710	N-Acetyl-L-leucine	N-Acetyl-L-leucine
M176T352	C03145	C03145;C19631	N-Formylmethionine	N-Formylmethionine;6-Hydroxy-3-succinoylpyridine
M188T334	C01717	C14802;C14800;C01717	4-Hydroxy-2-quinolinecarboxylic acid	1-Nitronaphthalene-7,8-oxide;1-Nitronaphthalene-5,6-oxide;4-Hydroxy-2-quinolinecarboxylic acid
M217T762	C03740	C03738;C20844;C06034	(5-L-Glutamyl)-L-amino acid	gamma-L-Glutamyl-D-alanine;(2Z,4S,5R)-2-Amino-4,5,6-trihydroxyhex-2-enoate;4-Hydroxy-4-methylglutamate
M218T499	C00864	C00864	Pantothenate	Pantothenate
M258T904	C01102;C12147	C01102;C12147;C00352	O-Phospho-L-homoserine;L-Threonine O-3-phosphate	O-Phospho-L-homoserine;L-Threonine O-3-phosphate;D-Glucosamine 6-phosphate
M281T103	C00712	C03195	(9Z)-Octadecenoic acid	(R)-10-Hydroxystearate
M283T570	C01762	C05539;C05932	Xanthosine	N-Acetyl-L-2-amino-6-oxopimelate;N-Succinyl-L-glutamate 5-semialdehyde
M300T831	C04256	C04257;C00357;C04501;C06376;C18060	N-Acetyl-D-glucosamine 1-phosphate	N-Acetyl-D-mannosamine 6-phosphate;N-Acetyl-D-glucosamine 6-phosphate;N-Acetyl-alpha-D-glucosamine 1-phosphate;N-Acetyl-D-galactosamine 6-phosphate;N-Acetyl-alpha-D-galactosamine 1-phosphate
M305T570	C01762	C20726	Xanthosine	Phenyl 5-phospho-alpha-D-ribofuranoside
M306T848	C00239	C00239	dCMP	dCMP
M308T692	C00270	C00270	N-Acetylneuraminate	N-Acetylneuraminate
M319T914	C00092/C01172/C00668	C00103;C00092;C00668;C00085;C05345	NA	D-Glucose 1-phosphate;D-Glucose 6-phosphate;alpha-D-Glucose 6-phosphate;D-Fructose 6-phosphate;beta-D-Fructose 6-phosphate
M321T792	C00364	C00364	dTMP	dTMP
M323T835	C00105	C00105	UMP	UMP
M328T523	C00575	C16518	3',5'-Cyclic AMP	S-(Indolylmethylthiohydroximoyl)-L-cysteine
M330T805	C00360	C00360	dAMP	dAMP
M346T822	C00020	C20644;C00020;C01367;C00362;C00270	AMP	2-Amino-4,5-dihydroxy-6-oxo-7-(phosphooxy)heptanoate;AMP;3'-AMP;dGMP;N-Acetylneuraminate
M449T536	C02059	#N/A	Phylloquinone	NA
M465T43_2	C18043	#N/A	Cholesterol sulfate	NA
M514T359	C05122	C05683;C05122	Taurocholate	Ciliatocholate;Taurocholate
M559T636	C01595	C01595	Linoleate	Linoleate
M122T395	C00253	C00253	Nicotinate	Nicotinate
M124T546	C00245	C00245	Taurine	Taurine
M130T487	C00123;C00407	C21092;C06771;C00123;C02486;C00407	L-Leucine;L-Isoleucine	D-allo-Isoleucine;Triethanolamine;L-Leucine;(3R)-beta-Leucine;L-Isoleucine
M132T755	C00049	C00049;C00402	L-Aspartate	L-Aspartate;D-Aspartate
M141T666	C00322	C02022	2-Oxoadipate	D-Erythrulose
M159T591_2	C00993	C00993	D-Alanyl-D-alanine	D-Alanyl-D-alanine
M171T827	C00093	C06455	sn-Glycerol 3-phosphate	Hydroxymethylphosphonate
M172T349	C02710	C02710	N-Acetyl-L-leucine	N-Acetyl-L-leucine
M176T352	C03145	C03145;C19631	N-Formylmethionine	N-Formylmethionine;6-Hydroxy-3-succinoylpyridine
M188T334	C01717	C01717	4-Hydroxy-2-quinolinecarboxylic acid	4-Hydroxy-2-quinolinecarboxylic acid
M217T762	C03740	C03740	(5-L-Glutamyl)-L-amino acid	(5-L-Glutamyl)-L-amino acid
M218T499	C00864	C00864	Pantothenate	Pantothenate
M258T904	C01102;C12147	C01102;C12147;C00352	O-Phospho-L-homoserine;L-Threonine O-3-phosphate	O-Phospho-L-homoserine;L-Threonine O-3-phosphate;D-Glucosamine 6-phosphate
M281T103	C00712	C03195	(9Z)-Octadecenoic acid	(R)-10-Hydroxystearate
M283T570	C01762	C05539;C05932	Xanthosine	N-Acetyl-L-2-amino-6-oxopimelate;N-Succinyl-L-glutamate 5-semialdehyde
M300T831	C04256	C04257;C04501;C00357;C06376;C18060	N-Acetyl-D-glucosamine 1-phosphate	N-Acetyl-D-mannosamine 6-phosphate;N-Acetyl-alpha-D-glucosamine 1-phosphate;N-Acetyl-D-glucosamine 6-phosphate;N-Acetyl-D-galactosamine 6-phosphate;N-Acetyl-alpha-D-galactosamine 1-phosphate
M305T570	C01762	C20726	Xanthosine	Phenyl 5-phospho-alpha-D-ribofuranoside
M306T848	C00239	C00239	dCMP	dCMP
M308T692	C00270	C00270;C20916	N-Acetylneuraminate	N-Acetylneuraminate;C20916
M319T914	C00092/C01172/C00668	C00103;C00092;C00668;C00085;C05345	NA	D-Glucose 1-phosphate;D-Glucose 6-phosphate;alpha-D-Glucose 6-phosphate;D-Fructose 6-phosphate;beta-D-Fructose 6-phosphate
M321T792	C00364	C00364	dTMP	dTMP
M323T835	C00105	C00105	UMP	UMP
M328T523	C00575	C16518;C00575	3',5'-Cyclic AMP	S-(Indolylmethylthiohydroximoyl)-L-cysteine;3',5'-Cyclic AMP
M330T805	C00360	C00360	dAMP	dAMP
M346T822	C00020	C00020;C00362	AMP	AMP;dGMP
M449T537	C02059	#N/A	Phylloquinone	NA
M465T43_2	C18043	#N/A	Cholesterol sulfate	NA
M514T359	C05122	C05122	Taurocholate	Taurocholate
M559T637	C01595	C01595	Linoleate	Linoleate
M122T395	C00253	#N/A	Nicotinate	NA
M124T546	C00245	C00245	Taurine	Taurine
M130T487	C00123;C00407	C21092;C06771;C00123;C02486;C00407	L-Leucine;L-Isoleucine	D-allo-Isoleucine;Triethanolamine;L-Leucine;(3R)-beta-Leucine;L-Isoleucine
M132T755	C00049	C00049;C00402	L-Aspartate	L-Aspartate;D-Aspartate
M141T666	C00322	C02022	2-Oxoadipate	D-Erythrulose
M159T591_2	C00993	C00993	D-Alanyl-D-alanine	D-Alanyl-D-alanine
M171T827	C00093	C00093	sn-Glycerol 3-phosphate	sn-Glycerol 3-phosphate
M172T349	C02710	C02710	N-Acetyl-L-leucine	N-Acetyl-L-leucine
M176T352	C03145	C03145	N-Formylmethionine	N-Formylmethionine
M188T334	C01717	C14802;C14800;C01717	4-Hydroxy-2-quinolinecarboxylic acid	1-Nitronaphthalene-7,8-oxide;1-Nitronaphthalene-5,6-oxide;4-Hydroxy-2-quinolinecarboxylic acid
M217T762	C03740	C03740	(5-L-Glutamyl)-L-amino acid	(5-L-Glutamyl)-L-amino acid
M218T499	C00864	C00864	Pantothenate	Pantothenate
M258T904	C01102;C12147	C00352;C06377;C06156;C01102;C12147	O-Phospho-L-homoserine;L-Threonine O-3-phosphate	D-Glucosamine 6-phosphate;D-Galactosamine 6-phosphate;alpha-D-Glucosamine 1-phosphate;O-Phospho-L-homoserine;L-Threonine O-3-phosphate
M281T103	C00712	C03195	(9Z)-Octadecenoic acid	(R)-10-Hydroxystearate
M283T570	C01762	C05539;C05932	Xanthosine	N-Acetyl-L-2-amino-6-oxopimelate;N-Succinyl-L-glutamate 5-semialdehyde
M300T831	C04256	C00357;C04257;C04501;C06376;C18060	N-Acetyl-D-glucosamine 1-phosphate	N-Acetyl-D-glucosamine 6-phosphate;N-Acetyl-D-mannosamine 6-phosphate;N-Acetyl-alpha-D-glucosamine 1-phosphate;N-Acetyl-D-galactosamine 6-phosphate;N-Acetyl-alpha-D-galactosamine 1-phosphate
M305T570	C01762	C20726	Xanthosine	Phenyl 5-phospho-alpha-D-ribofuranoside
M306T848	C00239	C00239	dCMP	dCMP
M308T692	C00270	C00270	N-Acetylneuraminate	N-Acetylneuraminate
M319T914	C00092/C01172/C00668	C00085;C00092;C00275;C05345;C00636	NA	D-Fructose 6-phosphate;D-Glucose 6-phosphate;D-Mannose 6-phosphate;beta-D-Fructose 6-phosphate;D-Mannose 1-phosphate
M321T792	C00364	C00364	dTMP	dTMP
M323T835	C00105	C00105;C01368;C01168	UMP	UMP;3'-UMP;Pseudouridine 5'-phosphate
M328T523	C00575	C00575	3',5'-Cyclic AMP	3',5'-Cyclic AMP
M330T805	C00360	#N/A	dAMP	NA
M346T822	C00020	C20644;C00020;C01367;C00362;C00270	AMP	2-Amino-4,5-dihydroxy-6-oxo-7-(phosphooxy)heptanoate;AMP;3'-AMP;dGMP;N-Acetylneuraminate
M449T538	C02059	#N/A	Phylloquinone	NA
M465T43_2	C18043	#N/A	Cholesterol sulfate	NA
M514T359	C05122	C05122	Taurocholate	Taurocholate
M559T638	C01595	C01595	Linoleate	Linoleate
M122T395	C00253	C00253	Nicotinate	Nicotinate
M124T546	C00245	C00245	Taurine	Taurine
M130T487	C00123;C00407	C21092;C06771;C00123;C02486;C00407	L-Leucine;L-Isoleucine	D-allo-Isoleucine;Triethanolamine;L-Leucine;(3R)-beta-Leucine;L-Isoleucine
M132T755	C00049	C00049;C00402	L-Aspartate	L-Aspartate;D-Aspartate
M141T666	C00322	C02022;C02045	2-Oxoadipate	D-Erythrulose;L-Erythrulose
M159T591_2	C00993	C00993;C02115;C03153;C19929;C06442	D-Alanyl-D-alanine	D-Alanyl-D-alanine;2-Methylserine;N5-Methyl-L-glutamine;N-alpha-Acetyl-L-2,4-diaminobutyrate;N(gamma)-Acetyldiaminobutyrate
M171T827	C00093	C06455	sn-Glycerol 3-phosphate	Hydroxymethylphosphonate
M172T349	C02710	C02710	N-Acetyl-L-leucine	N-Acetyl-L-leucine
M176T352	C03145	C03145;C19631	N-Formylmethionine	N-Formylmethionine;6-Hydroxy-3-succinoylpyridine
M188T334	C01717	C14802;C14800;C01717	4-Hydroxy-2-quinolinecarboxylic acid	1-Nitronaphthalene-7,8-oxide;1-Nitronaphthalene-5,6-oxide;4-Hydroxy-2-quinolinecarboxylic acid
M217T762	C03740	C03738;C20844;C06034	(5-L-Glutamyl)-L-amino acid	gamma-L-Glutamyl-D-alanine;(2Z,4S,5R)-2-Amino-4,5,6-trihydroxyhex-2-enoate;4-Hydroxy-4-methylglutamate
M218T499	C00864	C00864	Pantothenate	Pantothenate
M258T904	C01102;C12147	C00352;C06377;C06156;C01102;C12147	O-Phospho-L-homoserine;L-Threonine O-3-phosphate	D-Glucosamine 6-phosphate;D-Galactosamine 6-phosphate;alpha-D-Glucosamine 1-phosphate;O-Phospho-L-homoserine;L-Threonine O-3-phosphate
M281T103	C00712	C03195	(9Z)-Octadecenoic acid	(R)-10-Hydroxystearate
M283T570	C01762	C05539;C05932	Xanthosine	N-Acetyl-L-2-amino-6-oxopimelate;N-Succinyl-L-glutamate 5-semialdehyde
M300T831	C04256	C04256	N-Acetyl-D-glucosamine 1-phosphate	N-Acetyl-D-glucosamine 1-phosphate
M305T570	C01762	C20726	Xanthosine	Phenyl 5-phospho-alpha-D-ribofuranoside
M306T848	C00239	C00239	dCMP	dCMP
M308T692	C00270	C00270;C20916	N-Acetylneuraminate	N-Acetylneuraminate;C20916
M319T914	C00092/C01172/C00668	C00103;C00092;C00668;C00085;C05345	NA	D-Glucose 1-phosphate;D-Glucose 6-phosphate;alpha-D-Glucose 6-phosphate;D-Fructose 6-phosphate;beta-D-Fructose 6-phosphate
M321T792	C00364	C00364	dTMP	dTMP
M323T835	C00105	C00105;C01368;C01168	UMP	UMP;3'-UMP;Pseudouridine 5'-phosphate
M328T523	C00575	C16518	3',5'-Cyclic AMP	S-(Indolylmethylthiohydroximoyl)-L-cysteine
M330T805	C00360	C00360	dAMP	dAMP
M346T822	C00020	C20644;C00020;C01367;C00362;C00270	AMP	2-Amino-4,5-dihydroxy-6-oxo-7-(phosphooxy)heptanoate;AMP;3'-AMP;dGMP;N-Acetylneuraminate
M449T539	C02059	#N/A	Phylloquinone	NA
M465T43_2	C18043	#N/A	Cholesterol sulfate	NA
M514T359	C05122	C05122	Taurocholate	Taurocholate
M559T639	C01595	C01595	Linoleate	Linoleate

## Sheet: Definition of columns
Columns	Definition
Peak name	The name of peaks
Standard (KEGG ID)	The KEGG ID of metabolites annotated by standards
MetDNA (KEGG ID)	The KEGG ID of metabolites annotated by MetDNA
Standard (Compound name)	The compound name of metabolites annotated by standards
MetDNA (Compound name)	The compound name of metabolites annotated by MetDNA
