# Supplementary material for: Metabolic reaction network-based recursive metabolite annotation for untargeted metabolomics
Source: Nat Commun. 2019 Apr 3;10:1516. doi: 10.1038/s41467-019-09550-x (PMC6447530; doi:10.1038/s41467-019-09550-x)
Supplement: Supplementary file 10 — Supplementary Data 7 [file 41467_2019_9550_MOESM10_ESM.xlsx]

## Sheet: Positive mode
Peak name	METLIN and MassBank (CAS ID)	MetDNA (CAS ID)	METLIN and MassBank (Compound name)	MetDNA (Compound name)
M76T664	56-40-6	56-40-6	Glycine	Glycine
M87T685_2	96-48-0;625-72-9;300-85-6;6290-49-9	#N/A	4-Hydroxybutanoic acid lactone;(R)-3-Hydroxybutyric acid;D(-)-beta-hydroxy butyric acid;3-Hydroxybutyric acid;Methyl methoxyacetate	#N/A
M90T631	56-41-7;107-97-1	107-97-1;56-41-7	L-Alanine;Sarcosine	Sarcosine;L-Alanine
M90T756	107-97-1;56-41-7	56-41-7;107-97-1	Sarcosine;L-Alanine	L-Alanine;Sarcosine
M106T691	56-45-1	302-84-1;56-45-1	L-Serine	Serine;L-Serine
M106T560	111-42-2	111-42-2	Diethanolamine	Diethanolamine
M113T285	66-22-8	140-10-3;119-84-6	Uracil	trans-Cinnamate;Dihydrocoumarin
M114T296	60-27-5;57-00-1	#N/A	Creatinine;Creatine	#N/A
M114T77	105-60-2	#N/A	epsilon-Caprolactam	#N/A
M116T564	147-85-3	344-25-2;147-85-3	L-Proline	D-Proline;L-Proline
M116T961	147-85-3	#N/A	L-Proline	#N/A
M116T583	147-85-3	344-25-2;147-85-3	L-Proline	D-Proline;L-Proline
M120T463	7568-93-6	51-67-2	2-Amino-1-Phenylethanol	Tyramine
M124T389_2	59-67-6	98-98-6;59-67-6	Nicotinic acid;Niacin (Nicotinic acid)	Picolinic acid;Nicotinate
M127T583	645-65-8	645-65-8;65-71-4;100-42-5;300-84-5	4-Imidazoleacetic acid;Imidazoleacetic acid	Imidazole-4-acetate;Thymine;2,3-Diaminopropanoate;Styrene;Hypotaurine
M127T317	108-78-1	#N/A	Melamine	#N/A
M130T687	4042-36-8;56-86-0;98-79-3	56-86-0;98-79-3	D-Pyroglutamic acid;L-Glutamic acid;L-Glutamate;L-Pyroglutamic acid;Pyroglutamic acid	L-Glutamate;Pidolic acid
M130T716	98-79-3;4042-36-8;56-86-0	56-86-0;98-79-3	Pyroglutamic acid;D-Pyroglutamic acid;L-Glutamate;L-Glutamic acid;L-Pyroglutamic acid	L-Glutamate;Pidolic acid
M130T733	98-79-3;4042-36-8;56-86-0	56-86-0	Pyroglutamic acid;D-Pyroglutamic acid;L-Glutamic acid;L-Glutamate;L-Pyroglutamic acid	L-Glutamate
M132T636	57-00-1;616-04-6	57-00-1	Creatine;N-Methylhydantoin	Creatine
M132T475	61-90-5	1509-35-9;73-32-5;61-90-5	L-Leucine	D-allo-Isoleucine;(3R)-beta-Leucine;L-Isoleucine;L-Leucine
M132T497	73-32-5;327-57-1	110-80-5;73-32-5;61-90-5	L-Isoleucine;L-Norleucine	2-Ethoxyethanol;L-Isoleucine;L-Leucine
M134T728	1783-96-6;56-84-8	56-84-8;1783-96-6	D-Aspartic acid;L-Aspartic Acid;L-Aspartic acid	L-Aspartate;D-Aspartate
M138T564	147-85-3	147-85-3;344-25-2	L-Proline	L-Proline;D-Proline
M139T521	104-98-3	104-98-3	Urocanic acid;4-Imidazoleacrylic acid	Urocanate
M142T875	1071-23-4;2835-82-7	1071-23-4	O-Phosphorylethanolamine;2-Aminoethyl dihydrogen phosphate;3-Aminobutanoic acid	Ethanolamine phosphate
M146T655_2	463-00-3	#N/A	4-Guanidinobutanoic acid	4-Guanidinobutanoate
M147T687	4042-36-8;56-85-9;98-79-3	56-85-9;98-79-3	D-Pyroglutamic acid;L-Glutamine;Pyroglutamic acid	L-Glutamine;Pidolic acid
M147T985	535-75-1;1723-00-8;3105-95-1;56-87-1;923-27-3;52-52-8	#N/A	DL-pipecolic acid;D-Pipecolinic acid;L-Pipecolic acid;L-Lysine;D-Lysine;Cycloleucine;L-(+)-Lysine	#N/A
M148T733	56-86-0	56-86-0	L-Glutamic acid;L-Glutamate	L-Glutamate
M148T716	56-86-0	56-86-0	L-Glutamic acid;L-Glutamate	L-Glutamate
M150T513	63-68-3	63-68-3	L-Methionine	L-Methionine
M150T267	102-71-6	#N/A	Triethanolamine;Trolamine	#N/A
M154T565	147-85-3	344-25-2;147-85-3	L-Proline	D-Proline;L-Proline
M156T733	71-00-1	71-00-1	L-Histidine	L-Histidine
M156T579	71-00-1	71-00-1;104-98-3	L-Histidine	L-Histidine;Urocanate
M157T594	147-85-3;1572591;2185-16-2	147-85-3;344-25-2	L-Proline;N-.alpha.-Acetyl-L-ornithine;N2-Acetyl-L-ornithine	L-Proline;D-Proline
M158T566	372-75-8	372-75-8	L-Citrulline;Citrulline	L-Citrulline
M158T961	372-75-8	#N/A	L-Citrulline;Citrulline	#N/A
M160T564	147-85-3	344-25-2;147-85-3	L-Proline	D-Proline;L-Proline
M160T712	108-91-8	#N/A	Cyclohexylamine;Cyclohexylammonium	#N/A
M162T651_2	541-15-1;6645-46-1	7418-61-3;541-15-1	L-Carnitine	Betaine aldehyde;L-Carnitine
M166T675_2	62697-73-8;3226-65-1	3226-65-1;4858-96-2;2140-03-6	DL-Methionine sulfoxide;L-Methionine S-oxide	L-Methionine S-oxide;L-Methionine (R)-S-oxide;L-Methionine (S)-S-oxide;Choline sulfate;N-Formiminoglycine
M166T791	62697-73-8;3226-65-1	3226-65-1	DL-Methionine sulfoxide;L-Methionine S-oxide	L-Methionine S-oxide;L-Methionine (R)-S-oxide;L-Methionine (S)-S-oxide
M166T723	62697-73-8;3226-65-1	3226-65-1	DL-Methionine sulfoxide;L-Methionine S-oxide	L-Methionine S-oxide;L-Methionine (R)-S-oxide;L-Methionine (S)-S-oxide
M166T463	150-30-1;63-91-2	63-91-2;150-30-1	DL-Phenylalanine;L-Phenylalanine	L-Phenylalanine;Phenylalanine
M172T716	1188-37-0	1188-37-0	N-Acetyl-L-glutamic acid	N-Acetyl-L-glutamate
M172T569	1188-37-0	1188-37-0	N-Acetyl-L-glutamic acid	N-Acetyl-L-glutamate
M175T961	74-79-3;7200-25-1	74-79-3;7004-12-8	L-Arginine;DL-Arginine;L(+)-Arginine	L-Arginine;Amino acid(Arg-)
M175T687	74-79-3;7200-25-1	74-79-3;7004-12-8	L-Arginine;DL-Arginine;L(+)-Arginine	L-Arginine;Amino acid(Arg-)
M182T545	60-18-4;588-30-7;14755-02-3	587-33-7;13392-69-3	L-Tyrosine;m-Coumaric acid;trans-3-Coumaric acid	3-Hydroxy-L-phenylalanine;5-Acetamidopentanoate;N-Hydroxy-L-phenylalanine;5-Hydroxypentanoate
M184T68	82-82-6	#N/A	4-Pyridoxic acid;4-Pyridoxate	#N/A
M186T687_1	911650	#N/A	Pelletierine	#N/A
M189T569	56-86-0	66215-27-8	L-Glutamic acid;L-Glutamate	2,3,4,5-Tetrahydrodipicolinate;Tabtoxinine-beta-lactam;Tabtoxinine-delta-lactam;Cyromazine
M190T325	492-27-3	492-27-3	Kynurenic acid	4-Hydroxy-2-quinolinecarboxylic acid
M190T716	1188-37-0;4042-36-8;98-79-3	98-79-3;1188-37-0	N-Acetyl-L-glutamic acid;D-Pyroglutamic acid;Pyroglutamic acid	Pidolic acid;N-Acetyl-L-glutamate
M191T686	56-85-9	56-85-9	L-Glutamine	L-Glutamine
M197T961	74-79-3;7200-25-1	74-79-3;7004-12-8	L-Arginine;DL-Arginine	L-Arginine;Amino acid(Arg-)
M198T623	372-75-8	372-75-8;583-08-4	L-Citrulline;Citrulline	L-Citrulline;Nicotinurate
M198T578	2497-02-1	372-75-8;59-92-7;583-08-4;2015-20-5;2497-02-1	N-Acetyl-L-Histidine	L-Citrulline;3,4-Dihydroxy-L-phenylalanine;Nicotinurate;Isonicotinylglycine;N-Acetyl-L-histidine
M204T558_1	14992-62-2;3040-38-8;5080-50-2	#N/A	Acetyl-DL-carnitine;Acetyl-L-carnitine;Acetylcarnitine;O-Acetyl-L-carnitine	O-Acetylcarnitine
M204T581	14992-62-2;3040-38-8;5080-50-2	#N/A	Acetyl-DL-carnitine;Acetyl-L-carnitine;Acetylcarnitine;O-Acetyl-L-carnitine	O-Acetylcarnitine
M217T681	155-84-0;372-75-8	372-75-8	N-.alpha.-Acetyl-L-arginine;L-Citrulline;Citrulline	gamma-Glutamyl-beta-aminopropiononitrile;L-Citrulline
M219T962	74-79-3;7200-25-1	74-79-3;7004-12-8	L-Arginine;DL-Arginine	L-Arginine;Amino acid(Arg-)
M219T609	5875-41-2;NA	#N/A	5-L-Glutamyl-L-alanine;Ala-Glu	5-Hydroxyectoine;gamma-L-Glutamyl-D-alanine;L-Alanyl-L-glutamate;L-Alanyl-D-glutamate;4-Hydroxy-4-methylglutamate
M219T756	5875-41-2	#N/A	5-L-Glutamyl-L-alanine	(5-L-Glutamyl)-L-amino acid
M219T791	5875-41-2	#N/A	5-L-Glutamyl-L-alanine	(5-L-Glutamyl)-L-amino acid
M220T495	599-54-2;137-08-6	79-83-4	Pantothenic acid;Pantothenic Acid	Pantothenate
M228T370	951-77-9	951-77-9	Deoxycytidine;2'-Deoxycytidine	Deoxycytidine
M230T597	58511-63-0	497-30-3	Ergothioneine	Ergothioneine
M231T564	147-85-3	147-85-3;344-25-2	L-Proline	L-Proline;D-Proline
M231T355	20556-14-3;3989-97-7;50-47-5	22963-93-5	Val-Ile;Val-Leu;Demethylimipramine;Desipramine	Juvenile hormone III
M241T686	74-79-3;7200-25-1	74-79-3;7004-12-8	L-Arginine;DL-Arginine	L-Arginine;Amino acid(Arg-)
M243T600	56-73-5	59-56-3	D-Glucose 6-phosphate	D-Glucose 1-phosphate
M243T883	56-73-5	59-56-3;56-73-5	D-Glucose 6-phosphate	D-Glucose 1-phosphate;beta-D-Fructose 6-phosphate;D-Glucose 6-phosphate;D-Mannose 6-phosphate
M244T432	65-46-3;147-94-4	65-46-3	Cytidine;Cytarabine	Cytidine
M246T429	31023-25-3	#N/A	2-Methylbutyroylcarnitine	#N/A
M250T157	58-61-7	#N/A	Adenosine	#N/A
M252T250	4754-39-6;958-09-8;730-08-5	#N/A	5'-Deoxyadenosine;Deoxyadenosine;2'-Deoxyadenosine;Tyr-Ala	#N/A
M253T564	147-85-3	147-85-3;344-25-2	L-Proline	L-Proline;D-Proline
M258T791	28319-77-9;563-24-6	28319-77-9	Glycerophosphocholine;sn-Glycero-3-phosphocholine	sn-Glycero-3-phosphocholine
M258T442	2140-61-6	#N/A	5-Methylcytidine	#N/A
M258T718_1	28319-77-9;563-24-6	28319-77-9	Glycerophosphocholine;sn-Glycero-3-phosphocholine	sn-Glycero-3-phosphocholine
M268T301	58-61-7;NA	#N/A	Adenosine;Tyr-Ser	#N/A
M269T388	58-63-9;16220-07-8;1821-52-9	58-63-9	Inosine;Allopurinol riboside;Indolelactic acid	Inosine
M277T836	997-68-2	997-68-2	L-Saccharopine;Saccharopine	N6-(L-1,3-Dicarboxypropyl)-L-lysine
M279T52_1	4376-20-9	#N/A	Phthalic acid Mono-2-ethylhexyl Ester	#N/A
M282T514	15763-06-1	15763-06-1	1-Methyladenosine	1-Methyladenosine
M282T237	15763-06-1	#N/A	1-Methyladenosine	#N/A
M283T874	1071-23-4	1071-23-4	O-Phosphorylethanolamine;2-Aminoethyl dihydrogen phosphate	Ethanolamine phosphate
M284T471	118-00-3	118-00-3	Guanosine	Guanosine
M284T718	NA;303-49-1	#N/A	Ile-Asn;Nname,Clomipramine	beta-Alanyl-L-arginine;5-Phosphonooxy-L-lysine;gamma-L-Glutamylputrescine;beta-Alanyl-L-lysine
M285T565	146-80-5	146-80-5	Xanthosine	Xanthosine
M290T301	58-61-7	#N/A	Adenosine	Anhalonidine
M291T872	2387-71-5	2387-71-5	Argininosuccinic acid	N-(L-Arginino)succinate
M298T180	2457-80-9	#N/A	5'-S-Methyl-5'-thioadenosine;5'-Deoxy-5'-(methylthio)adenosine;5'-S-Methylthioadenosine	#N/A
M298T149	2457-80-9	#N/A	5'-S-Methyl-5'-thioadenosine;5'-Deoxy-5'-(methylthio)adenosine;5'-S-Methylthioadenosine	#N/A
M306T588	633-90-9;63-37-6;3616-08-8	#N/A	Cytidine 2',3'-cyclic monophosphoric acid;Cytidine 5'-monophosphate;5'-CMP;Cytidine-3',5'-cyclicmonophosphate	2',3'-Cyclic CMP
M324T832	63-37-6	63-37-6	5'-CMP;Cytidine 5'-monophosphate;Cytidine-5'-monophosphate	CMP
M330T484	634-01-5;60-92-4;61-19-8	60-92-4	Adenosine 2',3'-cyclic monophosphate;cAMP;Adenosine5'-monophosphate;Adenosine 3',5'-cyclic monophosphate;Adenosine 5'-monophosphate	3',5'-Cyclic AMP;2',3'-Cyclic AMP
M332T781	653-63-4	653-63-4	Deoxyadenosine monophosphate;2'-Deoxyadenosine 5'-monophosphate	dAMP
M337T332	26545-74-4	#N/A	MG(18:2(9Z,12Z)/0:0/0:0)[rac]	#N/A
M346T589	7665-99-8	7665-99-8;85-32-5	Guanosine 3',5'-cyclic monophosphate;cGMP;Guanosine-3',5'-cyclic monophosphate	3',5'-Cyclic GMP;GMP
M348T802	61-19-8;84-21-9	84-21-9;61-19-8	Adenosine5'-monophosphate;Adenosine 5'-monophosphate;Adenosine 3'-monophosphate	3'-AMP;AMP
M348T759	61-19-8;84-21-9	61-19-8;84-21-9	Adenosine 5'-monophosphate;Adenosine5'-monophosphate;Adenosine 3'-monophosphate	AMP;3'-AMP
M349T831	131-99-7	131-99-7	Inosine-5'-monophosphate;Inosine 5'-monophosphate (IMP)	IMP
M358T376	580-72-3	580-72-3	Matairesinol	Matairesinol
M365T798	61-19-8	84-21-9;61-19-8	Adenosine 5'-monophosphate;Adenosine5'-monophosphate	3'-AMP;AMP
M377T382	83-88-5	83-88-5	Riboflavin (Vitamin B2);(-)-Riboflavin	Riboflavin
M379T54	50-14-6	#N/A	Vitamin D2 (Ergocalciferol)	#N/A
M385T708	979-92-0	979-92-0	S-(5'-Adenosyl)-L-homocysteine;S-Adenosylhomocysteine;S-Adenosyl-L-homocysteine	S-Adenosyl-L-homocysteine
M386T871	63-38-7	63-38-7	Cytidine diphosphate (CDP)	CDP
M389T886	902-04-5	902-04-5	deoxyguanosine 5'-monophosphate (dGMP)	dGMP
M391T357	136790-76-6	23068-65-7	RU-0211	(S)-Autumnaline
M410T820	58-64-0	1053-73-2;58-64-0;485-84-7	Adenosine 5'-diphosphate;ADP	Adenosine 3',5'-bisphosphate;ADP;Adenylyl sulfate
M414T798	61-19-8	84-21-9;61-19-8	Adenosine 5'-monophosphate;Adenosine5'-monophosphate	3'-AMP;AMP
M428T769	58-64-0;29886-19-9	485-84-7;1053-73-2;58-64-0	Adenosine_Diphosphate;Adenosine 5'-diphosphate;ADP;2',3'-Di-O-acetyladenosine	Adenylyl sulfate;Adenosine 3',5'-bisphosphate;ADP
M428T812	58-64-0;29886-19-9	1053-73-2;58-64-0;485-84-7	Adenosine_Diphosphate;Adenosine 5'-diphosphate;ADP;2',3'-Di-O-acetyladenosine	Adenosine 3',5'-bisphosphate;ADP;Adenylyl sulfate
M428T803	58-64-0;29886-19-9	1053-73-2;58-64-0	Adenosine_Diphosphate;Adenosine 5'-diphosphate;ADP;2',3'-Di-O-acetyladenosine	Adenosine 3',5'-bisphosphate;ADP
M447T832	3036-18-8	3036-18-8	CDP-ethanolamine	CDP-ethanolamine;(R)-4'-Phosphopantothenoyl-L-cysteine
M489T825	987-78-0	987-78-0	Cytidine 5'-diphosphocholine;Cytidine diphosphate choline (CDPcholine)	CDP-choline
M496T339	17364-16-8	#N/A	1-Palmitoyl-sn-glycero-3-phosphocholine;1-Palmitoyllysophosphatidylcholine	#N/A
M537T388	58-63-9;16220-07-8	#N/A	Inosine;Allopurinol riboside	#N/A
M550T322	86288-90-1	#N/A	1-O-(cis-9-Octadecenyl)-2-O-acetyl-sn-glycero-3-phosphocholine	#N/A
M567T471	118-00-3	118-00-3	Guanosine	Guanosine
M608T803	7277-98-7	2956-16-3;528-04-1	UDP-N-acetyl-D-galactosamine;Uridine 5'-diphospho-N-acetylgalactosamine	UDP-alpha-D-galactose;UDP-N-acetyl-alpha-D-glucosamine
M613T935	27025-41-8	27025-41-8	Glutathione, oxidized	Glutathione disulfide
M625T803	7277-98-7	528-04-1	UDP-N-acetyl-D-galactosamine	UDP-N-acetyl-alpha-D-glucosamine
M628T35	404-86-4	#N/A	Capsaicin	#N/A
M744T930	53-59-8	53-59-8	.beta.-Nicotinamide adenine dinucleotide phosphate;Nicotinamide Adenine Dinucleotide Phosphate (NADP+)	NADP+
M757T828	56432-02-1	5959-90-0	Diadenosine triphosphate	P1,P3-Bis(5'-adenosyl) triphosphate
M759T83_1	130614-06-1;116457-99-9	#N/A	1-Hexadecanoyl-2-octadecadienoyl-sn-glycero-3-phosphocholine;Thioetheramide-PC	#N/A
M759T256_1	130614-06-1;116457-99-9	#N/A	1-Hexadecanoyl-2-octadecadienoyl-sn-glycero-3-phosphocholine;Thioetheramide-PC	#N/A
M775T269	116457-99-9	#N/A	Thioetheramide-PC	#N/A
M781T82_1	130614-06-1;116457-99-9	#N/A	1-Hexadecanoyl-2-octadecadienoyl-sn-glycero-3-phosphocholine;Thioetheramide-PC	#N/A
M781T255	130614-06-1;116457-99-9	#N/A	1-Hexadecanoyl-2-octadecadienoyl-sn-glycero-3-phosphocholine;Thioetheramide-PC	#N/A
M786T736	146-14-5	146-14-5	Flavin adenine dinucleotide (FAD)	FAD
M797T248	116457-99-9	#N/A	Thioetheramide-PC	#N/A
M803T252_1	130614-06-1;116457-99-9	#N/A	1-Hexadecanoyl-2-octadecadienoyl-sn-glycero-3-phosphocholine;Thioetheramide-PC	#N/A
M123T88	98-92-0	#N/A	Nicotinamide;Niacinamide	#N/A
M123T112	98-92-0	#N/A	Nicotinamide;Niacinamide	#N/A
M138T517	535-83-1	118-92-3	Trigonelline	Anthranilate
M170T701	368-16-1	368-16-1	3-Methyl-L-histidine	N(pi)-Methyl-L-histidine
M251T722	636-58-8;NA	636-58-8	.gamma.-Glu-Cys;gamma-Glu-Cys;Glu-Cys	gamma-L-Glutamyl-L-cysteine;2-(Acetamidomethylene)succinate;(2S,4S)-4-Hydroxy-2,3,4,5-tetrahydrodipicolinate
M253T533	111988-49-9	#N/A	Thiacloprid	(R)-5-Phosphomevalonate
M267T64	194992-44-4	#N/A	Acetochlor-OXA	#N/A
M335T879	1094-61-7	1094-61-7	.beta.-Nicotinamide mononucleotide;beta-Nicotinamide mononucleotide	Nicotinamide D-ribonucleotide
M364T861	85-32-5	85-32-5	Guanosine 5'-monophosphate	GMP
M102T651	7418-61-3	7418-61-3	Betaine aldehyde cation	Betaine aldehyde
M102T560	7418-61-3	7418-61-3	Betaine aldehyde cation	Betaine aldehyde
M104T685_2	56-12-2;96-48-0	56-12-2	.gamma.-Aminobutyric acid;4-Hydroxybutanoic acid lactone	4-Aminobutanoate
M104T120	2835-82-7	#N/A	3-Aminobutanoic acid	#N/A
M104T488	62-49-7	#N/A	Choline cation	#N/A
M107T61	111-46-6	#N/A	Diethylene glycol	#N/A
M117T503	1184-78-7	1184-78-7	Trimethylamine N-oxide	Trimethylamine N-oxide
M118T493_2	107-43-7	107-43-7	Betaine	Betaine
M118T478	107-43-7	107-43-7	Betaine	Betaine
M118T587	107-43-7	1119-48-8;72-18-4;660-88-8;107-43-7;6600-40-4	Betaine	4-Methylaminobutyrate;L-Valine;5-Aminopentanoate;Betaine;L-Norvaline
M122T512	77-86-1	591-81-1;625-72-9	Tris(hydroxymethyl)aminomethane	2-Hydroxybutanoic acid;4-Hydroxybutanoic acid;(S)-3-Hydroxyisobutyrate;(R)-3-Hydroxybutanoate;(S)-3-Hydroxybutanoate
M123T545	111-30-8	123-08-0;65-85-0;123-54-6;100-83-4	Glutaraldehyde	4-Hydroxybenzaldehyde;Benzoate;Pentane-2,4-dione;3-Hydroxybenzaldehyde
M126T533_2	107-35-7	107-35-7	Taurine	Taurine
M126T540	2835-82-7	1118-68-9;3913-67-5;56-12-2	3-Aminobutanoic acid	N,N-Dimethylglycine;N-Ethylglycine;N-Methyl-L-alanine;4-Aminobutanoate;(S)-2-Aminobutanoate
M127T728	873-83-6	#N/A	6-Aminouracil	(R)-2-Ethylmalate;(2R,3S)-2,3-Dimethylmalate;(R)-3,3-Dimethylmalate;3-Ethylmalate;(S)-2-(Hydroxymethyl)glutarate
M136T301	73-24-5	73-24-5	Adenine	Adenine
M136T457	73-24-5	73-24-5	Adenine	Adenine
M136T803	73-24-5	#N/A	Adenine	#N/A
M136T281	73-24-5	#N/A	Adenine	#N/A
M137T388_2	68-94-0	68-94-0	Hypoxanthine	Hypoxanthine
M137T295_2	68-94-0	93-09-4;574-96-9	Hypoxanthine	2-Naphthoic acid;1-Hydroxy-2-naphthaldehyde
M143T533	107-35-7	107-35-7	Taurine	Taurine
M146T696	10329-41-6	#N/A	(3-Carboxypropyl)trimethylammonium cation	#N/A
M152T472_2	73-40-5	73-40-5;97-67-6;636-61-3	Guanine	Guanine;(S)-Malate;(R)-Malate
M163T712	516-05-2	#N/A	Methylmalonic acid	#N/A
M168T554	6290-49-9	625-72-9	Methyl methoxyacetate	(R)-3-Hydroxybutanoate
M176T727	997-55-7	997-55-7	N-Acetyl-L-aspartic acid	N-Acetyl-L-aspartate
M176T724	908055	344-25-2	N-Carboxyethyl-.gamma.-aminobutyric acid	D-Proline
M180T75	68208-18-4	#N/A	3-Amino-3-(4-methylphenyl)propionic acid	#N/A
M189T721_2	1946-82-3;692-04-6	692-04-6	N.alpha.-Acetyl-L-lysine;N.epsilon.-Acetyl-L-lysine	N6-Acetyl-L-lysine
M195T111	112-60-7;111-90-0	#N/A	Tetraethylene glycol;Diethylene glycol monoethyl ether	#N/A
M195T94	112-60-7;111-90-0	#N/A	Tetraethylene glycol;Diethylene glycol monoethyl ether	#N/A
M199T695	1948-31-8;52788-02-0	99-16-1	Ala-Ala;L-Alanyl-.beta.-alanine	Allantoate
M203T657	71835-80-8	112240-59-2	Pro-Ser	Proclavaminic acid
M203T471	3303-37-5;3303-34-2;NA	481-37-8	L-Alanyl-L-norleucine;Ala-Leu;Ala-Ile	Ecgonine
M204T196	34284-75-8	#N/A	4-(2-Aminoethyl)benzenesulfonyl fluoride	#N/A
M207T62	143-22-6	#N/A	Triethylene glycol monobutyl ether	#N/A
M210T291	6976-37-0	#N/A	2,2-Bis[hydroxymethyl]-2,2',2''-nitrilotriethanol	#N/A
M213T586	2578-58-7;NA	53054-07-2;4430-97-1 25520-73-4	His-Gly;Gly-His	N(omega)-Hydroxyarginine;Dopaquinone;beta-Hydroxyarginine;L-Hydroxyarginine
M215T188	513-86-0	#N/A	3-Hydroxy-2-butanone	#N/A
M219T79	1210-83-9	#N/A	N-Acetyl-5-hydroxytryptamine	#N/A
M220T514	19246-18-5	19246-18-5	Cys-Gly	Cys-Gly
M223T104	51-84-3	#N/A	Acetylcholine cation	#N/A
M232T686	53054-07-2;18635-55-7	#N/A	L-Hydroxyarginine;Gly-Arg	#N/A
M232T816	53054-07-2	53054-07-2	L-Hydroxyarginine	N(omega)-Hydroxyarginine
M233T627	190374-70-0;212051-53-1	#N/A	Thioarginine;L-Thiocitrulline	N6-Acetyl-LL-2,6-diaminoheptanedioate;gamma-L-Glutamyl-L-2-aminobutyrate;4-(L-gamma-Glutamylamino)butanoate;N2-Succinyl-L-ornithine
M233T449	50299-12-2	#N/A	Thr-Leu	#N/A
M237T417	3918-87-4;3061-90-3	50-67-9	Phe-Ala;Ala-Phe	Serotonin;N-Hydroxyl-tryptamine
M239T669	63177-57-1	#N/A	2,5-Dihydroxycinnamic acid methyl ester	#N/A
M239T560	7365-45-9	59-92-7;544-05-8;2497-02-1;372-75-8	4-(2-Hydroxyethyl)piperazine-1-ethanesulfonic acid	3,4-Dihydroxy-L-phenylalanine;N,N-Dihydroxy-L-phenylalanine;N-Hydroxy-L-tyrosine;Arcaine;gamma-Glutamyl-gamma-aminobutyraldehyde
M239T124	112-50-5	#N/A	Tri(ethylene glycol) monoethyl ether	#N/A
M239T103	112-50-5	#N/A	Tri(ethylene glycol) monoethyl ether	#N/A
M244T676	NA;71835-80-8	112240-59-2	Pro-Gln;Pro-Ser	Proclavaminic acid;3-Hydroxy-N6,N6,N6-trimethyl-L-lysine
M245T285	58-96-8	#N/A	Uridine	#N/A
M245T327	NA;3303-31-9	#N/A	Ile-Ile;Ile-Leu;Leu-Leu;Leu-Ile	#N/A
M248T813	NA;53774-63-3	#N/A	Lys-Thr;N6-(1-Iminoethyl)-L-lysine	#N/A
M262T850	20556-18-7	#N/A	Lys-Asp	#N/A
M265T654	70-16-6	#N/A	Thiamine cation	N-Succinyl-L-glutamate
M276T760	17105-15-6;NA	28319-77-9	.gamma.-L-Glu-.epsilon.-L-Lys;Glu-Lys	sn-Glycero-3-phosphocholine
M276T856	17105-15-6	#N/A	.gamma.-L-Glu-.epsilon.-L-Lys	#N/A
M285T52	589-68-4	#N/A	Glycerol 1-myristate	#N/A
M290T849	15706-88-4	#N/A	Arg-Asp	Ophthalmate;Tabtoxin;Isotabtoxin
M293T791	60-00-4	60-00-4	Ethylenediaminetetraacetic acid	EDTA
M293T831	60-00-4	60-00-4	Ethylenediaminetetraacetic acid	EDTA
M313T345	542-44-9	#N/A	1-Palmitoylglycerol	#N/A
M313T52	542-44-9	#N/A	1-Palmitoylglycerol	#N/A
M313T276	542-44-9	#N/A	1-Palmitoylglycerol	#N/A
M314T463	1221504-67-1	57-47-6	2,8-Dimethyl-2-(.beta.-carboxyethyl)-6-hydroxychroman	Physostigmine
M323T680	19786-36-8	1883-12-1;52762-22-8	Pro-Tyr	3-Ketosucrose;Cellobiono-1,5-lactone;3-Ketolactose
M325T727	23745-85-9;15548-39-7;20869-27-6	13718-94-0;57-50-1;16462-44-5;69-79-4;63-42-3	3.alpha.-Mannobiose;2.alpha.-Mannobiose;4-O-.beta.-Galactopyranosyl-D-mannopyranose	Palatinose;Sucrose;Cellobiose;Maltose;Lactose
M325T845	23745-85-9;15548-39-7	70-18-8	3.alpha.-Mannobiose;2.alpha.-Mannobiose	Glutathione
M352T286	24587-41-5	#N/A	Phe-Trp	#N/A
M360T727	23745-85-9;15548-39-7;20869-27-6	13718-94-0;57-50-1;16462-44-5;69-79-4;63-42-3	3.alpha.-Mannobiose;2.alpha.-Mannobiose;4-O-.beta.-Galactopyranosyl-D-mannopyranose	Palatinose;Sucrose;Cellobiose;Maltose;Lactose
M360T765	23745-85-9;15548-39-7;20869-27-6;63-42-3	13718-94-0;57-50-1;16462-44-5;69-79-4;63-42-3	3.alpha.-Mannobiose;2.alpha.-Mannobiose;4-O-.beta.-Galactopyranosyl-D-mannopyranose;Lactose	Palatinose;Sucrose;Cellobiose;Maltose;Lactose
M360T676	15548-39-7;23745-85-9;20869-27-6	57-50-1	2.alpha.-Mannobiose;3.alpha.-Mannobiose;4-O-.beta.-Galactopyranosyl-D-mannopyranose	Sucrose
M384T805	32181-59-2	32181-59-2	N-Acetyl-D-lactosamine	N-Acetyllactosamine
M385T846	21482-12-2	979-92-0	Pentapropylene glycol	S-Adenosyl-L-homocysteine
M400T306	2364-67-2	2364-67-2	Palmitoyl-L-carnitine	L-Palmitoylcarnitine
M400T277	2364-67-2	2364-67-2	Palmitoyl-L-carnitine	L-Palmitoylcarnitine
M400T291	2364-67-2	2364-67-2	Palmitoyl-L-carnitine	L-Palmitoylcarnitine
M422T306	2364-67-2	2364-67-2	Palmitoyl-L-carnitine	L-Palmitoylcarnitine
M422T274	2364-67-2	2364-67-2	Palmitoyl-L-carnitine	L-Palmitoylcarnitine
M454T356_2	53862-35-4	#N/A	1-Palmitoyl-2-hydroxy-sn-glycero-3-phosphoethanolamine	3alpha,12alpha-Dihydroxy-5beta-chol-6-enoate
M454T332	53862-35-4	#N/A	1-Palmitoyl-2-hydroxy-sn-glycero-3-phosphoethanolamine	3alpha,12alpha-Dihydroxy-5beta-chol-6-enoate
M464T930	19046-78-7	19046-78-7	Adenylosuccinic acid	N6-(1,2-Dicarboxyethyl)-AMP
M468T343	20559-16-4	#N/A	1-Myristoyl-sn-glycero-3-phosphocholine	#N/A
M482T342	69747-55-3	#N/A	1-Stearoyl-2-hydroxy-sn-glycero-3-phosphoethanolamine	#N/A
M482T323	69747-55-3	#N/A	1-Stearoyl-2-hydroxy-sn-glycero-3-phosphoethanolamine	#N/A
M487T845	1109-28-0	#N/A	Maltotriose	#N/A
M505T845	1109-28-0;121123-33-9	#N/A	Maltotriose;3.alpha.,6.alpha.-Mannotriose	#N/A
M505T863	1109-28-0;121123-33-9	#N/A	Maltotriose;3.alpha.,6.alpha.-Mannotriose	#N/A
M510T346	74430-89-0	#N/A	1-O-Octadecyl-sn-glyceryl-3-phosphorylcholine	#N/A
M518T335_2	17364-16-8	#N/A	1-Palmitoyl-sn-glycero-3-phosphocholine	#N/A
M522T845	121123-33-9	#N/A	3.alpha.,6.alpha.-Mannotriose	#N/A
M522T820	121123-33-9;1109-28-0	#N/A	3.alpha.,6.alpha.-Mannotriose;Maltotriose	#N/A
M522T867	121123-33-9	#N/A	3.alpha.,6.alpha.-Mannotriose	#N/A
M522T329_3	19420-56-5	2238-90-6	1-Oleoyl-sn-glycero-3-phosphocholine	Psychosine
M522T313	19420-56-5	2238-90-6	1-Oleoyl-sn-glycero-3-phosphocholine	Psychosine
M524T812	20762-30-5	#N/A	Adenosine 5'-diphosphoribose	ADP-ribose
M524T304	19420-57-6	#N/A	1-Stearoyl-2-hydroxy-sn-glycero-3-phosphocholine	#N/A
M524T326	19420-57-6;74389-68-7	2238-90-6	1-Stearoyl-2-hydroxy-sn-glycero-3-phosphocholine;1-O-Hexadecyl-2-O-acetyl-sn-glyceryl-3-phosphorylcholine	Psychosine
M524T339_2	19420-57-6	#N/A	1-Stearoyl-2-hydroxy-sn-glycero-3-phosphocholine	#N/A
M540T350	52828-76-9	#N/A	Nonapropylene glycol	#N/A
M542T794	20762-30-5	#N/A	Adenosine 5'-diphosphoribose	ADP-ribose
M552T314	74389-69-8	#N/A	1-Octadecyl-2-acetyl-sn-glycero-3-phosphocholine	#N/A
M560T783	20762-30-5	#N/A	Adenosine 5'-diphosphoribose	ADP-ribose
M664T812	53-84-9	53-84-9	.beta.-Nicotinamide adenine dinucleotide	NAD+
M719T261	26662-94-2	#N/A	1-Palmitoyl-2-oleoyl-sn-glycero-3-phosphoethanolamine	#N/A
M719T84	26662-94-2	#N/A	1-Palmitoyl-2-oleoyl-sn-glycero-3-phosphoethanolamine	#N/A
M719T533	26662-94-2	#N/A	1-Palmitoyl-2-oleoyl-sn-glycero-3-phosphoethanolamine	#N/A
M761T83	26853-31-6	#N/A	2-Oleoyl-1-palmitoyl-sn-glycero-3-phosphocholine	#N/A
M761T256	26853-31-6	#N/A	2-Oleoyl-1-palmitoyl-sn-glycero-3-phosphocholine	#N/A
M783T82	26853-31-6	#N/A	2-Oleoyl-1-palmitoyl-sn-glycero-3-phosphocholine	#N/A
M783T254_1	26853-31-6	#N/A	2-Oleoyl-1-palmitoyl-sn-glycero-3-phosphocholine	#N/A
M785T82	146797-82-2	#N/A	Arachidonoylthiophosphorylcholine	#N/A
M785T253	146797-82-2	#N/A	Arachidonoylthiophosphorylcholine	#N/A
M787T82	4235-95-4	#N/A	1,2-dioleoyl-sn-glycero-3-phosphatidylcholine	#N/A
M787T253	4235-95-4	#N/A	1,2-dioleoyl-sn-glycero-3-phosphatidylcholine	#N/A
M797T77_1	130614-06-1	#N/A	1-Hexadecanoyl-2-octadecadienoyl-sn-glycero-3-phosphocholine	#N/A
M805T82	26853-31-6	#N/A	2-Oleoyl-1-palmitoyl-sn-glycero-3-phosphocholine	#N/A
M805T251	26853-31-6	#N/A	2-Oleoyl-1-palmitoyl-sn-glycero-3-phosphocholine	#N/A
M807T82	146797-82-2	#N/A	Arachidonoylthiophosphorylcholine	#N/A
M807T250	146797-82-2	#N/A	Arachidonoylthiophosphorylcholine	#N/A
M809T82	4235-95-4	#N/A	1,2-dioleoyl-sn-glycero-3-phosphatidylcholine	#N/A
M809T250	4235-95-4	#N/A	1,2-dioleoyl-sn-glycero-3-phosphatidylcholine	#N/A
M829T972	34620-76-3	#N/A	Maltopentaose	#N/A
M846T971	34620-76-3	#N/A	Maltopentaose	#N/A

## Sheet: Negative mode
Peak name	METLIN and MassBank (CAS ID)	MetDNA (CAS ID)	METLIN and MassBank (Compound name)	MetDNA (Compound name)
M89T409	10326-41-7	50-21-5	D-Lactic acid	Lactate
M89T121	10326-41-7	#N/A	D-Lactic acid	#N/A
M89T282	10326-41-7	83-67-0;611-59-6;58-55-9	D-Lactic acid	Theobromine;1,7-Dimethylxanthine;Theophylline
M103T726	300-85-6	#N/A	D(-)-beta-hydroxy butyric acid	#N/A
M104T692	56-45-1	56-45-1;302-84-1	L-Serine	L-Serine;Serine
M111T410	66-22-8	57-55-6;4254-14-2;504-63-2	Uracil	Propane-1,2-diol;(S)-Propane-1,2-diol;(R)-Propane-1,2-diol;Propane-1,3-diol
M111T147_2	66-22-8	#N/A	Uracil	#N/A
M114T727	557-24-4	56-84-8;1783-96-6;298-12-4	Maleamic acid	L-Aspartate;D-Aspartate;Glyoxylate
M114T565	147-85-3	344-25-2;147-85-3	L-Proline	D-Proline;L-Proline
M117T713_2	110-15-6	110-15-6	Succinic acid	Succinate
M122T388	59-67-6;55-22-1	59-67-6	Niacin (Nicotinic acid);Isonicotinic acid;Nicotinic acid	Nicotinate
M124T534_2	107-35-7	107-35-7	Taurine	Taurine
M124T222	107-35-7	#N/A	Taurine	Blue pigment
M125T558	625-72-9	#N/A	3R-hydroxy-butanoic acid	#N/A
M131T544	58-86-6;50-69-1;1114-34-7	147-81-9;50-69-1;58-86-6	D-(+)-Xylose;D-Ribose;D-(-)-Lyxose	alpha-D-Lyxose;L-Arabinose;D-Ribose;D-Xylose
M131T717	58-86-6;50-69-1;1114-34-7	#N/A	D-(+)-Xylose;D-Ribose;D-(-)-Lyxose	2-(Hydroxymethyl)-4-oxobutanoate
M131T694	70-47-3;557-24-4	70-47-3	L-Asparagine;Maleamic acid	L-Asparagine
M133T765	636-61-3	97-67-6	D-(+)-Malic acid	(S)-Malate
M134T302	73-24-5	73-24-5	Adenine	Adenine
M134T281	73-24-5	73-24-5	Adenine	Adenine
M135T297	315-30-0	68-94-0	Allopurinol	Hypoxanthine
M137T63	69-72-7;99-06-9;99-96-7	#N/A	Salicylic acid;m-Salicylic acid;p-Salicylic acid;4-hydroxy-benzoate	#N/A
M138T62	100-02-7	#N/A	4-Nitrophenol	#N/A
M141T647	3184-35-8	3184-35-8	Oxoadipic acid	2-Oxoadipate
M145T677	328-50-7	328-50-7	Oxoglutaric acid	2-Oxoglutarate;5-Hydroxy-2,4-dioxopentanoate
M145T334	108-80-5	#N/A	Cyanuric acid	#N/A
M145T686	56-85-9	56-45-1;302-84-1;312-84-5;5959-95-5;56-85-9	L-Glutamine	L-Serine;Serine;D-Serine;D-Glutamine;L-Glutamine
M146T733_2	56-86-0	56-86-0	L-Glutamate	L-Glutamate
M148T513	63-68-3	63-68-3	L-Methionine	L-Methionine
M149T544	58-86-6;1114-34-7;50-69-1;2042-27-5	96-26-4;503-66-2;147-81-9;50-69-1;58-86-6	D-(+)-Xylose;D-(-)-Lyxose;D-Ribose;L-Ribulose	Glycerone;3-Hydroxypropanoate;alpha-D-Lyxose;L-Arabinose;D-Ribose
M149T294	50-69-1;1114-34-7;58-86-6;2042-27-5	50-69-1	D-Ribose;D-(-)-Lyxose;D-(+)-Xylose;L-Ribulose	D-Ribose
M151T382	69-89-6	69-89-6;759-05-7	Xanthine	Xanthine;3-Methyl-2-oxobutanoic acid;5-Oxopentanoate
M151T438	7643-75-6;488-82-4;488-81-3	56-81-5	L-Arabitol;D-Arabitol;Ribitol	Glycerol
M153T489	17181-54-3	79-11-8;110-15-6;516-05-2	Glycerol 2-phosphate	Chloroacetic acid;Succinate;Methylmalonate;Glycerol 1,2-cyclic phosphate;Propanoyl phosphate
M153T730	17181-54-3	17989-41-2	Glycerol 2-phosphate	sn-Glycerol 3-phosphate
M154T723	71-00-1;104-98-3	71-00-1	L-Histidine;Urocanic acid	L-Histidine
M157T323	97-59-6	#N/A	Allantoin	(S)-Allantoin;(R)(-)-Allantoin
M159T394	3184-35-8;3327-64-8	1128-23-0	Oxoadipic acid;Gulonolactone	L-Gulono-1,4-lactone
M161T846	492-62-6	57-48-7;6422-34-0;26566-61-0;26372-13-4;52-90-4	alpha-D-Glucose	D-Fructose;L-Rhamnonate;D-Fuconate;Galactose;L-Fuconate
M162T883	1071-23-4	1071-23-4	O-Phosphorylethanolamine	Ethanolamine phosphate
M164T675	3226-65-1;62697-73-8	3226-65-1	L-Methionine S-oxide;DL-Methionine sulfoxide	L-Methionine S-oxide;L-Methionine (R)-S-oxide;L-Methionine (S)-S-oxide
M164T463	63-91-2;TRUE;150-30-1	63-91-2	L-Phenylalanine;DL-Phenylalanine	L-Phenylalanine
M167T596	69-93-2	462-88-4;557-24-4;70-47-3;110-94-1	Uric acid	3-Ureidopropionate;Maleamate;L-Asparagine;4-Hydroxy-2-oxopentanoate;2-(Hydroxymethyl)-4-oxobutanoate
M168T669	498-40-8	13100-82-8	Cysteic acid	L-Cysteate
M171T806	17181-54-3;57-03-4	17989-41-2	Glycerol 2-phosphate;Glycerol-2-phosphate;rac-Glycerol 3-phosphoate	sn-Glycerol 3-phosphate
M171T719	17181-54-3;57-03-4	17989-41-2	Glycerol 2-phosphate;Glycerol-2-phosphate;rac-Glycerol 3-phosphoate	sn-Glycerol 3-phosphate
M171T79	334-48-5	334-48-5	Capric acid	Decanoic acid
M175T679	50-81-7	127-17-3	L-Ascorbic acid	Pyruvate
M176T590	3646-68-2	4836-52-6	D-Glucosaminic acid;Glucosaminic acid	L-Aspartate 4-semialdehyde;L-2-Amino-3-oxobutanoic acid;(4S,5R)-4,5,6-Trihydroxy-2-iminohexanoate;L-Histidinol;(2Z,4S,5R)-2-Amino-4,5,6-trihydroxyhex-2-enoate
M177T559	3327-64-8	1128-23-0	Gulonolactone	L-Gulono-1,4-lactone
M179T727	87-9-8;57-48-7	87-81-0;96-26-4;503-66-2	myo-Inositol;D-Fructose	D-Tagatose;Glycerone;3-Hydroxypropanoate
M179T544	492-62-6;57-48-7;3458-28-4	503-66-2;96-26-4;3458-28-4 31103-86-3;2595-97-3;492-62-6	alpha-D-Glucose;D-Fructose;D-(+)-Mannose	3-Hydroxypropanoate;Glycerone;D-Mannose;D-Allose;alpha-D-Glucose
M179T847	3458-28-4;492-62-6;57-48-7	57-48-7;6422-34-0;26566-61-0;26372-13-4	D-(+)-Mannose;alpha-D-Glucose;D-Fructose	D-Fructose;L-Rhamnonate;D-Fuconate;Galactose;L-Fuconate
M179T676	3458-28-4;492-62-6;57-48-7	26566-61-0;6422-34-0;26372-13-4;57-48-7;496-55-9	D-(+)-Mannose;alpha-D-Glucose;D-Fructose	Galactose;L-Rhamnonate;D-Fuconate;L-Fuconate;D-Fructose
M179T765	3458-28-4;492-62-6;57-48-7	26566-61-0;6422-34-0;26372-13-4;57-48-7;496-55-9	D-(+)-Mannose;alpha-D-Glucose;D-Fructose	Galactose;L-Rhamnonate;D-Fuconate;L-Fuconate;D-Fructose
M179T481	57-48-7;492-62-6;3458-28-4	492-62-6;2595-97-3;3458-28-4 31103-86-3;87-79-6;53188-23-1	D-Fructose;alpha-D-Glucose;D-(+)-Mannose	alpha-D-Glucose;D-Allose;D-Mannose;L-Sorbose;beta-D-Fructose
M179T869	3458-28-4;492-62-6;57-48-7	#N/A	D-(+)-Mannose;alpha-D-Glucose;D-Fructose	#N/A
M181T647	3184-35-8	3184-35-8	Oxoadipic acid	2-Oxoadipate
M181T544	50-70-4;488-45-9;149-32-6	2418-52-2;50-70-4;69-65-8;488-45-9;608-66-2	D-Sorbitol;L-Iditol;Erythritol	D-Threitol;D-Sorbitol;Mannitol;L-Iditol;Galactitol
M182T51	6381-61-9	#N/A	Saccharin	#N/A
M182T68	82-82-6	#N/A	4-Pyridoxic acid	#N/A
M183T41	51-28-5	#N/A	2,4-Dinitrophenol	#N/A
M187T632	123-99-9	#N/A	Methyl N-(a-methylbutyryl)glycine	#N/A
M187T190	14292-26-3;5561-87-5	#N/A	3-Hydroxycapric acid	#N/A
M188T324	492-27-3	492-27-3	Kynurenic acid	4-Hydroxy-2-quinolinecarboxylic acid
M188T716	1188-37-0	1188-37-0	N-Acetyl-L-glutamic acid	N-Acetyl-L-glutamate
M190T355	1115-47-5	51-41-2;1138-80-3;65-23-6	N-Acetyl-DL-methionine	5-Fluorocyclohexadiene-cis,cis-1,2-diol-1-carboxylate;4-Fluorocyclohexadiene-cis,cis-1,2-diol-1-carboxylate;2-Fluorocyclohexadiene-cis,cis-1,2-diol-1-carboxylate;L-Noradrenaline;N-Benzyloxycarbonylglycine
M193T807	17181-54-3	17989-41-2	Glycerol 2-phosphate	sn-Glycerol 3-phosphate
M193T716	669-90-9	685-73-4;6556-12-3	2-keto-D-Gluconic acid	D-Galacturonate;D-Glucuronate
M196T575	2497-02-1	59-92-7	N-Acetyl-L-Histidine	3,4-Dihydroxy-L-phenylalanine
M197T222	50-81-7	#N/A	L-Ascorbic acid	#N/A
M199T79	143-07-7	143-07-7	Lauric acid	Dodecanoic acid
M200T716	1071-23-4	1071-23-4	O-Phosphorylethanolamine	Ethanolamine phosphate
M207T270	625-72-9	2553-17-5	3R-hydroxy-butanoic acid	9-Oxononanoic acid
M213T642	190079-18-6	#N/A	1-Deoxy-D-xylulose-5-phosphate;1-Deoxy-D-xylulose 5-phosphate	1-Deoxy-D-xylulose 5-phosphate
M217T755	5875-41-2	#N/A	5-L-Glutamyl-L-alanine	(5-L-Glutamyl)-L-amino acid
M221T473	10036-64-3	#N/A	N-Acetyl-D-glucosamine	N5-Phenyl-L-glutamine
M221T416	10036-64-3	#N/A	N-Acetyl-D-glucosamine	N5-Phenyl-L-glutamine
M227T767	138-08-9	138-08-9	Phosphoenol pyruvate	Phosphoenolpyruvate
M227T77	544-63-8	544-63-8	Myristic acid	Tetradecanoic acid
M229T825	142-10-9;591-57-1;20915;13137-52-5;551-85-9	57-04-5;4300-28-1;591-59-3	Glyceraldehyde-3-phosphate;D-Glyceraldehyde 3-phosphate;Dihydroxyacetone phosphate;D-Arabinose 5-phosphate;D-Ribulose 5-phosphate	Glycerone phosphate;D-Ribose 5-phosphate;Glyceraldehyde 3-phosphate
M233T53	1811-23-0	#N/A	Confertifoline	#N/A
M235T220	50-81-7	#N/A	L-Ascorbic acid	3-Hydroxy-4-hydroxymethyl-2-methylpyridine-5-carboxylate
M239T727	3458-28-4;492-62-6;57-48-7	87-81-0	D-(+)-Mannose;alpha-D-Glucose;D-Fructose	D-Tagatose
M239T544	3458-28-4;492-62-6;57-48-7	3646-73-9;3458-28-4 31103-86-3;2595-97-3;492-62-6;87-79-6	D-(+)-Mannose;alpha-D-Glucose;D-Fructose	alpha-D-Galactose;D-Mannose;D-Allose;alpha-D-Glucose;L-Sorbose
M241T740	59-56-3	2255-14-3;59-56-3	Glucose 1-phosphate	alpha-D-Galactose 1-phosphate;D-Glucose 1-phosphate
M251T320	890-38-0	890-38-0	Deoxyinosine	Deoxyinosine
M253T75	373-49-9	373-49-9	cis-9-palmitoleic acid	(9Z)-Hexadecenoic acid
M253T51	373-49-9	#N/A	cis-9-palmitoleic acid	#N/A
M258T773	2152-75-2;NA	2152-75-2	D-Glucosamine 1-phosphate;Glucosamine-1P	alpha-D-Glucosamine 1-phosphate;O-Phospho-L-homoserine
M259T866	27251-84-9;56-73-5;643-13-0;3672-15-9;15978-07-1;15978-08-2;585-18-2;2255-14-3	56-73-5;643-13-0;15978-08-2;585-18-2	Mannose 1-phosphate;D-Glucose-6-phosphate;D-Fructose-6-phosphate;D-Mannose-6-phosphate;D-Fructose 6-phosphate;D-Glucose 6-phosphate;D-Mannose 6-phosphate;alpha-D-(+)-mannose-1-phosphate;D-Fructose 1-phosphate;D-Erythrose 4-phosphate;alpha-D-Galactose 1-phosphate	D-Mannose 1-phosphate;D-Glucose 6-phosphate;D-Mannose 6-phosphate;beta-D-Fructose 6-phosphate;beta-D-Fructose 2-phosphate
M259T885	27251-84-9;3672-15-9;643-13-0;56-73-5;15978-07-1;15978-08-2;585-18-2;2255-14-3	56-73-5;643-13-0;15978-08-2;585-18-2	Mannose 1-phosphate;D-Mannose-6-phosphate;D-Fructose-6-phosphate;D-Glucose-6-phosphate;D-Fructose 6-phosphate;D-Glucose 6-phosphate;D-Mannose 6-phosphate;alpha-D-(+)-mannose-1-phosphate;D-Fructose 1-phosphate;D-Erythrose 4-phosphate;alpha-D-Galactose 1-phosphate	D-Mannose 1-phosphate;D-Glucose 6-phosphate;D-Mannose 6-phosphate;beta-D-Fructose 6-phosphate;beta-D-Fructose 2-phosphate
M259T849	585-18-2;59-56-3;2255-14-3;15978-07-1;27251-84-9;3672-15-9	2255-14-3;59-56-3;585-18-2	D-Erythrose 4-phosphate;Glucose 1-phosphate;alpha-D-glucose-1-phosphate;alpha-D-Galactose-1-phosphate;alpha-D-(+)-mannose-1-phosphate;Mannose 1-phosphate;D-Mannose-6-phosphate	alpha-D-Galactose 1-phosphate;D-Glucose 1-phosphate;D-Erythrose 4-phosphate;D-Mannose 1-phosphate
M266T302	58-61-7	58-61-7	Adenosine	Adenosine
M277T75_2	463-40-1;506-26-3;73543-67-6	506-26-3;463-40-1;57-10-3	alpha-Linolenic Acid;gamma-Linolenic acid;9(S)-HODE	(6Z,9Z,12Z)-Octadecatrienoic acid;(9Z,12Z,15Z)-Octadecatrienoic acid;Hexadecanoic acid
M279T73_2	60-33-3;506-24-1;506-21-8	60-33-3	Linoleic acid;Stearolic acid;Linoelaidic Acid	Linoleate
M279T303	60-33-3;506-24-1;506-21-8	#N/A	Linoleic acid;Stearolic acid;Linoelaidic Acid	#N/A
M281T37	10537-47-0	#N/A	AG-17	#N/A
M281T342	112-80-1;112-79-8;693-72-1;593-39-5	#N/A	Oleic Acid;Elaidic Acid;Vaccenic acid;Petroselinic acid	#N/A
M281T301	112-80-1;112-79-8;693-72-1;593-39-5	#N/A	Oleic Acid;Elaidic Acid;Vaccenic acid;Petroselinic acid	#N/A
M281T273	112-80-1;112-79-8;693-72-1;593-39-5	#N/A	Oleic Acid;Elaidic Acid;Vaccenic acid;Petroselinic acid	#N/A
M282T472	118-00-3	118-00-3	Guanosine	Guanosine
M283T566	146-80-5	146-80-5	Xanthosine	Xanthosine
M283T73	57-11-4	57-11-4	Stearic acid	Octadecanoic acid
M285T186	505-54-4	#N/A	Hexadecanedioic acid	Hexadecanedioate
M287T62	547-81-9;362-05-0	#N/A	16b-Hydroxyestradiol;2-Hydroxyestradiol	#N/A
M289T865	4300-28-1;4151-19-3;13137-52-5;551-85-9	4300-28-1;551-85-9;2922-69-2;13137-52-5;56488-60-9	D-Ribose 5-phosphate;Ribulose 5-phosphate;D-Arabinose 5-phosphate;D-Ribulose 5-phosphate	beta-L-Arabinose 1-phosphate;L-Xylulose 1-phosphate;D-Ribose 5-phosphate;alpha-D-Ribose 1-phosphate;D-Ribulose 5-phosphate
M297T79	2443-39-2	2443-39-2	Nname,cis-9,10-Epoxystearic acid	cis-9,10-Epoxystearic acid;18-Hydroxyoleate
M300T660	6866-69-9	#N/A	N-Acetyl-alpha-D-glucosamine 1-phosphate	N-Acetyl-D-glucosamine 1-phosphate
M300T830	6866-69-9	#N/A	N-Acetyl-alpha-D-glucosamine 1-phosphate	N-Acetyl-D-glucosamine 1-phosphate
M301T72	10417-94-4	10417-94-4	Eicosapentaenoic Acid	(5Z,8Z,11Z,14Z,17Z)-Icosapentaenoic acid
M303T71	506-32-1	112-80-1;693-72-1	Arachidonic Acid (peroxide free)	(9Z)-Octadecenoic acid;(11E)-Octadecenoic acid
M303T37_2	506-32-1	#N/A	Arachidonic Acid (peroxide free)	#N/A
M306T888	70-18-8	70-18-8	Glutathione	Glutathione
M307T71	2091-39-6	#N/A	11(Z),14(Z)-Eicosadienoic Acid	#N/A
M309T70	26764-41-0	#N/A	2E-Eicosenoic acid	#N/A
M311T70	14721-66-5;506-30-9	14721-66-5;506-30-9	Phytanic Acid;Arachidic Acid	Phytanate;Icosanoic acid
M313T174	263399-34-4	#N/A	9,10-DiHOME	9,10-DHOME;12,13-DHOME;9,10,18-Trihydroxystearate
M319T51	79551-86-3	#N/A	20-HETE	#N/A
M323T557	520-33-2	#N/A	Hesperetin	#N/A
M325T69	2363-71-5	#N/A	Heneicosanoic acid	#N/A
M326T302_2	58-61-7	58-61-7	Adenosine	Adenosine
M328T519	60-92-4	60-92-4	cAMP	3',5'-Cyclic AMP
M328T483	60-92-4	60-92-4	cAMP	3',5'-Cyclic AMP
M337T68	112-86-7	112-86-7	13(Z)-Docosenoic Acid	Erucic acid
M339T90	51-98-9	#N/A	Norethindrone Acetate	#N/A
M339T69	112-85-6	112-85-6	Docosanoic acid	Docosanoic acid
M341T727	69-79-4;16462-44-5;4618-18-2;5965-66-2;554-91-6	57-50-1;16462-44-5;99-20-7;499-40-1;585-99-9	Maltose;Cellobiose;Lactulose;Beta-d-lactose;Gentiobiose	Sucrose;Cellobiose;alpha,alpha-Trehalose;Isomaltose;Melibiose
M341T677	57-50-1;99-20-7;554-91-6;6614-35-3	57-50-1;99-20-7;499-40-1;585-99-9	Sucrose;alpha,alpha-Trehalose;Gentiobiose;6.alpha.-Mannobiose	alpha-D-Galactosyl-(1->3)-1D-myo-inositol;Sucrose;alpha,alpha-Trehalose;Isomaltose;Melibiose
M341T846	69-79-4;16462-44-5;4618-18-2;5965-66-2;554-91-6	63-42-3;69-79-4;16462-44-5	Maltose;Cellobiose;Lactulose;Beta-d-lactose;Gentiobiose	Lactose;Maltose;Cellobiose
M341T869	57-50-1;99-20-7;554-91-6;6614-35-3	57-50-1;99-20-7;499-40-1;585-99-9	Sucrose;alpha,alpha-Trehalose;Gentiobiose;6.alpha.-Mannobiose	Sucrose;alpha,alpha-Trehalose;Isomaltose;Melibiose
M341T765	554-91-6;57-50-1;99-20-7	585-99-9;499-40-1;57-50-1;99-20-7	Gentiobiose;Sucrose;alpha,alpha-Trehalose	Melibiose;Isomaltose;Sucrose;alpha,alpha-Trehalose
M346T802	61-19-8;902-04-5	61-19-8;902-04-5	Adenosine5'-monophosphate;deoxyguanosine 5'-monophosphate (dGMP);2'-Deoxyguanosine 5'-monophosphate;Adenosine 5'-monophosphate	AMP;dGMP
M347T833	131-99-7	131-99-7	Inosine 5'-monophosphate (IMP);Inosine-5'-monophosphate	IMP
M347T964	74-79-3	74-79-3	L-Arginine	L-Arginine
M353T68	2433-96-7	#N/A	Tricosanoic acid	#N/A
M360T832	6866-69-9	#N/A	N-Acetyl-alpha-D-glucosamine 1-phosphate	N-Acetyl-D-glucosamine 1-phosphate
M365T286	297-76-7	#N/A	Ethynodiol diacetate	#N/A
M365T67	506-37-6	506-37-6	Nervonic acid	(15Z)-Tetracosenoic acid
M367T68	557-59-5	557-59-5	Lignoceric acid	Tetracosanoic acid
M385T554	42016-02-4	#N/A	Cortisol 21-acetate	#N/A
M401T728	69-79-4;6614-35-3;554-91-6;16462-44-5	69-79-4;63-42-3;16462-44-5;499-40-1;585-99-9	Maltose;6.alpha.-Mannobiose;Gentiobiose;Cellobiose	Maltose;Lactose;Cellobiose;Isomaltose;Melibiose
M401T677	57-50-1;99-20-7	57-50-1;99-20-7;499-40-1;585-99-9	Sucrose;alpha,alpha-Trehalose	alpha-D-Galactosyl-(1->3)-1D-myo-inositol;Sucrose;alpha,alpha-Trehalose;Isomaltose;Melibiose
M401T851	69-79-4;554-91-6	69-79-4;63-42-3;16462-44-5;585-99-9	Maltose;Gentiobiose	Maltose;Lactose;Cellobiose;Melibiose
M435T330	22556-62-3;22002-87-5	#N/A	1-Oleoyl Lysophosphatidic Acid;1-Oleoyl-L-.alpha.-lysophosphatidic acid	#N/A
M435T315	22556-62-3;22002-87-5	#N/A	1-Oleoyl Lysophosphatidic Acid;1-Oleoyl-L-.alpha.-lysophosphatidic acid	#N/A
M435T329	22556-62-3;22002-87-5	#N/A	1-Oleoyl Lysophosphatidic Acid;1-Oleoyl-L-.alpha.-lysophosphatidic acid	#N/A
M455T76	544-63-8	544-63-8	Myristic acid	Tetradecanoic acid
M462T932	19046-78-7	19046-78-7	N6-(1,2-dicarboxyethyl)-AMP	N6-(1,2-Dicarboxyethyl)-AMP
M495T420	22556-62-3;22002-87-5	#N/A	1-Oleoyl Lysophosphatidic Acid;1-Oleoyl-L-.alpha.-lysophosphatidic acid	#N/A
M507T75	373-49-9	373-49-9	cis-9-palmitoleic acid	(9Z)-Hexadecenoic acid
M533T302	58-61-7	58-61-7	Adenosine	Adenosine
M540T794	119340-53-3	119340-53-3	Cyclic adenosine diphosphate ribose	ADP-ribose;Cyclic ADP-ribose
M555T75	463-40-1	463-40-1;506-26-3	alpha-Linolenic Acid	(9Z,12Z,15Z)-Octadecatrienoic acid;(6Z,9Z,12Z)-Octadecatrienoic acid
M558T783_2	20762-30-5;1109-75-7	#N/A	Adenosine 5'-diphosphoribose;N1-(5-Phospho-D-ribosyl)-AMP	ADP-ribose
M559T73_2	506-24-1;506-21-8;60-33-3	60-33-3	Stearolic acid;Linoelaidic Acid;Linoleic acid	Linoleate
M565T824	133-89-1	133-89-1;2956-16-3	UDP-glucose	dTDP-4-oxo-2,6-dideoxy-D-allose;UDP-glucose;UDP-alpha-D-galactose;dTDP-4-oxo-2,6-dideoxy-L-mannose;dTDP-4-oxo-2,6-dideoxy-D-glucose
M579T889	2616-64-0	#N/A	Uridine 5'-diphosphoglucuronic acid	UDP-glucuronate;UDP-D-galacturonate
M587T39	550-24-3	#N/A	Embelin	#N/A
M606T802	528-04-1;7277-98-7	528-04-1	Uridine diphosphate-N-acetylglucosamine;Uridine 5'-diphospho-N-acetylgalactosamine;Uridine 5'-diphospho-N-acetylglucosamine	UDP-N-acetyl-alpha-D-glucosamine
M611T937	27025-41-8	27025-41-8	Glutathione, oxidized	Glutathione disulfide
M639T52_1	79551-86-3	#N/A	20-HETE	#N/A
M679T43	51-98-9	#N/A	Norethindrone Acetate	#N/A
M790T410	104987-12-4	#N/A	Immunomycin	#N/A
M867T402	20562-02-1	#N/A	Solanine	#N/A
M118T253	#N/A	#N/A	Benzotriazole	#N/A
M150T63_1	934-34-9	#N/A	2-Hydroxybenzothiazole	#N/A
M185T95	591-59-3	#N/A	DL-Glyceraldehyde 3-phosphate	#N/A
M218T886	330-13-2	#N/A	4-Nitrophenyl phosphate	#N/A
M218T494	79-83-4	79-83-4	D-Pantothenic Acid;D-Pantothenic acid	Pantothenate
M267T389	58-63-9	58-63-9	Inosine	Inosine
M318T729	59-56-3	#N/A	alpha-D-glucose-1-phosphate	#N/A
M322T813	84-52-6	63-37-6;84-52-6	Cytidine-3'-monophosphate	CMP;3'-CMP
M346T761	84-21-9	902-04-5	Adenosine 3'-monophosphate	dGMP
M362T864	85-32-5	85-32-5	Guanosine 5'-monophosphate	GMP
M374T64_2	1534-35-6	#N/A	12alpha-Hydroxy-5beta-cholan-24-oic acid;12beta-Hydroxy-5beta-cholan-24-oic acid;7beta-Hydroxy-5beta-cholan-24-oic acid;3beta-Hydroxy-5beta-cholan-24-oic acid;7alpha-Hydroxy-5beta-cholan-24-oic acid	#N/A
M375T48	434-13-9;1534-35-6	434-13-9	7beta-Hydroxy-5beta-cholan-24-oic acid;3alpha-Hydroxy-5beta-cholan-24-oic acid;3beta-Hydroxy-5beta-cholan-24-oic acid;12beta-Hydroxy-5alpha-cholan-24-oic acid;12alpha-Hydroxy-5alpha-cholan-24-oic acid;12alpha-Hydroxy-5beta-cholan-24-oic acid;12beta-Hydroxy-5beta-cholan-24-oic acid	Lithocholic acid
M428T501	2955-27-3	#N/A	3alpha,7beta,12alpha-Trihydroxy-5beta-cholan-24-oic acid	#N/A
M503T847	1109-28-0;33404-34-1	1109-28-0	Maltotriose;D-(+)-Cellotriose	Maltotriose
M503T869	1109-28-0	1109-28-0	Maltotriose	Maltotriose
M503T931	1109-28-0;33404-34-1	1109-28-0	Maltotriose;D-(+)-Cellotriose	Maltotriose
M604T878_2	3123-67-9	3123-67-9	Guanosine 5'-diphosphate-D-mannose	GDP-mannose
M662T813	53-84-9	53-84-9	beta-Nicotinamide adenine dinucleotide	NAD+
M180T212	77337-76-9	#N/A	Acamprosate	#N/A
M180T61	77337-76-9	#N/A	Acamprosate	#N/A
M215T683	155-84-0	372-75-8	N-.alpha.-Acetyl-L-arginine	L-Citrulline;gamma-Glutamyl-beta-aminopropiononitrile
M215T79	53941-38-1	#N/A	3-Hydroxydodecanoic acid	#N/A
M237T560	7365-45-9	#N/A	4-(2-Hydroxyethyl)piperazine-1-ethanesulfonic acid	#N/A
M362T65	83982-06-3	#N/A	N-Palmitoyltaurine	#N/A
M452T357_2	53862-35-4	#N/A	1-Palmitoyl-2-hydroxy-sn-glycero-3-phosphoethanolamine	#N/A
M452T334	53862-35-4	#N/A	1-Palmitoyl-2-hydroxy-sn-glycero-3-phosphoethanolamine	#N/A
M452T494	53862-35-4	#N/A	1-Palmitoyl-2-hydroxy-sn-glycero-3-phosphoethanolamine	#N/A
M465T41	1256-86-6	#N/A	Cholesterol 3-sulfate	#N/A
M465T285	1256-86-6	#N/A	Cholesterol 3-sulfate	#N/A
M487T826	987-78-0	987-78-0	Cytidine 5'-diphosphocholine	CDP-choline
M611T441	51165-05-0	#N/A	Substance P (7-11)	#N/A
M611T427	51165-05-0	#N/A	Substance P (7-11)	#N/A
M671T83	91190-11-3	#N/A	1-Palmitoyl-2-linoleoyl-sn-glycero-3-phosphate	#N/A
M671T263	91190-11-3	#N/A	1-Palmitoyl-2-linoleoyl-sn-glycero-3-phosphate	#N/A
M673T351	62600-81-1	#N/A	1-Palmitoyl-2-oleoyl-sn-glycero-3-phosphate	#N/A

## Sheet: Definition of columns
Columns	Definition
Peak name	The name of peaks
METLIN and MassBank (CAS ID)	The CAS ID of metabolites annotated by METLIN or MassBank
MetDNA (KEGG ID)	The KEGG ID of metabolites annotated by MetDNA
METLIN and MassBank (Compound name)	The compound name of metabolites annotated by METLIN and MassBank
MetDNA (Compound name)	The compound name of metabolites annotated by MetDNA
