# Supplementary material for: Metabolic reaction network-based recursive metabolite annotation for untargeted metabolomics
Source: Nat Commun. 2019 Apr 3;10:1516. doi: 10.1038/s41467-019-09550-x (PMC6447530; doi:10.1038/s41467-019-09550-x)
Supplement: Supplementary file 11 — Supplementary Data 8 [file 41467_2019_9550_MOESM11_ESM.xlsx]

## Sheet: mz match only
m/z error tolerance is set as 25 ppm.
Peak.name	m/z	RT	Polarity	KEGG.ID	Adduct	mz.error	rt.error
M85T558	85.0284	558.494	Positive	C00109;C00164;C00232;C00349;C01380;C01438;C02022;C02045;C02648;C02718;C06002;C06144;C06195;C08057;C20382;C21030	M+H-H2O;M+H-H2O;M+H-H2O;M+H-H2O;M+Na;M+Na+HCOOH;M+H-2H2O;M+H-2H2O;M+H;M+H-H2O;M+H-H2O;M+H;M+H;M+H-H2O;M+H;M+H-H2O	1.41108750000285;1.41108750000285;1.41108750000285;1.41108750000285;4.60707500000268;4.60707500000268;1.41108750000285;1.41108750000285;1.41108750000285;24.65;1.41108750000285;1.41108750000285;24.65;24.65;24.65;1.41108750000285	29.71;29.33;28.82;28.97;9.80669449357455;28.72;2.2132583495403;2.2132583495403;29.23;28.52;28.97;29.9;9.27449719886443;2.84147511430535;29.72;28.97
M103T651	103.038	651.253	Positive	C00109;C00164;C00232;C00349;C00396;C00785;C01471;C02022;C02045;C02126;C05361;C06002;C21030;C21390;C21390	M+H;M+H;M+H;M+H;M+Na;M+H-2H2O;M+H+HCOOH;M+H-H2O;M+H-H2O;M+H-2H2O;2M+K;M+H;M+H;M+2Na-H;M-H+2Na	2.92283750003008;2.92283750003008;2.92283750003008;2.92283750003008;24.8;21.8172274999873;2.92283750003008;2.92283750003008;2.92283750003008;21.8172274999873;0.634220000002017;2.92283750003008;2.92283750003008;24.25;24.25	29.41;29.46;29.6;29.07;29.39;28.1610620444276;29.71;19.1896262805208;19.1896262805208;28.94;26.9673661156981;29.07;29.07;28.79;28.79
M104T652	104.042	651.733	Positive	C00565;C00565;C00580;C01353;C02193;C06555;C06748;C06748;C09814;C09815;C11822;C15488;C16933;C20249	M+2Na-H;M-H+2Na;M+CH3CN+H;M+CH3CN+H;M+H;M+H;M+2Na-H;M-H+2Na;M+H;M+H-H2O;M+H;M+CH3CN+H;M+Na;M+H	8.7742050000017;8.7742050000017;24.56;17.3297450000121;17.3297450000121;10.7536899999872;8.7742050000017;8.7742050000017;20.8105299999772;20.8105299999772;17.3297450000121;23.6677424999954;14.7923674999717;17.3297450000121	28.62;28.62;28.8;9.58633981334916;28.98;27.8288923623427;28.7;28.7;29.71;28.99;2.70074954986981;28.86;29.16;29.45
M110T388	110.034	388.193	Positive	C00519;C00940;C02086;C03458;C05516;C05572;C06611;C06612;C16621;C19721	M+H;M+H-2H2O;M+NH4;M+H-H2O;M+H-H2O;M+H-2H2O;M+NH4;M+NH4;M+H-H2O;M+H-H2O	17.2393949999972;24.34;17.2393949999972;24.34;2.41693999999626;24.34;6.99166749999591;6.99166749999591;2.41693999999626;24.34	28.61;28.51;2.83337676123938;29.3;29.66;29.84;29.16;29.16;29.01;29.08
M112T588	112.05	587.742	Positive	C00025;C00217;C00302;C00380;C00804;C00979;C01059;C01877;C01879;C02237;C02787;C02932;C03056;C03618;C03790;C03927;C04281;C04282;C05574;C05938;C05941;C05942;C06383;C11142	M+H-2H2O;M+H-2H2O;M+H-2H2O;M+H;M+CH3CN+H;M+H-2H2O;M+H;M+H-H2O;M+H-H2O;M+H-H2O;M+K;M+H;M+H;M+H-2H2O;M+H-2H2O;M+H;M+H-H2O;M+H-H2O;M+H-2H2O;M+H-2H2O;M+H-2H2O;M+H;M+Na;M+NH4	23.93;23.93;23.93;2.8671149999937;23.93;23.93;23.93;23.93;23.93;23.93;7.29196749997385;23.93;23.93;23.93;23.93;23.93;23.93;23.93;23.93;23.93;23.93;23.93;3.15104750001183;16.7892199999997	18.6502368774022;18.6502368774022;18.6502368774022;28.78;29.03;12.1405348475135;28.61;6.5870322393211;9.96643428866512;16.3674196409416;29.74;29.25;29.9;15.2665453062361;14.4489913125862;29.25;7.70732398147983;4.98230003801384;21.5208815247079;12.4419304446211;0.71123986024547;29.06;7.68023443263385;29.62
M116T728	116.034	727.744	Positive		NA	NA	NA
M119T388	119.035	388.435	Positive	C00042;C00262;C00511;C00546;C01620;C02170;C03277;C06142;C06142;C06608;C11272;C21389;C21389	M+H;M+H-H2O;M+H+HCOOH;M+H+HCOOH;M+H-H2O;M+H;M+H-2H2O;M+2Na-H;M-H+2Na;M+H-2H2O;M+Na;M+2Na-H;M-H+2Na	0.49058750001052;2.85278249997134;0.49058750001052;0.49058750001052;0.49058750001052;0.49058750001052;24.87;24.53;24.53;21.0961500000195;18.3347625000252;24.53;24.53	28.5;28.89;0.0685165411440353;1.70328754793684;28.95;29.59;9.20032894383129;28.93;28.93;3.41870251894502;29.86;28.57;28.57
M126T298	126.022	298.418	Positive	C00245;C00555;C00565;C00565;C01044;C01353;C02193;C03219;C03557;C06555;C06748;C06748;C09814;C11822;C15488;C16933;C16933;C18232;C20249;C20315;C20608;C20669	M+H;M+K;M+3Na-2H;M-2H+3Na;M+H-2H2O;M+CH3CN+Na;M+Na;M+K;M+H;M+Na;M+3Na-2H;M-2H+3Na;M+Na;M+Na;M+CH3CN+Na;M+2Na-H;M-H+2Na;M+H-H2O;M+Na;M+K;M+NH4;M+H-H2O	2.34717999997969;24.43;14.0058674999821;14.0058674999821;6.07992000002611;12.0980824999961;12.0980824999961;24.43;24.11;15.9853525000031;14.0058674999821;14.0058674999821;23.95;12.0980824999961;24.79;20.0240299999876;20.0240299999876;6.07992000002611;12.0980824999961;24.43;24.14;24.27	28.64;29.04;28.85;28.85;29.78;28.77;29.67;29.32;29.73;29.14;29.1;29.1;28.73;29.29;29.05;28.66;28.66;29.7661291981447;28.78;29.32;29.21;28.51
M133T513	133.031	512.747	Positive	C00090;C00246;C00246;C00466;C00466;C00530;C00544;C00802;C00810;C00810;C01161;C01751;C01769;C01769;C01839;C02137;C02560;C02632;C02632;C02724;C03057;C03198;C05130;C05343;C05577;C06207;C06672;C07087;C11527;C14109;C15571;C16215;C16364;C16364;C16630;C16631;C19779;C19779;C21291;C21291	M+Na;M+2Na-H;M-H+2Na;M+2Na-H;M-H+2Na;M+Na;M+H-2H2O;M+H;M+2Na-H;M-H+2Na;M+H-2H2O;M+Na;M+2Na-H;M-H+2Na;M+H-2H2O;M+H-H2O;M+Na;M+2Na-H;M-H+2Na;M+K;M+H-H2O;M+H-2H2O;M+Na;M+H-2H2O;M+H-2H2O;M+H-2H2O;M+H-2H2O;M+H-2H2O;M+H-2H2O;M+H-2H2O;M+Na;M+H-2H2O;M+2Na-H;M-H+2Na;M+H;M+H-H2O;M+2Na-H;M-H+2Na;M+2Na-H;M-H+2Na	12.2570750000506;18.2752375000206;18.2752375000206;18.2752375000206;18.2752375000206;12.2570750000506;6.23891250000952;16.2957524999996;18.2752375000206;18.2752375000206;6.23891250000952;12.2570750000506;18.2752375000206;18.2752375000206;6.23891250000952;6.23891250000952;15.8263599999486;18.2752375000206;18.2752375000206;5.17079499999795;6.23891250000952;6.23891250000952;15.8263599999486;6.238912…	29.41;29.83;29.83;28.69;28.69;29.24;29.35;9.49930504237699;28.69;28.69;29.77;28.8;28.69;28.69;28.92;29.19;29.81;28.73;28.73;29.66;29.68;20.5778080037325;29.12;20.5778080037325;29.14;28.98;29.65;29.62;20.5778080037325;28.96;29.41;7.73116564563606;29.61;29.61;29.7;14.0976563994714;5.97266587857455;5.97266587857455;28.52;28.52
M134T728	134.044	727.721	Positive	C00049;C00122;C00242;C00380;C00402;C01384;C02218;C02419;C06611;C06612;C13482;C19911;C21369;C21369	M+H;M+NH4;M+H-H2O;M+Na;M+H;M+NH4;M+H+HCOOH;M+H-H2O;M+CH3CN+H;M+CH3CN+H;M+H-2H2O;M+H;M+2Na-H;M-H+2Na	3.03200499999434;3.03200499999434;6.37537500004726;23.82;3.03200499999434;3.03200499999434;3.03200499999434;13.2809599999462;17.1333324999523;17.1333324999523;17.5735575000147;3.03200499999434;24.33;24.33	1.20889026453045;5.25355873172904;28.59;28.96;1.17475839783959;29.51;28.5352851057143;4.33095480946634;29.22;29.22;12.4357901045504;3.21767667417814;28.8;28.8
M134T706	134.044	705.995	Positive	C00049;C00122;C00242;C00380;C00402;C01384;C02218;C02419;C06611;C06612;C13482;C19911;C21369;C21369	M+H;M+NH4;M+H-H2O;M+Na;M+H;M+NH4;M+H+HCOOH;M+H-H2O;M+CH3CN+H;M+CH3CN+H;M+H-2H2O;M+H;M+2Na-H;M-H+2Na	2.65700499994637;2.65700499994637;6.00037499999928;24.31;2.65700499994637;2.65700499994637;2.65700499994637;13.6559599999941;17.5083325000003;17.5083325000003;17.9485575000626;2.65700499994637;23.62;23.62	4.15828385096373;2.11122971139633;29.45;28.71;1.84579865761361;28.87;24.6978836782349;7.18713963278398;28.67;28.67;15.0500063003019;6.10709824724915;28.83;28.83
M134T695	134.08	695.268	Positive	C00116;C00141;C00388;C00555;C01152;C01888;C01995;C03273;C03298;C05670;C05714;C06255;C20313	M+CH3CN+H;M+NH4;M+Na;M+H+HCOOH;M+H-2H2O;M+CH3COO+2H;M+CH3COO+2H;M+NH4;M+H-2H2O;M+CH3CN+Na;M+CH3CN+Na;M+NH4;M+H	3.39577999994845;3.39577999994845;23.87;3.39577999994845;21.3442849999979;3.39577999994845;3.39577999994845;3.39577999994845;21.3442849999979;23.87;23.87;3.39577999994845;3.39577999994845	25.7742223839231;28.66;7.00406920730487;29.51;2.03305185980917;25.1891744924812;29.73;29.86;29.23;27.5774163949029;28.7;29.43;29.01
M135T472	135.03	471.709	Positive	C00022;C00048;C00149;C00222;C00385;C00497;C00603;C02231;C02395;C03044;C03044;C03046;C03046;C03064;C05515;C20657;C20657;C21290;C21290	M+H+HCOOH;M+CH3COO+2H;M+H;M+H+HCOOH;M+H-H2O;M+H;M+H;M+NH4;M+K;M+2Na-H;M-H+2Na;M+2Na-H;M-H+2Na;M+H;M+H-2H2O;M+2Na-H;M-H+2Na;M+2Na-H;M-H+2Na	0.779012500018439;0.779012500018439;0.779012500018439;0.779012500018439;2.56435749996342;0.779012500018439;24.54;24.54;21.0942249999846;24.02;24.02;24.02;24.02;0.779012500018439;2.56435749996342;24.02;24.02;24.02;24.02	29.55;9.3806861741323;29.62;22.8971876907775;3.94403796791498;29.62;15.9297606105953;9.45026157115694;29.33;24.52623121279;24.52623121279;24.52623121279;24.52623121279;17.7007612106889;11.5515187666396;24.52623121279;24.52623121279;22.0321933255226;22.0321933255226
M137T388_2	137.047	388.214	Positive	C00160;C00184;C00186;C00256;C00262;C00414;C00577;C00872;C01013;C01147;C01620;C01880;C03071;C03228;C03277;C05565;C05669;C06548;C06608;C11427;C14091;C14101;C16310;C20892;C20893	M+CH3COO+2H;M+H+HCOOH;M+H+HCOOH;M+H+HCOOH;M+H;M+K;M+H+HCOOH;M+NH4;M+H+HCOOH;M+Na;M+H;M+Na;M+NH4;M+Na;M+H-H2O;M+H-2H2O;M+NH4;M+H+HCOOH;M+H-H2O;M+H-2H2O;M+H-2H2O;M+H-2H2O;M+K;M+H-2H2O;M+H-2H2O	4.32883750001167;4.32883750001167;4.32883750001167;4.32883750001167;0.985467499958759;24.6440499999778;4.32883750001167;23.7545974999875;4.32883750001167;24.54;4.32883750001167;24.54;23.7545974999875;24.54;23.7;23.7;23.7545974999875;4.32883750001167;24.9344000000207;19.0120624999679;19.0120624999679;19.0120624999679;24.6440499999778;23.7;23.7	21.1002727006559;27.2221199268017;12.0990320089686;12.0990320089686;29.68;29.21;22.397609785573;28.76;13.3107573991452;28.61;28.5;29.77;0.846567361449891;4.31857430005396;9.25210627372932;23.3334522196208;8.99413320910831;2.9965214811117;3.35972935069822;29.14;29.85;29.85;29.6;28.69;28.54
M138T388	138.049	388.325	Positive	C00108;C00148;C00163;C00424;C00568;C00763;C00937;C00969;C01004;C01250;C01678;C02287;C05235;C05999;C07090;C08276;C14279;C15533;C16281;C17366;C17367;C17530;C18091;C18170;C19830;C19831;C21248	M+H;M+Na;M+CH3CN+Na;M+CH3CN+Na;M+H;M+Na;M+CH3CN+Na;M+CH3CN+Na;M+H;M+H-2H2O;M+CH3COO+2H;M+NH4;M+CH3CN+Na;M+CH3CN+Na;M+CH3CN+H;M+NH4;M+CH3CN+H;M+H;M+H;M+H-2H2O;M+H-H2O;M+CH3CN+Na;M+CH3CN+Na;M+Na;M+H-H2O;M+H-H2O;M+H-2H2O	17.0588550000161;11.0406925000461;11.0406925000461;11.0406925000461;17.0588550000161;11.0406925000461;11.0406925000461;11.0406925000461;17.0588550000161;17.0588550000161;23.77;21.0814199999731;11.0406925000461;11.0406925000461;17.0588550000161;23.77;17.0588550000161;19.9160675000343;24.39;17.0588550000161;17.0588550000161;11.0406925000461;20.3994774999927;11.0406925000461;17.0588550000161;17.0588…	29.61;29.2143341499694;1.93449839819618;10.1599431537798;28.89;29.2939859070301;10.1599431537798;10.7817957822831;4.58536552258627;1.35409188913569;6.79717503091844;28.98;11.8403735353099;10.1599431537798;29.46;29.36;29.66;29.8;29.76;29.17;3.59647846484347;9.8601387324643;28.95;2.59003550347633;26.935619195389;25.4733458602374;28.6515497603373
M140T724	140.07	723.824	Positive	C00180;C00183;C00292;C00431;C00539;C00583;C00633;C00719;C00747;C01826;C02457;C02912;C02917;C03067;C06202;C15987;C15987;C20441;C20578	M+NH4;M+Na;M+H+HCOOH;M+Na;M+NH4;M+CH3CN+Na;M+NH4;M+Na;M+CH3COO+2H;M+Na;M+CH3CN+Na;M+CH3CN+Na;M+CH3CN+Na;M+NH4;M+NH4;M+Na;M+Na;M+CH3CN+H;M+CH3CN+H	3.03402999996649;2.98413250000351;3.03402999996649;2.98413250000351;3.03402999996649;2.98413250000351;3.03402999996649;2.98413250000351;3.03402999996649;2.98413250000351;2.98413250000351;2.98413250000351;2.98413250000351;3.03402999996649;3.03402999996649;2.98413250000351;2.98413250000351;3.03402999996649;3.03402999996649	28.53;28.9;29.03;29.59;29.49;29.75;29.47;29.87;29.27;27.6647006108054;29.06;29.75;29.75;28.98;29.86;29.31;29.31;28.87;29.89
M143T592	143.081	591.79	Positive	C00114;C00986;C00993;C01234;C01659;C02656;C02926;C03153;C03767;C04687;C06231;C06442;C07345;C10454;C10478;C14082;C14098;C14602;C14604;C16657;C16671;C17234;C18351;C19777;C19929;C20905	M+K;M+Na+HCOOH;M+H-H2O;M+CH3CN+H;2M+H;M+H-H2O;M+CH3CN+H;M+H-H2O;M+H;M+H-H2O;M+H;M+H-H2O;M+Na;M+H-2H2O;M+H-2H2O;M+H;M+H;M+NH4;M+NH4;M+H-H2O;M+NH4;M+CH3CN+H;M+NH4;M+CH3CN+H;M+H-H2O;M+CH3CN+H	24.2586950000145;3.2615399999969;2.7566224999731;2.7566224999731;2.7566224999731;23.56;2.7566224999731;2.7566224999731;23.56;23.56;2.7566224999731;2.7566224999731;24.9;12.8134624999632;12.8134624999632;12.8134624999632;12.8134624999632;2.7566224999731;2.7566224999731;23.56;2.7566224999731;2.7566224999731;2.7566224999731;2.7566224999731;2.7566224999731;2.7566224999731	29.3411315245376;13.5335855594196;2.1973315649684;7.69488873723852;29.41;10.7747936432465;19.5385966513357;10.1702313506272;29.09;28.89;16.8472261267388;7.77431123014941;26.1043748473478;29.62;29.62;29.15;29.15;29.69;29.22;7.86346174313568;29.36;1.14884675205358;29.37;19.5385966513357;12.2766526280257;29
M144T687	144.065	687.078	Positive	C00109;C00164;C00232;C00329;C00349;C00396;C00571;C00571;C00956;C01046;C01077;C01104;C01108;C01214;C02183;C02207;C02262;C02752;C02814;C03210;C06002;C06234;C07585;C11101;C11918;C12212;C17581;C19694;C20718;C21030	M+CH3CN+H;M+CH3CN+H;M+CH3CN+H;M+H-2H2O;M+CH3CN+H;M+CH3CN+Na;M+2Na-H;M-H+2Na;M+H-H2O;M+H-H2O;M+H-H2O;M+Na+HCOOH;M+NH4;M+H-2H2O;M+NH4;M+H-H2O;M+H-2H2O;M+NH4;M+NH4;M+H-H2O;M+CH3CN+H;M+H-H2O;M+H-2H2O;M+NH4;M+NH4;M+H-2H2O;M+H-H2O;M+H-H2O;M+NH4;M+CH3CN+H	2.57060499997408;2.57060499997408;2.57060499997408;2.57060499997408;2.57060499997408;24.85;23.52;23.52;2.57060499997408;2.57060499997408;2.57060499997408;3.44755749999592;2.57060499997408;2.57060499997408;2.57060499997408;2.57060499997408;2.57060499997408;2.57060499997408;2.57060499997408;2.57060499997408;2.57060499997408;2.57060499997408;22.1694600000433;2.57060499997408;2.57060499997408;2.57060…	29.42;29.54;29.13;23.1361476782491;28.58;29.45;28.98;28.98;8.69194560947475;10.6685144747382;16.2691781188876;29.23;28.81;14.5707467901928;28.61;9.12459798453536;23.1361476782491;29.06;28.63;16.0211259281474;28.58;0.325889848117204;29.29;29.38;28.62;23.3627043071324;23.9335581343056;27.5196403280536;29.11;28.58
M144T558	144.101	558.494	Positive		NA	NA	NA
M145T558	145.049	558.494	Positive	C00031;C00095;C00124;C00137;C00153;C00159;C00221;C00247;C00267;C00503;C00511;C00546;C00583;C00737;C00738;C00764;C00795;C00854;C00854;C00922;C00984;C01088;C01487;C01582;C01680;C01719;C01720;C01757;C01825;C01906;C01934;C01989;C02295;C02336;C02360;C02373;C02373;C02488;C02782;C02930;C02991;C03652;C03761;C03827;C03979;C05380;C06153;C06159;C06468;C06485;C06756;C07111;C07130;C07208;C07212;C07480;C08492;…	M+H-2H2O;M+H-2H2O;M+H-2H2O;M+H-2H2O;M+Na;M+H-2H2O;M+H-2H2O;M+H-2H2O;M+H-2H2O;M+Na;2M+H;2M+H;M+Na+HCOOH;M+H-2H2O;M+H-2H2O;M+H-2H2O;M+H-2H2O;M+2Na-H;M-H+2Na;M+H;M+H-2H2O;M+H-H2O;M+H-2H2O;M+H-2H2O;M+H-2H2O;M+H-2H2O;M+H-2H2O;M+H;M+H-2H2O;M+H-2H2O;M+H-2H2O;M+H-H2O;M+H;M+H-2H2O;M+H-H2O;M+2Na-H;M-H+2Na;M+H-H2O;M+H-2H2O;M+H;M+H-H2O;M+H-H2O;M+H-H2O;M+H-H2O;M+H-H2O;M+H-2H2O;M+H-2H2O;M+H-H2O;M+H-2H2O;M+H-H2…	2.18458750005368;2.18458750005368;2.18458750005368;2.18458750005368;23.76;2.18458750005368;2.18458750005368;2.18458750005368;2.18458750005368;3.83357499998738;2.18458750005368;2.18458750005368;3.83357499998738;2.18458750005368;2.18458750005368;2.18458750005368;2.18458750005368;24.35;24.35;2.18458750005368;2.18458750005368;2.18458750005368;2.18458750005368;2.18458750005368;2.18458750005368;2.18458…	1.14045646509419;1.02509830471734;1.14045646509419;21.3034043512569;29.85;1.14045646509419;1.14045646509419;3.8211231130982;1.14045646509419;4.22130484053747;29.11;28.61;27.9233783642206;1.14045646509419;1.14045646509419;3.8211231130982;3.8211231130982;29.89;29.89;11.045247253387;1.14045646509419;15.188408279644;1.14045646509419;13.8517560517131;7.45316118541561;1.02509830471734;7.45316118541561;…
M146T558	146.052	558.486	Positive	C00082;C00168;C00383;C00715;C00813;C00940;C01010;C01146;C01842;C01842;C02796;C03066;C03079;C03290;C03982;C03982;C04368;C05572;C05834;C05947;C06324;C06338;C06343;C06415;C10974;C10974;C12455;C12455;C16472;C16473;C17255;C17255;C19491;C19491;C19567;C19579;C19712;C20312;C20312;C20639;C20651;C20807;C21065;C21308	M+H-2H2O;M+CH3CN+H;M+CH3CN+H;M+H-H2O;M+NH4;M+H;M+CH3CN+H;M+CH3CN+H;M+2Na-H;M-H+2Na;M+H;M+H-H2O;M+H-H2O;M+H-2H2O;M+2Na-H;M-H+2Na;M+H-2H2O;M+H;M+H-H2O;M+H-H2O;M+H;M+H;M+H;M+H;M+2Na-H;M-H+2Na;M+2Na-H;M-H+2Na;M+NH4;M+NH4;M+2Na-H;M-H+2Na;M+2Na-H;M-H+2Na;M+H-H2O;M+H-2H2O;M+H-2H2O;M+2Na-H;M-H+2Na;M+H-H2O;M+H-H2O;M+H-2H2O;M+H-2H2O;M+H-2H2O	21.6972799999837;16.4429950000056;16.4429950000056;13.0996249999527;11.6404399999936;16.4429950000056;11.6404399999936;16.4429950000056;9.66095500004371;9.66095500004371;21.6972799999837;16.4429950000056;16.4429950000056;21.6972799999837;9.66095500004371;9.66095500004371;21.6972799999837;16.4429950000056;21.6972799999837;16.4429950000056;21.6972799999837;21.6972799999837;21.6972799999837;21.69727…	5.83269851015527;0.0659563918382302;21.0790287502785;8.8705674882875;26.8481298420733;4.27320427209358;14.4731705431343;18.1928714790467;28.51;28.51;29.72;20.3942645892522;20.6055442282243;2.06027117926222;29.12;29.12;7.82923930703908;4.23636074319314;28.76;20.6055442282243;29.36;29.08;28.55;29.08;29.33;29.33;29.21;29.21;29.53;28.64;28.62;28.62;28.62;28.62;28.52;29.44;29.47;28.62;28.62;18.2405441…
M148T660	148.002	660.139	Positive	C00245;C02193;C02193;C03557;C06555;C06555;C09814;C09814;C11822;C11822;C14860;C16933;C16933;C19789;C20249;C20249	M+Na;M+2Na-H;M-H+2Na;M+Na;M+2Na-H;M-H+2Na;M+2Na-H;M-H+2Na;M+2Na-H;M-H+2Na;M+NH4;M+3Na-2H;M-2H+3Na;M+H-2H2O;M+2Na-H;M-H+2Na	5.50384249997649;8.94141999999931;8.94141999999931;23.57;19.1420149999999;19.1420149999999;24.68;24.68;8.94141999999931;8.94141999999931;22.5525449999964;23.18069250002;23.18069250002;3.09490500001175;8.94141999999931;8.94141999999931	12.158891455656;28.85;28.85;23.225556022851;29.4775211025656;29.4775211025656;29.21;29.21;4.0252967959682;4.0252967959682;29.56;28.73;28.73;28.91;29.09;29.09
M148T677	148.042	676.677	Positive	C00334;C00334;C00747;C00847;C00919;C00971;C01026;C01026;C01205;C01205;C02356;C02356;C02376;C02648;C02721;C02721;C02989;C03173;C03284;C03284;C03901;C04447;C04773;C05579;C05653;C06052;C06144;C06195;C07649;C11129;C11520;C11735;C11735;C12026;C14602;C14604;C15769;C15998;C15999;C15998;C15999;C16403;C16671;C18351;C20382;C21155	M+2Na-H;M-H+2Na;M+Na+HCOOH;M+H-2H2O;M+H-2H2O;M+H-H2O;M+2Na-H;M-H+2Na;M+2Na-H;M-H+2Na;M+2Na-H;M-H+2Na;M+Na;M+CH3CN+Na;M+2Na-H;M-H+2Na;M+H-H2O;M+CH3CN+H;M+2Na-H;M-H+2Na;M+H;M+H-2H2O;M+H-2H2O;M+H;M+H-H2O;M+H-H2O;M+CH3CN+Na;M+CH3CN+Na;M+NH4;M+H;M+K;M+2Na-H;M-H+2Na;M+H-2H2O;M+Na;M+Na;M+H-H2O;M+H-H2O;M+H-H2O;M+H-H2O;M+H-H2O;M+H-2H2O;M+Na;M+Na;M+CH3CN+Na;M+H-H2O	17.7026450000284;17.7026450000284;11.6844825000584;5.66632000001732;2.76077999998847;5.66632000001732;17.7026450000284;17.7026450000284;17.7026450000284;17.7026450000284;17.7026450000284;17.7026450000284;16.3989524999408;11.6844825000584;17.7026450000284;17.7026450000284;2.76077999998847;2.76077999998847;17.7026450000284;17.7026450000284;2.76077999998847;5.66632000001732;5.66632000001732;5.666320…	1.19374482199632;1.19374482199632;29.21;29.8800000000001;28.87;29.35;27.9519600946957;27.9519600946957;9.72330444041813;9.72330444041813;18.093630017452;18.093630017452;29.85;28.95;29.49;29.49;2.16397892370915;28.77;9.72330444041813;9.72330444041813;29.58;29.33;29.42;29.03;29.83;28.84;29.57;29.07;29.44;29.05;29.66;29.45;29.45;2.73067214760744;29.46;29.75;29.89;2.16397892370915;2.16397892370915;2.…
M148T514	148.042	513.855	Positive	C00334;C00334;C00747;C00847;C00919;C00971;C01026;C01026;C01205;C01205;C02356;C02356;C02376;C02648;C02721;C02721;C02989;C03173;C03284;C03284;C03901;C04447;C04773;C05579;C05653;C06052;C06144;C06195;C07649;C11129;C11520;C11735;C11735;C12026;C14602;C14604;C15769;C15998;C15999;C15998;C15999;C16403;C16671;C18351;C20382;C21155	M+2Na-H;M-H+2Na;M+Na+HCOOH;M+H-2H2O;M+H-2H2O;M+H-H2O;M+2Na-H;M-H+2Na;M+2Na-H;M-H+2Na;M+2Na-H;M-H+2Na;M+Na;M+CH3CN+Na;M+2Na-H;M-H+2Na;M+H-H2O;M+CH3CN+H;M+2Na-H;M-H+2Na;M+H;M+H-2H2O;M+H-2H2O;M+H;M+H-H2O;M+H-H2O;M+CH3CN+Na;M+CH3CN+Na;M+NH4;M+H;M+K;M+2Na-H;M-H+2Na;M+H-2H2O;M+Na;M+Na;M+H-H2O;M+H-H2O;M+H-H2O;M+H-H2O;M+H-H2O;M+H-2H2O;M+Na;M+Na;M+CH3CN+Na;M+H-H2O	16.777645000019;16.777645000019;10.759482500049;4.74132000000793;3.68577999999786;4.74132000000793;16.777645000019;16.777645000019;16.777645000019;16.777645000019;16.777645000019;16.777645000019;17.3239524999502;10.759482500049;16.777645000019;16.777645000019;3.68577999999786;3.68577999999786;16.777645000019;16.777645000019;3.68577999999786;4.74132000000793;4.74132000000793;4.74132000000793;4.741…	23.15543432422;23.15543432422;28.61;29.48;28.89;29.43;2.83576501554309;2.83576501554309;16.6782523063368;16.6782523063368;10.3219895287958;10.3219895287958;28.67;29.06;12.266559489577;12.266559489577;25.705224564238;28.64;16.6782523063368;16.6782523063368;28.5032390453587;28.63;23.0683651827858;29.26;29.34;29.32;29.89;0.540465534316363;29.53;29.09;29.11;0.778053524716624;0.778053524716624;21.9883…
M150T513	150.058	512.816	Positive	C00073;C00250;C00450;C00472;C00650;C00741;C00802;C00855;C01770;C01771;C02351;C02497;C02775;C03493;C03574;C03742;C03986;C04092;C05578;C05831;C06051;C06772;C06772;C11130;C12323;C16267;C16396;C16397;C16630;C16835	M+H;M+H-H2O;M+Na;M+CH3CN+H;M+H;M+CH3CN+Na;M+NH4;M+H;M+CH3CN+Na;M+CH3CN+Na;M+CH3CN+H;M+CH3CN+Na;M+H;M+H-H2O;M+H;M+H;M+H-H2O;M+Na;M+H;M+H-H2O;M+H-H2O;M+2Na-H;M-H+2Na;M+H;M+H-H2O;M+CH3CN+Na;M+H-H2O;M+H-H2O;M+NH4;M+CH3CN+Na	3.13595500003316;5.29114499997263;11.3093074999426;5.29114499997263;5.29114499997263;11.3093074999426;15.3479849999627;3.13595500003316;11.3093074999426;11.3093074999426;5.29114499997263;11.3093074999426;5.29114499997263;5.29114499997263;5.29114499997263;5.29114499997263;5.29114499997263;11.3093074999426;5.29114499997263;5.29114499997263;5.29114499997263;17.3274699999837;17.3274699999837;5.291144…	3.66946048226675;29.12;28.92;29.88;28.84;28.73;9.48721467889441;2.42337393410555;29;29.25;29.56;26.7191823716607;29.82;21.7895767019289;28.53;28.84;29.26;29.58;29.36;29.83;29.85;2.31769781811228;2.31769781811228;29.27;21.7895767019289;28.68;28.95;28.6025815836839;29.4;28.7
M152T472_2	152.057	471.656	Positive	C00065;C00149;C00242;C00246;C00408;C00466;C00497;C00603;C00716;C00740;C00810;C01769;C02299;C02299;C02419;C02632;C03064;C05936;C06244;C06323;C06413;C06593;C06735;C13482;C15562;C15562;C17349;C21283;C21291	M+H+HCOOH;M+NH4;M+H;M+CH3CN+Na;M+Na;M+CH3CN+Na;M+NH4;M+NH4;M+H+HCOOH;M+H+HCOOH;M+CH3CN+Na;M+CH3CN+Na;M+2Na-H;M-H+2Na;M+H;M+CH3CN+Na;M+NH4;M+Na;M+H+HCOOH;M+Na;M+Na;M+K;M+H+HCOOH;M+H-H2O;M+2Na-H;M-H+2Na;M+H+HCOOH;M+H-2H2O;M+CH3CN+Na	2.40624500001729;2.40624500001729;0.937124999964567;23.68;23.68;23.68;2.40624500001729;24.58;2.40624500001729;2.40624500001729;23.68;23.68;24.67;24.67;18.7192100000289;23.68;2.40624500001729;23.68;2.40624500001729;23.1076325000146;23.1076325000146;22.7214574999834;2.40624500001729;23.0118075000263;24.67;24.67;24.58;17.0894699999735;23.68	28.97;29.75;18.0271574657356;29.0719586729352;15.9765105859636;27.5510659401979;29.75;15.9392956370784;29.5524571245854;29.5524571245854;27.5510659401979;27.5510659401979;29.83;29.83;29.45;29.47;17.7100953749199;29.17;11.1172600068331;29.54;29.36;29.05;12.1908736840094;29.87;29.9;29.9;6.37188237785528;29.7;23.9233064901214
M153T472	153.059	471.656	Positive	C00041;C00099;C00133;C00155;C00193;C00213;C00233;C00261;C00557;C00642;C00671;C00755;C00902;C01012;C01059;C01401;C01537;C01983;C01984;C02129;C02499;C02519;C02657;C02932;C03056;C03241;C03927;C04043;C05576;C05593;C05842;C05843;C05852;C05942;C06102;C06589;C06720;C06729;C06731;C07044;C07123;C12305;C12314;C13635;C13636;C14088;C14103;C14108;C16398;C16589;C18320;C19568;C19780;C19783;C20918;C20920;C21167	M+CH3CN+Na;M+CH3CN+Na;M+CH3CN+Na;M+NH4;M+H+HCOOH;M+CH3CN+Na;M+Na;M+H+HCOOH;M+Na+HCOOH;M+H;M+Na;M+H;M+Na;M+Na;M+CH3CN+H;M+CH3CN+Na;M+CH3CN+Na;M+H;M+H;M+Na;M+H-H2O;M+H;M+H;M+CH3CN+H;M+CH3CN+H;M+Na;M+CH3CN+H;M+H;M+H-H2O;M+H;M+H;M+H;M+H;M+CH3CN+H;M+Na;M+H-2H2O;M+H-H2O;M+H-H2O;M+H-H2O;2M+H;M+H-H2O;M+H;M+Na;M+H;M+H;M+H;M+H;M+H;M+H;M+H-2H2O;M+H;M+H+HCOOH;M+Na;M+Na;M+H-2H2O;M+H-2H2O;M+H	12.413285000008;12.413285000008;12.413285000008;24.62;9.65198750002116;12.413285000008;15.6701499999912;9.65198750002116;15.6701499999912;9.65198750002116;15.6701499999912;9.65198750002116;15.6701499999912;15.6701499999912;18.431447499978;12.413285000008;12.413285000008;9.65198750002116;9.65198750002116;15.6701499999912;23.84;9.65198750002116;9.65198750002116;18.431447499978;18.431447499978;15.67…	23.3626295418873;20.4086162013397;22.5724645318224;14.5359893784867;28.85;20.5686353761431;29.53;28.85;28.55;29.47;29.53;28.5700000000001;29.53;29.86;29.59;22.5724645318224;12.6752639530317;22.656919969692;22.656919969692;29.5166926713052;29.49;28.71;29.79;28.69;26.3837878648541;28.8;28.69;29.62;29.67;29.13;29.21;29.73;28.97;29.88;29.37;28.92;29.6;29.74;29.74;4.63778267445714;28.81;28.76;29.45;28…
M158T727	158.044	727.237	Positive	C00041;C00099;C00122;C00133;C00147;C00213;C01042;C01045;C01059;C01384;C01401;C01537;C02220;C02294;C04431;C06056;C06593;C06593;C06648;C12838;C15996;C15996;C20449	M+Na+HCOOH;M+Na+HCOOH;M+CH3CN+H;M+Na+HCOOH;M+Na;M+Na+HCOOH;M+H-H2O;M+H-H2O;M+H+HCOOH;M+CH3CN+H;M+Na+HCOOH;M+Na+HCOOH;M+H;M+K+HCOOH;M+NH4;M+Na;M+2Na-H;M-H+2Na;M+NH4;M+NH4;M+H-H2O;M+H-H2O;M+NH4	3.03615749999153;3.03615749999153;2.98200499997847;3.03615749999153;0.307212499990328;3.03615749999153;2.98200499997847;2.98200499997847;2.98200499997847;2.98200499997847;3.03615749999153;3.03615749999153;2.98200499997847;24.61;2.98200499997847;3.03615749999153;23.55;23.55;17.1833324999682;2.98200499997847;6.32537500003139;6.32537500003139;2.98200499997847	18.1658428631316;22.7205852052573;5.18362795379795;19.3841846963277;29.21;22.4738543929672;0.914021022148341;2.15058022667326;29.07;28.73;19.3841846963277;28.91;0.169477686085373;28.89;29.38;3.49583561746768;29.17;29.17;28.83;29.38;28.79;28.79;29.29
M158T687	158.092	686.686	Positive	C00141;C00327;C00388;C02724;C03273;C03338;C05828;C06255;C14110;C16401;C16622;C17249;C18317;C20522	M+CH3CN+H;M+H-H2O;M+H+HCOOH;M+CH3CN+Na;M+CH3CN+H;M+NH4;M+NH4;M+CH3CN+H;M+NH4;M+NH4;M+CH3CN+H;M+H-H2O;M+NH4;M+NH4	24.79;2.85421499995664;2.85421499995664;24.5472774999911;24.79;24.79;2.85421499995664;24.79;24.79;24.79;2.85421499995664;21.3381549999525;24.79;2.85421499995664	28.92;2.68807375852754;5.68326977120713;29.03;29.54;29.67;29.41;29.73;29.21;28.96;29.86;28.81;29.71;29.06
M159T389	159.027	388.678	Positive	C00072;C00086;C00169;C00184;C00186;C00191;C00256;C00262;C00333;C00558;C00577;C00601;C00618;C00905;C01013;C01062;C01455;C01455;C01546;C01620;C02024;C02083;C02222;C02501;C02670;C03217;C03289;C03387;C03453;C03676;C04053;C04349;C04471;C05627;C06033;C06035;C06430;C06440;C06473;C06548;C06758;C07113;C07209;C07214;C15673;C19568;C19806;C20248;C20782;C20901	M+H-H2O;2M+K;M+NH4;M+Na+HCOOH;M+Na+HCOOH;M+H-2H2O;M+Na+HCOOH;M+Na;M+H-2H2O;M+H-2H2O;M+Na+HCOOH;M+K;M+H-2H2O;M+H-2H2O;M+Na+HCOOH;M+H-2H2O;M+3Na-2H;M-2H+3Na;M+H+HCOOH;M+Na;M+H-2H2O;M+K;M+H;M+H;M+H-H2O;M+H-H2O;M+H-H2O;M+H-H2O;M+H;M+H;M+H-H2O;M+H-H2O;M+H-H2O;M+K;M+H-H2O;M+H;M+H-H2O;M+H-H2O;M+H-2H2O;M+Na+HCOOH;M+K;M+K;M+K;M+K;M+H-2H2O;2M+K;M+H-H2O;M+H-2H2O;M+K;M+H	5.44598749996794;3.15736999993987;23.98;0.572175000002062;0.572175000002062;5.44598749996794;0.572175000002062;2.7711949999798;5.44598749996794;5.44598749996794;0.572175000002062;14.8692249999982;5.44598749996794;5.44598749996794;0.572175000002062;5.44598749996794;24.3;24.3;5.44598749996794;0.572175000002062;5.44598749996794;14.8692249999982;5.44598749996794;5.44598749996794;5.44598749996794;5.44…	9.34114493423149;28.71;28.66;27.1349469814146;11.9937447118606;29.65;11.9937447118606;29.3;29.67;29.04;22.3046580684129;29.62;28.92;29.04;13.2069215000603;28.7;29.51;29.51;0.88031574196839;29.1;28.72;29.81;29.5;28.73;17.9928735304204;29.07;22.6948894656762;10.5449762483429;29;28.57;28.61;29.19;28.61;29.53;29.84;29.64;17.9928735304204;22.5123256475742;28.97;3.11989014935409;29.37;29.9;29.37;29.37;…
M160T389	160.029	388.939	Positive	C00108;C00148;C00148;C00568;C00763;C00763;C00822;C00830;C01004;C01104;C05604;C07090;C14279;C15533;C16281;C18170;C18170;C19631	M+Na;M+2Na-H;M-H+2Na;M+Na;M+2Na-H;M-H+2Na;M+H-2H2O;M+CH3CN+H;M+Na;M+K+HCOOH;M+H-2H2O;M+CH3CN+Na;M+CH3CN+Na;M+Na;M+Na;M+2Na-H;M-H+2Na;M+H-2H2O	20.365517499954;14.347354999984;14.347354999984;20.365517499954;14.347354999984;14.347354999984;24.2;11.7565949999943;20.365517499954;20.7516924999851;24.2;20.365517499954;20.365517499954;23.2227299999721;24.0308824999858;14.347354999984;14.347354999984;24.2	29.26;29.1023201213288;29.1023201213288;29.08;29.1820979224704;29.1820979224704;29.23;29.82;4.75086552867301;17.0636295508929;8.23820235625605;29.41;29.19;29.5;29.28;2.75237802066721;2.75237802066721;1.29546545218208
M161T679	161.044	679.431	Positive	C00116;C00198;C00204;C00257;C00273;C00322;C00514;C00596;C00691;C00770;C00785;C00800;C00817;C00846;C00880;C01040;C01115;C01216;C01419;C01585;C01585;C02126;C02669;C02779;C02948;C02948;C03107;C03215;C03269;C03383;C03739;C03739;C03926;C04287;C05394;C05853;C06145;C06757;C06891;C06892;C07112;C07213;C07216;C07272;C07723;C11348;C12313;C12313;C13637;C14401;C14582;C15930;C15930;C16159;C16211;C16356;C16360;…	M+Na+HCOOH;M+H-H2O;M+H-H2O;M+H-2H2O;M+H-H2O;M+H;M+H-2H2O;M+H+HCOOH;M+H-H2O;M+H-2H2O;M+Na;M+H-2H2O;M+H-2H2O;M+H;M+H-2H2O;M+H-H2O;M+H-H2O;M+H-H2O;M+H-H2O;M+2Na-H;M-H+2Na;M+Na;M+H-H2O;M+H-H2O;M+2Na-H;M-H+2Na;M+H-H2O;M+H-2H2O;M+H-H2O;M+H-H2O;M+2Na-H;M-H+2Na;M+H-H2O;M+H;M+H-H2O;M+K;M+H+HCOOH;M+K;M+H;M+H-H2O;M+K;M+K;M+K;M+CH3CN+Na;M+H-2H2O;M+K;M+2Na-H;M-H+2Na;M+K;M+K;M+K;M+H-2H2O;M+H-2H2O;M+H;M+H-2H2O;…	3.67199999999457;2.34616249997543;2.34616249997543;2.34616249997543;2.34616249997543;2.34616249997543;2.34616249997543;2.34616249997543;2.34616249997543;2.34616249997543;24.22;2.34616249997543;2.34616249997543;2.34616249997543;2.34616249997543;2.34616249997543;2.34616249997543;2.34616249997543;13.9668025000361;24.16;24.16;24.22;2.34616249997543;2.34616249997543;24.16;24.16;2.34616249997543;2.3461…	22.9093919801102;28.7834916573941;15.5773227022018;0.624396665204021;3.44675931432648;2.52827351472374;0.283292541415455;28.75;22.4898390714879;0.283292541415455;29.64;0.283292541415455;0.283292541415455;1.21093643164695;0.283292541415455;28.89;28.89;19.1332112948702;4.81882320706898;29.71;29.71;29.63;28.7834916573941;23.6985481941346;29.6;29.6;28.89;1.44198277265896;29.49;28.89;29.62;29.62;20.34…
M162T651_2	162.113	650.9	Positive		NA	NA	NA
M163T727	163.06	727.235	Positive	C00031;C00095;C00097;C00109;C00124;C00137;C00141;C00159;C00164;C00221;C00232;C00247;C00267;C00349;C00736;C00737;C00738;C00764;C00793;C00795;C00984;C01088;C01487;C01582;C01680;C01719;C01720;C01825;C01906;C01934;C01989;C02336;C02360;C02488;C02782;C02991;C03392;C03652;C03761;C03827;C03979;C04445;C04771;C05380;C05828;C06146;C06153;C06159;C06468;C06485;C06560;C06660;C06712;C07130;C07480;C07717;C07724;…	M+H-H2O;M+H-H2O;M+CH3CN+H;M+CH3COO+2H;M+H-H2O;M+H-H2O;M+H+HCOOH;M+H-H2O;M+CH3COO+2H;M+H-H2O;M+CH3COO+2H;M+H-H2O;M+H-H2O;M+CH3COO+2H;M+CH3CN+H;M+H-H2O;M+H-H2O;M+H-H2O;M+CH3CN+H;M+H-H2O;M+H-H2O;M+H;M+H-H2O;M+H-H2O;M+H-H2O;M+H-H2O;M+H-H2O;M+H-H2O;M+H-H2O;M+H-H2O;M+H;M+H-H2O;M+H;M+H;M+H-H2O;M+H;M+CH3CN+H;M+H;M+H;M+H;M+H;M+NH4;M+H-2H2O;M+H-H2O;M+Na;M+H+HCOOH;M+H-H2O;M+H;M+H-H2O;M+H;M+NH4;M+H-2H2O;M+H-…	2.24633750001146;2.24633750001146;14.0666275000001;2.24633750001146;2.24633750001146;2.24633750001146;2.24633750001146;2.24633750001146;2.24633750001146;2.24633750001146;2.24633750001146;2.24633750001146;2.24633750001146;2.24633750001146;14.0666275000001;2.24633750001146;2.24633750001146;2.24633750001146;14.0666275000001;2.24633750001146;2.24633750001146;2.24633750001146;2.24633750001146;2.246337…	28.8;29.09;26.178870692384;29.48;28.8;2.47365009581784;28.72;28.8;28.53;28.8;29.85;29.84;28.8;28.6;26.178870692384;28.8;28.8;29.84;26.178870692384;29.84;28.8;10.4362050527903;28.8;12.176707695575;20.5085467799552;29.09;20.5085467799552;28.8;29.12;20.5085467799552;12.1181732807809;29.09;7.1978317127517;5.06219680317131;14.4405216776299;29.47;28.84;9.29917471672256;4.87655389230191;25.4986787896145…
M163T651_3	163.116	651.04	Positive	C00487;C00571;C00576;C00745;C00990;C01028;C01035;C02627;C02846;C02946;C03239;C03656;C04076;C05332;C05575;C05825;C06180;C06185;C11004;C16150;C16741;C16933	M+H;M+CH3CN+Na;M+CH3COO+2H;M+H;M+H+HCOOH;M+H;M+NH4;M+H;M+CH3CN+H;M+NH4;M+NH4;M+NH4;M+NH4;M+CH3CN+H;M+H-2H2O;M+NH4;M+H;M+H-2H2O;M+CH3CN+H;M+H;M+H;2M+H	12.5837174999788;13.2656599999592;12.5837174999788;19.2838225000003;18.8564525000601;18.8564525000601;9.22698249993914;18.8564525000601;19.2838225000003;18.8564525000601;18.8564525000601;18.8564525000601;18.8564525000601;19.2838225000003;12.1563475000386;18.8564525000601;19.2838225000003;19.2838225000003;19.2838225000003;19.2838225000003;18.8564525000601;19.2838225000003	28.9590726483044;29.39;26.948471057137;29.07;17.6341599308534;10.0355556952746;2.38216552496334;8.25906735372197;28.84;29.19;9.36400390245921;19.6562214122367;10.8961572566923;28.65;28.55;2.31866890427462;29.46;29.22;29.04;29.07;28.64;29.09
M164T652	164.117	651.568	Positive	C03114;C04351;C05853;C06746;C06757;C07112;C07213;C07216;C11348;C12448;C13637;C14401;C14582	M+NH4;M+H;M+CH3CN+H;M+H;M+CH3CN+H;M+CH3CN+H;M+CH3CN+H;M+CH3CN+H;M+CH3CN+H;M+H-2H2O;M+CH3CN+H;M+CH3CN+H;M+CH3CN+H	3.80623999994611;24.2771950000531;24.2771950000531;24.2771950000531;24.2771950000531;24.2771950000531;24.2771950000531;24.2771950000531;24.2771950000531;24.2771950000531;24.2771950000531;3.80623999994611;24.2771950000531	28.88;29.1;28.72;2.45359800240266;29.45;28.82;29.45;29.45;28.82;29.08;29.48;28.98;28.65
M167T558	167.031	557.826	Positive	C00153;C00153;C00503;C00503;C00511;C00546;C00829;C00854;C00854;C00906;C00922;C01606;C01757;C02287;C02295;C02373;C02373;C02930;C03590;C05580;C05616;C05715;C06337;C08492;C08492;C11821;C12248;C14096;C14100;C16200;C16200;C16614;C16884;C16884;C18091;C19821;C19822;C19826;C20581;C21028	M+2Na-H;M-H+2Na;M+2Na-H;M-H+2Na;2M+Na;2M+Na;M+K;M+3Na-2H;M-2H+3Na;M+K;M+Na;M+H;M+Na;M+H+HCOOH;M+Na;M+3Na-2H;M-2H+3Na;M+Na;M+H;M+H-H2O;M+H-H2O;M+K;M+H;M+3Na-2H;M-2H+3Na;M+H-H2O;M+H-2H2O;M+H;M+H;M+2Na-H;M-H+2Na;M+H;M+2Na-H;M-H+2Na;M+H+HCOOH;M+Na;M+Na;M+Na;M+H-2H2O;M+K	24.41;24.41;3.50191249999909;3.50191249999909;2.51624999997091;2.51624999997091;11.7808000000252;23.81;23.81;21.8376400000153;2.51624999997091;8.53441249994091;2.51624999997091;23.82;2.51624999997091;23.81;23.81;2.51624999997091;8.53441249994091;8.53441249994091;8.53441249994091;21.8376400000153;8.53441249994091;23.81;23.81;24.27;24.27;8.53441249994091;8.53441249994091;13.2054927127001;13.2054927…	28.89;28.89;4.3358632214091;4.3358632214091;29.77;28.64;29.3;29.16;29.16;28.52;11.1516436960251;4.81923578766431;29.58;25.1704934581428;11.5462532387262;29.63;29.63;18.3360084437041;29.7;28.76;28.73;10.6549955303953;8.65300344357868;29.75;29.75;0.519686704579095;26.8633057870744;29.23;29.8;29;29;29.41;4.3358632214091;4.3358632214091;29.82;29.08;29.22;29.44;13.1103298155093;28.52
M168T558	168.034	557.777	Positive	C00097;C00168;C00331;C00383;C00408;C00736;C00793;C00940;C01010;C01146;C01842;C01842;C01959;C02796;C03722;C03982;C03982;C04409;C05123;C05572;C05936;C06324;C06338;C06343;C06415;C06451;C07648;C10974;C10974;C12455;C12455;C14872;C16234;C17255;C17255;C17962;C19491;C19491;C20312;C20312;C21403	M+H+HCOOH;M+CH3CN+Na;M+H-2H2O;M+CH3CN+Na;M+K;M+H+HCOOH;M+H+HCOOH;M+Na;M+CH3CN+Na;M+CH3CN+Na;M+3Na-2H;M-2H+3Na;M+H;M+Na;M+H;M+3Na-2H;M-2H+3Na;M+H-H2O;M+CH3CN+H;M+Na;M+K;M+Na;M+Na;M+Na;M+Na;M+CH3CN+H;M+H;M+3Na-2H;M-2H+3Na;M+3Na-2H;M-2H+3Na;M+NH4;M+H;M+3Na-2H;M-2H+3Na;M+H;M+3Na-2H;M-2H+3Na;M+3Na-2H;M-2H+3Na;M+H	2.66607000000363;17.1113324999794;24.45;17.1113324999794;21.4151174999699;2.66607000000363;2.66607000000363;17.1113324999794;10.9721025000198;17.1113324999794;8.9926174999988;8.9926174999988;23.94;21.0289425000099;11.0931700000094;8.9926174999988;8.9926174999988;11.0931700000094;2.66607000000363;17.1113324999794;21.4151174999699;21.0289425000099;21.0289425000099;21.0289425000099;21.0289425000099;…	3.22301749950082;0.192823135770134;29.45;21.1792192988532;28.72;3.22301749950082;3.22301749950082;4.39472989481982;14.3278463083689;18.0428250662416;29.55;29.55;8.1463642805848;28.94;22.8896050034008;28.87;28.87;22.8239056506987;6.05762834259372;4.35793313895467;29.25;29.32;29.78;29.03;29.78;29.17;16.2429891770675;28.82;28.82;29.88;29.88;13.5644399599782;28.76;28.93;28.93;28.63;28.93;28.93;28.93;…
M171T299	171.042	299.037	Positive	C00077;C00423;C00515;C00606;C01602;C01949;C02020;C02223;C02274;C03015;C03203;C03264;C03943;C04592;C04592;C05515;C05608;C06103;C06554;C06876;C07720;C07728;C08737;C08737;C11143;C14085;C14086;C14092;C16212;C17268;C17500;C18091;C20631;C20891	M+K;M+Na;M+K;M+NH4;M+K;M+K+HCOOH;M+K+HCOOH;M+K+HCOOH;M+Na;M+Na;M+H-H2O;M+K;M+K;M+2Na-H;M-H+2Na;M+H;M+Na;M+K;M+CH3CN+H;M+CH3CN+Na;M+Na;M+Na;M+2Na-H;M-H+2Na;M+H+HCOOH;M+H-2H2O;M+H-2H2O;M+H-2H2O;M+H-H2O;M+Na;M+CH3CN+Na;2M+Na;M+Na;2M+H	24.6;0.756899999956318;24.6;3.6315225000294;24.6;0.370724999996241;0.370724999996241;0.370724999996241;0.756899999956318;10.8137399999464;5.26126250001369;0.370724999996241;24.6;6.77506249999738;6.77506249999738;23.2878575000228;0.756899999956318;0.370724999996241;23.2878575000228;24.29;0.756899999956318;0.756899999956318;13.4885325000056;13.4885325000056;24.4519124999698;5.26126250001369;5.26126…	29.58;29.14;28.73;29.22;29.58;28.74;29.87;29.72;29.42;29.67;29.63;29.78;29.45;21.2340398160866;21.2340398160866;29.68;29.83;22.1202688252778;29.25;29.9;20.1072407546928;29.27;29.73;29.73;29.02;28.77;28.72;29.32;28.79;29.2;19.6367946562447;29.48;29.8;29.39
M173T638	173.02	637.939	Positive	C00093;C00246;C00466;C00623;C00810;C00906;C00906;C01010;C01125;C01125;C01769;C01801;C02137;C02979;C03057;C03189;C04039;C04110;C04272;C05379;C05715;C05715;C06011;C06257;C06677;C06719;C06719;C06753;C06756;C06756;C06761;C06761;C07111;C07111;C07208;C07208;C07212;C07212;C11354;C11354;C11505;C17210;C17212;C20240;C20240;C20443;C20443;C20717;C20717;C20772;C21028;C21028;C21398	M+H;M+K+HCOOH;M+K+HCOOH;M+H;M+K+HCOOH;M+2Na-H;M-H+2Na;M+Na+HCOOH;M+2Na-H;M-H+2Na;M+K+HCOOH;M+K;M+Na;M+H;M+Na;M+H;M+K;M+H-H2O;M+K;M+H-H2O;M+2Na-H;M-H+2Na;M+H;M+K;M+H;M+2Na-H;M-H+2Na;M+H+HCOOH;M+3Na-2H;M-2H+3Na;M+2Na-H;M-H+2Na;M+3Na-2H;M-2H+3Na;M+3Na-2H;M-2H+3Na;M+3Na-2H;M-2H+3Na;M+2Na-H;M-H+2Na;M+K+HCOOH;M+H-2H2O;M+H-2H2O;M+2Na-H;M-H+2Na;M+2Na-H;M-H+2Na;M+2Na-H;M-H+2Na;M+H-2H2O;M+2Na-H;M-H+2Na;M+H…	2.80032500000971;3.09067500005256;3.09067500005256;2.80032500000971;3.09067500005256;24.7697725000506;24.7697725000506;7.35233999996865;3.31366249994858;3.31366249994858;3.09067500005256;3.09067500005256;2.70450000002143;2.80032500000971;2.70450000002143;2.80032500000971;3.09067500005256;8.72266250006248;3.09067500005256;24.66;24.7697725000506;24.7697725000506;14.2904074999706;3.09067500005256;17…	21.4068532877992;29.79;28.76;23.0134397596901;28.76;29.32;29.32;29.52;28.82;28.82;28.76;29.37;28.99;24.4158976196717;28.75;23.0134397596901;24.1299854726789;28.71;24.1299854726789;17.6762995122461;2.17641846442284;2.17641846442284;28.59;28.5732729940521;28.53;28.95;28.95;29.6;29.62;29.62;29.89;29.89;29.62;29.62;29.62;29.62;29.62;29.62;29.5;29.5;29.12;2.75357925099266;3.47254965981364;29.5;29.5;28…
M173T729	173.021	728.572	Positive	C00093;C00246;C00466;C00623;C00810;C00906;C00906;C01010;C01125;C01125;C01769;C01801;C02137;C02979;C03057;C03189;C04039;C04110;C04272;C05379;C05715;C05715;C06011;C06257;C06677;C06719;C06719;C06753;C06756;C06756;C06761;C06761;C07111;C07111;C07208;C07208;C07212;C07212;C11354;C11354;C11505;C17210;C17212;C20240;C20240;C20443;C20443;C20717;C20717;C20772;C21028;C21028;C21398	M+H;M+K+HCOOH;M+K+HCOOH;M+H;M+K+HCOOH;M+2Na-H;M-H+2Na;M+Na+HCOOH;M+2Na-H;M-H+2Na;M+K+HCOOH;M+K;M+Na;M+H;M+Na;M+H;M+K;M+H-H2O;M+K;M+H-H2O;M+2Na-H;M-H+2Na;M+H;M+K;M+H;M+2Na-H;M-H+2Na;M+H+HCOOH;M+3Na-2H;M-2H+3Na;M+2Na-H;M-H+2Na;M+3Na-2H;M-2H+3Na;M+3Na-2H;M-2H+3Na;M+3Na-2H;M-2H+3Na;M+2Na-H;M-H+2Na;M+K+HCOOH;M+H-2H2O;M+H-2H2O;M+2Na-H;M-H+2Na;M+2Na-H;M-H+2Na;M+2Na-H;M-H+2Na;M+H-2H2O;M+2Na-H;M-H+2Na;M+H…	2.30032499999311;2.59067500003596;2.59067500003596;2.30032499999311;2.59067500003596;24.269772500034;24.269772500034;7.85233999998525;3.81366249996518;3.81366249996518;2.59067500003596;2.59067500003596;2.20450000000483;2.30032499999311;2.20450000000483;2.30032499999311;2.59067500003596;8.22266250004589;2.59067500003596;23.91;24.269772500034;24.269772500034;14.7904074999872;2.59067500003596;16.649…	10.2409393641477;28.87;28.63;12.0757773694928;28.63;28.66;28.66;29.33;29.18;29.18;28.63;29.61;29.38;13.677485729056;28.71;12.0757773694928;28.81;28.95;28.81;5.98037700530287;16.6928634895667;16.6928634895667;29.15;28.85;28.64;28.88;28.88;28.97;29.27;29.27;28.83;28.83;29.27;29.27;29.27;29.27;29.27;29.27;28.78;28.78;29.04;17.352022871848;18.1731391042475;28.78;28.78;28.89;28.89;28.61;28.61;26.95653…
M174T472	174.038	472.236	Positive	C00036;C00065;C00242;C00716;C00740;C02299;C02299;C02357;C02370;C02419;C02505;C03548;C03981;C06244;C06323;C06323;C06413;C06413;C06735;C07565;C14695;C15561;C15562;C15562;C16075;C16075;C17349;C17949;C19675;C19714;C20450;C20797	M+CH3CN+H;M+Na+HCOOH;M+Na;M+Na+HCOOH;M+Na+HCOOH;M+3Na-2H;M-2H+3Na;M+NH4;M+NH4;M+Na;M+K;M+CH3CN+H;M+CH3CN+H;M+Na+HCOOH;M+2Na-H;M-H+2Na;M+2Na-H;M-H+2Na;M+Na+HCOOH;M+K;M+H-H2O;M+K;M+3Na-2H;M-2H+3Na;M+K;M+K;M+Na+HCOOH;M+H-2H2O;M+NH4;M+K;M+NH4;M+NH4	5.19357999998249;0.824582499987514;2.51878749999435;0.824582499987514;0.824582499987514;24.33;24.33;14.9717575000352;14.9717575000352;17.1375474999991;15.1216325000547;5.19357999998249;5.19357999998249;0.824582499987514;21.5259699999848;21.5259699999848;21.5259699999848;21.5259699999848;0.824582499987514;15.1216325000547;5.19357999998249;15.1216325000547;24.33;24.33;15.1216325000547;15.1216325000…	28.9;28.52;18.1722967704403;29.4658269997004;29.4658269997004;28.76;28.76;29.44;29.44;29.36;29.03;29.4;28.63;11.2539021339872;29.63;29.63;29.58;29.58;12.0828938273911;29.0700000000001;29.47;28.62;29.67;29.67;29.41;29.41;6.25674684308288;29.05;20.9588460872432;29.41;28.1397822984733;20.9588460872432
M175T545	175.053	545.102	Positive	C00296;C00379;C00380;C00474;C00493;C00532;C00596;C01059;C01125;C01295;C01569;C01904;C02076;C02932;C03056;C03164;C03927;C04203;C04236;C05842;C05843;C05942;C05979;C07044;C16204;C16206;C16361;C16398;C16588;C17691;C17694;C17696;C18307;C18312;C18320;C19780;C19780;C19783;C19783;C20226;C21281;C21282	M+H-H2O;M+Na;M+CH3CN+Na;M+Na;M+H;M+Na;M+CH3COO+2H;M+CH3CN+Na;M+H+HCOOH;M+H-H2O;M+Na;M+Na;M+H-2H2O;M+CH3CN+Na;M+CH3CN+Na;M+H-2H2O;M+CH3CN+Na;M+K;M+H;M+Na;M+Na;M+CH3CN+Na;M+Na+HCOOH;2M+Na;M+H-2H2O;M+H-2H2O;M+H-2H2O;M+Na;M+H;M+H-H2O;M+H-H2O;M+H;M+H;M+H;M+Na;M+2Na-H;M-H+2Na;M+2Na-H;M-H+2Na;M+H-2H2O;M+H;M+H-H2O	19.2713375000153;13.2531749999742;16.5965449999561;13.2531749999742;19.2713375000153;13.2531749999742;19.2713375000153;11.4868900000431;19.2713375000153;19.2713375000153;13.2531749999742;13.2531749999742;19.2713375000153;11.4868900000431;11.4868900000431;4.58811249998803;11.4868900000431;23.64;19.2713375000153;11.4868900000431;11.4868900000431;11.4868900000431;13.2531749999742;21.5437300000332;4.…	9.05738571096713;18.7845316873264;29.53;18.7845316873264;15.5657425564674;18.7845316873264;29.54;29.42;29.89;13.4222354835394;18.9967874668529;18.7845316873264;0.971017323652203;29.25;29.3;29.15;29.25;28.56;5.50240126121039;28.67;28.7;29.41;28.85;10.2121846765207;29.18;29.63;28.71;29.39;18.7836386687992;2.40572507561098;2.40572507561098;9.30669991853067;18.6564628225777;18.0546131102577;29.44;2.7…
M175T438	175.057	437.868	Positive	C00296;C00379;C00380;C00474;C00493;C00532;C00596;C01059;C01125;C01295;C01569;C01904;C02076;C02932;C03056;C03164;C03927;C04203;C04236;C05842;C05843;C05942;C05979;C16204;C16206;C16361;C16398;C16588;C17691;C17694;C17696;C18307;C18312;C18320;C19780;C19780;C19783;C19783;C20226;C21281;C21282	M+H-H2O;M+Na;M+CH3CN+Na;M+Na;M+H;M+Na;M+CH3COO+2H;M+CH3CN+Na;M+H+HCOOH;M+H-H2O;M+Na;M+Na;M+H-2H2O;M+CH3CN+Na;M+CH3CN+Na;M+H-2H2O;M+CH3CN+Na;M+K;M+H;M+Na;M+Na;M+CH3CN+Na;M+Na+HCOOH;M+H-2H2O;M+H-2H2O;M+H-2H2O;M+Na;M+H;M+H-H2O;M+H-H2O;M+H;M+H;M+H;M+Na;M+2Na-H;M-H+2Na;M+2Na-H;M-H+2Na;M+H-2H2O;M+H;M+H-H2O	8.77133750002201;2.75317499998096;6.09654499996282;2.75317499998096;8.77133750002201;2.75317499998096;8.77133750002201;21.9868900000364;8.77133750002201;8.77133750002201;2.75317499998096;2.75317499998096;8.77133750002201;21.9868900000364;21.9868900000364;5.91188750000526;21.9868900000364;16.539559999984;8.77133750002201;21.9868900000364;21.9868900000364;21.9868900000364;2.75317499998096;5.9118875…	26.9478564034885;29.68;29.06;29.68;28.5;29.68;28.8;29.76;16.2161143549037;8.8904855181839;29.8;29.68;20.4522597107546;29.74;17.3302964063853;28.55;29.74;28.59;24.0922178611258;29.54;28.97;28.98;29.66;28.82;29.29;29.35;29.34;29.53;17.7397989730919;17.7397989730919;12.1964020835033;29.02;28.99;28.52;17.4309146488019;17.4309146488019;17.4309146488019;17.4309146488019;28.86;3.64882767681117;17.739798…
M175T687	175.116	686.59	Positive	C00062;C00437;C00756;C00756;C00792;C00808;C00809;C00964;C01047;C01123;C01499;C02213;C02385;C02452;C02498;C02498;C02759;C04435;C06213;C07271;C08491;C09847;C09893;C11387;C11395;C11398;C11401;C11408;C11409;C11412;C11415;C11938;C11941;C11942;C11951;C16317;C18018;C19081;C20260;C20313;C20943	M+H;M+H;M+2Na-H;M-H+2Na;M+H;M+Na;M+Na;M+Na;M+H;M+Na;M+Na;M+Na;M+H;M+Na;M+2Na-H;M-H+2Na;M+Na;M+Na;M+H;M+Na;M+H-2H2O;M+Na;M+Na;M+Na;M+Na;M+Na;M+Na;M+Na;M+Na;M+Na;M+Na;M+Na;M+Na;M+Na;M+Na;M+H-2H2O;M+Na;M+Na;M+Na;M+CH3CN+H;M+Na	7.87698249993696;20.2064525000623;22.1859375000122;22.1859375000122;7.87698249993696;16.1677750000422;16.1677750000422;16.1677750000422;20.2064525000623;16.1677750000422;16.1677750000422;16.1677750000422;7.87698249993696;16.1677750000422;22.1859375000122;22.1859375000122;16.1677750000422;16.1677750000422;17.9338224999981;16.1677750000422;10.1496125000011;16.1677750000422;16.1677750000422;16.16777…	27.0024644735191;4.08340327912671;29.88;29.88;22.4543595583272;29.54;28.8;29.08;10.7230426425708;28.84;29.55;28.84;22.4543595583272;29.43;29.88;29.88;29.1799999999999;28.63;28.61;29.1799999999999;29.48;29.55;29.55;29.55;29.08;28.8;28.8;29.08;29.08;28.8;28.8;29.3200000000001;29.08;28.63;28.8;29.48;28.8;29.1799999999999;28.8;29.04;28.98
M176T298	175.998	298.418	Positive	C00606;C01987;C01987;C02362;C02362;C02372;C02372;C02704;C02720;C02720;C05840;C05840;C06455;C16281;C18796;C18796;C21329;C21329	M+Na;M+3Na-2H;M-2H+3Na;M+2Na-H;M-H+2Na;M+3Na-2H;M-2H+3Na;M+CH3CN+Na;M+3Na-2H;M-2H+3Na;M+2Na-H;M-H+2Na;M+CH3CN+Na;M+K;M+2K-H;M-H+2K;M+2Na-H;M-H+2Na	4.49041750002266;22.1672674999951;22.1672674999951;9.95484499995314;9.95484499995314;22.1672674999951;22.1672674999951;4.49041750002266;22.1672674999951;22.1672674999951;9.95484499995314;9.95484499995314;24.88;9.80663249997349;23.8657199999892;23.8657199999892;23.81;23.81	28.52;28.77;28.77;29.25;29.25;21.4315280998829;21.4315280998829;28.85;29.79;29.79;29.77;29.77;28.96;29.73;21.5650343295235;21.5650343295235;29.13;29.13
M176T727	176.055	727.305	Positive	C00106;C00123;C00123;C00149;C00407;C00407;C00483;C00497;C01042;C01045;C01183;C01596;C01877;C01879;C01933;C01933;C02222;C02237;C02378;C02378;C02486;C02486;C02501;C02735;C03064;C03453;C03676;C05680;C06035;C11520;C11520;C15996;C15996;C16400;C16570;C16647;C16647;C20239;C20901;C21092;C21092;C21096;C21096	M+CH3CN+Na;M+2Na-H;M-H+2Na;M+CH3CN+H;M+2Na-H;M-H+2Na;M+K;M+CH3CN+H;M+H;M+H;M+K;M+CH3COO+2H;M+H+HCOOH;M+H+HCOOH;M+2Na-H;M-H+2Na;M+NH4;M+H+HCOOH;M+2Na-H;M-H+2Na;M+2Na-H;M-H+2Na;M+NH4;M+K;M+CH3CN+H;M+NH4;M+NH4;M+Na;M+NH4;M+3Na-2H;M-2H+3Na;M+H;M+H;M+K;M+K;M+2Na-H;M-H+2Na;M+H-2H2O;M+NH4;M+2Na-H;M-H+2Na;M+2Na-H;M-H+2Na	24.24;23.57;23.57;2.8937549999597;23.57;23.57;17.4214575000065;2.8937549999597;2.8937549999597;2.8937549999597;17.4214575000065;2.8937549999597;2.8937549999597;2.8937549999597;23.57;23.57;2.8937549999597;2.8937549999597;23.57;23.57;23.57;23.57;2.8937549999597;17.4214575000065;2.8937549999597;2.8937549999597;2.8937549999597;23.7299700000193;2.8937549999597;24.68;24.68;6.23712499994156;6.2371249999…	29.03;29.2;29.2;2.38781151166326;28.81;28.81;29.42;2.38781151166326;0.904824159251413;2.1600615366515;29.21;28.88;28.58;29.7;29.51;29.51;6.65578559298918;29.17;29.47;29.47;29.62;29.62;6.4912415253072;29.44;26.8931647851957;7.83754572981822;6.47323542137725;2.40197651210763;7.56159785418971;29.79;29.79;28.85;28.85;28.76;28.82;29.4;29.4;21.4949336810607;29.46;29.76;29.76;29.76;29.76
M176T438	176.06	437.925	Positive	C00123;C00123;C00149;C00337;C00407;C00407;C00483;C00497;C00603;C00954;C01042;C01045;C01066;C01183;C01596;C01877;C01879;C01933;C01933;C02222;C02237;C02298;C02299;C02378;C02378;C02486;C02486;C02501;C02617;C02735;C03064;C03139;C03230;C03453;C03676;C03703;C03758;C04091;C04221;C04227;C05239;C05598;C05634;C05986;C06035;C06105;C06331;C06726;C08063;C11504;C14783;C15996;C15996;C16400;C16570;C16587;C16595;…	M+2Na-H;M-H+2Na;M+CH3CN+H;M+NH4;M+2Na-H;M-H+2Na;M+K;M+CH3CN+H;M+CH3CN+H;M+H;M+H;M+H;M+CH3CN+Na;M+K;M+CH3COO+2H;M+H+HCOOH;M+H+HCOOH;M+2Na-H;M-H+2Na;M+NH4;M+H+HCOOH;M+H;M+Na+HCOOH;M+2Na-H;M-H+2Na;M+2Na-H;M-H+2Na;M+NH4;M+NH4;M+K;M+CH3CN+H;M+H;M+H;M+NH4;M+NH4;M+NH4;M+Na;M+CH3CN+Na;M+CH3CN+Na;M+Na;M+H+HCOOH;M+H-H2O;M+H;M+CH3COO+2H;M+NH4;M+CH3CN+Na;M+H;M+H-H2O;M+CH3CN+Na;M+H;M+NH4;M+H;M+H;M+K;M+K;M+H-H…	16.8977050000052;16.8977050000052;9.20624500004408;18.8771899999551;16.8977050000052;16.8977050000052;24.02;9.20624500004408;18.8771899999551;24.23;9.20624500004408;9.20624500004408;22.9158674999752;24.02;9.20624500004408;9.20624500004408;9.20624500004408;16.8977050000052;16.8977050000052;9.20624500004408;9.20624500004408;24.23;22.9158674999752;16.8977050000052;16.8977050000052;16.8977050000052;1…	4.33514647093518;4.33514647093518;28.53;14.5615554801175;8.74395168852603;8.74395168852603;17.2282809463388;28.53;21.9509070537025;28.5;28.55;29.04;17.5872884737794;28.54;19.5413601227855;20.5822859462065;18.0643024730857;6.40897971137741;6.40897971137741;28.98;13.2949453225066;29.21;29.64;9.27478076548267;9.27478076548267;8.68534180767529;8.68534180767529;28.65;29.48;0.0573303312821284;23.595067…
M177T729	176.992	728.513	Positive	C00090;C00090;C00156;C00530;C00530;C00587;C00802;C00802;C00805;C01751;C01751;C02560;C02560;C02876;C03505;C03572;C03585;C03947;C04522;C05130;C05130;C05585;C06793;C07089;C12836;C15571;C15571;C16266;C16700;C17947;C18301;C18316;C20798;C20959;C20960;C21181;C21372	M+3Na-2H;M-2H+3Na;M+K;M+3Na-2H;M-2H+3Na;M+K;M+2Na-H;M-H+2Na;M+K;M+3Na-2H;M-2H+3Na;M+3Na-2H;M-2H+3Na;M+Na;M+Na;M+H;M+H;M+Na;M+H;M+3Na-2H;M-2H+3Na;M+K;M+Na+HCOOH;M+H;M+H-H2O;M+3Na-2H;M-2H+3Na;M+H;M+K;M+H-2H2O;M+H-H2O;M+K;M+Na;M+H-2H2O;M+H-2H2O;M+Na;M+H-2H2O	2.91875000002051;2.91875000002051;9.50375000002168;2.91875000002051;2.91875000002051;9.50375000002168;6.95742750004058;6.95742750004058;9.50375000002168;2.91875000002051;2.91875000002051;24.3;24.3;3.19523750000883;3.19523750000883;9.65362499997013;9.65362499997013;3.19523750000883;9.65362499997013;24.3;24.3;9.50375000002168;3.63546250000013;9.65362499997013;9.65362499997013;2.91875000002051;2.918…	28.59;28.59;29.41;28.73;28.73;29.61;28.5837514128075;28.5837514128075;29.0599999999999;29.09;29.09;28.61;28.61;8.67673839595389;14.2533445130382;14.2143948896077;20.2192257887998;28.51;29.47;29.36;29.36;29.3;29.77;29.63;7.70642658659897;28.59;28.59;29.48;29.08;16.4606199178776;29.5599999999999;29.72;27.6441267456052;13.5976531430253;13.7348096933867;27.6441267456052;16.8584537295023
M180T728	180.086	727.834	Positive	C00188;C00263;C00329;C00388;C00729;C00785;C00820;C01088;C01214;C01989;C02066;C02115;C02126;C02262;C02360;C02488;C02991;C02997;C03219;C03652;C03761;C03827;C03979;C06159;C06179;C06182;C06485;C07585;C11359;C12212;C12440;C16390;C16622;C16675;C17209;C18028;C19568;C20315;C20902	M+CH3COO+2H;M+CH3COO+2H;M+H;M+Na+HCOOH;M+K;M+CH3CN+H;M+CH3COO+2H;M+NH4;M+H;M+NH4;M+K;M+CH3COO+2H;M+CH3CN+H;M+H;M+NH4;M+NH4;M+NH4;M+H-H2O;M+H+HCOOH;M+NH4;M+NH4;M+NH4;M+NH4;M+NH4;M+K;M+K;M+NH4;M+H;M+K;M+H;M+K;M+NH4;M+CH3CN+Na;M+H;M+NH4;M+NH4;M+CH3COO+2H;M+H+HCOOH;M+NH4	2.59410500000001;2.59410500000001;2.59410500000001;24.05;17.7211075000372;22.1459600000173;2.59410500000001;2.59410500000001;2.59410500000001;2.59410500000001;17.7211075000372;2.59410500000001;22.1459600000173;2.59410500000001;2.59410500000001;2.59410500000001;2.59410500000001;22.1459600000173;2.59410500000001;2.59410500000001;2.59410500000001;2.59410500000001;2.59410500000001;2.59410500000001;17…	9.93631664626942;12.8288362027538;29.65;12.0161660187331;29.42;28.87;9.93631664626942;10.5271677908689;21.3667505522196;12.2105214018081;29.42;6.22735257782973;29.13;29.65;7.2861271072197;5.148733144086;28.53;29.89;29.48;9.38920091960788;4.96293732514203;25.6020480012105;25.6020480012105;25.6020480012105;28.69;29.84;29.6;29.85;28.69;29.54;29.34;1.72934036230949;29.69;29.01;29.04;28.51;29.26;29.48…
M181T718	181.07	717.655	Positive	C00031;C00095;C00124;C00137;C00159;C00184;C00186;C00221;C00247;C00256;C00267;C00441;C00463;C00577;C00581;C00737;C00738;C00747;C00764;C00795;C00870;C00984;C01013;C01020;C01109;C01487;C01582;C01680;C01719;C01720;C01801;C01825;C01906;C01934;C01988;C02022;C02045;C02336;C02426;C02632;C02782;C02909;C03508;C04203;C04203;C04771;C05380;C05679;C06153;C06468;C06660;C06712;C06809;C07130;C07480;C07717;C07724;…	M+H;M+H;M+H;M+H;M+H;2M+H;2M+H;M+H;M+H;2M+H;M+H;M+CH3CN+Na;M+CH3CN+Na;2M+H;M+CH3CN+Na;M+H;M+H;2M+Na;M+H;M+H;M+CH3CN+H;M+H;2M+H;M+CH3CN+H;M+Na;M+H;M+H;M+H;M+H;M+H;M+H+HCOOH;M+H;M+H;M+H;M+CH3CN+H;M+CH3COO+2H;M+CH3COO+2H;M+H;2M+H;M+H+HCOOH;M+H;M+Na;M+CH3CN+Na;M+2Na-H;M-H+2Na;M+H-H2O;M+H;M+CH3CN+H;M+H;M+H;M+H-H2O;M+H;M+NH4;M+H;M+H;M+H-H2O;M+H-H2O;M+H;M+H;M+Na;M+CH3CN+H;M+CH3CN+Na;M+CH3CN+Na;M+H-H2O;M+…	3.1330874999469;3.1330874999469;3.1330874999469;3.1330874999469;3.1330874999469;3.1330874999469;3.1330874999469;3.1330874999469;3.1330874999469;3.1330874999469;3.1330874999469;24.63;10.5151349999488;3.1330874999469;0.458294999958753;3.1330874999469;3.1330874999469;10.5151349999488;3.1330874999469;3.1330874999469;21.6069774999994;3.1330874999469;3.1330874999469;21.6069774999994;24.63;3.13308749994…	29.9637136378496;29.8154804239113;29.9637136378496;1.12374591365123;29.9637136378496;29.52;29.33;29.9637136378496;28.8;29.33;29.9637136378496;11.4858297239144;29.39;29.9;14.5341581203538;29.9637136378496;29.9637136378496;28.75;28.8;28.8;28.65;29.9637136378496;28.74;28.71;4.3870958695522;29.9637136378496;10.6989833565049;18.9210655969098;29.8154804239113;18.9210655969098;28.84;29.9637136378496;29.…
M182T495	182.074	494.865	Positive	C00082;C00147;C00166;C00811;C01772;C02763;C02804;C03087;C03212;C03290;C03338;C04368;C04446;C05838;C06383;C06738;C07114;C10850;C10945;C12621;C14110;C16400;C16400;C16401;C18317;C19579;C19712;C20807;C20827;C20941;C21065;C21308	M+H;M+H+HCOOH;M+NH4;M+NH4;M+NH4;M+NH4;M+CH3CN+Na;M+Na;M+NH4;M+H;M+CH3CN+H;M+H;M+H-H2O;M+NH4;M+H+HCOOH;M+NH4;M+NH4;M+Na;M+NH4;M+NH4;M+CH3CN+H;M+2Na-H;M-H+2Na;M+CH3CN+H;M+CH3CN+H;M+H;M+H;M+H;M+CH3CN+Na;M+H-H2O;M+H;M+H	18.4457799999649;16.3511250000425;18.4457799999649;18.4457799999649;18.4457799999649;18.4457799999649;12.4276174999949;12.4276174999949;16.3511250000425;18.4457799999649;18.4457799999649;18.4457799999649;12.9943900000029;18.4457799999649;8.38893999997481;18.4457799999649;18.4457799999649;12.4276174999949;18.4457799999649;18.4457799999649;18.4457799999649;18.3306099999925;18.3306099999925;18.44577…	6.2233516389808;29.58;29.63;28.91;29.01;28.56;29.363442928571;29.14;4.63688138134005;9.56603869370718;28.69;4.45424901868017;12.3914605852657;29.83;9.33576431069184;29.85;29.84;28.81;29.32;28.87;29.89;29.31;29.31;29.04;29.52;20.1289531932942;29.19;2.74748218682371;28.61;27.366209045823;26.3607014886134;4.45424901868017
M184T610	184.089	609.773	Positive	C00318;C00483;C00502;C00545;C00788;C00864;C00878;C01183;C01198;C01456;C01685;C01744;C02201;C03767;C05411;C05412;C05581;C05589;C05607;C06057;C11457;C12206;C15025;C16353;C16357;C16358;C17246;C20940	M+Na;M+H+HCOOH;M+NH4;M+NH4;M+H;M+H-2H2O;M+NH4;M+H+HCOOH;M+NH4;M+NH4;M+NH4;M+NH4;M+NH4;M+CH3CN+H;M+NH4;M+NH4;M+NH4;M+H;M+NH4;M+H+HCOOH;M+NH4;M+NH4;M+Na;M+NH4;M+NH4;M+NH4;M+Na;M+H-H2O	15.5527924999888;21.5709550000298;16.5693200000305;16.5693200000305;21.5709550000298;21.5709550000298;16.5693200000305;21.5709550000298;21.5709550000298;21.5709550000298;16.5693200000305;21.5709550000298;21.5709550000298;21.5709550000298;16.5693200000305;16.5693200000305;21.5709550000298;21.5709550000298;21.5709550000298;16.5693200000305;21.5709550000298;21.5709550000298;15.5527924999888;13.22594…	3.51387702142473;28.63;4.19290401557919;4.19290401557919;28.98;26.7350459325768;4.19290401557919;28.71;29.7;29.56;4.19290401557919;29.08;28.62;28.7;4.19290401557919;4.19290401557919;29.88;29.73;28.99;10.8542818662361;29.36;29.41;4.94131648222647;29.84;29.62;29.27;29.39;8.32715814686375
M184T495	184.096	495.396	Positive	C00318;C00483;C00788;C00864;C01183;C01198;C01456;C01744;C02201;C03767;C05581;C05589;C05607;C11457;C12206;C15025;C20940	M+Na;M+H+HCOOH;M+H;M+H-2H2O;M+H+HCOOH;M+NH4;M+NH4;M+NH4;M+NH4;M+CH3CN+H;M+NH4;M+H;M+NH4;M+NH4;M+NH4;M+Na;M+H-H2O	3.14720749997832;2.87095500006274;2.87095500006274;2.87095500006274;2.87095500006274;2.87095500006274;2.87095500006274;2.87095500006274;2.87095500006274;2.87095500006274;2.87095500006274;2.87095500006274;2.87095500006274;2.87095500006274;2.87095500006274;3.14720749997832;2.87095500006274	21.6121554479572;28.86;29.84;2.96285904310597;29.74;29.19;29.07;29.15;29.54;29.4173543299616;29.61;29.6;29.86;29.29;29.58;14.7429355688579;25.5225906587281
M184T650	184.094	650.178	Positive	C00318;C00483;C00502;C00545;C00788;C00864;C00878;C01183;C01198;C01456;C01685;C01744;C02201;C03767;C05411;C05412;C05581;C05589;C05607;C06057;C11457;C12206;C15025;C16353;C16357;C16358;C20940	M+Na;M+H+HCOOH;M+NH4;M+NH4;M+H;M+H-2H2O;M+NH4;M+H+HCOOH;M+NH4;M+NH4;M+NH4;M+NH4;M+NH4;M+CH3CN+H;M+NH4;M+NH4;M+NH4;M+H;M+NH4;M+H+HCOOH;M+NH4;M+NH4;M+Na;M+NH4;M+NH4;M+NH4;M+H-H2O	2.75279249997595;8.77095500001701;23.58;23.58;8.77095500001701;8.77095500001701;23.58;8.77095500001701;8.77095500001701;8.77095500001701;23.58;8.77095500001701;8.77095500001701;8.77095500001701;23.58;23.58;8.77095500001701;8.77095500001701;8.77095500001701;23.58;8.77095500001701;8.77095500001701;2.75279249997595;23.68;23.68;23.68;8.77095500001701	2.87952150384506;29.62;2.15550057637638;2.15550057637638;29.3;28.9;2.15550057637638;29.14;29.13;28.63;2.15550057637638;28.68;29.58;29.66;2.15550057637638;2.15550057637638;29;28.77;29.9;18.1997485543402;29.28;28.78;11.8949761104231;29.12;29.18;29.11;2.25269900374661
M185T694	185.061	693.685	Positive	C00047;C00643;C00739;C00785;C00854;C01142;C01186;C01888;C01959;C01995;C02126;C03134;C03392;C03569;C03722;C03750;C04314;C05161;C05665;C05670;C05714;C06205;C06358;C06727;C06727;C06732;C07648;C07732;C09815;C16234;C16593;C16656;C16656;C17962;C18232;C19716;C20277;C20805;C20856;C20961;C21124;C21403	M+K;M+H-2H2O;M+K;M+H+HCOOH;M+K+HCOOH;M+K;M+K;2M+K;M+NH4;2M+K;M+H+HCOOH;2M+K;M+CH3CN+Na;M+H-H2O;M+NH4;M+H-2H2O;M+Na;M+K;2M+K;M+Na+HCOOH;M+Na+HCOOH;M+Na;M+Na;M+2Na-H;M-H+2Na;M+H-H2O;M+NH4;M+H;M+CH3CN+Na;M+NH4;M+Na;M+2Na-H;M-H+2Na;M+NH4;M+CH3CN+H;M+H-2H2O;M+K;M+H-H2O;M+H-H2O;M+H-H2O;M+H-H2O;M+NH4	21.7128850000137;24.15;21.7128850000137;10.7954025000367;6.37054999998554;21.7128850000137;21.7128850000137;21.7128850000137;24.75;21.7128850000137;10.7954025000367;21.7128850000137;24.87;0.738562500046669;10.7954025000367;0.738562500046669;6.75672500001667;21.7128850000137;21.7128850000137;16.8135650000067;16.8135650000067;6.75672500001667;6.75672500001667;12.7748874999867;12.7748874999867;24.15…	28.3639319003745;29.32;25.6098781408334;29.07;29.62;12.9770562203708;13.2427502340161;24.9042311165369;14.2348042522812;29.18;29.06;29.65;28.79;29.41;4.10079242632868;29.29;28.63;16.5513132342879;28.2178676617342;27.2870371359199;29.89;28.63;29.52;29.83;29.83;29.35;28.98;29.6;29.77;28.75;28.9;29.86;29.86;19.517644905192;28.72;29.04;24.9025904803699;29.23;28.97;2.89231492172689;29.34;7.54318634261…
M185T610	185.092	609.65	Positive	C00116;C00250;C00487;C00588;C00727;C00990;C01028;C01181;C01239;C01298;C01502;C01996;C02294;C02627;C03493;C03986;C04067;C05594;C05831;C06051;C06582;C06658;C11588;C12323;C16396;C16397;C16741	2M+H;M+NH4;M+Na;M+H;M+CH3COO+2H;M+Na+HCOOH;M+Na;M+K;M+H-2H2O;M+H-2H2O;M+CH3COO+2H;M+K;2M+K;M+Na;M+NH4;M+NH4;M+H-H2O;M+H;M+NH4;M+NH4;M+H;M+H-H2O;M+H;M+NH4;M+NH4;M+NH4;M+Na	23.76;0.518372499982434;24.68;24.15;24.24;5.49978999998757;5.49978999998757;23.91;0.518372499982434;24.57;24.24;23.91;1.77024499997458;5.49978999998757;0.518372499982434;0.518372499982434;24.24;24.24;0.518372499982434;0.518372499982434;24.24;0.518372499982434;24.24;0.518372499982434;24.57;24.57;5.49978999998757	10.2859757954438;29.71;20.7604734579116;29.7;29.22;10.1555443626272;3.04002293196146;29.51;16.2110009776859;22.6723188362672;29.12;28.69;29.26;1.37647519691048;7.0211712327942;28.95;29.42;29.73;28.91;29.04;29.55;13.1493024534905;29.45;7.0211712327942;29.62;29.78;29.1
M185T687	185.102	686.741	Positive	C00116;C00250;C00487;C00745;C01239;C01298;C02294;C02846;C03493;C03986;C05332;C05831;C06051;C06180;C06658;C08060;C11004;C12323;C14790;C16150;C16396;C16397;C16933	2M+H;M+NH4;M+Na;M+Na;M+H-2H2O;M+H-2H2O;2M+K;M+CH3CN+Na;M+NH4;M+NH4;M+CH3CN+Na;M+NH4;M+NH4;M+Na;M+H-H2O;M+NH4;M+CH3CN+Na;M+NH4;M+CH3CN+H;M+Na;M+NH4;M+NH4;2M+Na	0.0834374999669762;24.6566275000504;0.765379999947413;7.46548499996891;24.6566275000504;3.42680749994884;23.92;7.46548499996891;24.6566275000504;24.6566275000504;7.46548499996891;24.6566275000504;24.6566275000504;7.46548499996891;24.6566275000504;13.4836474999389;7.46548499996891;24.6566275000504;13.4836474999389;7.46548499996891;3.42680749994884;3.42680749994884;7.46548499996891	24.231774466889;28.84;29.1;29.16;29.47;12.8941374722168;29.23;29.8;4.73611719251978;29.28;29.54;29.26;28.88;28.75;2.16692383533593;28.85;29.34;4.73611719251978;28.67;29.16;28.97;28.69;29.39
M186T466	186.074	465.786	Positive	C00140;C00153;C00183;C00366;C00431;C00503;C00544;C00645;C00719;C00922;C01132;C01161;C01757;C01826;C01839;C02295;C02587;C02930;C03136;C03198;C05343;C05577;C06207;C06672;C07087;C09910;C11527;C14109;C16200;C16215;C16884;C17580;C19821;C19822;C19826;C20311;C20328	M+H-2H2O;M+CH3CN+Na;M+Na+HCOOH;M+NH4;M+Na+HCOOH;M+CH3CN+Na;M+NH4;M+H-2H2O;M+Na+HCOOH;M+CH3CN+H;M+H-2H2O;M+NH4;M+CH3CN+H;M+Na+HCOOH;M+NH4;M+CH3CN+H;M+H-2H2O;M+CH3CN+H;M+H-2H2O;M+NH4;M+NH4;M+NH4;M+NH4;M+NH4;M+NH4;M+K;M+NH4;M+NH4;M+CH3CN+Na;M+NH4;M+CH3CN+Na;M+Na;M+CH3CN+H;M+CH3CN+H;M+CH3CN+H;M+Na;M+H-2H2O	5.83235500002388;24.9258724999635;0.185807500017177;24.6;0.185807500017177;0.185807500017177;5.83235500002388;5.83235500002388;0.185807500017177;5.83235500002388;5.83235500002388;5.83235500002388;5.83235500002388;0.185807500017177;5.83235500002388;5.83235500002388;9.17572500000574;5.83235500002388;5.83235500002388;5.83235500002388;5.83235500002388;5.83235500002388;5.83235500002388;5.8323550000238…	3.37579009978339;28.87;11.9299768190258;20.812889954268;13.0927593572499;20.1201388145746;22.9915658294073;0.864517113838553;1.12075590256991;25.811337381941;0.864517113838553;28.62;26.2313126577903;17.8467499405174;28.81;26.1408376163534;7.20535211879636;29.2;0.864517113838553;9.53455635572813;9.53455635572813;28.61;22.6674017443294;29.58;28.4257556853342;29.74;9.53455635572813;29.29;28.61901969…
M186T609	186.084	609.43	Positive	C00140;C00183;C00431;C00503;C00544;C00645;C00719;C00729;C00729;C00922;C01132;C01161;C01279;C01757;C01826;C01839;C01929;C02066;C02066;C02295;C02587;C02930;C03136;C03198;C03622;C04280;C04351;C05343;C05577;C05853;C06179;C06179;C06182;C06182;C06207;C06672;C06746;C06757;C07087;C07112;C07213;C07216;C07729;C11348;C11359;C11359;C11527;C11713;C11714;C12440;C12440;C13637;C14109;C14582;C14786;C14787;C16215;…	M+H-2H2O;M+Na+HCOOH;M+Na+HCOOH;M+CH3CN+Na;M+NH4;M+H-2H2O;M+Na+HCOOH;M+2Na-H;M-H+2Na;M+CH3CN+H;M+H-2H2O;M+NH4;M+H+HCOOH;M+CH3CN+H;M+Na+HCOOH;M+NH4;M+H+HCOOH;M+2Na-H;M-H+2Na;M+CH3CN+H;M+H-2H2O;M+CH3CN+H;M+H-2H2O;M+NH4;M+H;M+H-2H2O;M+Na;M+NH4;M+NH4;M+CH3CN+Na;M+2Na-H;M-H+2Na;M+2Na-H;M-H+2Na;M+NH4;M+NH4;M+Na;M+CH3CN+Na;M+NH4;M+CH3CN+Na;M+CH3CN+Na;M+CH3CN+Na;M+NH4;M+CH3CN+Na;M+2Na-H;M-H+2Na;M+NH4;M+CH…	19.4676449999776;24.89;24.89;24.89;19.4676449999776;19.4676449999776;24.89;6.63630500000068;6.63630500000068;19.4676449999776;19.4676449999776;19.4676449999776;8.61579000002166;19.4676449999776;24.89;19.4676449999776;8.61579000002166;6.63630500000068;6.63630500000068;19.4676449999776;16.1242749999957;19.4676449999776;19.4676449999776;19.4676449999776;18.6726300000117;8.61579000002166;12.654467500…	29.07;15.2298622377014;13.7084901879105;4.51394319550656;29.12;29.707789588821;29.3725295393851;29.55;29.55;2.93235922611816;29.707789588821;28.8099999999999;28.89;29.54;7.48842051830713;28.6;16.6090576630384;29.55;29.55;3.36347375575339;29.36;10.7813433325923;29.707789588821;28.63;29.13;21.9188396157899;28.61;28.63;29.32;28.73;28.69;28.69;29.26;29.26;29.7;28.96;4.17224874363958;29.06;29.25;29.37…
M186T597	186.105	597.185	Positive		NA	NA	NA
M190T691	190.107	691.4	Positive	C00408;C00418;C00522;C05670;C05714;C06007;C06326;C16453;C19577;C19580;C19603	M+CH3COO+2H;M+CH3CN+H;M+CH3CN+H;M+CH3COO+2H;M+CH3COO+2H;M+CH3CN+H;M+H;M+H-H2O;M+H-2H2O;M+H-2H2O;M+H-2H2O	2.9577049999574;2.9577049999574;2.9577049999574;23.51;23.51;2.9577049999574;2.9577049999574;21.7823599999889;21.7823599999889;21.7823599999889;21.7823599999889	28.92;28.81;28.75;26.8677533401688;29.11;28.9;15.9674420316261;29.48;29.72;29.27;28.64
M191T678	190.992	678.34	Positive	C00026;C00026;C00160;C00258;C00385;C01147;C01147;C01880;C01880;C02080;C03228;C03228;C03716;C03716;C05406;C05406;C06030;C06030;C06316;C06316;C06336;C06674;C06752;C12837;C12837;C18247;C19781;C19781;C19844;C20366	M+2Na-H;M-H+2Na;2M+K;M+K+HCOOH;M+K;M+2K-H;M-H+2K;M+2K-H;M-H+2K;M+H-H2O;M+2K-H;M-H+2K;M+2Na-H;M-H+2Na;M+2Na-H;M-H+2Na;M+2Na-H;M-H+2Na;M+2Na-H;M-H+2Na;M+H;M+H;M+H+HCOOH;M+2Na-H;M-H+2Na;M+H+HCOOH;M+2K-H;M-H+2K;M+H-H2O;M+Na	3.50931250004294;3.50931250004294;9.91365000004407;9.91365000004407;13.2570200000259;10.4015624999931;10.4015624999931;10.4015624999931;10.4015624999931;15.5456374999829;10.4015624999931;10.4015624999931;3.50931250004294;3.50931250004294;3.50931250004294;3.50931250004294;3.50931250004294;3.50931250004294;3.50931250004294;3.50931250004294;23.9727374999887;23.9727374999887;10.1018124999541;16.65602…	0.0253624470632683;0.0253624470632683;29.72;26.7451420029895;29.41;28.88;28.88;29.4299999999999;29.4299999999999;28.57;29.76;29.76;28.87;28.87;15.0837050132887;15.0837050132887;0.887179119429764;0.887179119429764;28.69;28.69;29.81;29.34;29.04;29.6;29.6;29.04;29.69;29.69;29.54;29.4
M192T676	192.086	675.62	Positive	C00121;C00181;C00216;C00259;C00309;C00310;C00312;C00430;C00476;C00493;C00508;C00829;C00881;C00906;C01073;C01110;C01152;C01157;C01165;C01394;C01488;C01508;C01510;C03298;C03621;C04081;C04236;C05715;C08353;C09910;C09910;C10865;C16420;C16588;C16604;C16631;C16639;C16850;C17696;C18307;C18312;C18796;C20569;C21028;C21247;C21281	M+CH3CN+H;M+CH3CN+H;M+CH3CN+H;M+CH3CN+H;M+CH3CN+H;M+CH3CN+H;M+CH3CN+H;M+CH3COO+2H;M+CH3CN+H;M+NH4;M+CH3CN+H;M+CH3CN+Na;M+H-2H2O;M+CH3CN+Na;M+CH3COO+2H;M+CH3COO+2H;M+Na;M+CH3COO+2H;M+CH3COO+2H;M+CH3CN+H;M+CH3CN+H;M+CH3CN+H;M+CH3CN+H;M+Na;M+H-2H2O;M+H-2H2O;M+NH4;M+CH3CN+Na;M+CH3CN+H;M+2Na-H;M-H+2Na;M+K;M+H-H2O;M+NH4;M+H-H2O;M+CH3CN+H;M+CH3CN+H;M+H;M+NH4;M+NH4;M+NH4;M+H+HCOOH;M+CH3CN+H;M+CH3CN+Na;M+…	2.24410500003103;2.24410500003103;2.24410500003103;2.24410500003103;2.24410500003103;2.24410500003103;2.24410500003103;2.24410500003103;2.24410500003103;2.24410500003103;2.24410500003103;18.4572824999663;22.4959599999863;24.02;2.24410500003103;2.24410500003103;24.02;2.24410500003103;2.24410500003103;2.24410500003103;2.24410500003103;2.24410500003103;2.24410500003103;24.02;12.4391199999963;12.4391…	28.5936960758585;26.3752450834603;26.3752450834603;26.3752450834603;23.2872355299616;23.2872355299616;23.2872355299616;5.2199650522814;26.3752450834603;4.65083318618202;23.2872355299616;29.47;29.01;28.71;28.88;9.3469099561955;0.850364095836007;9.85575750480484;7.71045930202192;26.3752450834603;16.0053385640684;26.3752450834603;28.5936960758585;29.51;29.6900000000001;28.86;17.1236976735599;8.21157…
M194T512	194.021	512.481	Positive	C00073;C00073;C00245;C00450;C00450;C00650;C00650;C00855;C00855;C01987;C02775;C02775;C03090;C03572;C03574;C03574;C03585;C03742;C03742;C04092;C04092;C04371;C04522;C05527;C05578;C05578;C06368;C07089;C11130;C11130;C16266;C17367;C19830;C19831	M+2Na-H;M-H+2Na;M+Na+HCOOH;M+3Na-2H;M-2H+3Na;M+2Na-H;M-H+2Na;M+2Na-H;M-H+2Na;M+K+HCOOH;M+2Na-H;M-H+2Na;M+H-2H2O;M+NH4;M+2Na-H;M-H+2Na;M+NH4;M+2Na-H;M-H+2Na;M+3Na-2H;M-2H+3Na;M+CH3CN+H;M+NH4;M+CH3CN+H;M+2Na-H;M-H+2Na;M+CH3CN+H;M+NH4;M+2Na-H;M-H+2Na;M+NH4;M+K;M+K;M+K	4.37428000005013;4.37428000005013;23.99;10.0709824999967;10.0709824999967;4.05281999995566;4.05281999995566;4.37428000005013;4.37428000005013;2.35151750004547;4.05281999995566;4.05281999995566;2.06116750000263;2.50139249999393;4.05281999995566;4.05281999995566;2.50139249999393;4.05281999995566;4.05281999995566;10.0709824999967;10.0709824999967;24.8377049999959;2.50139249999393;21.7296699999991;4.…	3.60173774521695;3.60173774521695;12.9285070138459;29.57;29.57;29.58;29.58;2.48711648816657;2.48711648816657;29.01;28.96;28.96;29.79;19.6546249686367;29.4;29.4;15.4304604833997;29.58;29.58;28.75;28.75;28.57;29.86;27.4071178747304;29.73;29.73;29.88;29.45;28.86;28.86;29.56;29.15;3.57530774664624;1.64551302616085
M195T729	195.003	728.521	Positive	C00090;C00093;C00117;C00199;C00231;C00530;C00620;C00623;C00906;C00906;C00975;C01101;C01112;C01125;C01125;C01751;C02137;C02137;C02979;C03057;C03057;C03189;C03283;C03283;C03291;C03737;C03906;C04112;C04171;C04558;C04559;C04634;C05715;C05715;C06011;C06210;C06321;C06441;C06677;C06719;C06719;C06753;C06760;C06761;C06761;C11143;C11354;C11354;C12836;C17947;C18301;C18311;C20240;C20240;C20443;C20443;C20710;…	M+K+HCOOH;M+Na;M+H-2H2O;M+H-2H2O;M+H-2H2O;M+K+HCOOH;M+H-2H2O;M+Na;M+3Na-2H;M-2H+3Na;M+H+HCOOH;M+H-2H2O;M+H-2H2O;M+3Na-2H;M-2H+3Na;M+K+HCOOH;M+2Na-H;M-H+2Na;M+Na;M+2Na-H;M-H+2Na;M+Na;M+2K-H;M-H+2K;M+H-2H2O;M+H-2H2O;M+H-2H2O;M+K;M+K;M+K;M+K;M+K;M+3Na-2H;M-2H+3Na;M+Na;M+K;M+K;M+H-2H2O;M+Na;M+3Na-2H;M-2H+3Na;M+Na+HCOOH;M+K;M+3Na-2H;M-2H+3Na;2M+K;M+3Na-2H;M-2H+3Na;M+H;M+H-H2O;M+H;M+K;M+3Na-2H;M-2H+3Na…	8.61549999996214;2.30698750002034;8.32514999999034;8.32514999999034;8.32514999999034;8.61549999996214;8.32514999999034;2.30698750002034;24.2764349999902;24.2764349999902;23.81;8.32514999999034;8.32514999999034;3.807000000009;3.807000000009;8.61549999996214;2.21116249996101;2.21116249996101;2.30698750002034;2.21116249996101;2.21116249996101;2.30698750002034;21.7565524999941;21.7565524999941;8.3251…	28.68;10.2472840884171;13.6458214281202;16.056378989742;16.056378989742;29.22;14.5085178276697;12.0819923960899;28.75;28.75;4.9392206961316;16.056378989742;15.5904615915809;28.88;28.88;29.74;28.98;28.98;13.6835875370229;28.62;28.62;12.0819923960899;18.7336123551333;18.7336123551333;16.056378989742;14.4768499556314;14.4768499556314;10.6577287570322;29.02;29.61;29.05;28.66;16.684614917915;16.684614…
M195T507	195.005	507.365	Positive	C00090;C00093;C00117;C00199;C00231;C00530;C00620;C00623;C00829;C00829;C00906;C00906;C00975;C01101;C01112;C01125;C01125;C01751;C02137;C02137;C02979;C03057;C03057;C03189;C03283;C03283;C03291;C03737;C03906;C04112;C04171;C04558;C04559;C04634;C05715;C05715;C06011;C06210;C06321;C06441;C06677;C06719;C06719;C06753;C06760;C06761;C06761;C11354;C11354;C12836;C16631;C16631;C17947;C18301;C18311;C20240;C20240;…	M+K+HCOOH;M+Na;M+H-2H2O;M+H-2H2O;M+H-2H2O;M+K+HCOOH;M+H-2H2O;M+Na;M+3Na-2H;M-2H+3Na;M+3Na-2H;M-2H+3Na;M+H+HCOOH;M+H-2H2O;M+H-2H2O;M+3Na-2H;M-2H+3Na;M+K+HCOOH;M+2Na-H;M-H+2Na;M+Na;M+2Na-H;M-H+2Na;M+Na;M+2K-H;M-H+2K;M+H-2H2O;M+H-2H2O;M+H-2H2O;M+K;M+K;M+K;M+K;M+K;M+3Na-2H;M-2H+3Na;M+Na;M+K;M+K;M+H-2H2O;M+Na;M+3Na-2H;M-2H+3Na;M+Na+HCOOH;M+K;M+3Na-2H;M-2H+3Na;M+3Na-2H;M-2H+3Na;M+H;M+2Na-H;M-H+2Na;M+H-…	3.56549999999345;2.74301249994835;3.27515000002165;3.27515000002165;3.27515000002165;3.56549999999345;3.27515000002165;2.74301249994835;24.16;24.16;19.2264350000215;19.2264350000215;23.8807125000307;3.27515000002165;3.27515000002165;8.85699999997769;8.85699999997769;3.56549999999345;2.83883750000768;2.83883750000768;2.74301249994835;2.83883750000768;2.83883750000768;2.74301249994835;24.02;24.02;3…	29.75;29.15;28.88;29.73;29.73;29.56;28.91;28.68;29.79;29.79;28.63;28.63;26.9170892275137;29.73;29.18;29;29;29.17;29.19;29.19;28.77;29.44;29.44;28.68;29.86;29.86;29.73;28.66;28.66;22.9345437922211;28.82;28.69;28.6;29.78;18.7372343343287;18.7372343343287;29.43;29.28;29.78;29.3;29.31;29.81;29.81;29.07;29.87;29.55;29.55;29.8;29.8;24.9890979681948;14.9994059259042;14.9994059259042;29.12;29.32;28.7;29.…
M196T728	196.006	728.495	Positive	C00380;C01059;C01877;C01877;C01879;C01879;C02220;C02237;C02237;C02419;C02419;C03082;C03624;C04281;C04281;C04282;C04282;C04584;C04584;C06323;C06323;C06333;C06335;C06413;C06413;C07335;C14788	M+K+HCOOH;M+K+HCOOH;M+3Na-2H;M-2H+3Na;M+3Na-2H;M-2H+3Na;M+K;M+3Na-2H;M-2H+3Na;M+2Na-H;M-H+2Na;M+H-H2O;M+H-2H2O;M+3Na-2H;M-2H+3Na;M+3Na-2H;M-2H+3Na;M+2Na-H;M-H+2Na;M+3Na-2H;M-2H+3Na;M+Na;M+Na;M+3Na-2H;M-2H+3Na;M+H-H2O;M+K	15.0963525000236;12.9870824999756;23.82;23.82;23.82;23.82;12.9870824999756;23.82;23.82;17.1191150000283;17.1191150000283;13.2774324999474;24.59;23.82;23.82;23.82;23.82;19.3914199999767;19.3914199999767;12.7306925000426;12.7306925000426;4.94615750000094;4.94615750000094;12.7306925000426;12.7306925000426;13.2774324999474;24.63	29.75;29.34;29.22;29.22;28.64;28.64;0.342685363343844;29.71;29.71;4.22920174616671;4.22920174616671;18.3943765509376;10.9744356663128;29.31;29.31;28.88;28.88;29.11;29.11;28.86;28.86;28.65;29.28;28.5599999999999;28.5599999999999;18.8506843234531;29.13
M197T729	197.007	728.903	Positive	C00106;C00233;C00233;C00337;C00385;C00385;C00417;C00671;C00671;C00813;C00902;C00902;C01012;C01012;C02124;C02129;C02129;C02341;C02348;C02350;C02617;C02734;C03241;C03241;C03703;C05422;C06102;C06102;C12314;C12314;C14783;C16483;C16483;C16484;C16484	M+K+HCOOH;M+3Na-2H;M-2H+3Na;M+K;M+2Na-H;M-H+2Na;M+Na;M+3Na-2H;M-2H+3Na;M+Na+HCOOH;M+3Na-2H;M-2H+3Na;M+3Na-2H;M-2H+3Na;M+Na+HCOOH;M+3Na-2H;M-2H+3Na;M+Na;M+K;M+K;M+K;M+Na;M+3Na-2H;M-2H+3Na;M+K;M+Na;M+3Na-2H;M-2H+3Na;M+3Na-2H;M-2H+3Na;M+K;M+3Na-2H;M-2H+3Na;M+3Na-2H;M-2H+3Na	23.97;23.75;23.75;23.97;3.48556749997897;3.48556749997897;0.810774999990826;23.75;23.75;24.66;23.75;23.75;23.75;23.75;20.9761125000085;23.75;23.75;0.810774999990826;2.91877000002216;2.91877000002216;15.107824999987;21.4163374999998;23.75;23.75;23.97;0.810774999990826;23.75;23.75;23.75;23.75;15.107824999987;24.673112500011;24.673112500011;24.673112500011;24.673112500011	28.59;28.7;28.7;29.14;29.02;29.02;11.8071889731006;28.7;28.7;29.43;28.7;28.7;29.1;29.1;28.78;29.15;29.15;0.630230638182734;28.93;28.93;28.97;2.38468322480252;28.88;28.88;28.9;28.51;29.2;29.2;29.6;29.6;29.88;29.48;29.48;28.83;28.83
M198T729	198.052	728.558	Positive	C00123;C00123;C00242;C00295;C00407;C00407;C00436;C00436;C00603;C00954;C01233;C01616;C01933;C01933;C02298;C02378;C02378;C02486;C02486;C03030;C03087;C03139;C03230;C03758;C03758;C03894;C04022;C04071;C04227;C04227;C05135;C05135;C05239;C05634;C06108;C06331;C08062;C10850;C11143;C11504;C16394;C16395;C16399;C16399;C16647;C16647;C16666;C16666;C17942;C19675;C20797;C21092;C21092;C21096;C21096	M+3Na-2H;M-2H+3Na;M+H+HCOOH;M+CH3CN+H;M+3Na-2H;M-2H+3Na;M+3Na-2H;M-2H+3Na;M+CH3CN+Na;M+Na;M+H-H2O;M+H;M+3Na-2H;M-2H+3Na;M+Na;M+3Na-2H;M-2H+3Na;M+3Na-2H;M-2H+3Na;M+CH3CN+H;M+K;M+Na;M+Na;M+2Na-H;M-H+2Na;M+CH3CN+H;M+CH3CN+Na;M+H;M+2Na-H;M-H+2Na;M+2Na-H;M-H+2Na;M+Na+HCOOH;M+Na;M+CH3COO+2H;M+Na;M+H-2H2O;M+K;M+CH3COO+2H;M+Na;M+H;M+H;M+2Na-H;M-H+2Na;M+3Na-2H;M-2H+3Na;M+2Na-H;M-H+2Na;M+H;M+CH3CN+H;M+CH3C…	10.4456324999802;10.4456324999802;24.58;2.44798499998922;10.4456324999802;10.4456324999802;17.637802500019;17.637802500019;8.46614749995922;1.59069250003085;1.68651750001914;22.1043199999826;10.4456324999802;10.4456324999802;1.59069250003085;10.4456324999802;10.4456324999802;10.4456324999802;10.4456324999802;2.44798499998922;1.97686749999093;8.46614749995922;1.59069250003085;4.4274700000102;4.427…	29.11;29.11;29.15;29.9;29.33;29.33;28.8036189599097;28.8036189599097;29.8470104109657;28.66;20.4577575832549;8.54875319731676;28.88;28.88;28.75;28.71;28.71;29.25;29.25;28.68;29.88;6.31227700448964;28.93;29.34;29.34;12.8051742603955;29.78;20.4280340684104;28.95;28.95;29.26;29.26;28.7;28.57;28.67;29.52;29.3;29.56;29.68;29.52;29.53;28.82;29.16;29.16;28.85;28.85;29.24;29.24;3.12001019333752;21.943448…
M198T639	198.069	639.068	Positive	C00108;C00242;C00355;C00408;C00436;C00436;C00568;C01004;C01179;C01197;C01405;C01801;C03004;C03089;C03354;C04039;C04071;C04112;C04171;C04272;C04558;C04559;C04634;C05135;C05135;C05350;C06181;C06210;C06257;C06321;C06760;C12623;C16399;C16399;C18311;C19715;C20710;C20808	M+CH3COO+2H;M+H+HCOOH;M+H;M+Na+HCOOH;M+3Na-2H;M-2H+3Na;M+CH3COO+2H;M+CH3COO+2H;M+NH4;M+NH4;M+NH4;M+CH3CN+Na;M+H;M+NH4;M+H+HCOOH;M+CH3CN+Na;M+H;M+CH3CN+H;M+CH3CN+H;M+CH3CN+Na;M+CH3CN+H;M+CH3CN+H;M+CH3CN+H;M+2Na-H;M-H+2Na;M+NH4;M+Na+HCOOH;M+CH3CN+H;M+CH3CN+Na;M+CH3CN+H;M+CH3CN+H;M+NH4;M+2Na-H;M-H+2Na;M+CH3CN+H;M+H;M+CH3CN+H;M+Na+HCOOH	18.4073550000363;16.3895499999711;18.4073550000363;12.3891924999953;24.3871974999621;24.3871974999621;18.4073550000363;18.4073550000363;18.4073550000363;18.4073550000363;18.4073550000363;12.3891924999953;18.4073550000363;24.11;24.11;12.3891924999953;12.2550474999628;18.4073550000363;18.4073550000363;12.3891924999953;18.4073550000363;18.4073550000363;18.4073550000363;18.3690349999921;18.3690349999…	28.72;29.04;24.5633534702971;29.9;12.9825321425852;12.9825321425852;28.57;29.18;28.82;29.48;29.35;29.05;28.67;28.97;29.71;24.3496659650122;5.63572933643654;2.92961575397406;29.06;24.3496659650122;29.65;29.42;29.6;29.34;29.34;29.1;29.4400000000001;29.59;28.8008170463992;29.6;29.43;29.17;29.14;29.14;29.01;29.63;29.5;29.79
M198T542	198.096	541.638	Positive	C00031;C00095;C00124;C00137;C00159;C00221;C00247;C00267;C00327;C00737;C00738;C00764;C00795;C00984;C01487;C01582;C01680;C01710;C01719;C01720;C01825;C01906;C01934;C02336;C02394;C02782;C02938;C02997;C03375;C03375;C03680;C03817;C05380;C05568;C06153;C06468;C06558;C06712;C06772;C07130;C07480;C10865;C10865;C10906;C13747;C14090;C14099;C15512;C16623;C16930;C17249;C19891;C20464	M+NH4;M+NH4;M+NH4;M+NH4;M+NH4;M+NH4;M+NH4;M+NH4;M+Na;M+NH4;M+NH4;M+NH4;M+NH4;M+NH4;M+NH4;M+NH4;M+NH4;M+CH3CN+Na;M+NH4;M+NH4;M+NH4;M+NH4;M+NH4;M+NH4;M+CH3CN+Na;M+NH4;M+CH3CN+H;M+H;M+3Na-2H;M-2H+3Na;M+CH3CN+H;M+CH3CN+H;M+NH4;M+CH3CN+H;M+NH4;M+NH4;M+CH3CN+H;M+NH4;M+H+HCOOH;M+NH4;M+NH4;M+2Na-H;M-H+2Na;M+NH4;M+NH4;M+CH3CN+H;M+CH3CN+H;M+CH3CN+Na;M+NH4;M+CH3CN+Na;M+Na;M+NH4;M+CH3CN+Na	4.45585500003176;4.45585500003176;4.45585500003176;4.45585500003176;4.45585500003176;4.45585500003176;4.45585500003176;4.45585500003176;24.36;4.45585500003176;4.45585500003176;4.45585500003176;4.45585500003176;4.45585500003176;4.45585500003176;4.45585500003176;4.45585500003176;16.2455324999655;4.45585500003176;4.45585500003176;4.45585500003176;4.45585500003176;4.45585500003176;4.45585500003176;16…	1.91217096582513;2.02404737916371;1.91217096582513;23.6786298049825;1.91217096582513;1.91217096582513;0.687587637773599;1.91217096582513;23.2431900053;1.91217096582513;1.91217096582513;0.687587637773599;0.687587637773599;1.91217096582513;1.91217096582513;16.4518876092845;10.2464155238293;29.4;2.02404737916371;10.2464155238293;1.91217096582513;1.73003843987277;10.2464155238293;2.02404737916371;29.…
M199T695	199.047	694.762	Positive	C00077;C00077;C00155;C00233;C00385;C00396;C00499;C00515;C00515;C00671;C00902;C00993;C01012;C01147;C01173;C01557;C01602;C01602;C01864;C01880;C02123;C02129;C02504;C02656;C02954;C03081;C03153;C03943;C03943;C04050;C04411;C04687;C05994;C06442;C06588;C06588;C07330;C07731;C11434;C14114;C14114;C16521;C16550;C16555;C16657;C17216;C18250;C18263;C18264;C18265;C18266;C19929;C21001;C21159;C21371;C21373	M+3Na-2H;M-2H+3Na;M+CH3CN+Na;M+Na+HCOOH;M+H+HCOOH;2M+K;M+Na;M+3Na-2H;M-2H+3Na;M+Na+HCOOH;M+Na+HCOOH;M+K;M+Na+HCOOH;M+K+HCOOH;M+Na;M+H-H2O;M+3Na-2H;M-2H+3Na;M+H-H2O;M+K+HCOOH;M+Na;M+Na+HCOOH;M+Na;M+K;M+H-H2O;M+Na;M+K;M+3Na-2H;M-2H+3Na;M+Na;M+Na;M+K;M+Na;M+K;M+2Na-H;M-H+2Na;M+Na+HCOOH;M+H-2H2O;M+H-H2O;M+3Na-2H;M-2H+3Na;M+K+HCOOH;M+H;M+H;M+K;M+Na;M+H-2H2O;M+H-2H2O;M+H-2H2O;M+H-2H2O;M+H-2H2O;M+K;M+H-…	8.94821499997533;8.94821499997533;11.5152099999705;24.49;0.950567499984345;21.2657800000216;6.9687300000254;8.94821499997533;8.94821499997533;24.49;24.49;3.4742849999958;24.49;24.6091500000034;24.9953250000345;18.9771624999935;8.94821499997533;8.94821499997533;18.9771624999935;24.6091500000034;24.49;24.49;24.49;24.6091500000034;17.5333725000115;24.9953250000345;3.4742849999958;8.94821499997533;8.…	26.7410785197228;26.7410785197228;25.8909245146592;29.73;28.7;29.08;6.683926207784;28.7327631150172;28.7327631150172;29.73;29.73;19.9797605108917;29.62;29.11;29.07;28.63;26.7410785197228;26.7410785197228;28.97;29.05;22.0259852284278;29.49;28.76;4.75047367956675;29.39;28.87;5.46023036275627;24.6616931989558;24.6616931989558;28.56;15.9002949380096;28.61;17.8083304880082;8.27304277044042;29.82000000…
M199T729	199.055	728.602	Positive	C00077;C00077;C00155;C00156;C00233;C00385;C00398;C00499;C00515;C00515;C00587;C00642;C00671;C00755;C00805;C00902;C00993;C01012;C01207;C01602;C01602;C01983;C01984;C02123;C02129;C02504;C02636;C02954;C03153;C03943;C03943;C04050;C04411;C05584;C05994;C06442;C06588;C06588;C07330;C10126;C10833;C14114;C14114;C16598;C16600;C18250;C18263;C18264;C18265;C18266;C19929;C20582;C21086;C21154;C21371;C21373	M+3Na-2H;M-2H+3Na;M+CH3CN+Na;M+CH3COO+2H;M+Na+HCOOH;M+H+HCOOH;M+K;M+Na;M+3Na-2H;M-2H+3Na;M+CH3COO+2H;M+H+HCOOH;M+Na+HCOOH;M+H+HCOOH;M+CH3COO+2H;M+Na+HCOOH;M+K;M+Na+HCOOH;M+H;M+3Na-2H;M-2H+3Na;M+H+HCOOH;M+H+HCOOH;M+Na;M+Na+HCOOH;M+Na;M+K;M+H-H2O;M+K;M+3Na-2H;M-2H+3Na;M+Na;M+Na;M+H;M+Na;M+K;M+2Na-H;M-H+2Na;M+Na+HCOOH;M+K;M+H;M+3Na-2H;M-2H+3Na;M+H-2H2O;M+H-2H2O;M+H-2H2O;M+H-2H2O;M+H-2H2O;M+H-2H2O;M+…	23.92;23.92;8.65979000003847;13.6713375000141;7.65317499997309;21.1255674999933;21.4395599999762;23.88;23.92;23.92;13.6713375000141;13.6713375000141;7.65317499997309;13.6713375000141;13.6713375000141;7.65317499997309;16.7007150000131;7.65317499997309;13.6713375000141;23.92;23.92;13.6713375000141;13.6713375000141;7.65317499997309;7.65317499997309;7.65317499997309;14.7394549999547;2.64162749999741;…	23.1728322672038;23.1728322672038;29.03;28.84;28.76;28.7;28.93;11.8802150993345;25.261526495588;25.261526495588;29.78;28.94;28.76;28.77;29.02;28.76;25.82365395309;28.5;29.22;23.1728322672038;23.1728322672038;29.14;29.14;27.9695448072908;29.58;29.43;28.72;29.86;10.5969163004956;20.9921656454233;20.9921656454233;28.58;21.5454885161015;29.69;23.5464593777779;13.5467332822296;29.1;29.1;29.80999999999…
M200T764	200.031	763.716	Positive	C00135;C00135;C00148;C00606;C00763;C00956;C01046;C01077;C01102;C01162;C01162;C02207;C03145;C03210;C03804;C06234;C11468;C12147;C12215;C15668;C17367;C17367;C17581;C17941;C19694;C19830;C19830;C19831;C19831;C20313;C20313;C21398	M+2Na-H;M-H+2Na;M+K+HCOOH;M+H+HCOOH;M+K+HCOOH;M+K;M+K;M+K;M+H;M+2Na-H;M-H+2Na;M+K;M+Na;M+K;M+CH3CN+Na;M+K;M+H-2H2O;M+H;M+H;M+K+HCOOH;M+2Na-H;M-H+2Na;M+K;M+NH4;M+K;M+2Na-H;M-H+2Na;M+2Na-H;M-H+2Na;M+3Na-2H;M-2H+3Na;M+CH3COO+2H	24.2673650000569;24.2673650000569;2.58826750005881;21.4929199999858;2.58826750005881;2.58826750005881;2.58826750005881;2.58826750005881;2.29791750001596;24.2673650000569;24.2673650000569;2.58826750005881;10.6291925000335;2.58826750005881;10.6291925000335;2.58826750005881;8.22025499999768;2.29791750001596;2.29791750001596;2.58826750005881;3.81606999994233;3.81606999994233;2.58826750005881;2.297917…	13.7163154148761;13.7163154148761;29.07;8.64944417414266;28.76;1.49272276885622;23.0126841908841;29.2380561621902;15.1895395658847;28.8;28.8;21.2965564148149;29.49;28.9623357737202;29.79;10.7919437819847;28.63;13.9563560735113;10.1092251130637;29.33;28.93;28.93;29.75;8.77070070161544;28.52;29.03;29.03;29.01;29.01;28.95;28.95;27.0782341735191
M200T729	200.056	728.503	Positive	C00262;C00300;C00337;C00430;C00632;C00870;C00955;C01020;C01073;C01110;C01157;C01165;C01270;C01620;C01853;C01988;C02222;C02501;C02659;C03453;C03584;C03676;C03703;C04690;C06034;C06035;C06177;C06177;C06557;C06557;C06662;C06680;C06753;C06876;C11006;C12325;C14097;C16402;C16414;C16632;C17246;C17500;C19788;C20844;C20845;C20901;C21168	M+CH3CN+Na;M+Na+HCOOH;M+CH3CN+H;M+Na+HCOOH;M+H+HCOOH;M+CH3COO+2H;M+K;M+CH3COO+2H;M+Na+HCOOH;M+Na+HCOOH;M+Na+HCOOH;M+Na+HCOOH;M+H+HCOOH;M+CH3CN+Na;M+NH4;M+CH3COO+2H;M+CH3CN+H;M+CH3CN+H;M+Na+HCOOH;M+CH3CN+H;M+H;M+CH3CN+H;M+CH3CN+H;M+H-H2O;M+Na;M+CH3CN+H;M+2Na-H;M-H+2Na;M+2Na-H;M-H+2Na;M+H;M+NH4;M+CH3COO+2H;M+H+HCOOH;M+NH4;M+NH4;M+NH4;M+H;M+H;M+H+HCOOH;M+K;M+H+HCOOH;M+NH4;M+Na;M+Na;M+CH3CN+H;M+NH4	2.40603750000901;22.3340275000083;24.54;5.74940749999087;0.268754999979137;0.268754999979137;20.046457499987;0.268754999979137;5.74940749999087;5.74940749999087;5.74940749999087;5.74940749999087;0.268754999979137;5.74940749999087;0.268754999979137;0.268754999979137;0.268754999979137;0.268754999979137;5.74940749999087;0.268754999979137;24.54;0.268754999979137;24.54;0.268754999979137;5.749407499990…	28.78;17.3769680916198;29.45;13.4558839561316;29.64;29.83;28.8;28.96;28.55;17.9058586532261;18.4545354029067;16.1413175280927;29.51;28.9116043863841;29.31;29.49;6.83139321736632;6.66657822961497;29.53;8.01509910977775;5.65795615892979;6.6485424788251;28.7;2.53571573441965;4.96441509619694;7.73869688888685;28.86;28.86;28.77;28.77;29.07;25.0053493869508;29.55;29.06;29.03;28.53;24.0133651392052;28.5…
M201T610	201.116	609.65	Positive	C00400;C00400;C00553;C00553;C00788;C02240;C03087;C04020;C05589;C06383;C09849;C09849;C10850;C11386;C11386;C12518;C15499;C16400	M+2Na-H;M-H+2Na;M+2Na-H;M-H+2Na;M+NH4;2M+H;M+CH3CN+H;M+H-H2O;M+NH4;2M+Na;M+2Na-H;M-H+2Na;M+CH3CN+H;M+2Na-H;M-H+2Na;2M+H;2M+H;M+CH3CN+Na	17.0642375000085;17.0642375000085;17.0642375000085;17.0642375000085;19.0437225000295;9.03971249996971;19.0437225000295;19.0437225000295;19.0437225000295;21.771345000019;17.0642375000085;17.0642375000085;19.0437225000295;17.0642375000085;17.0642375000085;9.03971249996971;9.03971249996971;11.7145049999579	29.45;29.45;29.45;29.45;28.76;28.74;29.73;22.0809390460396;28.69;11.6939999555166;28.89;28.89;29.14;28.89;28.89;29.48;28.91;28.84
M202T495	202.107	495.387	Positive	C00202;C00371;C00588;C00864;C02656;C03994;C04687;C05594;C06582;C11520;C11588;C15545;C16657;C20267;C20940	M+NH4;M+H-H2O;M+NH4;M+H-H2O;M+CH3CN+H;M+CH3CN+Na;M+CH3CN+H;M+NH4;M+NH4;M+H+HCOOH;M+NH4;M+H-H2O;M+CH3CN+H;M+CH3CN+Na;M+H	14.6406449999859;6.45107500005793;3.88547250004478;3.10770500000501;3.10770500000501;24.35;3.10770500000501;3.10770500000501;3.10770500000501;3.10770500000501;3.10770500000501;6.45107500005793;3.10770500000501;0.432912500016869;3.10770500000501	29.59;29.46;28.62;2.96109240553685;25.3096414244021;28.8;27.996955277145;28.83;28.85;29.63;21.6243746946114;29.46;22.8725675029094;29.24;25.5238685427206
M203T542	203.053	541.943	Positive	C00031;C00095;C00124;C00137;C00159;C00184;C00186;C00221;C00247;C00256;C00267;C00577;C00682;C00737;C00738;C00764;C00795;C00870;C00984;C01005;C01013;C01020;C01187;C01487;C01495;C01582;C01680;C01719;C01720;C01801;C01825;C01906;C01934;C01988;C02333;C02336;C02426;C02532;C02632;C02782;C02909;C02909;C02921;C04203;C04203;C05380;C05679;C06153;C06468;C06578;C06712;C07130;C07480;C10453;C10469;C10906;C12248;…	M+Na;M+Na;M+Na;M+Na;M+Na;2M+Na;2M+Na;M+Na;M+Na;2M+Na;M+Na;2M+Na;M+CH3COO+2H;M+Na;M+Na;M+Na;M+Na;M+CH3CN+Na;M+Na;M+NH4;2M+Na;M+CH3CN+Na;M+H-2H2O;M+Na;M+H-2H2O;M+Na;M+Na;M+Na;M+Na;M+Na+HCOOH;M+Na;M+Na;M+Na;M+CH3CN+Na;M+H-2H2O;M+Na;2M+Na;M+NH4;M+Na+HCOOH;M+Na;M+2Na-H;M-H+2Na;M+H-2H2O;M+3Na-2H;M-2H+3Na;M+Na;M+CH3CN+Na;M+Na;M+Na;M+K;M+Na;M+Na;M+Na;M+K;M+K;M+Na;M+H;M+Na;M+2Na-H;M-H+2Na;M+CH3CN+Na;M+H+H…	0.689750000049116;0.689750000049116;0.689750000049116;0.689750000049116;0.689750000049116;0.689750000049116;0.689750000049116;0.689750000049116;0.689750000049116;0.689750000049116;0.689750000049116;0.689750000049116;6.70791250001912;0.689750000049116;0.689750000049116;0.689750000049116;0.689750000049116;24.0503149999682;0.689750000049116;23.95448999998;0.689750000049116;24.0503149999682;6.7079125…	1.8567559037505;1.96869552206008;1.8567559037505;23.6355117799572;1.8567559037505;1.59744328687521;22.7091748392252;1.8567559037505;0.744471442563982;22.7091748392252;1.8567559037505;8.33242780370164;28.2156926344708;1.8567559037505;1.8567559037505;0.744471442563982;0.744471442563982;29.84;1.8567559037505;28.78;21.0176141413329;3.90778085826804;19.4835146108828;1.8567559037505;29.45;16.4046868109…
M203T495	203.11	495.385	Positive	C00783;C00955;C00956;C01046;C01077;C01234;C01239;C01298;C02207;C02926;C03210;C03622;C06181;C06234;C06658;C16697;C17234;C17246;C17581;C19694;C19777;C20199;C20808;C20905	M+CH3CN+Na;M+CH3CN+H;M+CH3CN+H;M+CH3CN+H;M+CH3CN+H;2M+H;M+H-H2O;M+H-H2O;M+CH3CN+H;2M+H;M+CH3CN+H;M+NH4;M+CH3COO+2H;M+CH3CN+H;M+H;M+CH3CN+Na;2M+H;M+CH3CN+H;M+CH3CN+H;M+CH3CN+H;2M+H;M+H-2H2O;M+CH3COO+2H;2M+H	14.3522350000325;20.3703975000025;17.7698774999868;17.7698774999868;17.7698774999868;17.7698774999868;17.7698774999868;10.3135575000124;17.7698774999868;17.7698774999868;17.7698774999868;20.3703975000025;13.670292500052;17.7698774999868;17.7698774999868;14.3522350000325;17.7698774999868;23.99;17.7698774999868;17.7698774999868;17.7698774999868;7.71303749999674;13.670292500052;17.7698774999868	29.32;29.4;29.11;20.2078558580847;16.1697700221502;22.7318450964912;5.57019828782013;29.3;21.3210216732585;0.0651716534980165;16.3486159771375;29.59;29.44;28.1348358003701;29.4275578139444;29.24;15.3287975906273;29.27;10.6437419747759;8.0581720078671;0.0651716534980165;29.47;28.78;19.92653604094
M204T558_1	204.124	558.494	Positive		NA	NA	NA
M204T581	204.123	581.298	Positive		NA	NA	NA
M205T558	205.126	558.494	Positive	C00521;C00729;C02066;C02533;C02571;C03682;C03955;C04210;C04351;C05548;C06057;C06179;C06182;C06746;C08299;C08312;C11359;C12440;C14113;C16572;C17580;C20234;C20311;C20809	M+Na+HCOOH;M+CH3CN+Na;M+CH3CN+Na;M+H-H2O;M+H;M+NH4;M+H;M+H;M+CH3CN+H;M+NH4;2M+Na;M+CH3CN+Na;M+CH3CN+Na;M+CH3CN+H;M+H;M+H;M+CH3CN+Na;M+CH3CN+Na;M+Na;M+H-H2O;M+CH3CN+H;M+NH4;M+CH3CN+H;M+CH3COO+2H	14.0060249999863;14.0774100000129;14.0774100000129;7.98786249994521;13.3954675000325;18.0447025000063;18.0447025000063;18.0447025000063;20.095572500054;18.0447025000063;24.0628649999763;14.0774100000129;14.0774100000129;20.095572500054;20.095572500054;20.095572500054;14.0774100000129;14.0774100000129;14.0060249999863;20.095572500054;18.0447025000063;10.0387324999929;18.0447025000063;13.3954675000…	28.71;29.39;29.39;28.79;3.59863029453121;29.24;10.0524729071434;29.9;29.86;29;1.53196566033865;28.78;28.73;12.1815071293344;29.37;28.66;28.78;29.83;29.6;29.81;8.32985442624492;9.44785654855816;29.88;28.54
M206T549	206.044	548.975	Positive	C00108;C00568;C00682;C00783;C00783;C00847;C00919;C00955;C00955;C00956;C00956;C01004;C01046;C01046;C01077;C01077;C01249;C02207;C02207;C02470;C02480;C02722;C02722;C03088;C03147;C03194;C03210;C03210;C03359;C03586;C03743;C04105;C04447;C04773;C05133;C05281;C05645;C05652;C05663;C05771;C06234;C06234;C06603;C06678;C08060;C12026;C14148;C14531;C14610;C16396;C16397;C16403;C16697;C16697;C17581;C17581;C19686;…	M+Na+HCOOH;M+Na+HCOOH;M+CH3CN+Na;M+3Na-2H;M-2H+3Na;M+Na;M+Na;M+2Na-H;M-H+2Na;M+2Na-H;M-H+2Na;M+Na+HCOOH;M+2Na-H;M-H+2Na;M+2Na-H;M-H+2Na;M+H-H2O;M+2Na-H;M-H+2Na;M+H;M+CH3CN+Na;M+2K-H;M-H+2K;M+CH3CN+Na;M+H-H2O;M+K+HCOOH;M+2Na-H;M-H+2Na;M+CH3CN+Na;M+CH3CN+Na;M+CH3CN+Na;M+CH3CN+Na;M+Na;M+Na;M+CH3CN+Na;M+CH3CN+Na;M+H-H2O;M+H-H2O;M+H;M+K+HCOOH;M+2Na-H;M-H+2Na;M+CH3CN+Na;M+NH4;M+K;M+Na;M+K;M+H+HCOOH;M+C…	2.73615749996736;2.73615749996736;2.73615749996736;23.3677925000109;23.3677925000109;2.73615749996736;5.69094250003843;23.79;23.79;8.75431999993737;8.75431999993737;2.73615749996736;8.75431999993737;8.75431999993737;8.75431999993737;8.75431999993737;3.28200500000264;8.75431999993737;8.75431999993737;3.28200500000264;2.73615749996736;22.6651949999734;22.6651949999734;24.12;3.28200500000264;2.34998…	29.77;28.63;29.8792399281633;29.87;29.87;29.3099999999999;29.13;28.92;28.92;27.0449604244077;27.0449604244077;28.75;11.5759731475088;11.5759731475088;7.10104877708106;7.10104877708106;28.51;12.8095608019167;12.8095608019167;29.64;17.2021248501011;28.65;28.65;26.1335940121082;16.5745906057313;0.0339292638625251;7.29924221700327;7.29924221700327;29.73;28.52;29.78;28.93;29.35;29.46;8.55190257352327;…
M206T558	206.127	558.494	Positive	C05944;C06578;C06589;C09987;C10453;C10469;C10733;C12452;C12453;C16648;C16653;C16654;C16704;C17225;C19729;C19757;C20603	M+H;M+CH3CN+H;M+NH4;M+K;M+CH3CN+H;M+CH3CN+H;M+NH4;M+Na;M+Na;M+CH3CN+Na;M+CH3CN+Na;M+CH3CN+Na;M+H-H2O;M+H;M+CH3CN+H;M+CH3CN+Na;M+NH4	24.74;23.3654450000387;23.3654450000387;9.14284249994068;23.3654450000387;23.3654450000387;4.71798999996054;24.3;24.3;24.3;24.3;24.3;23.3654450000387;14.9383450000329;23.3654450000387;24.3;5.33885000002954	28.61;29.37;28.99;28.64;29.29;29.11;29.01;29.16;29.16;29.89;29.58;29.89;29.51;4.22414452052423;29.33;28.5599999999999;28.53
M207T543	207.072	543.294	Positive	C00214;C00482;C00557;C00588;C00766;C00848;C00971;C01028;C01028;C01717;C01727;C02099;C02172;C02193;C02512;C02565;C02627;C02627;C02777;C02989;C03227;C03448;C05594;C05651;C05653;C06052;C06069;C06555;C06582;C07330;C09321;C11402;C11403;C11414;C11418;C11588;C11822;C11937;C11943;C11944;C13628;C14085;C14086;C14092;C14800;C14802;C15769;C15998;C15999;C15998;C15999;C16208;C16461;C16715;C16741;C16741;C17243;…	M+H-2H2O;M+H-H2O;2M+K;M+Na;M+H-H2O;M+K;M+CH3CN+H;M+2Na-H;M-H+2Na;M+NH4;M+H-2H2O;M+H-H2O;M+NH4;2M+H;M+H+HCOOH;M+H+HCOOH;M+2Na-H;M-H+2Na;M+H+HCOOH;M+CH3CN+H;M+H-H2O;M+K;M+Na;M+H-H2O;M+CH3CN+H;M+CH3CN+H;M+K;2M+H;M+Na;2M+K;M+H-H2O;M+K;M+K;M+K;M+K;M+Na;2M+H;M+K;M+K;M+K;M+H-2H2O;M+H;M+H;M+H;M+NH4;M+NH4;M+CH3CN+H;M+CH3CN+H;M+CH3CN+H;M+CH3CN+H;M+CH3CN+H;M+H-H2O;M+K;M+NH4;M+2Na-H;M-H+2Na;M+CH3CN+H;M+K;M+K…	11.4181975000349;16.6652374999643;15.8430500000151;21.9056324999656;21.475037500025;15.8430500000151;11.4181975000349;0.61812749997614;0.61812749997614;11.4181975000349;13.3218674999824;21.475037500025;11.4181975000349;24.4;24.4;24.4;0.61812749997614;0.61812749997614;24.4;19.8452975000407;11.4181975000349;15.8430500000151;22.6833999999343;11.4181975000349;11.4181975000349;11.4181975000349;15.8430…	29.4;29.72;29.71;29.68;28.9400000000001;29.83;28.58;8.17513947544153;8.17513947544153;29.41;29.59;28.9400000000001;29.36;21.9503490269655;17.2067034508865;29.5;9.65762205260349;9.65762205260349;28.9;21.4488411602555;1.97074291377155;29.1;28.78;15.7512166896124;29.48;29.07;28.98;6.56000271139656;29.22;29.74;29.8;28.9299999999999;28.9299999999999;28.9299999999999;28.9299999999999;29.34;14.387178451…
M207T558	207.13	558.494	Positive	C00047;C00334;C00739;C01026;C01142;C01186;C01205;C01760;C02356;C02721;C03284;C06178;C06326;C11512;C11735	M+CH3COO+2H;2M+H;M+CH3COO+2H;2M+H;M+CH3COO+2H;M+CH3COO+2H;2M+H;M+H-H2O;2M+H;2M+H;2M+H;2M+K;M+NH4;M+H-H2O;2M+H	10.6554725000052;10.6554725000052;10.6554725000052;10.6554725000052;10.6554725000052;10.6554725000052;10.6554725000052;20.7123124999953;10.6554725000052;10.6554725000052;10.6554725000052;9.659740000032;10.6554725000052;20.7123124999953;10.6554725000052	28.88;16.4798846707163;28.6;5.60497076686862;9.04083548478091;8.82692209115578;9.44002460533669;28.92;2.53158813263525;22.0192464324991;9.44002460533669;28.93;6.32467374889932;29.85;9.53272465040349
M209T598	209.101	597.601	Positive	C00250;C00292;C00328;C00386;C00418;C00522;C00931;C00989;C01035;C01089;C01188;C01991;C02345;C02946;C02948;C03092;C03197;C03239;C03493;C03656;C03739;C03986;C04076;C04433;C05635;C05647;C05825;C05831;C05984;C06001;C06051;C06383;C06657;C06725;C07276;C08060;C09089;C11433;C12313;C12323;C13626;C13629;C13631;C13632;C16396;C16397;C16462;C16596;C17621;C18020;C18027;C18066;C18202;C19082;C20326;C21139;C21297;…	M+CH3CN+H;2M+Na;M+H;M+H-H2O;M+CH3COO+2H;M+CH3COO+2H;M+H-H2O;2M+H;M+CH3CN+Na;2M+H;2M+H;2M+H;M+H-H2O;M+CH3CN+Na;M+H+HCOOH;M+K;2M+H;M+CH3CN+Na;M+CH3CN+H;M+CH3CN+Na;M+H+HCOOH;M+CH3CN+H;M+CH3CN+Na;M+K;M+NH4;M+H;M+CH3CN+Na;M+CH3CN+H;2M+H;2M+H;M+CH3CN+H;M+CH3COO+2H;M+H-2H2O;M+NH4;M+K;M+CH3CN+H;M+Na;M+H;M+H+HCOOH;M+CH3CN+H;M+H-2H2O;M+H-2H2O;M+H-2H2O;M+H-H2O;M+CH3CN+H;M+CH3CN+H;M+K;M+NH4;M+K;M+K;M+K;M+K;M…	20.7816275000283;11.340484999991;20.7816275000283;7.30180749997089;3.95843749998903;3.95843749998903;20.7816275000283;3.95843749998903;1.28364500000089;3.95843749998903;3.95843749998903;3.95843749998903;10.7247875000382;23.74;3.95843749998903;16.3567750000482;3.95843749998903;23.74;20.7816275000283;23.74;3.95843749998903;20.7816275000283;23.74;16.3567750000482;20.7816275000283;20.7816275000283;23…	29.54;28.83;29.32;21.7803833487783;28.6936424111859;23.4679698052726;20.7824968848591;29.42;6.02162002352602;29.78;22.3911637987532;29.42;28.64;28.54;28.51;28.8099999999999;29.31;0.387131506687036;8.85878610660058;9.83453792727649;29.9;29.76;1.79352186157011;29.06;29.67;12.7453244350706;6.07990468194977;28.88;28.56;22.3911637987532;29.15;9.48650220194648;29.35;29.43;29.87;28.99;28.69;28.96;29.9;8…
M211T729	210.976	728.513	Positive	C00093;C00623;C01801;C01801;C02979;C03189;C04039;C04039;C04272;C04272;C06011;C06257;C06257;C06677;C06753;C14873;C14873;C17948;C17948;C18304;C18309;C21398	M+K;M+K;M+2K-H;M-H+2K;M+K;M+K;M+2K-H;M-H+2K;M+2K-H;M-H+2K;M+K;M+2K-H;M-H+2K;M+K;M+K+HCOOH;M+2Na-H;M-H+2Na;M+2Na-H;M-H+2Na;M+Na;M+Na;M+K+HCOOH	2.50623749998624;2.50623749998624;2.79658749995804;2.79658749995804;2.50623749998624;2.50623749998624;2.79658749995804;2.79658749995804;2.79658749995804;2.79658749995804;14.584494999994;2.79658749995804;2.79658749995804;16.8556749999738;2.94646249997754;24.34;24.34;3.89810000001489;3.89810000001489;2.56028750001747;2.56028750001747;21.2846000000155	10.2482696766531;12.0829578371147;28.63;28.63;13.6845353906876;12.0829578371147;29.47;29.47;29.47;29.47;29.68;29.61;29.61;29.26;28.77;4.65193015656253;4.65193015656253;9.97620794573746;9.97620794573746;29.32;28.58;21.2205649772565
M212T300	212.069	299.757	Positive	C00191;C00242;C00333;C00423;C00558;C00618;C00905;C01062;C01869;C01869;C02024;C02274;C02710;C03015;C03537;C03678;C05515;C05519;C05587;C05587;C05608;C06473;C07720;C07728;C10173;C12317;C15673;C17268;C19582;C19582;C20239;C20248;C20631;C20635	M+NH4;M+CH3COO+2H;M+NH4;M+CH3CN+Na;M+NH4;M+NH4;M+NH4;M+NH4;M+2Na-H;M-H+2Na;M+NH4;M+CH3CN+Na;M+K;M+CH3CN+Na;M+H+HCOOH;M+H+HCOOH;M+CH3CN+H;M+H+HCOOH;M+2Na-H;M-H+2Na;M+CH3CN+Na;M+NH4;M+CH3CN+Na;M+CH3CN+Na;M+K;M+H+HCOOH;M+NH4;M+CH3CN+Na;M+2Na-H;M-H+2Na;M+H;M+NH4;M+CH3CN+Na;M+Na	20.3922549999902;23.7356249999721;20.3922549999902;0.309132500007081;20.3922549999902;20.3922549999902;20.3922549999902;20.3922549999902;6.32729499997708;6.32729499997708;20.3922549999902;0.309132500007081;0.0770425000240493;10.3659724999972;24.0041450000206;20.3922549999902;23.7356249999721;20.3922549999902;6.32729499997708;6.32729499997708;0.309132500007081;20.3922549999902;0.309132500007081;0.…	28.87;24.9886290861969;29.37;28.6;28.82;29.05;28.82;28.74;28.52;28.52;29.26;29.28;28.86;28.9;29.52;29.48;28.96;29.17;16.8310582098663;16.8310582098663;29.44;28.7;19.9147470731877;29.85;29.78;29.17;28.7;29.76;22.9473481492815;22.9473481492815;29.54;20.5520070114976;29.56;28.53
M212T593	212.102	593.446	Positive	C00079;C00315;C00315;C00779;C01494;C01594;C02265;C02379;C02427;C02499;C03365;C03619;C03659;C03660;C03844;C04731;C05576;C06352;C06577;C06720;C06729;C06731;C07123;C10428;C10452;C11429;C11430;C11431;C11432;C12204;C17251;C20801;C20850	M+H+HCOOH;M+3Na-2H;M-2H+3Na;M+NH4;M+NH4;M+H-2H2O;M+H+HCOOH;M+NH4;M+Na;M+CH3CN+H;M+NH4;M+NH4;M+NH4;M+NH4;M+NH4;M+Na;M+CH3CN+H;M+NH4;M+CH3CN+Na;M+CH3CN+H;M+CH3CN+H;M+CH3CN+H;M+CH3CN+H;M+CH3CN+Na;M+CH3CN+Na;M+NH4;M+NH4;M+NH4;M+NH4;M+NH4;M+Na;M+H;M+CH3CN+Na	24.4674700000047;23.7017525000027;23.7017525000027;24.4674700000047;24.4674700000047;24.4674700000047;24.4674700000047;24.4674700000047;2.4021974999755;13.6728049999846;23.61;23.61;23.61;23.61;23.61;7.65464250001457;24.4674700000047;23.61;7.65464250001457;24.4674700000047;24.4674700000047;24.4674700000047;24.4674700000047;7.65464250001457;7.65464250001457;13.6728049999846;13.6728049999846;13.6728…	29.03;28.61;28.61;28.9;29.1;29.41;27.3414778354382;28.97;12.4261730471075;28.99;20.5311620395347;29.67;20.5311620395347;20.5311620395347;20.5311620395347;29.04;29.88;20.5311620395347;29.28;29.33;29.06;29.06;28.6;29.17;29.37;29.79;29.7;29.38;29.7;29.8;28.53;17.3480015270272;6.80769617681432
M213T679	212.974	678.641	Positive	C00026;C00026;C00417;C00548;C00548;C00850;C01454;C01454;C02124;C02341;C02734;C03716;C03716;C03765;C03765;C05406;C05406;C05422;C06030;C06030;C06224;C06224;C06316;C06316;C06336;C06614;C06615;C06674;C06752;C07085;C07085;C07086;C07086;C07189;C07189;C07211;C07211;C07215;C07215;C10700;C10700;C12837;C12837;C14087;C14087;C15583;C15583;C18247;C20366;C20366;C20609;C20645;C20645;C21166;C21166	M+3Na-2H;M-2H+3Na;M+K;M+2K-H;M-H+2K;M+K;M+2K-H;M-H+2K;M+K+HCOOH;M+K;M+K;M+3Na-2H;M-2H+3Na;M+2K-H;M-H+2K;M+3Na-2H;M-2H+3Na;M+K;M+3Na-2H;M-2H+3Na;M+2K-H;M-H+2K;M+3Na-2H;M-2H+3Na;M+Na;2M+H;2M+H;M+Na;M+Na+HCOOH;M+2K-H;M-H+2K;M+2K-H;M-H+2K;M+2K-H;M-H+2K;M+2K-H;M-H+2K;M+2K-H;M-H+2K;M+2K-H;M-H+2K;M+3Na-2H;M-2H+3Na;M+2K-H;M-H+2K;M+2K-H;M-H+2K;M+Na+HCOOH;M+2Na-H;M-H+2Na;2M+H;M+2K-H;M-H+2K;M+2K-H;M-H+2K	3.34097500001462;3.34097500001462;15.7634749999858;4.55173749998039;4.55173749998039;24.4;4.55173749998039;4.55173749998039;4.40186249996088;15.7634749999858;4.84208750002324;3.34097500001462;3.34097500001462;4.55173749998039;4.55173749998039;3.34097500001462;3.34097500001462;15.7634749999858;3.34097500001462;3.34097500001462;4.55173749998039;4.55173749998039;3.34097500001462;3.34097500001462;23.…	0.0697467294239711;0.0697467294239711;17.8885839842805;29.12;29.12;28.67;28.5;28.5;28.58;6.3087950652872;9.11581350106011;29.08;29.08;29.61;29.61;15.1347711382541;15.1347711382541;29.4;0.843199759396381;0.843199759396381;28.9;28.9;28.61;28.61;28.72;28.81;28.81;29.71;29.26;29.23;29.23;28.92;28.92;29.17;29.17;28.5;28.5;28.5;28.5;29.61;29.61;29.2;29.2;29.02;29.02;29.12;29.12;29.26;29.8;29.8;28.79;29…
M215T526	215.138	525.776	Positive	C00848;C01875;C01875;C01909;C02710;C05588;C07328;C09382;C10173;C13453;C13456;C16834;C20371;C20403;C20405;C21401	M+H+HCOOH;M+2Na-H;M-H+2Na;M+H;M+CH3CN+H;M+NH4;2M+K;M+H-H2O;M+CH3CN+H;M+H-2H2O;M+H-2H2O;2M+K;M+NH4;M+H-2H2O;M+H-2H2O;2M+K	23.88;0.689412499994546;0.689412499994546;2.66889750001553;2.66889750001553;2.66889750001553;7.09374999999568;12.7257375000056;2.66889750001553;12.7257375000056;12.7257375000056;7.09374999999568;2.66889750001553;12.7257375000056;12.7257375000056;7.09374999999568	28.78;29.02;29.02;17.5822308098292;29;29.41;29.49;29.58;29.13;29.26;28.58;29.49;17.0642334362913;28.87;29.23;29.67
M216T729	216.063	728.528	Positive	C00123;C00407;C00436;C00642;C00755;C01210;C01233;C01933;C01983;C01984;C02519;C02564;C02657;C03840;C04043;C05593;C05598;C05842;C05843;C05852;C06726;C06771;C06771;C07090;C08062;C12305;C13635;C13636;C14088;C14103;C14108;C14279;C16398;C16478;C16479;C16480;C16481;C16482;C16550;C16555;C16587;C16595;C18320;C19564;C20809;C21159;C21167	M+K+HCOOH;M+K+HCOOH;M+K+HCOOH;M+CH3CN+Na;M+CH3CN+Na;M+CH3COO+2H;M+H;M+K+HCOOH;M+CH3CN+Na;M+CH3CN+Na;M+CH3CN+Na;M+H-2H2O;M+CH3CN+Na;M+CH3CN+H;M+CH3CN+Na;M+CH3CN+Na;M+Na;M+CH3CN+Na;M+CH3CN+Na;M+CH3CN+Na;M+Na;M+3Na-2H;M-2H+3Na;M+CH3COO+2H;M+H-H2O;M+CH3CN+Na;M+CH3CN+Na;M+CH3CN+Na;M+CH3CN+Na;M+CH3CN+Na;M+CH3CN+Na;M+CH3COO+2H;M+CH3CN+Na;M+CH3CN+H;M+CH3CN+H;M+CH3CN+H;M+CH3CN+H;M+CH3CN+H;M+NH4;M+NH4;M+Na…	1.83861749995629;1.83861749995629;24.68;1.45244249999621;1.45244249999621;1.54826749998449;1.54826749998449;1.83861749995629;1.45244249999621;1.45244249999621;1.45244249999621;7.47060499996621;1.45244249999621;7.47060499996621;1.45244249999621;1.45244249999621;1.45244249999621;24.02;24.02;1.45244249999621;1.45244249999621;10.5838825000149;10.5838825000149;0.770499999944718;7.47060499996621;1.4524…	29.77;29.19;28.7984035764165;29.81;29.3399999999999;14.9686792135625;20.4528801317858;29.6;29.59;29.59;28.56;29.43;29.41;28.57;28.67;29.17;29.79;28.78;28.73;28.8900000000001;28.55;28.84;28.84;29.74;28.83;29.65;28.81;29.42;28.72;29.72;29.4;28.97;29.69;29.04;29.56;28.69;28.54;29.22;29.07;29.32;29.86;29.26;29.87;28.58;29.33;29.03;28.76
M218T557	218.024	557.276	Positive	C00561;C00729;C00729;C01586;C02066;C02066;C02091;C02709;C02709;C02824;C02876;C03005;C03005;C03505;C03572;C03585;C03947;C04350;C04350;C04353;C04353;C04522;C04798;C06179;C06179;C06182;C06182;C06325;C06325;C06332;C06339;C06414;C06414;C06556;C06556;C06647;C07089;C07301;C07301;C07585;C11359;C11359;C11822;C12440;C12440;C14040;C14040;C16266;C16571;C16571;C17755;C17755;C17756;C17756;C19569;C20249;C20634;…	M+K+HCOOH;M+2K-H;M-H+2K;M+K;M+2K-H;M-H+2K;M+K+HCOOH;M+3Na-2H;M-2H+3Na;M+K;M+CH3CN+Na;M+3Na-2H;M-2H+3Na;M+CH3CN+Na;M+CH3CN+H;M+CH3CN+H;M+CH3CN+Na;M+3Na-2H;M-2H+3Na;M+3Na-2H;M-2H+3Na;M+CH3CN+H;M+H-2H2O;M+2K-H;M-H+2K;M+2K-H;M-H+2K;M+2Na-H;M-H+2Na;M+K;M+K;M+2Na-H;M-H+2Na;M+2Na-H;M-H+2Na;M+CH3CN+Na;M+CH3CN+H;M+3Na-2H;M-2H+3Na;M+K;M+2K-H;M-H+2K;M+Na+HCOOH;M+2K-H;M-H+2K;M+2Na-H;M-H+2Na;M+CH3CN+H;M+3Na-2…	5.14848249999034;23.9;23.9;5.14848249999034;23.9;23.9;15.2053224999804;17.5709825000325;17.5709825000325;3.27861750001546;11.4569950000032;17.5709825000325;17.5709825000325;11.4569950000032;4.99860750004189;4.99860750004189;11.4569950000032;17.5709825000325;17.5709825000325;17.5709825000325;17.5709825000325;4.99860750004189;24.01;23.9;23.9;23.9;23.9;11.5528199999915;11.5528199999915;5.14848249999…	28.99;28.65;28.65;29.35;28.65;28.65;18.8643324387206;29.11;29.11;29.48;28.55;29.66;29.66;29.13;12.6317016628379;8.03830642599489;5.40272668340396;29.47;29.47;29.47;29.47;29.64;28.8;29.56;29.56;28.96;28.96;29.68;29.68;28.53;28.56;28.93;28.93;28.5;28.5;28.84;28.85;29.32;29.32;29.86;29.56;29.56;12.1838806594829;29.21;29.21;29.44;29.44;29.7;29.6;29.6;28.88;28.88;29.63;29.63;29.59;25.7925690747873;28.…
M219T863	219.005	862.994	Positive	C00552;C00603;C00642;C00642;C00755;C00755;C00898;C01179;C01197;C01405;C01983;C01983;C01984;C01984;C02107;C02519;C02519;C02657;C02657;C03089;C03175;C03178;C03314;C03840;C03840;C04043;C04043;C05350;C05593;C05593;C05824;C05842;C05842;C05843;C05843;C05852;C05852;C06231;C06231;C12305;C12305;C12623;C13635;C13635;C13636;C13636;C14082;C14082;C14088;C14088;C14098;C14098;C14103;C14103;C14108;C14108;C16199;…	M+Na+HCOOH;M+K+HCOOH;M+3Na-2H;M-2H+3Na;M+3Na-2H;M-2H+3Na;M+Na+HCOOH;M+K;M+K;M+K;M+3Na-2H;M-2H+3Na;M+3Na-2H;M-2H+3Na;M+Na+HCOOH;M+3Na-2H;M-2H+3Na;M+3Na-2H;M-2H+3Na;M+K;M+H-2H2O;M+Na;M+Na;M+2Na-H;M-H+2Na;M+3Na-2H;M-2H+3Na;M+K;M+3Na-2H;M-2H+3Na;M+NH4;M+3Na-2H;M-2H+3Na;M+3Na-2H;M-2H+3Na;M+3Na-2H;M-2H+3Na;M+2K-H;M-H+2K;M+3Na-2H;M-2H+3Na;M+K;M+3Na-2H;M-2H+3Na;M+3Na-2H;M-2H+3Na;M+2K-H;M-H+2K;M+3Na-2H;M-…	17.4125499999889;6.94133999999735;9.30699999997842;9.30699999997842;9.30699999997842;9.30699999997842;17.4125499999889;3.11549999999272;3.11549999999272;3.11549999999272;9.30699999997842;9.30699999997842;9.30699999997842;9.30699999997842;17.4125499999889;9.30699999997842;9.30699999997842;9.30699999997842;9.30699999997842;11.5425999999985;2.82515000002093;20.7559200000418;20.7559200000418;3.288837…	10.4719990578452;29.05;28.86;28.86;29;29;10.4719990578452;29.69;29.11;29.38;28.51;28.51;28.51;28.51;10.4719990578452;28.54;28.54;28.98;28.98;28.7;5.83499745614066;29.18;28.53;29.83;29.83;29.19;29.19;28.6900000000001;28.94;28.94;28.75;29.84;29.84;29.34;29.34;29.71;29.71;28.89;28.89;29.64;29.64;29.47;29.3200000000001;29.3200000000001;28.85;28.85;28.8;28.8;29.85;29.85;28.8;28.8;29.79;29.79;29.75;29.…
M220T729	220.033	728.602	Positive	C00082;C00147;C00242;C00295;C00954;C00954;C01616;C02236;C02298;C02298;C03030;C03139;C03139;C03230;C03230;C03290;C03758;C03758;C03894;C04227;C04227;C04368;C04604;C05135;C05135;C05634;C05634;C05656;C06206;C06331;C06331;C06383;C06661;C11504;C11504;C14450;C16394;C16395;C16399;C16399;C16666;C16666;C17942;C19579;C19675;C19712;C20450;C20797;C20807;C21065;C21308	M+K;M+K+HCOOH;M+Na+HCOOH;M+CH3CN+Na;M+2Na-H;M-H+2Na;M+Na;M+NH4;M+2Na-H;M-H+2Na;M+CH3CN+Na;M+2Na-H;M-H+2Na;M+2Na-H;M-H+2Na;M+K;M+3Na-2H;M-2H+3Na;M+CH3CN+Na;M+3Na-2H;M-2H+3Na;M+K;M+Na;M+3Na-2H;M-2H+3Na;M+2Na-H;M-H+2Na;M+H-2H2O;M+NH4;M+2Na-H;M-H+2Na;M+K+HCOOH;M+Na;M+2Na-H;M-H+2Na;M+H+HCOOH;M+Na;M+Na;M+3Na-2H;M-2H+3Na;M+3Na-2H;M-2H+3Na;M+Na;M+K;M+CH3CN+Na;M+K;M+CH3CN+Na;M+CH3CN+Na;M+K;M+K;M+K	11.1016924999774;23.69521250003;23.58;0.658677499956184;4.69735499997626;4.69735499997626;18.9976575000372;12.9794949999962;4.69735499997626;4.69735499997626;0.658677499956184;5.35948500001382;5.35948500001382;4.69735499997626;4.69735499997626;11.1016924999774;1.32080749999375;1.32080749999375;4.79317999996454;1.32080749999375;1.32080749999375;11.1016924999774;23.95;24.51;24.51;4.69735499997626;4…	29.2;28.52;28.87;29.46;29.19;29.19;8.55538331164168;8.21903972575476;29.73;29.73;28.62;6.30655459593122;6.30655459593122;28.74;28.74;28.59;29.49;29.49;12.7998484353983;28.69;28.69;28.86;29.13;29.21;29.21;29.25;29.25;2.75967500275797;2.99676338126419;29.72;29.72;29.6;29.45;29.72;29.72;29.02;28.68;29.62;29.47;29.47;29.06;29.06;3.11409280240215;29.84;21.9508970061388;29.11;10.8715849142382;21.950897…
M220T514	220.074	513.561	Positive	C00198;C00204;C00273;C00327;C00327;C00651;C00691;C00835;C01040;C01115;C01118;C01133;C01216;C01250;C01419;C02669;C02779;C02938;C02997;C03107;C03150;C03269;C03383;C03680;C03684;C03817;C03926;C04092;C04874;C05394;C05568;C06313;C06558;C06772;C06892;C08733;C10865;C10865;C12248;C14090;C14099;C16737;C17249;C17249;C19679;C20251;C20581;C20680;C20903;C21008;C21333	M+CH3CN+H;M+CH3CN+H;M+CH3CN+H;M+2Na-H;M-H+2Na;M+CH3COO+2H;M+CH3CN+H;M+H-H2O;M+CH3CN+H;M+CH3CN+H;M+H;M+H-H2O;M+CH3CN+H;M+H+HCOOH;M+CH3CN+H;M+CH3CN+H;M+CH3CN+H;M+CH3CN+Na;M+Na;M+CH3CN+H;M+H-2H2O;M+CH3CN+H;M+CH3CN+H;M+CH3CN+Na;M+H-H2O;M+CH3CN+Na;M+CH3CN+H;M+H+HCOOH;M+H-2H2O;M+CH3CN+H;M+CH3CN+Na;M+H-H2O;M+CH3CN+Na;M+Na+HCOOH;M+CH3CN+H;M+H+HCOOH;M+3Na-2H;M-2H+3Na;M+NH4;M+CH3CN+Na;M+CH3CN+Na;M+CH3CN+H;…	19.3806799999408;19.3806799999408;19.3806799999408;17.3957100000166;17.3957100000166;19.3806799999408;19.3806799999408;22.7240499999937;19.3806799999408;19.3806799999408;19.3806799999408;19.3806799999408;19.3806799999408;19.3806799999408;3.06771500000025;19.3806799999408;19.3806799999408;24.63;11.3775475000466;19.3806799999408;24.33;19.3806799999408;19.3806799999408;11.3775475000466;22.7240499999…	2.65661359679329;12.6387408940656;27.018445488718;27.2220521672094;27.2220521672094;25.4570338947797;7.41378742142635;28.98;0.268739327811201;0.268739327811201;29.4596301960838;25.7664860149983;9.95095666933187;29.05;20.7707519150084;2.65661359679329;6.50016225363008;28.76;25.1993751056512;0.268739327811201;29.75;6.99154347630346;0.268739327811201;4.05420472566396;29.03;5.14796189108741;9.0313262…
M220T462	220.082	462.26	Positive	C00198;C00204;C00273;C00651;C00691;C00835;C01040;C01115;C01118;C01133;C01216;C01250;C01419;C02669;C02779;C02938;C03107;C03150;C03269;C03383;C03684;C03926;C04092;C04673;C04874;C05394;C06313;C06558;C06772;C06892;C14090;C14099;C16737;C17249;C17249;C19679;C20251;C20581;C20680;C20903;C20961;C21008;C21333	M+CH3CN+H;M+CH3CN+H;M+CH3CN+H;M+CH3COO+2H;M+CH3CN+H;M+H-H2O;M+CH3CN+H;M+CH3CN+H;M+H;M+H-H2O;M+CH3CN+H;M+H+HCOOH;M+CH3CN+H;M+CH3CN+H;M+CH3CN+H;M+CH3CN+Na;M+CH3CN+H;M+H-2H2O;M+CH3CN+H;M+CH3CN+H;M+H-H2O;M+CH3CN+H;M+H+HCOOH;M+H;M+H-2H2O;M+CH3CN+H;M+H-H2O;M+CH3CN+Na;M+Na+HCOOH;M+CH3CN+H;M+CH3CN+Na;M+CH3CN+Na;M+CH3CN+H;M+2Na-H;M-H+2Na;M+CH3CN+H;M+CH3CN+H;M+NH4;M+CH3CN+H;M+CH3CN+H;M+NH4;M+H-2H2O;M+H-H2O	0.544320000059884;0.544320000059884;0.544320000059884;0.544320000059884;0.544320000059884;2.79904999999303;0.544320000059884;0.544320000059884;0.544320000059884;0.544320000059884;0.544320000059884;0.544320000059884;16.8572850000004;0.544320000059884;0.544320000059884;6.83772749994205;0.544320000059884;6.15578499996161;0.544320000059884;0.544320000059884;2.79904999999303;0.544320000059884;0.544320…	12.380422951636;21.3654172501405;29.81;28.77;16.6623939602609;28.91;9.74728889454309;9.74728889454309;28.92;28.83;18.9461207198867;20.6515234466841;28.6851067794968;12.380422951636;15.8400324856819;29.4;9.74728889454309;28.64;3.69603797925263;9.74728889454309;25.6779051413209;18.118353891603;29.4271021012571;23.4047336557274;25.795722330309;15.8400324856819;3.80120898565565;1.98591682727032;11.94…
M220T693	220.105	693.405	Positive	C00637;C01624;C02666;C03142;C03569;C04673;C05588;C06732;C11422;C12518;C14315;C14335;C14784;C15499;C18174;C18174;C20327;C20371;C20646;C20805;C20856;C20961;C21124;C21288	M+CH3COO+2H;M+CH3CN+H;M+CH3CN+H;M+H-2H2O;M+NH4;M+H;M+Na;M+NH4;M+CH3CN+H;M+CH3COO+2H;M+CH3CN+H;M+NH4;M+CH3CN+H;M+CH3COO+2H;M+2Na-H;M-H+2Na;M+CH3CN+H;M+Na;M+CH3CN+H;M+NH4;M+NH4;M+NH4;M+NH4;M+H	18.8290449999329;18.8290449999329;18.8290449999329;18.8290449999329;18.8290449999329;23.78;24.8472074999739;9.25439000006634;19.3112300000564;24.46;19.3112300000564;19.3112300000564;18.8290449999329;24.46;2.78193499994472;2.78193499994472;18.8290449999329;24.8472074999739;18.8290449999329;18.8290449999329;18.8290449999329;23.78;9.25439000006634;18.8290449999329	29.39;29.1;29.56;29.31;28.65;14.8954678256468;29.48;29.41;29.13;29.32;29.13;29.13;29.6;29.69;25.4082858151093;25.4082858151093;29.79;29.26;29.79;29.09;28.64;2.93144161176542;28.5;28.85
M220T495	220.118	495.387	Positive	C00371;C00864;C04067;C06552;C06732;C11422;C11519;C14315;C14335;C15545;C21124	M+H;M+H;M+NH4;M+Na;M+NH4;M+CH3CN+H;M+H+HCOOH;M+CH3CN+H;M+NH4;M+H;M+NH4	5.56282499999838;2.21945499994547;2.21945499994547;0.455337500042674;22.5206100000008;12.4637700000108;2.21945499994547;12.4637700000108;12.4637700000108;5.56282499999838;22.5206100000008	29.45;2.96109240553685;28.64;29.02;25.547816193782;29.6900000000001;29.4;29.6900000000001;29.6900000000001;29.45;28.8
M221T495	221.121	495.387	Positive	C00062;C00329;C00398;C00437;C00792;C00808;C00809;C00964;C00993;C01047;C01123;C01214;C01239;C01298;C01499;C02213;C02262;C02837;C03982;C05328;C05575;C06185;C10974;C12212;C12455;C16286;C16675;C17235;C17255;C18796;C19491;C19809;C20199;C20312;C20515;C20895;C21358	M+H+HCOOH;M+CH3CN+H;M+CH3COO+2H;M+H+HCOOH;M+H+HCOOH;M+Na+HCOOH;M+Na+HCOOH;M+Na+HCOOH;M+CH3COO+2H;M+H+HCOOH;M+Na+HCOOH;M+CH3CN+H;M+H;M+H;M+Na+HCOOH;M+Na+HCOOH;M+CH3CN+H;M+H+HCOOH;M+CH3COO+2H;M+H+HCOOH;M+Na;M+Na;M+CH3COO+2H;M+CH3CN+H;M+CH3COO+2H;M+K;M+CH3CN+H;M+CH3CN+H;M+CH3COO+2H;2M+Na;M+CH3COO+2H;M+H+HCOOH;M+H-H2O;M+CH3COO+2H;M+H-2H2O;M+CH3CN+H;M+Na	10.425307499986;17.6581275000132;20.4821474999761;17.6581275000132;10.425307499986;13.6194499999931;13.6194499999931;13.6194499999931;17.6581275000132;17.6581275000132;13.6194499999931;17.6581275000132;17.6581275000132;10.425307499986;13.6194499999931;13.6194499999931;17.6581275000132;17.6581275000132;13.7820424999546;17.6581275000132;16.9761850000327;14.4639850000061;13.7820424999546;17.65812750…	29.8;11.2182279173562;29.2;24.9019576454118;28.58;29.38;29.3200000000001;28.95;14.4506843779466;20.1113387530036;28.67;17.3939243621315;5.56972173979677;28.73;28.62;28.67;11.2182279173562;8.5162901595836;29.41;8.5162901595836;29.34;29.7;29.83;11.0548794663239;18.0778894041167;28.88;8.89697864734834;1.11526904307257;29.09;29.29;29.09;29.64;29.47;29.09;28.93;3.67858076580843;29.12
M222T495	222.122	495.487	Positive	C00078;C00525;C00590;C00806;C00955;C02975;C05636;C05638;C08262;C12448;C16652;C16655;C17224	M+NH4;M+NH4;M+CH3CN+H;M+NH4;M+CH3COO+2H;M+CH3CN+Na;M+CH3CN+H;M+CH3CN+H;M+CH3COO+2H;M+Na;M+CH3CN+Na;M+CH3CN+Na;M+NH4	5.47956500000168;5.47956500000168;22.6038699999975;5.47956500000168;22.6038699999975;24.86;5.47956500000168;5.47956500000168;24.67;24.86;24.86;24.86;14.1767699999917	10.9216476382359;6.53197231996689;28.99;6.53197231996689;29.09;28.96;29.36;28.63;28.93;28.73;28.78;28.78;29.69
M225T618	224.973	618.018	Positive	C00423;C00423;C00988;C01163;C01278;C02167;C02222;C02222;C02236;C02274;C02274;C02501;C02501;C02514;C02704;C03015;C03015;C03453;C03453;C03666;C03676;C03676;C04480;C04484;C04553;C05375;C05608;C05608;C06035;C06035;C06609;C06610;C06679;C07088;C07720;C07720;C07728;C07728;C11142;C17268;C17268;C17943;C18303;C18308;C20631;C20631;C20901;C20901	M+2K-H;M-H+2K;M+Na+HCOOH;M+K;M+K;M+K;M+3Na-2H;M-2H+3Na;M+Na;M+2K-H;M-H+2K;M+3Na-2H;M-2H+3Na;M+K;2M+H;M+2K-H;M-H+2K;M+3Na-2H;M-2H+3Na;M+K;M+3Na-2H;M-2H+3Na;M+K;M+K;M+K;M+K;M+2K-H;M-H+2K;M+3Na-2H;M-2H+3Na;M+Na+HCOOH;M+Na+HCOOH;M+K;M+K;M+2K-H;M-H+2K;M+2K-H;M-H+2K;M+K+HCOOH;M+2K-H;M-H+2K;M+Na+HCOOH;M+H;M+H;M+2K-H;M-H+2K;M+3Na-2H;M-2H+3Na	2.95173749996991;2.95173749996991;11.0549625000544;17.3634749999962;17.3634749999962;17.3634749999962;4.94097500002511;4.94097500002511;23.66;2.95173749996991;2.95173749996991;4.94097500002511;4.94097500002511;17.3634749999962;1.70938750002847;13.00857749996;13.00857749996;4.94097500002511;4.94097500002511;17.3634749999962;4.94097500002511;4.94097500002511;17.3634749999962;17.3634749999962;17.363…	29.85;29.85;28.4530155459091;11.8421283868639;7.17992186354037;8.36584029822189;9.3707014626392;9.3707014626392;8.20604337661488;29.8099999999999;29.8099999999999;9.51052053902207;9.51052053902207;8.36584029822189;2.19615974242801;6.83561504239612;6.83561504239612;8.36651691095491;8.36651691095491;12.9850677593405;9.52582098015135;9.52582098015135;0.0441800719643706;2.83890394948042;2.31816259531…
M225T370	225.134	369.785	Positive	C00788;C01056;C02290;C03519;C03626;C04259;C05589;C05620;C16453;C17744;C18135;C20519	M+CH3CN+H;M+H+HCOOH;M+CH3CN+Na;M+NH4;M+Na;M+CH3CN+H;M+CH3CN+H;M+NH4;M+NH4;M+H-2H2O;M+H-2H2O;M+H-2H2O	24.25;24.25;23.62;24.25;2.99100500001259;3.02715750002847;24.25;24.25;3.02715750002847;14.9994374999807;14.9994374999807;13.0839975000185	28.7;29.83;25.8270915642927;24.2882879249265;29.08;29.45;29.4;29.44;2.88960064052395;29.41;28.84;29.28
M226T558	226.104	558.494	Positive	C00079;C00202;C00329;C00588;C00977;C01214;C01893;C02262;C02265;C02381;C04083;C05594;C05610;C06582;C08334;C09816;C11588;C20313	M+CH3COO+2H;M+CH3CN+H;M+H+HCOOH;M+CH3CN+H;M+Na;M+H+HCOOH;M+H-H2O;M+H+HCOOH;M+CH3COO+2H;M+NH4;M+Na;M+CH3CN+H;M+NH4;M+CH3CN+H;M+H-2H2O;M+NH4;M+CH3CN+H;M+H+HCOOH	9.45770499996001;8.29064500003085;23.65;10.2354724999998;21.3005225000273;23.65;6.85525999998049;23.65;9.45770499996001;9.45770499996001;6.78291249997187;9.45770499996001;9.45770499996001;9.45770499996001;9.45770499996001;9.45770499996001;9.45770499996001;23.65	25.3414665894636;29.29;0.0916193148469528;29.69;28.9;6.87079473765813;29.52;0.0916193148469528;19.8414873842359;28.87;29.28;28.59;28.69;29.06;29.74;10.7331976015822;28.64;28.96
M228T610	228.08	609.547	Positive	C00082;C00250;C00507;C00586;C00818;C00826;C00861;C00879;C01019;C01526;C01721;C02290;C02290;C02338;C02427;C02431;C02476;C02505;C03172;C04259;C04259;C04731;C05619;C06056;C06593;C07326;C07565;C15561;C16075;C16075;C16538;C16635;C17251;C19714;C20706;C20835;C20836;C21088	M+H+HCOOH;M+CH3COO+2H;M+CH3CN+Na;M+CH3CN+Na;M+NH4;M+H;M+CH3CN+Na;M+NH4;M+CH3CN+Na;M+CH3CN+Na;M+CH3CN+Na;M+3Na-2H;M-2H+3Na;M+CH3CN+Na;M+K;M+CH3CN+Na;M+CH3CN+Na;M+H+HCOOH;M+CH3CN+Na;M+2Na-H;M-H+2Na;M+K;M+NH4;M+H+HCOOH;M+Na+HCOOH;M+CH3CN+Na;M+H+HCOOH;M+H+HCOOH;M+H+HCOOH;M+H+HCOOH;M+CH3CN+Na;M+H-H2O;M+K;M+H+HCOOH;M+H-2H2O;M+CH3CN+Na;M+CH3CN+Na;M+NH4	18.3941050000413;18.3941050000413;12.3759425000003;12.3759425000003;19.7461699999479;18.3941050000413;12.3759425000003;19.7461699999479;12.3759425000003;12.364122499946;12.3759425000003;7.03972250001073;7.03972250001073;12.3759425000003;11.9779474999859;12.3759425000003;12.3759425000003;18.3941050000413;24;18.3822849999871;18.3822849999871;1.92110749999586;18.3941050000413;19.7461699999479;12.375…	15.5088249896723;29.57;27.4058621658054;23.6864075649418;23.6351859925533;10.9682018713318;8.67134379164894;2.8914327725495;27.4058621658054;29.15;8.67134379164894;22.2652996153443;22.2652996153443;27.4058621658054;10.050175588588;27.2022446971293;27.4058621658054;28.97;23.4346123818192;29.04;29.04;28.98;29.51;13.2531310429941;29.59;24.3357423846202;28.72;29.12;29.34;29.34;24.3357423846202;28.59;…
M228T618	228.142	617.919	Positive		NA	NA	NA
M230T597	230.095	597.071	Positive	C00314;C00318;C00547;C00788;C01594;C02161;C02560;C02735;C02918;C05130;C07715;C16453;C16570;C16589;C19872	M+CH3COO+2H;M+Na+HCOOH;M+CH3COO+2H;M+H+HCOOH;M+H-H2O;M+NH4;M+CH3COO+2H;M+H+HCOOH;M+H+HCOOH;M+CH3COO+2H;M+CH3CN+Na;M+Na;M+H+HCOOH;M+CH3CN+H;M+CH3CN+Na	19.2442800000237;13.2261175000536;19.2442800000237;19.2442800000237;19.2442800000237;5.4957849999937;12.1958899999441;19.2442800000237;12.1958899999441;12.1958899999441;1.45710749997363;11.5139474999637;19.2442800000237;19.2442800000237;16.5694875000355	29.11;5.52375075160606;29.63;29.54;29.4;29.07;29.26;28.57;13.4940895239088;29.49;29.51;29.62;29.5;11.5518219950475;29.85
M231T455	231.09	455.458	Positive	C00202;C00588;C00624;C00989;C01028;C01089;C01181;C01188;C01991;C01996;C02217;C02217;C02395;C02948;C03197;C03739;C03871;C03994;C04561;C05984;C06001;C06044;C06728;C07084;C08060;C09089;C09089;C11404;C11404;C11406;C11406;C11417;C11417;C11420;C11420;C11433;C12109;C12313;C12456;C13638;C14148;C15503;C16396;C16397;C17699;C18261;C18262;C18273;C18274;C20694;C20817;C20921;C21297;C21399	M+H+HCOOH;M+H+HCOOH;M+CH3CN+H;2M+Na;M+Na+HCOOH;2M+Na;M+K+HCOOH;2M+Na;2M+Na;M+K+HCOOH;M+2Na-H;M-H+2Na;2M+K;M+Na+HCOOH;2M+Na;M+Na+HCOOH;M+CH3CN+H;M+H+HCOOH;M+Na;2M+Na;2M+Na;M+H+HCOOH;M+H+HCOOH;M+H+HCOOH;M+CH3CN+Na;M+2Na-H;M-H+2Na;M+2Na-H;M-H+2Na;M+2Na-H;M-H+2Na;M+2Na-H;M-H+2Na;M+2Na-H;M-H+2Na;M+Na;M+CH3CN+H;M+Na+HCOOH;M+H-H2O;M+H+HCOOH;M+CH3CN+Na;M+NH4;M+CH3CN+Na;M+CH3CN+Na;M+NH4;M+H-H2O;M+H-H2O;M+…	23.92;7.63896999998792;19.6666975000426;14.4348999999977;13.6485350000015;14.4348999999977;7.34861999994507;14.4348999999977;14.4348999999977;7.34861999994507;17.6872125000216;17.6872125000216;23.68;14.4348999999977;14.4348999999977;14.4348999999977;19.6666975000426;19.6666975000426;23.7053749999916;14.4348999999977;14.4348999999977;8.41673749995664;8.41673749995664;8.41673749995664;1.03468999995…	29.63;29.48;18.446855751325;3.18591362232223;23.0207450757889;11.4810354618262;1.24751553920329;6.72031224604284;3.18591362232223;26.1838270332569;29.64;29.64;28.92;29.22;7.11259340703173;29.58;29.27;29;29.07;7.85012966888497;6.72031224604284;23.5254769635066;28.96;29.75;28.78;29.32;29.32;28.63;28.63;29.82;29.82;28.63;28.63;29.82;29.82;28.61;18.328375740326;29.58;29.71;29.75;23.1874826730498;11.4…
M232T789	232.063	788.832	Positive	C00544;C00672;C00673;C01161;C01575;C01575;C01839;C02765;C02765;C03198;C03474;C03539;C03682;C03682;C03710;C03861;C03982;C04110;C05343;C05548;C05548;C05577;C05596;C05679;C06199;C06199;C06207;C06672;C07087;C07729;C10974;C11437;C11527;C12455;C14109;C16074;C16074;C16215;C16420;C16591;C16604;C17255;C18608;C19491;C20234;C20234;C20312;C20686	M+CH3CN+Na;M+NH4;M+NH4;M+CH3CN+Na;M+3Na-2H;M-2H+3Na;M+CH3CN+Na;M+3Na-2H;M-2H+3Na;M+CH3CN+Na;M+CH3CN+H;M+H-2H2O;M+2Na-H;M-H+2Na;M+Na;M+NH4;M+K+HCOOH;M+CH3CN+H;M+CH3CN+Na;M+2Na-H;M-H+2Na;M+CH3CN+Na;M+Na;M+H+HCOOH;M+3Na-2H;M-2H+3Na;M+CH3CN+Na;M+CH3CN+Na;M+CH3CN+Na;M+CH3CN+Na;M+K+HCOOH;M+NH4;M+CH3CN+Na;M+K+HCOOH;M+CH3CN+Na;M+Na+HCOOH;M+Na+HCOOH;M+CH3CN+Na;M+Na;M+Na;M+Na;M+K+HCOOH;M+NH4;M+K+HCOOH;M+2N…	10.6859825000072;10.5901575000189;10.5901575000189;10.6859825000072;15.417967499971;15.417967499971;10.6859825000072;15.417967499971;15.417967499971;10.6859825000072;23.4156150000331;3.75928000003967;16.7041449999772;16.7041449999772;10.6859825000072;4.66781999996613;10.2998074999761;4.66781999996613;10.6859825000072;16.7041449999772;16.7041449999772;10.6859825000072;10.6859825000072;10.590157500…	29.23;7.06590232885899;2.95765395374929;28.97;29.85;29.85;29.48;29.85;29.85;29.1;28.6900000000001;18.0053583149877;28.7;28.7;29.17;28.79;28.96;29.3;29.1;28.58;28.58;29.05;28.94;1.27091641660003;29.14;29.14;28.99;29.86;29.41;29.55;29.26;9.62506900719078;29.1;28.91;29.62;28.61;28.61;29.27;29.15;29.37;29.12;29.64;29.01;29.64;27.8982915180607;27.8982915180607;29.64;29.01
M232T597	232.091	597.125	Positive	C00212;C00330;C00944;C01092;C01092;C04091;C04221;C04479;C05539;C05601;C05829;C05932;C06105;C06201;C06459;C07722;C08063;C12231;C14105;C14149;C14220;C15987;C15987;C16262;C17220;C17695	M+H-2H2O;M+H-2H2O;M+CH3CN+H;M+2Na-H;M-H+2Na;M+CH3COO+2H;M+CH3COO+2H;M+NH4;M+H;M+CH3CN+H;M+CH3CN+H;M+H;M+CH3COO+2H;M+CH3CN+H;M+CH3CN+Na;M+NH4;M+CH3COO+2H;M+Na;M+CH3CN+H;M+CH3CN+Na;M+NH4;M+Na+HCOOH;M+Na+HCOOH;M+NH4;M+CH3CN+H;M+CH3CN+H	20.0759499999492;20.0759499999492;23.4193200000021;2.68463000004715;2.68463000004715;8.02085000003672;8.02085000003672;23.4193200000021;23.4193200000021;23.4193200000021;4.66411499999708;23.4193200000021;8.02085000003672;23.4193200000021;9.48056000005693;14.7209550000582;8.02085000003672;8.70279250001715;14.7209550000582;24.2;14.7209550000582;23.53;23.53;14.7209550000582;23.148054999993;23.419320…	29.4;29.66;0.178337003250496;29.2;29.2;28.61;28.61;12.4059118893034;10.4958426487279;17.9924243672763;22.5755492797448;14.0995304979534;29.46;13.0720108020774;17.6145350506968;28.53;28.84;29.87;28.58;29.05;29.53;22.7885787768296;22.7885787768296;29.56;29.28;11.8495689601723
M233T819	233.112	819.207	Positive	C00141;C01037;C01037;C01152;C02774;C02774;C03273;C03298;C03354;C03415;C03793;C03793;C04390;C06255;C06727;C08491;C15767;C16317;C16656;C16850;C17232;C18067;C18067;C21015;C21247	2M+H;M+2Na-H;M-H+2Na;M+CH3CN+Na;M+2Na-H;M-H+2Na;2M+H;M+CH3CN+Na;2M+Na;M+H;M+2Na-H;M-H+2Na;M+H;2M+H;M+H+HCOOH;M+Na;M+H;M+Na;M+H+HCOOH;M+CH3CN+H;M+H;M+2Na-H;M-H+2Na;M+H;M+CH3CN+H	24.2665625000171;24.82;24.82;24.06;1.8373874999611;1.8373874999611;24.2665625000171;24.06;0.0303150000036112;3.81687249998208;24.82;24.82;3.81687249998208;24.2665625000171;24.2665625000171;7.85555000000215;3.81687249998208;7.85555000000215;24.2665625000171;3.81687249998208;22.300812499978;1.8373874999611;1.8373874999611;3.81687249998208;3.81687249998208	29.75;29.58;29.58;20.2216273807113;29.32;29.32;29.02;29.05;29.17;10.501621818661;16.1861118954954;16.1861118954954;18.9466136092639;29.04;28.57;28.99;10.5139648688389;28.99;29.39;17.0016481495145;28.83;28.66;28.66;18.9359412603171;29.72
M238T729	238.045	728.558	Positive	C01233;C02290;C02290;C03840;C04115;C04445;C04446;C05572;C05598;C05598;C05656;C06560;C06726;C06726;C15562;C16478;C16479;C16480;C16481;C16482;C16587;C16587;C16595;C16595;C19564;C19564;C20941	M+Na;M+2K-H;M-H+2K;M+CH3CN+Na;M+NH4;M+H+HCOOH;M+K;M+H+HCOOH;M+2Na-H;M-H+2Na;M+H-H2O;M+H+HCOOH;M+2Na-H;M-H+2Na;M+K+HCOOH;M+CH3CN+Na;M+CH3CN+Na;M+CH3CN+Na;M+CH3CN+Na;M+CH3CN+Na;M+2Na-H;M-H+2Na;M+2Na-H;M-H+2Na;M+2Na-H;M-H+2Na;M+K	1.05492999999512;8.43156000001954;8.43156000001954;6.97726749997685;24.08;16.7177450000366;24.0767275000309;24.08;0.959105000006844;0.959105000006844;23.59;23.86;0.959105000006844;0.959105000006844;7.36344250000798;9.83447999999498;9.83447999999498;9.83447999999498;9.83447999999498;9.83447999999498;0.959105000006844;0.959105000006844;0.959105000006844;0.959105000006844;24.7;24.7;7.36344250000798	20.4577575832549;28.5;28.5;29.54;3.20042372148348;29.02;28.9803450529948;24.925924859;29.1;29.1;2.75339886635206;20.949370820728;29.64;29.64;28.88;29.35;29.24;28.54;29.04;29.76;29.05;29.05;29.16;29.16;29.19;29.19;6.93399847048749
M238T462	238.093	461.87	Positive	C00257;C00514;C00770;C00800;C00817;C00835;C00880;C01133;C02693;C02937;C02946;C03150;C03215;C03239;C03656;C03684;C04076;C04874;C05825;C06313;C06551;C07723;C12448;C14084;C15930;C15930;C16211;C16356;C16360;C16583;C16597;C21008;C21333	M+CH3CN+H;M+CH3CN+H;M+CH3CN+H;M+CH3CN+H;M+CH3CN+H;M+H;M+CH3CN+H;M+H;M+CH3CN+Na;M+CH3CN+Na;M+H+HCOOH;M+H-H2O;M+CH3CN+H;M+H+HCOOH;M+H+HCOOH;M+H;M+H+HCOOH;M+H-H2O;M+H+HCOOH;M+H;M+Na;M+CH3CN+H;M+K;M+CH3CN+Na;M+CH3CN+H;M+CH3CN+H;M+CH3CN+H;M+CH3CN+H;M+CH3CN+H;M+NH4;M+NH4;M+H-H2O;M+H	0.932570000031774;0.932570000031774;0.932570000031774;0.932570000031774;0.932570000031774;2.41080000002114;0.932570000031774;0.932570000031774;6.44947749997016;6.44947749997016;0.932570000031774;5.76753499998972;0.932570000031774;0.932570000031774;0.932570000031774;2.41080000002114;0.932570000031774;2.41080000002114;0.932570000031774;2.41080000002114;23.7727000000376;15.615794999988;21.2477824999…	29.56;29.63;29.63;29.63;29.63;28.75;29.63;28.52;28.81;29.7;23.616727403182;29.49;29.28;22.4135263571718;15.1118838234838;25.5717371363936;21.3265656425567;25.8584073353495;27.4117220946749;3.71352159737006;28.84;29.35;29.31;29.04;29.63;29.63;29.46;18.7129880945037;15.4858527364378;29.75;29.41;18.9420293868675;29
M239T729	239.048	728.602	Positive	C00158;C00311;C00451;C00679;C00872;C01752;C02323;C02923;C02954;C03071;C03166;C03351;C03365;C03365;C03619;C03619;C03659;C03659;C03660;C03660;C03716;C03844;C03844;C04666;C05406;C05669;C05851;C06030;C06316;C06352;C06352;C06659;C06730;C07481;C07481;C07721;C11429;C11429;C11430;C11430;C11431;C11431;C11432;C11432;C14298;C15572;C15607;C16362;C18472;C18472;C19687;C19800;C20231;C20582;C20602;C20602;C21026;…	M+H+HCOOH;M+H+HCOOH;M+H+HCOOH;M+H+HCOOH;2M+H;M+H+HCOOH;M+Na+HCOOH;M+Na+HCOOH;M+Na;2M+H;M+CH3CN+H;M+Na+HCOOH;M+2Na-H;M-H+2Na;M+2Na-H;M-H+2Na;M+2Na-H;M-H+2Na;M+2Na-H;M-H+2Na;M+H+HCOOH;M+2Na-H;M-H+2Na;M+H;M+H+HCOOH;2M+H;M+H+HCOOH;M+H+HCOOH;M+H+HCOOH;M+2Na-H;M-H+2Na;M+K;M+Na+HCOOH;M+2Na-H;M-H+2Na;M+K;M+2Na-H;M-H+2Na;M+2Na-H;M-H+2Na;M+2Na-H;M-H+2Na;M+2Na-H;M-H+2Na;M+K;M+Na+HCOOH;M+H+HCOOH;M+K;M+3Na-2H…	18.6573625000364;18.6573625000364;18.6573625000364;18.6573625000364;9.42607249996286;19.4829124999529;13.4647499999829;13.4647499999829;2.84821500002863;9.42607249996286;16.9039449999531;13.4647499999829;7.44658749994187;7.44658749994187;7.44658749994187;7.44658749994187;7.44658749994187;7.44658749994187;7.44658749994187;7.44658749994187;18.6573625000364;7.44658749994187;7.44658749994187;11.17949…	8.90354046680918;10.9186816460784;10.9186816460784;4.81663849711972;2.78042721838303;28.61;28.68;29.14;28.72;29.53;11.0760753925378;29.71;29.32;29.32;29.21;29.21;29.32;29.32;29.32;29.32;28.7;29.32;29.32;13.2129295275199;23.6108996080022;29.12;28.85;6.45664345199344;28.71;29.32;29.32;0.163802974078675;28.6;29.5699999999999;29.5699999999999;29.29;28.67;28.67;29.61;29.61;29.9;29.9;29.61;29.61;29.89;…
M240T729	240.048	728.614	Positive	C00072;C00135;C00438;C01162;C01300;C01300;C01693;C02376;C02670;C02710;C02710;C03217;C03223;C03233;C03289;C03387;C03752;C03752;C03901;C04053;C04209;C04349;C04471;C04690;C05579;C06033;C06430;C06440;C06606;C08061;C10173;C10173;C11129;C11497;C14602;C14604;C16671;C18351;C19806	M+CH3CN+Na;M+K+HCOOH;M+CH3CN+Na;M+K+HCOOH;M+2Na-H;M-H+2Na;M+H+HCOOH;M+Na+HCOOH;M+CH3CN+Na;M+3Na-2H;M-2H+3Na;M+CH3CN+Na;M+CH3CN+H;M+CH3CN+H;M+CH3CN+Na;M+CH3CN+Na;M+2Na-H;M-H+2Na;M+H+HCOOH;M+CH3CN+Na;M+CH3CN+Na;M+CH3CN+Na;M+CH3CN+Na;M+Na;M+H+HCOOH;M+CH3CN+Na;M+CH3CN+Na;M+CH3CN+Na;M+H-2H2O;M+K;M+3Na-2H;M-2H+3Na;M+H+HCOOH;M+CH3CN+H;M+Na+HCOOH;M+Na+HCOOH;M+Na+HCOOH;M+Na+HCOOH;M+CH3CN+Na	0.0371674999399829;24.3167225000462;23.84;24.3167225000462;2.63762500004816;2.63762500004816;6.05532999998104;23.84;0.0371674999399829;24.49;24.49;0.0371674999399829;6.05532999998104;6.05532999998104;0.0371674999399829;0.0371674999399829;5.98099500003002;5.98099500003002;14.4824299999868;0.0371674999399829;23.84;0.0371674999399829;0.0371674999399829;0.0371674999399829;6.05532999998104;0.037167499…	29.32;8.48960241096608;6.08296403997905;26.6124707585724;29.29;29.29;28.75;29.59;28.83;28.52;28.52;1.98139075913483;29.09;29.42;29.26;28.95;7.63280641181822;7.63280641181822;28.57;27.797933424695;2.04362307675416;23.6952196128567;27.797933424695;2.55140920466084;29.83;4.268318528055;28.83;28.81;29.68;28.64;28.9;28.9;29.37;29.28;29.11;29.18;29.87;29.63;5.15796427655791
M240T718	240.099	717.641	Positive	C00268;C00329;C00542;C00799;C01207;C01214;C01586;C02262;C02291;C02366;C02655;C02730;C02953;C03954;C04244;C04771;C05127;C05584;C05627;C06359;C06660;C06758;C07113;C07209;C07214;C07717;C07724;C10833;C12299;C14083;C14102;C14106;C14107;C14111;C15522;C15532;C15608;C16366;C16696;C16696;C17214;C17215;C17245;C18048;C18253;C19719;C19769;C20263;C20310;C20782;C20802;C21007;C21086;C21295;C21397	M+H;M+CH3COO+2H;M+NH4;M+NH4;M+CH3CN+H;M+CH3COO+2H;M+CH3COO+2H;M+CH3COO+2H;M+NH4;M+H+HCOOH;M+NH4;M+NH4;M+H;M+H;M+H;M+CH3CN+H;M+Na+HCOOH;M+CH3CN+H;M+CH3COO+2H;M+CH3CN+Na;M+CH3CN+H;M+CH3COO+2H;M+CH3COO+2H;M+CH3COO+2H;M+CH3COO+2H;M+CH3CN+H;M+CH3CN+H;M+CH3CN+H;M+CH3CN+Na;M+CH3CN+Na;M+CH3CN+Na;M+NH4;M+NH4;M+CH3CN+Na;M+H-H2O;M+Na;M+NH4;M+CH3CN+H;M+2Na-H;M-H+2Na;M+NH4;M+NH4;M+H+HCOOH;M+H-2H2O;M+NH4;M+CH3…	24.54;24.0676050000133;7.7546400000017;9.38437999998598;23.62;24.0676050000133;23.62;24.0676050000133;7.7546400000017;23.62;24.0676050000133;23.62;24.54;9.38437999998598;24.54;0.672460000004094;6.69062250004515;23.62;2.68427499996449;3.36621749994492;0.672460000004094;2.68427499996449;2.68427499996449;2.68427499996449;2.68427499996449;9.38437999998598;9.38437999998598;23.62;3.36621749994492;3.366…	29.89;28.6135568556434;14.7388374452595;28.71;29.8;19.667145140816;29.28;28.6135568556434;12.7886600120582;28.91;29.64;10.5874588191095;29.14;29.86;28.78;29.41;19.8249981633239;29.77;29.88;29.74;2.23154492800157;29.48;28.97;29.48;29.48;28.58;28.58;29.43;29.74;28.5;28.63;29.36;29.5;29.39;6.51527351973851;26.0776503464581;29.8199999999999;29.78;29.05;29.05;26.3353210983172;27.4543307954765;29.03;8.…
M240T410	240.109	410.312	Positive	C00268;C00329;C00542;C00780;C00799;C01214;C02262;C02291;C02655;C02953;C03954;C04244;C04771;C05627;C06359;C06660;C06758;C07113;C07209;C07214;C07717;C07724;C12299;C14083;C14102;C14111;C15522;C15608;C16366;C16696;C16696;C17203;C18048;C18253;C20263;C20310;C20782;C20802;C21007;C21075	M+H;M+CH3COO+2H;M+NH4;M+CH3CN+Na;M+NH4;M+CH3COO+2H;M+CH3COO+2H;M+NH4;M+NH4;M+H;M+H;M+H;M+CH3CN+H;M+CH3COO+2H;M+CH3CN+Na;M+CH3CN+H;M+CH3COO+2H;M+CH3COO+2H;M+CH3COO+2H;M+CH3COO+2H;M+CH3CN+H;M+CH3CN+H;M+CH3CN+Na;M+CH3CN+Na;M+CH3CN+Na;M+CH3CN+Na;M+H-H2O;M+NH4;M+CH3CN+H;M+2Na-H;M-H+2Na;M+CH3CN+Na;M+H-2H2O;M+NH4;M+H;M+H+HCOOH;M+CH3COO+2H;M+H+HCOOH;M+H-H2O;M+CH3CN+Na	2.13597500000162;1.20739499998024;17.5203599999918;6.17465250002169;15.8906200000075;1.20739499998024;1.20739499998024;17.5203599999918;1.20739499998024;2.13597500000162;15.8906200000075;2.13597500000162;24.48;22.590725000029;21.9087825000486;24.48;22.590725000029;22.590725000029;22.590725000029;22.590725000029;15.8906200000075;15.8906200000075;21.9087825000486;21.9087825000486;21.9087825000486;2…	18.7263091544935;26.4651142101554;28.93;0.854398332497616;28.72;29.02;26.4651142101554;28.69;11.1178696813356;15.4097035818397;29.65;10.1676120452128;21.7934041536914;28.66;28.89;29.32;29.75;29.57;29.75;29.75;28.95;28.95;28.89;28.67;29.23;29.86;29.1;29.16;15.7811320934412;29.7;29.7;29.27;28.57;28.7;19.9546437219647;28.84;29.26;27.9333736740076;14.4982724905164;29.01
M241T618	240.948	617.811	Positive	C00850;C00850;C00988;C02236;C03212;C03212;C04592;C06367;C06367;C06609;C06610;C07490;C08737;C17943;C17946;C17946	M+3Na-2H;M-2H+3Na;M+K+HCOOH;M+K;M+2K-H;M-H+2K;M-2H+3K;M+2Na-H;M-H+2Na;M+K+HCOOH;M+K+HCOOH;M+H+HCOOH;M-2H+3K;M+K+HCOOH;M+2Na-H;M-H+2Na	11.7561500000107;11.7561500000107;9.82921249999436;24.1786499999819;13.4629325000191;13.4629325000191;10.19565;3.42487499999322;3.42487499999322;9.89590000003204;9.89590000003204;9.74602500001254;16.9091200000082;9.82921249999436;3.42487499999322;3.42487499999322	29.55;29.55;28.4769217496813;8.23671476058496;29.16;29.16;29.3;19.4924533923944;19.4924533923944;29.73;29.73;29.27;2.27582673584879;17.751908120426;25.8831670784888;25.8831670784888
M242T495	242.1	495.498	Positive	C00082;C00371;C00482;C00864;C01300;C01449;C06552;C06552;C08301;C11422;C11519;C12673;C14315;C15545;C16200;C16884;C17236;C17253;C20314;C20653;C20654;C21087	M+CH3COO+2H;M+Na;M+NH4;M+Na;M+H+HCOOH;M+H-2H2O;M+2Na-H;M-H+2Na;M+H+HCOOH;M+CH3CN+Na;M+Na+HCOOH;M+CH3CN+H;M+CH3CN+Na;M+Na;M+CH3COO+2H;M+CH3COO+2H;M+H+HCOOH;M+K;M+H+HCOOH;M+NH4;M+NH4;M+CH3CN+H	8.36927999998238;5.69448749999424;8.36927999998238;2.35111750001238;23.99;11.7126499999642;0.323675000046819;0.323675000046819;8.36927999998238;12.3321075000149;2.35111750001238;13.5135725000168;12.3321075000149;5.69448749999424;7.83481847847156;1.66917499996089;8.36927999998238;3.51883250004903;23.83;8.36927999998238;8.36927999998238;8.36927999998238	6.10339848324636;29.2;29.08;2.98416261379224;5.54790126044512;19.7513705001519;28.68;28.68;29.76;29.3200000000001;29.26;28.92;29.3200000000001;29.2;28.76;15.024777537228;29.87;29.14;0.754195049979829;17.6765493751301;16.5163111780376;18.9871389632271
M242T530	242.149	530.361	Positive		NA	NA	NA
M243T496	243.103	495.606	Positive	C00062;C00214;C00329;C00392;C00437;C00792;C00794;C00803;C01047;C01214;C01239;C01298;C01489;C01507;C01697;C01722;C02262;C02837;C05328;C05575;C05575;C05775;C06185;C06185;C08061;C08262;C09815;C11355;C12212;C13628;C13634;C16675;C17230;C17231;C17235;C18054;C19809;C20154;C20397;C20895;C21358;C21358;C21418	M+Na+HCOOH;M+H;M+CH3CN+Na;M+CH3COO+2H;M+Na+HCOOH;M+Na+HCOOH;M+CH3COO+2H;2M+K;M+Na+HCOOH;M+CH3CN+Na;M+Na;M+Na;M+CH3COO+2H;M+CH3COO+2H;M+CH3COO+2H;M+CH3COO+2H;M+CH3CN+Na;M+Na+HCOOH;M+Na+HCOOH;M+2Na-H;M-H+2Na;M+H-2H2O;M+2Na-H;M-H+2Na;M+CH3CN+H;2M+K;2M+H;M+NH4;M+CH3CN+Na;M+H;M+H-H2O;M+CH3CN+Na;M+H-2H2O;M+H-2H2O;M+CH3CN+Na;M+NH4;M+Na+HCOOH;M+H;M+H-2H2O;M+CH3CN+Na;M+2Na-H;M-H+2Na;M+H	9.85696999997288;12.2083024999853;18.2264650000263;12.531762499961;18.2264650000263;9.85696999997288;12.531762499961;7.78345000000513;18.2264650000263;18.2264650000263;18.2264650000263;9.85696999997288;12.531762499961;12.531762499961;12.531762499961;12.531762499961;18.2264650000263;18.2264650000263;18.2264650000263;17.5445224999748;17.5445224999748;23.76;13.8956474999929;13.8956474999929;23.76;7.…	29.35;28.73;11.1790690028105;29.701168031351;24.8688342040326;29;29.701168031351;29.6;20.0761023166772;17.3574893577271;5.5280714425547;29.73;29.701168031351;29.701168031351;29.701168031351;29.701168031351;11.1790690028105;8.56415336431015;8.56415336431015;29.24;29.24;29.38;29.32;29.32;28.75;29.6;29.03;20.7062968229241;11.0156485037903;28.74;29.39;8.85679590099942;14.021101374693;12.9323014344437…
M244T694	244.075	693.794	Positive	C00031;C00095;C00124;C00137;C00140;C00159;C00221;C00247;C00251;C00254;C00267;C00355;C00645;C00737;C00738;C00764;C00795;C00847;C00885;C00919;C00984;C01132;C01487;C01582;C01680;C01719;C01720;C01825;C01906;C01934;C02336;C02587;C02709;C02782;C02892;C03005;C03136;C04350;C04353;C05380;C05936;C06114;C06114;C06153;C06468;C06712;C07130;C07301;C07480;C10906;C12248;C13747;C16571;C16623;C17225;C17755;C17756;…	M+CH3CN+Na;M+CH3CN+Na;M+CH3CN+Na;M+CH3CN+Na;M+Na;M+CH3CN+Na;M+CH3CN+Na;M+CH3CN+Na;M+NH4;M+NH4;M+CH3CN+Na;M+H+HCOOH;M+Na;M+CH3CN+Na;M+CH3CN+Na;M+CH3CN+Na;M+CH3CN+Na;M+CH3COO+2H;M+NH4;M+CH3COO+2H;M+CH3CN+Na;M+Na;M+CH3CN+Na;M+CH3CN+Na;M+CH3CN+Na;M+CH3CN+Na;M+CH3CN+Na;M+CH3CN+Na;M+CH3CN+Na;M+CH3CN+Na;M+CH3CN+Na;M+Na;M+H+HCOOH;M+CH3CN+Na;M+H-2H2O;M+H+HCOOH;M+Na;M+H+HCOOH;M+H+HCOOH;M+CH3CN+Na;M+Na+HCOO…	12.2875174999848;12.2875174999848;12.2875174999848;12.2875174999848;12.2875174999848;12.2875174999848;12.2875174999848;12.2875174999848;18.3056799999548;18.3056799999548;12.2875174999848;18.3056799999548;12.2875174999848;12.2875174999848;12.2875174999848;12.2875174999848;12.2875174999848;18.3056799999548;18.3056799999548;23.67;12.2875174999848;12.2875174999848;12.2875174999848;12.2875174999848;12…	25.6426970083327;25.4993922329912;25.6426970083327;2.23840322398827;28.74;25.6426970083327;25.6426970083327;28.9727807276182;15.5307611499308;9.69469753637163;25.6426970083327;28.89;29.9;25.6426970083327;25.6426970083327;28.9727807276182;28.9727807276182;28.75;15.818490653751;29.83;25.6426970083327;29.9;25.6426970083327;7.01847797107892;14.9671934916851;25.4993922329912;14.9671934916851;25.642697…
M244T463	244.079	463.36	Positive	C00031;C00095;C00124;C00137;C00140;C00159;C00221;C00247;C00251;C00254;C00267;C00355;C00645;C00737;C00738;C00764;C00795;C00847;C00885;C00919;C00984;C01132;C01487;C01582;C01680;C01719;C01720;C01825;C01906;C01934;C02336;C02587;C02709;C02782;C02892;C03005;C03136;C04350;C04353;C05380;C05936;C06114;C06114;C06153;C06468;C06712;C07130;C07301;C07480;C09987;C09987;C10906;C12248;C13747;C16571;C16623;C17225;…	M+CH3CN+Na;M+CH3CN+Na;M+CH3CN+Na;M+CH3CN+Na;M+Na;M+CH3CN+Na;M+CH3CN+Na;M+CH3CN+Na;M+NH4;M+NH4;M+CH3CN+Na;M+H+HCOOH;M+Na;M+CH3CN+Na;M+CH3CN+Na;M+CH3CN+Na;M+CH3CN+Na;M+CH3COO+2H;M+NH4;M+CH3COO+2H;M+CH3CN+Na;M+Na;M+CH3CN+Na;M+CH3CN+Na;M+CH3CN+Na;M+CH3CN+Na;M+CH3CN+Na;M+CH3CN+Na;M+CH3CN+Na;M+CH3CN+Na;M+CH3CN+Na;M+Na;M+H+HCOOH;M+CH3CN+Na;M+H-2H2O;M+H+HCOOH;M+Na;M+H+HCOOH;M+H+HCOOH;M+CH3CN+Na;M+Na+HCOO…	2.06251750000774;2.06251750000774;2.06251750000774;2.06251750000774;2.06251750000774;2.06251750000774;2.06251750000774;2.06251750000774;8.08067999997775;8.08067999997775;2.06251750000774;8.08067999997775;2.06251750000774;2.06251750000774;2.06251750000774;2.06251750000774;2.06251750000774;8.08067999997775;8.08067999997775;16.5077799999835;2.06251750000774;2.06251750000774;2.06251750000774;2.062517…	16.0878328009503;16.1835408250154;16.0878328009503;29.1;2.83725719967332;16.0878328009503;16.0878328009503;13.8637915435346;22.8412253391574;26.7389190164333;16.0878328009503;9.68461030125609;1.38096026799452;16.0878328009503;16.0878328009503;13.8637915435346;13.8637915435346;29.36;22.6490613152424;29.07;16.0878328009503;1.38096026799452;16.0878328009503;28.526268293163;23.2176115891562;16.183540…
M244T432	244.092	431.582	Positive	C00251;C00254;C00327;C00355;C00475;C00590;C00847;C00885;C00919;C02323;C02587;C02647;C02709;C02923;C03005;C03351;C03569;C04280;C04350;C04353;C05711;C05944;C06730;C07130;C07301;C07480;C09987;C09987;C12448;C12448;C13747;C15572;C16571;C17755;C17756;C19778;C19782;C20581;C20634;C20805;C20856;C20961	M+NH4;M+NH4;M+Na+HCOOH;M+H+HCOOH;M+H;M+CH3CN+Na;M+CH3COO+2H;M+NH4;M+CH3COO+2H;M+CH3COO+2H;M+Na;M+Na+HCOOH;M+H+HCOOH;M+CH3COO+2H;M+H+HCOOH;M+CH3COO+2H;M+CH3CN+H;M+Na;M+H+HCOOH;M+H+HCOOH;M+H;M+K;M+CH3COO+2H;M+CH3CN+Na;M+H+HCOOH;M+CH3CN+Na;M+2K-H;M-H+2K;M+2Na-H;M-H+2Na;M+CH3CN+Na;M+CH3COO+2H;M+H+HCOOH;M+H+HCOOH;M+H+HCOOH;M+Na+HCOOH;M+Na+HCOOH;M+CH3CN+H;M+H+HCOOH;M+CH3CN+H;M+CH3CN+H;M+CH3CN+H	24.7693200000043;24.7693200000043;2.7040474999751;24.7693200000043;3.3141149999949;7.35279250001497;24.7693200000043;24.7693200000043;16.3422199999985;6.67085000003453;23.58;2.7040474999751;24.7693200000043;6.67085000003453;24.7693200000043;6.67085000003453;13.370955000056;2.7040474999751;24.7693200000043;24.7693200000043;3.3141149999949;7.7389675000461;6.67085000003453;23.58;24.7693200000043;23.…	28.1329025257343;28.97;29.72;15.8785900445371;4.34364241228579;29.19;29.5700000000001;27.9539174304104;28.72;28.54;0.667150554740483;17.7515961829813;28.93;28.61;28.94;14.9053099223436;28.6;29.86;29.25;29.25;29.77;29.02;29.82;29.15;29.45;29.51;28.92;28.92;28.8;28.8;28.78;29.34;28.58;29.08;29.8;14.9108610721497;14.9108610721497;28.57;29.06;29.12;29.24;29.6
M244T676	244.128	676.32	Positive	C00788;C00931;C01259;C02029;C02345;C02442;C03711;C04067;C06658;C08300;C08334;C13632;C16719;C21379;C21380	M+CH3COO+2H;M+NH4;M+K;M+Na;M+NH4;M+H+HCOOH;M+H+HCOOH;M+CH3CN+H;M+CH3CN+H;M+H+HCOOH;M+H-H2O;M+NH4;M+H+HCOOH;M+NH4;M+NH4	24.480545000003;3.60288999999625;23.4124274999914;24.48;13.6597299999863;24.480545000003;24.480545000003;24.480545000003;3.60288999999625;24.480545000003;24.480545000003;13.6597299999863;24.480545000003;13.6597299999863;13.6597299999863	28.9;10.3475701900899;26.266808446506;29.26;29.27;28.81;28.93;28.58;3.65149878675423;29.31;29.07;29.83;29.31;29.77;29.77
M245T694	245.078	693.674	Positive	C00180;C00299;C00380;C00398;C00539;C00633;C01207;C02067;C02519;C02657;C03067;C03557;C04043;C04650;C05593;C05655;C05842;C05843;C05852;C05901;C06047;C06048;C06202;C12305;C13635;C13636;C14088;C14103;C14108;C16398;C18320;C19780;C19783;C20225;C20243;C20243;C21065;C21167	2M+H;M+H;2M+Na;M+K+HCOOH;2M+H;2M+H;M+H+HCOOH;M+H;M+H+HCOOH;M+H+HCOOH;2M+H;M+CH3COO+2H;M+H+HCOOH;M+CH3CN+Na;M+H+HCOOH;M+NH4;M+H+HCOOH;M+H+HCOOH;M+H+HCOOH;M+H;M+NH4;M+NH4;2M+H;M+H+HCOOH;M+H+HCOOH;M+H+HCOOH;M+H+HCOOH;M+H+HCOOH;M+H+HCOOH;M+H+HCOOH;M+H+HCOOH;M+Na+HCOOH;M+Na+HCOOH;M+Na;M+2K-H;M-H+2K;M+CH3CN+Na;M+H+HCOOH	9.65993750000393;0.39690249998614;3.07169499997428;20.7121149999523;9.65993750000393;9.65993750000393;24.37;0.39690249998614;24.37;24.37;9.65993750000393;23.99;24.37;24.1;24.37;0.39690249998614;0.39690249998614;0.39690249998614;24.37;9.65993750000393;0.39690249998614;0.39690249998614;9.65993750000393;24.37;24.37;24.37;24.37;24.37;24.37;0.39690249998614;0.39690249998614;6.41506499995614;6.41506499…	29.69;29.5;29.4;29.19;29.35;29.74;29.49;29.48;29.26;29.82;29.32;19.3253021318605;29.68;1.06647048668814;29.16;2.1025989709646;29.12;29.6;29.0999999999999;28.77;0.0831427540431605;0.0325666297276592;28.85;28.93;29.09;29;29.76;28.74;28.56;28.64;29.78;28.9;28.9;28.8099999999999;29.72;29.72;28.7;28.6
M245T495	245.095	495.227	Positive	C00082;C00120;C00153;C00202;C00331;C00334;C00588;C00780;C01026;C01205;C02356;C02376;C02721;C03284;C03290;C04368;C11735;C14602;C14604;C16561;C16671;C18260;C18351;C19579;C19712;C20807;C20818;C20843;C21308	M+CH3CN+Na;M+H;2M+H;M+CH3COO+2H;M+CH3CN+H;2M+K;M+CH3COO+2H;M+Na+HCOOH;2M+K;2M+K;2M+K;M+CH3COO+2H;2M+K;2M+K;M+CH3CN+Na;M+CH3CN+Na;2M+K;M+CH3COO+2H;M+CH3COO+2H;M+K;M+CH3COO+2H;M+H-H2O;M+CH3COO+2H;M+CH3CN+Na;M+CH3CN+Na;M+CH3CN+Na;M+H;M+Na;M+CH3CN+Na	12.0497900000061;2.39547249996974;22.0518074999632;0.960087499990436;6.03162750003605;11.663615000046;19.48620499995;12.0497900000061;11.663615000046;11.663615000046;11.663615000046;15.3517025000127;11.663615000046;11.663615000046;12.0497900000061;12.0497900000061;11.663615000046;12.7317324999865;12.7317324999865;24.37;12.7317324999865;4.02521249995402;12.7317324999865;12.0497900000061;12.0497900…	6.15475283585937;2.52382845170961;29.53;28.74;29.85;25.9411629235495;28.94;21.7264450540267;6.35811153214888;19.6987882864043;13.5729493891798;28.84;8.19673148328756;19.6987882864043;9.49988510840033;4.38435609463981;2.87529923249782;29.8;29.71;28.87;29.0346804007111;29.25;28.95;20.2168290403555;29.6;2.82264326823304;10.1312393456793;15.5769751958833;4.38435609463981
M245T610	245.106	609.615	Positive	C00120;C00153;C00202;C00588;C00826;C02376;C02533;C02714;C09707;C13626;C13629;C13631;C15514;C16200;C16561;C18260;C20398;C20579;C20818	M+H;2M+H;M+CH3COO+2H;M+CH3COO+2H;M+NH4;M+CH3COO+2H;M+Na;M+Na+HCOOH;M+H-2H2O;M+H;M+H;M+H;M+H-2H2O;2M+H;M+K;M+H-H2O;M+H-H2O;M+H-2H2O;M+H	24.76;6.22319249998782;24.44;8.78879500000096;18.5168725000295;12.9232974999383;22.5555500000496;12.4987100000595;23.89;23.89;23.89;23.89;23.89;24.4161760315365;1.79833999993662;24.249787499997;23.89;3.83364750000226;24.76	26.204879139443;29.66;29.08;28.65;10.9582696392435;29.88;29.9;9.26174857511562;29.72;28.71;28.8;29.1;28.79;29.61;29.02;29.05;28.58;28.66;10.6267318346611
M245T676	245.132	676.317	Positive	C00503;C00881;C00977;C02452;C02498;C02759;C03621;C04081;C04435;C05127;C06657;C07271;C09847;C09893;C11387;C11395;C11398;C11401;C11408;C11409;C11412;C11415;C11938;C11941;C11942;C11951;C16572;C16884;C18018;C19081;C20260;C20943	2M+H;M+NH4;M+CH3CN+H;M+H+HCOOH;M+Na+HCOOH;M+H+HCOOH;M+NH4;M+NH4;M+H+HCOOH;M+CH3COO+2H;M+H;M+H+HCOOH;M+H+HCOOH;M+H+HCOOH;M+H+HCOOH;M+H+HCOOH;M+H+HCOOH;M+H+HCOOH;M+H+HCOOH;M+H+HCOOH;M+H+HCOOH;M+H+HCOOH;M+H+HCOOH;M+H+HCOOH;M+H+HCOOH;M+H+HCOOH;M+Na;2M+H;M+H+HCOOH;M+H+HCOOH;M+H+HCOOH;M+H+HCOOH	20.7180625000092;17.3746925000273;20.765582499962;17.4222124999801;11.404049999939;17.4222124999801;7.31785250003725;7.31785250003725;17.4222124999801;14.0654774999405;17.3746925000273;17.4222124999801;17.4222124999801;17.4222124999801;17.4222124999801;17.4222124999801;17.4222124999801;17.4222124999801;17.4222124999801;17.4222124999801;17.4222124999801;17.4222124999801;17.4222124999801;17.4222124…	15.9847013113162;29.86;29.47;29.79;29.38;29.4400000000001;29.16;28.9;28.8;12.925023542848;26.965006091568;29.4400000000001;28.9299999999999;28.9299999999999;28.9299999999999;29.4299999999999;29.45;29.45;29.4299999999999;29.4299999999999;29.45;29.45;29.09;29.4299999999999;28.8;29.45;29.46;15.9847013113162;29.45;29.4400000000001;29.45;28.51
M246T610	246.109	609.65	Positive	C00526;C02290;C02494;C02952;C03582;C03758;C04227;C04592;C05135;C06070;C06581;C08737;C09209;C16399;C16594;C16666;C16704;C17224;C20271;C20706	M+NH4;M+K+HCOOH;M+H-2H2O;M+CH3CN+Na;M+NH4;M+H+HCOOH;M+H+HCOOH;M+CH3COO+2H;M+H+HCOOH;M+CH3CN+Na;M+NH4;M+CH3COO+2H;M+CH3CN+Na;M+H+HCOOH;M+H-H2O;M+H+HCOOH;M+Na;M+CH3CN+H;M+CH3CN+Na;M+H-H2O	0.010709999997971;24.04;24.7507750000153;4.02796749995105;10.0461299999921;23.86;23.86;3.34602499997061;0.010709999997971;4.02796749995105;23.86;3.36744500003761;20.7120974999953;0.010709999997971;18.4732299999979;23.86;4.02796749995105;18.4732299999979;4.02796749995105;23.86	29.12;22.2859597545303;29.56;29.8200000000001;29.24;28.65;29.57;29.64;28.92;29.01;0.908607845665194;0.924809965361911;29.45;28.61;29.44;28.9;29.87;29.55;28.99;22.5217998969904
M246T619	246.163	619.043	Positive		NA	NA	NA
M247T618	246.956	618.208	Positive	C00077;C00515;C01602;C02080;C02236;C02236;C02704;C03264;C03943;C05515;C05515;C06103;C18303;C18308	M-2H+3K;M-2H+3K;M-2H+3K;M+K;M+2Na-H;M-H+2Na;2M+Na;M-2H+3K;M-2H+3K;M+2K-H;M-H+2K;M-2H+3K;M+Na;M+Na	23.9245350000061;23.9245350000061;23.9245350000061;21.788299999983;23.8110624999877;23.8110624999877;0.116049999974166;4.15889999999308;23.9245350000061;19.4996824999549;19.4996824999549;4.15889999999308;4.2453249999852;4.2453249999852	28.93;29.38;28.93;29.83;8.1777484679161;8.1777484679161;2.2276610646898;28.74;29.71;15.9179890277974;15.9179890277974;29.49;29.32;29.29
M247T638	247.057	637.665	Positive	C00328;C00482;C00989;C01036;C01061;C01089;C01163;C01188;C01278;C01624;C01991;C02162;C02167;C02642;C02948;C03092;C03092;C03197;C03277;C03739;C04067;C04067;C04433;C04433;C05647;C05984;C06001;C06381;C06608;C06658;C06658;C06732;C06732;C07276;C07276;C07727;C11433;C11631;C12313;C14335;C14335;C14450;C16462;C16462;C16592;C17239;C17621;C17621;C18020;C18020;C18027;C18027;C18066;C18066;C18202;C18202;C19082;…	M+K;M+Na;2M+K;M+H+HCOOH;M+H+HCOOH;2M+K;M+CH3COO+2H;2M+K;M+CH3COO+2H;M+Na+HCOOH;2M+K;M+H;M+CH3COO+2H;M+Na+HCOOH;M+K+HCOOH;M+2K-H;M-H+2K;2M+K;M+H+HCOOH;M+K+HCOOH;M+2Na-H;M-H+2Na;M+2K-H;M-H+2K;M+K;2M+K;2M+K;M+Na+HCOOH;M+H+HCOOH;M+2Na-H;M-H+2Na;M+2Na-H;M-H+2Na;M+2K-H;M-H+2K;M+Na+HCOOH;M+K;M+H-2H2O;M+K+HCOOH;M+2Na-H;M-H+2Na;M+CH3COO+2H;M+2K-H;M-H+2K;M+Na+HCOOH;M+CH3CN+Na;M+2K-H;M-H+2K;M+2K-H;M-H+2K;M+…	20.4507149999955;3.90317499999071;4.28935000002184;24.88;24.88;4.28935000002184;24.88;4.28935000002184;24.88;3.90317499999071;4.28935000002184;9.92133750003177;24.88;6.15366499999936;4.28935000002184;16.0258625000154;16.0258625000154;4.28935000002184;0.135502500029361;4.28935000002184;2.11498749997929;2.11498749997929;16.0258625000154;16.0258625000154;20.4507149999955;4.28935000002184;4.289350000…	28.65;28.76;28.85;2.15133189611962;2.15133189611962;28.94;9.03948641876576;28.51;10.5872970831966;28.97;28.85;28.73;5.45268306118462;11.1026898188319;29.39;28.89;28.89;28.6;29.37;29.52;28.9;28.9;29.13;29.13;20.3039273794544;29.64;28.51;20.7159757063039;29.43;9.15828745838604;9.15828745838604;29.31;29.31;29.07;29.07;28.83;29.78;29.21;29.52;28.7;28.7;29.33;28.52;28.52;29.2;28.82;29.13;29.13;29.07;2…
M247T461	247.074	461.028	Positive	C00253;C00487;C00745;C00766;C00847;C00919;C01028;C02099;C02243;C02470;C03090;C03227;C03264;C03401;C03458;C04447;C04561;C04773;C05516;C05651;C05663;C06103;C06317;C06381;C06393;C06658;C06658;C06813;C07446;C07474;C09321;C10164;C11736;C12026;C12739;C16208;C16403;C16621;C19721;C20568;C21306	2M+H;M+K+HCOOH;M+K+HCOOH;M+Na;M+CH3CN+Na;M+CH3CN+Na;M+K+HCOOH;M+Na;M+H-2H2O;M+CH3CN+H;M+NH4;M+Na;M+Na+HCOOH;2M+K;M+CH3COO+2H;M+CH3CN+Na;M+K;M+CH3CN+Na;M+CH3COO+2H;M+Na;M+CH3CN+H;M+Na+HCOOH;M+H+HCOOH;M+Na+HCOOH;2M+K;M+2Na-H;M-H+2Na;2M+H;2M+H;M+K;M+Na;2M+H;M+H;M+CH3CN+Na;M+H;M+Na;M+CH3CN+Na;M+CH3COO+2H;M+CH3COO+2H;M+H-2H2O;M+CH3CN+H	4.72022749995915;21.0879549999987;23.61;0.681550000010134;10.7383900000002;2.31128999999441;10.3522149999691;0.681550000010134;23.3632075000401;4.72022749995915;10.6425650000119;10.7383900000002;14.0016750000171;17.7312200000301;11.4203324999806;10.7383900000002;0.295374999979003;10.7383900000002;16.6631025000186;10.7383900000002;4.72022749995915;14.0016750000171;20.0198374999871;20.7952299999903…	21.0561971231863;8.67881643999986;28.71;28.54;29.76;29.26;22.0793312683075;28.54;29.9;22.9132674280961;28.85;13.4697462809266;29.27;29.68;28.95;28.75;29.67;10.4162891545074;19.3280324745668;28.5082329787898;28.57;20.067873554175;29.72;12.7230679934983;29.68;29.39;29.39;29.36;19.4752158664231;28.6;29.69;20.5112167432768;28.63;29.49;28.63;29.65;25.943267342523;29.41;29.19;29.23;29.78
M247T477	247.074	477.038	Positive	C00253;C00487;C00745;C00766;C00847;C00919;C01028;C02099;C02243;C02470;C03090;C03227;C03264;C03401;C03458;C04447;C04561;C04773;C05516;C05651;C05663;C06103;C06317;C06381;C06393;C06658;C06658;C06813;C07446;C07474;C09321;C10164;C11736;C12026;C12739;C16208;C16403;C16621;C19721;C20568;C21306	2M+H;M+K+HCOOH;M+K+HCOOH;M+Na;M+CH3CN+Na;M+CH3CN+Na;M+K+HCOOH;M+Na;M+H-2H2O;M+CH3CN+H;M+NH4;M+Na;M+Na+HCOOH;2M+K;M+CH3COO+2H;M+CH3CN+Na;M+K;M+CH3CN+Na;M+CH3COO+2H;M+Na;M+CH3CN+H;M+Na+HCOOH;M+H+HCOOH;M+Na+HCOOH;2M+K;M+2Na-H;M-H+2Na;2M+H;2M+H;M+K;M+Na;2M+H;M+H;M+CH3CN+Na;M+H;M+Na;M+CH3CN+Na;M+CH3COO+2H;M+CH3COO+2H;M+H-2H2O;M+CH3CN+H	5.42022749996818;20.3879549999897;24.71;1.38155000001916;11.4383900000092;3.01129000000344;11.0522149999781;1.38155000001916;22.663207500031;5.42022749996818;11.342565000021;11.4383900000092;13.3016750000081;17.0312200000211;12.1203324999897;11.4383900000092;0.99537499998803;11.4383900000092;15.9631025000095;11.4383900000092;5.42022749996818;13.3016750000081;19.3198374999781;21.4952299999993;17.0…	25.2600843403232;5.50752934074429;29.39;28.69;29.09;29.44;19.3734003782219;28.69;29.83;27.1816446449329;29.6;10.4648325619282;29.23;29.73;29.82;29.52;29.74;14.2506870421924;16.5265579435574;26.0255568940193;29.24;24.237439514599;28.77;9.69222457092078;29.73;28.98;28.98;29.54;23.6242007567583;28.95;28.82;24.6961785678512;28.88;27.5777504022227;28.88;29.51;28.65;29.84;28.87;28.1017523025652;29.75
M247T619	247.165	619.024	Positive	C02217;C02344;C02462;C03985;C05944;C09844;C09848;C09871;C09902;C10793;C11384;C11388;C11389;C11393;C11396;C11397;C11399;C11400;C11410;C11411;C11413;C11416;C11952;C16508;C17747;C18017;C20261	M+CH3COO+2H;M+H+HCOOH;M+H+HCOOH;M+H+HCOOH;M+CH3CN+H;M+H+HCOOH;M+H+HCOOH;M+H+HCOOH;M+H+HCOOH;M+H;M+H+HCOOH;M+H+HCOOH;M+H+HCOOH;M+H+HCOOH;M+H+HCOOH;M+H+HCOOH;M+H+HCOOH;M+H+HCOOH;M+H+HCOOH;M+H+HCOOH;M+H+HCOOH;M+H+HCOOH;M+H+HCOOH;M+H-2H2O;M+H-H2O;M+H+HCOOH;M+H+HCOOH	24.4;24.4;24.4;24.4;1.53082250001546;24.4;24.4;24.4;24.4;11.5876625000055;24.4;24.4;24.4;24.4;24.4;24.4;24.4;24.4;24.4;24.4;24.4;24.4;24.4;11.5876625000055;11.5876625000055;24.4;24.4	28.91;29.41;29.67;29.34;28.64;28.75;28.76;29.48;29.67;29.25;28.76;29.34;29.34;29.67;29.09;29.09;29.09;29.09;29.09;29.09;29.09;29.09;29.51;29.46;28.9;29.09;29.09
M248T733	248.057	733.308	Positive	C00117;C00199;C00231;C00620;C01101;C01112;C01586;C03291;C03737;C03766;C03906;C04122;C05580;C05616;C05658;C06382;C06441;C07732;C11355;C12231;C12312;C15987;C15987;C16604;C16625;C17241;C18012;C18054;C20125	M+NH4;M+NH4;M+NH4;M+NH4;M+NH4;M+NH4;M+Na+HCOOH;M+NH4;M+NH4;M+Na+HCOOH;M+NH4;M+H+HCOOH;M+CH3CN+Na;M+CH3CN+Na;M+Na+HCOOH;M+Na+HCOOH;M+NH4;M+CH3CN+Na;M+Na;M+K;M+Na+HCOOH;M+K+HCOOH;M+K+HCOOH;M+K;M+H-H2O;M+Na+HCOOH;M+CH3CN+H;M+Na;M+CH3CN+Na	9.57858249996946;9.57858249996946;9.57858249996946;9.57858249996946;9.57858249996946;9.57858249996946;9.67440749995774;9.57858249996946;9.57858249996946;9.67440749995774;9.57858249996946;9.57858249996946;9.67440749995774;9.67440749995774;9.67440749995774;19.7312474999478;9.57858249996946;24.02;9.67440749995774;24.39;9.67440749995774;9.28823249999766;9.28823249999766;23.9714574999539;24.4271900000…	13.0783420693743;15.5047406902467;15.5047406902467;13.946707707028;15.5047406902467;15.0357615003957;28.92;15.5047406902467;13.9148317285145;29.43;13.9148317285145;14.7809096389216;29.3699999999999;29.17;29.8;29.12;13.9353456196979;29.46;17.3246595048416;29.16;28.66;29.5;29.5;28.89;9.80254487994108;28.69;29.32;18.4976137542899;28.71
M254T558	253.983	557.681	Positive	C00506;C00783;C01705;C02634;C02635;C06034;C06034;C06055;C06670;C14842;C14844;C16697;C20844;C20844;C20845;C20845	M+K+HCOOH;M-2H+3K;M+K+HCOOH;M+K+HCOOH;M+K+HCOOH;M+2K-H;M-H+2K;M+K;M+CH3CN+Na;M+CH3CN+Na;M+CH3CN+Na;M-2H+3K;M+2K-H;M-H+2K;M+2K-H;M-H+2K	22.9004324999948;19.1344575000585;0.890405000006922;1.33062999999822;1.33062999999822;1.18075499997872;1.18075499997872;0.890405000006922;19.2208825000506;8.9564700000011;8.9564700000011;19.1344575000585;1.18075499997872;1.18075499997872;1.18075499997872;1.18075499997872	16.833616678597;29;29.27;0.40652290369616;0.40652290369616;19.6480348481238;19.6480348481238;29.45;29.35;29.51;29.1900000000001;29.79;21.0872041929588;21.0872041929588;4.24788539590633;4.24788539590633
M254T729	254.018	728.558	Positive	C01233;C05379;C05641;C06336;C06559;C06559;C06674;C06813;C07446;C10164;C14418;C17949;C17949;C21283;C21283	M+K;M+CH3CN+Na;M+H;M+CH3CN+Na;M+3Na-2H;M-2H+3Na;M+CH3CN+Na;M+K+HCOOH;M+K+HCOOH;M+K+HCOOH;M+Na+HCOOH;M+2Na-H;M-H+2Na;M+3Na-2H;M-2H+3Na	3.42917999994086;23.6485674999898;24.58;20.747832500021;5.20972500005712;5.20972500005712;20.747832500021;23.92;23.92;23.92;23.6485674999898;2.97515750006028;2.97515750006028;3.07098250004856;3.07098250004856	20.4577575832549;5.98231270057674;12.6105134337372;29.82;29.87;29.87;29.03;29.71;29.5;29.61;28.77;10.5426492968323;10.5426492968323;28.58;28.58
M255T677	255.097	677.096	Positive	C00328;C00779;C01037;C01037;C01494;C02774;C02774;C03415;C03793;C03793;C04314;C04390;C04421;C04547;C05401;C05945;C06056;C06186;C06205;C06358;C08491;C08491;C08733;C09243;C11546;C15503;C15767;C16225;C16317;C16317;C16582;C16584;C16593;C16622;C16850;C17232;C17699;C18067;C18067;C18133;C19895;C21015;C21247	M+H+HCOOH;M+CH3COO+2H;M+3Na-2H;M-2H+3Na;M+CH3COO+2H;M+3Na-2H;M-2H+3Na;M+Na;M+3Na-2H;M-2H+3Na;M+H+HCOOH;M+Na;M+H-2H2O;M+H-H2O;M+H;M+H;M+CH3COO+2H;M+H-H2O;M+H+HCOOH;M+H+HCOOH;M+2Na-H;M-H+2Na;2M+H;M+K;M+H;M+CH3CN+H;M+Na;M+H-H2O;M+2Na-H;M-H+2Na;M+H;M+H;M+H+HCOOH;2M+Na;M+CH3CN+Na;M+Na;M+CH3CN+H;M+3Na-2H;M-2H+3Na;M+H-H2O;M+H;M+Na;M+CH3CN+Na	2.66669750004667;24.74;22.7524850000549;22.7524850000549;24.74;5.33094999994432;5.33094999994432;3.35146499999439;22.7524850000549;22.7524850000549;24.74;3.35146499999439;2.66669750004667;12.7235375000367;23.62;24.47;4.03340749997483;24.74;24.74;24.74;0.68721250002568;0.68721250002568;24.0366625000377;17.6485149999905;23.62;2.66669750004667;3.35146499999439;12.7235375000367;0.68721250002568;0.687…	29.5;29.11;29.72;29.72;29.74;28.67;28.67;8.66752099661251;29.08;29.08;29.12;1.68751452517113;13.4459445190724;29.27;4.72028506851896;18.6478278385149;3.63998513106805;29.4;29.12;29.51;29.25;29.25;29.3;28.72;3.00806628969539;28.81;8.65731914298664;28.95;29.25;29.25;29.35;29.44;29.63;29.17;3.2950793200697;29.33;29;28.7;28.7;28.64;28.6900000000001;1.69633550055647;24.5716914411438
M257T680	257.123	680.301	Positive	C00829;C00906;C01571;C02735;C02918;C03296;C03954;C05715;C06551;C09737;C10287;C16309;C16309;C16311;C16311;C16570;C16836;C16836;C17954;C18036;C18326;C19488;C19677;C19939;C20262;C20308;C20520;C21028;C21295	2M+H;2M+H;M+K+HCOOH;M+CH3COO+2H;M+CH3COO+2H;M+H-H2O;M+NH4;2M+H;M+CH3CN+H;M+K;M+H;M+2Na-H;M-H+2Na;M+2Na-H;M-H+2Na;M+CH3COO+2H;M+2Na-H;M-H+2Na;M+K;M+Na;M+Na;M+H;M+K;M+K;M+K;M+K;M+H;2M+H;M+NH4	24.1639875000033;4.05030750002311;19.608274999996;7.40704250006274;24.0331275000472;4.05030750002311;14.1071475000842;4.05030750002311;11.9684050000046;18.5319999999933;13.976287499986;24.76;24.76;24.76;24.76;7.40704250006274;2.07082250000212;2.07082250000212;18.5319999999933;19.994449999956;8.08898499997213;24.1639875000033;18.5319999999933;18.5319999999933;18.5319999999933;18.5319999999933;14.1…	29.8200000000001;29.83;28.62;28.77;29.3148429536934;19.1015656410454;29.12;8.96138918888064;29.61;28.75;29.13;29.31;29.31;29.19;29.19;29.34;29.8;29.8;28.75;29.67;28.96;29.8200000000001;28.75;28.75;28.6;28.67;29.39;29.83;29.63
M258T496	258.072	495.908	Positive	C00371;C00779;C00864;C01474;C01494;C01557;C01616;C01864;C02379;C02989;C04052;C04186;C04207;C05585;C05653;C06052;C11434;C11519;C12204;C14790;C15545;C15769;C15998;C15999;C15998;C15999;C16518;C16700;C18316;C18345;C20248;C21155;C21216	M+K;M+CH3CN+Na;M+K;M+NH4;M+CH3CN+Na;M+CH3CN+H;M+CH3COO+2H;M+CH3CN+H;M+CH3CN+Na;M+H+HCOOH;M+CH3CN+H;M+CH3CN+H;M+H;M+CH3COO+2H;M+H+HCOOH;M+H+HCOOH;M+CH3CN+H;M+K+HCOOH;M+CH3CN+Na;M+Na+HCOOH;M+K;M+H+HCOOH;M+H+HCOOH;M+H+HCOOH;M+H+HCOOH;M+H+HCOOH;M+H-2H2O;M+CH3COO+2H;M+CH3COO+2H;M+CH3CN+H;M+CH3CN+Na;M+H+HCOOH;M+H	9.04373750003629;5.31419250009435;5.70036750005443;11.3323550000644;5.31419250009435;11.3323550000644;18.3808199999191;11.3323550000644;5.31419250009435;18.3808199999191;24.27;24.27;11.3323550000644;4.63225000004286;24.27;24.27;5.41001750008263;5.70036750005443;5.31419250009435;5.31419250009435;9.04373750003629;24.27;18.3808199999191;18.3808199999191;18.3808199999191;18.3808199999191;4.9806099998…	28.84;28.61;3.0693768965374;28.72;29.47;29.77;26.1140059630503;29.73;28.76;28.30005838846;28.66;25.4918017663762;29.72;28.58;29.09;28.83;29.41;29.9;29.86;29.67;28.84;29.44;28.30005838846;28.30005838846;28.30005838846;28.30005838846;1.11360752518293;29.42;29.34;18.3588695228518;28.52;29.65;29.52
M258T791	258.108	790.81	Positive	C00355;C02713;C05817;C06044;C06523;C06728;C07084;C07481;C13638;C15204;C15570;C18048;C18215;C19565;C19578;C19769;C19896;C20487;C20488;C20582;C20694;C20980;C21417	M+CH3COO+2H;M+H-2H2O;M+NH4;M+CH3COO+2H;M+K+HCOOH;M+CH3COO+2H;M+CH3COO+2H;M+CH3CN+Na;M+CH3COO+2H;M+NH4;M+NH4;M+H-H2O;M+CH3CN+H;M+H+HCOOH;M+H+HCOOH;M+H-H2O;M+NH4;M+H+HCOOH;M+H+HCOOH;M+CH3CN+H;M+CH3COO+2H;M+CH3CN+H;M+NH4	24.6441449999679;24.6441449999679;24.6441449999679;6.79602499999987;7.86414250001144;6.79602499999987;6.79602499999987;23.65;6.79602499999987;13.4961300000214;13.4961300000214;3.43928999996024;13.4961300000214;24.6441449999679;24.6441449999679;24.6441449999679;13.4961300000214;24.6441449999679;24.6441449999679;24.6441449999679;6.79602499999987;13.4961300000214;13.4961300000214	29.23;29.26;15.1704743221732;29.39;29.33;29.51;29.86;29.8099999999999;29.86;29.28;28.57;1.07163462488417;29.87;29.8;28.68;29.84;29.28;29.69;29.69;14.3614039018148;29.66;28.52;28.57
M258T718_1	258.111	717.644	Positive	C01297;C03994;C06044;C06523;C06728;C07084;C13638;C15204;C15522;C15570;C18048;C18215;C19896;C20694;C20980;C21007;C21417	M+CH3CN+Na;M+CH3COO+2H;M+CH3COO+2H;M+K+HCOOH;M+CH3COO+2H;M+CH3COO+2H;M+CH3COO+2H;M+NH4;M+H;M+NH4;M+H-H2O;M+CH3CN+H;M+NH4;M+CH3COO+2H;M+CH3CN+H;M+H;M+NH4	24.12;24.49;1.52897500001359;0.460857500002021;1.52897500001359;1.52897500001359;1.52897500001359;5.17113000000791;23.197725000017;5.17113000000791;4.88571000005322;5.17113000000791;5.17113000000791;1.52897500001359;5.17113000000791;23.197725000017;5.17113000000791	29.21;28.94;29.51;29.4;28.66;29.82;29.82;28.67;6.51571879195391;29.03;8.27948218338452;28.82;28.67;28.74;29.24;29.39;29.03
M259T772	259.021	771.982	Positive	C00296;C00296;C00345;C00493;C01236;C01286;C01295;C01295;C02952;C02952;C04234;C04442;C04479;C04479;C04485;C06070;C06070;C06719;C06761;C06893;C07643;C07645;C11354;C14094;C14095;C14104;C14104;C14873;C16553;C16556;C16583;C16597;C17691;C17691;C17694;C17694;C17948;C18608;C18608;C19688;C20240;C20271;C20271;C20443;C20465;C20465;C20668;C20686;C20686;C20717;C21282;C21282;C21321	M+3Na-2H;M-2H+3Na;M+H-H2O;M+K+HCOOH;M+H;M+H;M+3Na-2H;M-2H+3Na;M+2K-H;M-H+2K;M+H-H2O;M+H;M+2Na-H;M-H+2Na;M+H-H2O;M+2K-H;M-H+2K;M+K+HCOOH;M+K+HCOOH;M+H;M+H-H2O;M+H-H2O;M+K+HCOOH;M+Na;M+Na;M+3Na-2H;M-2H+3Na;M+H+HCOOH;M+H-H2O;M+H-H2O;M+K;M+K;M+3Na-2H;M-2H+3Na;M+3Na-2H;M-2H+3Na;M+H+HCOOH;M+2Na-H;M-H+2Na;M+Na;M+K+HCOOH;M+2K-H;M-H+2K;M+K+HCOOH;M+3Na-2H;M-2H+3Na;M+H;M+2Na-H;M-H+2Na;M+K+HCOOH;M+3Na-2H;M-2…	9.27192500000729;9.27192500000729;2.860224999921;3.1505749998928;2.860224999921;2.860224999921;9.27192500000729;9.27192500000729;17.1646375000023;17.1646375000023;2.860224999921;2.860224999921;3.25376250003728;3.25376250003728;10.953537499887;17.1646375000023;17.1646375000023;3.1505749998928;3.1505749998928;2.860224999921;9.38701500004413;9.38701500004413;3.1505749998928;2.76439999993272;2.764399…	28.7942382654201;28.7942382654201;13.8364113984049;19.5770096995945;9.35680342366867;12.8598987029142;28.92;28.92;28.77;28.77;14.0253858662947;12.8598987029142;13.2443001142503;13.2443001142503;29.84;28.55;28.55;29.37;29.09;13.3730897282933;29.73;29.03;29.8;28.968160493592;19.3307491131525;29.82;29.82;10.8963139245606;29.73;28.89;0.319527265956544;0.503790903913638;29.36;29.36;29.36;29.36;4.60465…
M259T496	259.075	495.879	Positive	C00062;C00437;C00792;C00822;C01047;C01207;C01239;C01298;C02161;C02700;C02837;C04404;C05328;C05411;C05412;C05581;C05604;C05607;C05679;C06536;C06536;C06868;C11457;C12206;C14418;C15605;C16015;C16015;C16015;C16015;C16286;C16286;C16353;C16357;C16358;C16590;C18249;C18255;C19631;C19717;C19809;C20463;C21186	M+K+HCOOH;M+K+HCOOH;M+K+HCOOH;M+CH3CN+Na;M+K+HCOOH;M+CH3COO+2H;M+K;M+K;M+H+HCOOH;M+Na;M+K+HCOOH;M+Na+HCOOH;M+K+HCOOH;M+H+HCOOH;M+H+HCOOH;M+H+HCOOH;M+CH3CN+Na;M+H+HCOOH;M+CH3COO+2H;M+2Na-H;M-H+2Na;M+Na;M+H+HCOOH;M+H+HCOOH;M+CH3COO+2H;M+Na;M+2Na-H;M-H+2Na;M+2Na-H;M-H+2Na;M+2K-H;M-H+2K;M+H+HCOOH;M+H+HCOOH;M+H+HCOOH;M+Na+HCOOH;M+Na;M+Na;M+CH3CN+Na;M+Na;M+K+HCOOH;M+Na;M+H-2H2O	13.531219999976;14.5522149999522;13.531219999976;14.9383899999123;14.5522149999522;15.819837500004;14.5522149999522;13.531219999976;8.92022749994226;14.9383899999123;14.5522149999522;9.80167500003404;14.5522149999522;22.3204374999852;22.3204374999852;15.819837500004;14.9383899999123;15.819837500004;16.5976050000438;17.1837224999649;17.1837224999649;23.201885000077;15.819837500004;15.819837500004;…	29.12;24.8273730542972;29.76;28.8131087964367;20.031996296836;24.8458055017866;5.47593708879862;29.51;29.2;23.5035541577972;8.62406451530654;28.54;8.62406451530654;22.0878475274264;22.0878475274264;28.53;28.73;29.63;28.92;29.34;29.34;29.14;28.78;28.52;28.69;23.5035541577972;29.13;29.13;29.13;29.13;29.48;29.48;28.94;29.67;29.58;29.32;28.82;28.82;25.8436564269395;26.1296252349292;28.65;29.04;7.7938…
M259T718	259.114	717.644	Positive	C00670;C01909;C01909;C02804;C03037;C03078;C03141;C03404;C04732;C05644;C06323;C06413;C06423;C07185;C11924;C11940;C12093;C14147;C16586;C17622;C19581;C19872;C20320;C20800;C20819;C20827;C20982;C21289	M+H;M+2Na-H;M-H+2Na;2M+Na;M+H+HCOOH;M+Na+HCOOH;M+NH4;M+CH3CN+Na;M+H-H2O;M+CH3CN+H;2M+H;2M+H;M+Na+HCOOH;M+Na+HCOOH;M+H+HCOOH;M+H+HCOOH;M+NH4;M+H+HCOOH;M+CH3CN+Na;M+H+HCOOH;M+CH3CN+Na;M+H+HCOOH;M+H+HCOOH;M+CH3CN+Na;M+H;2M+Na;M+H-2H2O;M+CH3CN+H	12.1113800000217;24.49;24.49;5.31545000001188;11.3336124999819;24.73;13.4064524999644;19.4246149999344;23.4632925000255;13.4064524999644;24.7338225000249;24.7338225000249;5.31545000001188;5.31545000001188;11.3336124999819;11.3336124999819;13.4064524999644;4.62014250004472;19.4246149999344;11.3336124999819;8.65881999999374;23.4632925000255;11.3336124999819;19.4246149999344;4.97935249995862;5.31545…	2.60477877573897;28.51;28.51;29.68;29.63;28.6843472586411;29.42;29.8;7.12765543600775;29.16;29.72;29.53;29.39;29.39;28.9400000000001;29.17;28.59;22.1360481254266;29.62;29.83;29.29;28.53;28.8099999999999;29.84;29.33;29.35;29.57;29.16
M260T773	260.052	772.842	Positive	C00140;C00352;C00645;C01075;C01102;C01132;C01283;C02587;C02796;C03136;C03373;C03719;C03722;C04045;C04299;C04431;C05936;C06156;C06324;C06338;C06343;C06377;C06415;C06648;C07648;C12213;C12214;C12452;C12452;C12453;C12453;C12838;C16234;C16848;C17962;C20155;C20328;C20449;C21064;C21180;C21403	M+K;M+H;M+K;M+H;M+CH3COO+2H;M+K;M+H;M+K;M+Na+HCOOH;M+K;M+H-2H2O;M+H+HCOOH;M+H+HCOOH;M+CH3CN+Na;M+NH4;M+CH3COO+2H;M+K+HCOOH;M+H;M+Na+HCOOH;M+Na+HCOOH;M+Na+HCOOH;M+H;M+Na+HCOOH;M+CH3COO+2H;M+H+HCOOH;M+H;M+H;M+2K-H;M-H+2K;M+2K-H;M-H+2K;M+CH3COO+2H;M+H+HCOOH;M+NH4;M+H+HCOOH;M+H+HCOOH;M+K;M+CH3COO+2H;M+NH4;M+NH4;M+H+HCOOH	3.68676749999963;3.39641750002784;3.68676749999963;20.3944199999739;3.39641750002784;3.68676749999963;3.39641750002784;7.03013749998149;3.30059250003956;3.68676749999963;21.3436474999185;17.7458550000154;24.02;3.30059250003956;3.39641750002784;2.61864999998807;3.68676749999963;3.39641750002784;3.30059250003956;3.30059250003956;3.30059250003956;3.39641750002784;3.30059250003956;17.5466874999586;17…	28.94;11.482640854355;28.73;29.23;14.1761558604239;28.73;5.97202849067904;29.08;28.72;28.73;7.09212123415351;28.87;6.84234974037393;29.12;29.52;29.64;29.13;10.7143847390894;29.03;29.89;29.1799999999999;11.482640854355;29.89;29.1900000000001;29.55;11.2026397303575;11.4750729620872;29.33;29.33;29.33;29.33;29.64;29.28;10.9768064333179;10.3337332129402;28.63;28.73;29.88;29.67;6.81850656106141;3.00714…
M260T462	260.075	461.87	Positive	C00257;C00327;C00514;C00770;C00800;C00817;C00835;C00880;C01133;C02359;C02364;C02371;C02647;C02946;C03215;C03239;C03493;C03656;C03684;C03986;C04076;C04280;C05825;C05831;C06051;C06313;C06452;C06551;C06551;C06721;C07723;C12323;C15930;C15930;C16211;C16356;C16360;C17206;C19778;C19782;C20155;C21333	M+CH3CN+Na;M+K+HCOOH;M+CH3CN+Na;M+CH3CN+Na;M+CH3CN+Na;M+CH3CN+Na;M+Na;M+CH3CN+Na;M+Na;M+CH3COO+2H;M+CH3COO+2H;M+CH3COO+2H;M+K+HCOOH;M+Na+HCOOH;M+CH3CN+Na;M+Na+HCOOH;M+H+HCOOH;M+Na+HCOOH;M+Na;M+H+HCOOH;M+Na+HCOOH;M+K;M+Na+HCOOH;M+H+HCOOH;M+H+HCOOH;M+Na;M+CH3COO+2H;M+2Na-H;M-H+2Na;M+CH3CN+H;M+CH3CN+Na;M+H+HCOOH;M+CH3CN+Na;M+CH3CN+Na;M+CH3CN+Na;M+CH3CN+Na;M+CH3CN+Na;M+CH3COO+2H;M+K+HCOOH;M+K+HCOOH;M…	0.25090750000345;24.6047974999897;0.25090750000345;0.25090750000345;0.25090750000345;0.25090750000345;3.09246249997841;0.25090750000345;0.25090750000345;12.758862499993;12.758862499993;12.758862499993;24.6047974999897;0.25090750000345;0.25090750000345;0.25090750000345;5.76725499996655;0.25090750000345;3.09246249997841;5.76725499996655;0.25090750000345;24.6047974999897;0.25090750000345;5.767254999…	29.38;29.3;29.18;29.18;29.18;29.18;28.51;29.18;29.15;28.95;28.53;28.59;11.9795794385203;23.616727403182;29;22.4135263571718;29.5594436917986;15.1118838234838;25.5717371363936;29.45;21.3265656425567;28.75;27.4117220946749;29.64;28.68;3.71352159737006;28.85;28.84;28.84;29.5;28.56;29.5594436917986;29.18;29.18;28.76;18.7129880945037;15.4858527364378;9.63699473864341;8.93948762451459;8.93948762451459;…
M261T694	261.101	693.917	Positive	C00188;C00263;C00820;C01118;C02115;C02498;C02533;C02997;C03678;C05161;C05519;C06459;C09243;C09243;C12317;C13634;C16483;C16484;C16572;C20199;C20277;C20386;C20397;C20577	2M+Na;2M+Na;2M+Na;M+CH3CN+H;2M+Na;M+K+HCOOH;M+K;M+CH3CN+Na;2M+Na;M+Na+HCOOH;2M+Na;M+H+HCOOH;M+2Na-H;M-H+2Na;2M+Na;M+H;2M+H;2M+H;M+K;M+Na;M+Na+HCOOH;M+H;M+H-H2O;M+H-H2O	13.0852850000451;13.0852850000451;13.0852850000451;19.1034475000151;13.0852850000451;23.5282999999242;23.72;11.6547800000433;13.0852850000451;13.0852850000451;13.0852850000451;8.20222000001536;7.61610249995215;7.61610249995215;13.0852850000451;24.39;17.9487875000461;17.9487875000461;1.21176500002207;23.1421249999642;13.0852850000451;23.71;24.39;8.97998750005513	4.81329401790703;7.5710224189943;4.81329401790703;4.68666925664236;1.27716734688113;29.32;29.16;29.86;15.9303125363892;16.5234041756667;4.81329401790703;4.26020211626265;29.2;29.2;4.81329401790703;28.58;29.38;28.65;29.17;29.28;24.8774744709296;28.98;29.19;29.04
M262T743	261.973	743.473	Positive		NA	NA	NA
M262T694	262.103	693.568	Positive	C00268;C00299;C02067;C02953;C03298;C03750;C03767;C04244;C05201;C05341;C05341;C05901;C06579;C09910;C15699;C15699;C16366;C16583;C16597;C16644;C20263;C20789	M+Na;M+NH4;M+NH4;M+Na;M+H+HCOOH;M+CH3CN+H;M+CH3COO+2H;M+Na;M+K;M+2Na-H;M-H+2Na;M+NH4;M+CH3CN+Na;M+Na+HCOOH;M+2Na-H;M-H+2Na;M+CH3CN+Na;M+CH3CN+H;M+CH3CN+H;M+CH3CN+Na;M+Na;M+CH3CN+Na	23.69;1.35086500009152;1.35086500009152;23.69;1.35086500009152;11.4077050000105;4.70759999998904;23.69;8.90750750002667;24.26;24.26;11.4077050000105;5.38954250004053;5.38954250004053;24.26;24.26;23.69;23.74;23.74;5.38954250004053;23.69;5.38954250004053	29.27;29.04;28.92;28.71;29.74;28.52;29.35;28.97;29.39;25.0400842218266;25.0400842218266;29.82;29.37;29.02;25.0763487354776;25.0763487354776;29.36;10.4445620322688;9.70487232908853;29.73;29.83;28.67
M262T742	262.128	742.487	Positive	C00120;C00643;C03375;C06171;C06172;C06175;C06231;C08334;C12454;C14082;C14098;C19716;C20818	M+NH4;M+CH3CN+H;M+K+HCOOH;M+H-2H2O;M+H-2H2O;M+H-2H2O;M+CH3COO+2H;M+H;M+Na;M+CH3COO+2H;M+CH3COO+2H;M+CH3CN+H;M+NH4	12.9817599999171;21.4088599999229;23.85;11.3520200000039;11.3520200000039;11.3520200000039;23.78;3.33120500002337;10.7132525000964;18.0521250000254;18.0521250000254;21.4088599999229;12.9817599999171	28.76;28.71;28.7;28.8;29.51;29.65;29.34;29.07;29.17;29.4;29.4;29.1;29.01
M263T618	262.93	618.208	Positive	C00423;C01163;C01163;C01278;C01278;C02167;C02167;C02274;C02514;C02514;C02704;C03015;C03666;C03666;C04480;C04480;C04484;C04484;C04553;C04553;C05375;C05375;C05608;C06367;C06367;C06679;C06679;C07088;C07088;C07490;C07720;C07728;C14860;C17268;C17946;C17946;C18303;C18308;C20631	M-2H+3K;M+2K-H;M-H+2K;M+2K-H;M-H+2K;M+2K-H;M-H+2K;M-2H+3K;M+2K-H;M-H+2K;2M+K;M-2H+3K;M+2K-H;M-H+2K;M+2K-H;M-H+2K;M+2K-H;M-H+2K;M+2K-H;M-H+2K;M+2K-H;M-H+2K;M-2H+3K;M+3Na-2H;M-2H+3Na;M+2K-H;M-H+2K;M+2K-H;M-H+2K;M+Na+HCOOH;M-2H+3K;M-2H+3K;2M+H;M-2H+3K;M+3Na-2H;M-2H+3Na;M+K;M+K;M-2H+3K	4.57082500005868;15.7443874999785;15.7443874999785;15.7443874999785;15.7443874999785;15.7443874999785;15.7443874999785;4.57082500005868;15.7443874999785;15.7443874999785;0.0903000000107568;14.6276649999777;15.7443874999785;15.7443874999785;15.7443874999785;15.7443874999785;15.7443874999785;15.7443874999785;15.7443874999785;15.7443874999785;15.7443874999785;15.7443874999785;4.57082500005868;3.0315…	29;11.8149542784571;11.8149542784571;7.21295939907131;7.21295939907131;8.33759464591725;8.33759464591725;28.9299999999999;8.33759464591725;8.33759464591725;2.2276610646898;6.80689770779894;12.9582459547932;12.9582459547932;0.0750180600532227;0.0750180600532227;2.80895465387372;2.80895465387372;2.3497015241862;2.3497015241862;0.800346349551764;0.800346349551764;29.8;19.4407199399256;19.44071993992…
M266T733	266.069	733.018	Positive	C00140;C00140;C00355;C00475;C00645;C00645;C01132;C01132;C02587;C02587;C02709;C03005;C03136;C03136;C03569;C03621;C03716;C04081;C04280;C04280;C04350;C04353;C04621;C04622;C05406;C05711;C05851;C06030;C06316;C06325;C06414;C06556;C07301;C12448;C12448;C14040;C15607;C16571;C16625;C17755;C17756;C18172;C18172;C20231;C20328;C20328;C20581;C20634;C20805;C20856;C20961	M+2Na-H;M-H+2Na;M+Na+HCOOH;M+Na;M+2Na-H;M-H+2Na;M+2Na-H;M-H+2Na;M+2Na-H;M-H+2Na;M+Na+HCOOH;M+Na+HCOOH;M+2Na-H;M-H+2Na;M+CH3CN+Na;M+K;M+CH3COO+2H;M+K;M+2Na-H;M-H+2Na;M+Na+HCOOH;M+Na+HCOOH;M+NH4;M+NH4;M+CH3COO+2H;M+Na;M+CH3COO+2H;M+CH3COO+2H;M+CH3COO+2H;M+H+HCOOH;M+H+HCOOH;M+H+HCOOH;M+Na+HCOOH;M+3Na-2H;M-2H+3Na;M+H+HCOOH;M+CH3COO+2H;M+Na+HCOOH;M+H;M+Na+HCOOH;M+Na+HCOOH;M+2K-H;M-H+2K;M+CH3COO+2H;M+2…	18.105820000045;18.105820000045;12.087657500075;15.9957774999953;18.105820000045;18.105820000045;18.105820000045;18.105820000045;14.7624500000632;14.7624500000632;12.087657500075;12.087657500075;18.105820000045;18.105820000045;24.49;24.14;12.7695999999844;24.14;9.97761500002525;9.97761500002525;12.087657500075;12.087657500075;22.0139399999653;22.0139399999653;12.7695999999844;15.9957774999953;24.…	29.84;29.84;28.67;28.7;28.72;28.72;28.72;28.72;28.56;28.56;29.63;28.64;28.72;28.72;29.9;29.49;29.66;28.95;6.0846085983087;6.0846085983087;28.5;28.5;29.14;29.14;24.3600108199109;6.30189888653959;29.46;7.1017958248421;29.35;29.83;29.81;29.59;29.25;29.75;29.75;29.1799999999999;29.65;29.64;9.75897175817847;28.55;29.78;20.8797055698667;20.8797055698667;29.44;28.72;28.72;14.1783438105429;28.66;29.57;28…
M266T432	266.074	431.652	Positive	C00355;C00475;C02587;C02587;C02709;C02980;C03005;C03569;C03716;C04280;C04280;C04350;C04353;C04621;C04622;C05406;C05711;C05851;C06030;C06316;C06325;C06414;C06556;C07301;C12448;C12448;C14040;C15607;C16571;C16625;C17755;C17756;C18172;C18172;C20231;C20581;C20634;C20805;C20856;C20961	M+Na+HCOOH;M+Na;M+2Na-H;M-H+2Na;M+Na+HCOOH;M+CH3CN+H;M+Na+HCOOH;M+CH3CN+Na;M+CH3COO+2H;M+2Na-H;M-H+2Na;M+Na+HCOOH;M+Na+HCOOH;M+NH4;M+NH4;M+CH3COO+2H;M+Na;M+CH3COO+2H;M+CH3COO+2H;M+CH3COO+2H;M+H+HCOOH;M+H+HCOOH;M+H+HCOOH;M+Na+HCOOH;M+3Na-2H;M-2H+3Na;M+H+HCOOH;M+CH3COO+2H;M+Na+HCOOH;M+H;M+Na+HCOOH;M+Na+HCOOH;M+2K-H;M-H+2K;M+CH3COO+2H;M+CH3CN+Na;M+Na+HCOOH;M+CH3CN+Na;M+CH3CN+Na;M+CH3CN+Na	24.7626575000481;3.32077750002213;24.4;24.4;24.7626575000481;19.3957800000533;24.7626575000481;13.3776174999412;24.87;2.69738499994787;2.69738499994787;24.7626575000481;24.7626575000481;9.33893999999214;9.33893999999214;24.87;3.32077750002213;12.6956750000318;24.87;24.87;18.744494999936;18.744494999936;20.8832375000156;24.7626575000481;1.34129250000115;1.34129250000115;18.744494999936;2.638834999…	15.8649460586969;4.36056632238598;0.651039365068144;0.651039365068144;28.86;29.68;29.17;28.87;2.34337623887309;29.35;29.35;29.66;29.66;29.06;29.06;26.7681230114749;29.39;29.62;29.73;28.77;29.76;29.33;29.71;28.69;29.81;29.81;29.5;16.3366860526643;29.27;29.4;29.63;28.63;28.71;28.71;16.6648615469301;29.23;28.8;29.74;29.82;29.55
M267T733	267.072	733.223	Positive	C00049;C00120;C00180;C00331;C00402;C00539;C00627;C00633;C00814;C01251;C01448;C01470;C01562;C01709;C01762;C01993;C02225;C02920;C03067;C03901;C04203;C04236;C05579;C05901;C06202;C09756;C10419;C10502;C10521;C11129;C12436;C13624;C14536;C14853;C14854;C16229;C16405;C16588;C16606;C16674;C17696;C18252;C18278;C18279;C18280;C18307;C18312;C19911;C20225;C20225;C20818;C20843;C20843;C21281	2M+H;M+Na;2M+Na;M+CH3CN+Na;2M+H;2M+Na;M+NH4;2M+Na;M+H-H2O;M+CH3COO+2H;M+H-H2O;M+H-H2O;M+H-H2O;M+H-2H2O;M+H-H2O;M+H;M+CH3COO+2H;M+H-H2O;2M+Na;M+CH3COO+2H;M+K+HCOOH;M+H+HCOOH;M+CH3COO+2H;M+Na;2M+Na;M+H-2H2O;M+H-2H2O;M+H-H2O;M+H-H2O;M+CH3COO+2H;M+H-2H2O;M+K;M+H-H2O;M+H-2H2O;M+H-H2O;M+H-H2O;M+H-2H2O;M+H+HCOOH;M+H;M+H+HCOOH;M+H+HCOOH;M+H;M+H-H2O;M+H-H2O;M+H-H2O;M+H+HCOOH;M+H+HCOOH;2M+H;M+2Na-H;M-H+2Na…	24.29;15.827134999995;20.683399999939;7.4000349999892;24.29;20.683399999939;7.49585999997748;20.683399999939;14.665237499969;0.0179875000583252;14.665237499969;14.665237499969;14.665237499969;14.665237499969;3.36135750004019;3.36135750004019;0.0179875000583252;14.665237499969;20.683399999939;15.1451925000856;7.78621000009139;0.0179875000583252;6.71809250007982;20.683399999939;20.683399999939;14.6…	0.46197120384023;29.22;29.88;29.78;1.93969924839208;29.67;15.6021731873799;29.13;29.48;23.197791953409;29.79;28.94;29.16;29.45;29.11;29.52;6.58399839184786;29.42;28.73;28.66;28.67;27.1096955894562;28.91;29.58;29.23;29.45;29.85;28.63;28.94;29.35;29.56;29.55;29.38;29.46;28.99;28.63;29.18;9.2449660464721;28.61;28.52;29.15;29.27;29.76;28.75;28.75;9.41603159009754;10.2255858512069;2.48594522361032;28.…
M267T610	267.088	609.712	Positive	C00049;C00120;C00153;C00402;C00643;C02533;C02533;C02693;C02937;C03618;C03790;C03901;C05574;C05938;C05941;C06656;C07576;C11355;C13624;C13626;C13629;C13631;C14084;C14853;C14854;C15486;C16200;C16606;C16674;C18054;C18278;C18279;C18280;C19911;C20818	2M+H;M+Na;2M+Na;2M+H;M+H+HCOOH;M+2Na-H;M-H+2Na;M+H+HCOOH;M+H+HCOOH;M+CH3COO+2H;M+CH3COO+2H;M+CH3COO+2H;M+CH3COO+2H;M+CH3COO+2H;M+CH3COO+2H;M+K;M+H-H2O;M+CH3CN+H;M+K;M+Na;M+Na;M+Na;M+H+HCOOH;M+H-2H2O;M+H-H2O;M+H-2H2O;2M+Na;M+H;M+H+HCOOH;M+CH3CN+H;M+H-H2O;M+H-H2O;M+H-H2O;2M+H;M+Na	12.3735775;24.6478649999915;4.99152999992702;12.3735775;23.99;23.7872125001104;23.7872125001104;23.99;23.99;19.0665925001099;19.0665925001099;24.24;19.0665925001099;19.0665925001099;19.0665925001099;4.60535499996695;5.16113499998028;23.99;22.6319499999761;24.42;24.42;24.42;2.31673749993888;16.9999624999662;16.9999624999662;23.99;23.57;23.9;12.3735775;23.99;16.9999624999662;16.9999624999662;16.999…	17.2290280277916;26.2250639703873;29.07;15.2319159682862;15.7520788244675;28.63;28.63;28.61;29.13;12.099107269905;11.2509921286469;28.84;18.5872380681208;9.16890492123422;3.00029292905745;28.71;11.7301341063513;2.449908246876;29.71;29.36;28.94;28.93;29.64;29.28;29.14;19.0019582605469;28.79;29.23;9.05784751803952;1.47465040134884;29.84;29.7;29.7;18.9120661478848;10.6444251433131
M268T597	268.051	597.071	Positive	C00788;C01111;C02735;C02918;C03459;C03657;C05533;C05680;C06669;C06986;C12107;C12115;C14093;C16152;C16235;C16570;C17018;C20940;C20940;C21109;C21381;C21381	M+K+HCOOH;M+H+HCOOH;M+K+HCOOH;M+K+HCOOH;M+CH3COO+2H;M+CH3CN+Na;M+CH3CN+Na;M+Na+HCOOH;M+Na+HCOOH;M+CH3CN+Na;M+Na+HCOOH;M+Na+HCOOH;M+CH3CN+Na;M+NH4;M+Na+HCOOH;M+K+HCOOH;M+CH3CN+Na;M+3Na-2H;M-2H+3Na;M+CH3CN+H;M+2Na-H;M-H+2Na	20.0501925000651;12.4580949999142;20.0501925000651;11.3899774999027;19.1581999999357;19.664017500105;18.4762574998842;13.7416799999812;18.4762574998842;19.664017500105;18.4762574998842;18.4762574998842;19.664017500105;15.6253400000139;18.4762574998842;20.0501925000651;19.664017500105;7.62769250002293;7.62769250002293;24.7053350000215;7.73747499991373;7.73747499991373	28.79;28.99;29.9;13.4940895239088;20.9488306359436;28.75;17.985392641442;15.9345109437435;29.23;28.98;28.9;28.94;29.64;29.51;29.85;29.05;28.75;10.2367678495212;10.2367678495212;29.78;29.25;29.25
M268T610	268.09	609.514	Positive	C00251;C00254;C00669;C00885;C01252;C02612;C02614;C02630;C02753;C02994;C03015;C03196;C03230;C03539;C03758;C03826;C04227;C05135;C05608;C05634;C06029;C06031;C06032;C06331;C07720;C07728;C07734;C11504;C16399;C16666;C16704;C16704;C17224;C17268;C20631	M+CH3CN+H;M+CH3CN+H;M+NH4;M+CH3CN+H;M+CH3COO+2H;M+CH3COO+2H;M+CH3COO+2H;M+CH3COO+2H;M+CH3COO+2H;M+CH3COO+2H;M+CH3COO+2H;M+CH3COO+2H;M+H+HCOOH;M+H;M+Na+HCOOH;M+CH3COO+2H;M+Na+HCOOH;M+Na+HCOOH;M+CH3COO+2H;M+H+HCOOH;M+CH3COO+2H;M+CH3COO+2H;M+CH3COO+2H;M+H+HCOOH;M+CH3COO+2H;M+CH3COO+2H;M+NH4;M+H+HCOOH;M+Na+HCOOH;M+Na+HCOOH;M+2Na-H;M-H+2Na;M+CH3CN+Na;M+CH3COO+2H;M+CH3COO+2H	20.5443199999422;20.5443199999422;15.9662149999917;20.5443199999422;20.5443199999422;24.46;24.46;24.46;24.46;24.46;0.839009999964446;24.46;20.5443199999422;12.1172199999364;23.65;24.46;23.65;1.52095250001594;10.8958500000256;20.5443199999422;24.46;24.46;24.46;20.5443199999422;10.8958500000256;10.8958500000256;20.5443199999422;20.5443199999422;1.52095250001594;23.65;5.55962999996495;5.559629999964…	1.49636001948553;3.63075251506891;12.1509395237609;1.74913682989759;29.09;16.2642773340367;16.2642773340367;14.9913300121718;27.396775763039;27.396775763039;8.11749354500646;26.2359282683571;28.95;8.81972591375421;29.53;6.70167031282147;29.58;29.56;29.64;29.65;15.2696771472124;15.2696771472124;15.2696771472124;29.13;29.08;29.36;29.84;29.13;29.61;29.67;28.62;28.62;28.76;29.6;10.9733574136472
M269T388	269.088	388.214	Positive	C00148;C00294;C00542;C00763;C00786;C00799;C00858;C02043;C02291;C02504;C02675;C02775;C02922;C03003;C03137;C03574;C03626;C03626;C03742;C04022;C04050;C04411;C05578;C05655;C05660;C05994;C06047;C06048;C06588;C09276;C09833;C11130;C11544;C12125;C12270;C12434;C14556;C14849;C14850;C14851;C14852;C16190;C16323;C16603;C18170;C18270;C18275;C18276;C18284;C18285;C18286;C18354;C18356;C18360;C19707;C19719;C19792;…	2M+K;M+H;M+H+HCOOH;2M+K;M+H-H2O;M+H+HCOOH;M+H;M+CH3CN+Na;M+H+HCOOH;M+H+HCOOH;M+H-H2O;M+CH3COO+2H;M+H-H2O;M+H-H2O;M+Na;M+CH3COO+2H;M+3Na-2H;M-2H+3Na;M+CH3COO+2H;2M+H;M+H+HCOOH;M+H+HCOOH;M+CH3COO+2H;M+CH3CN+H;M+CH3CN+Na;M+H+HCOOH;M+CH3CN+H;M+CH3CN+H;M+Na+HCOOH;M+Na;M+H-H2O;M+CH3COO+2H;M+H;M+H;M+H-2H2O;M+H-H2O;M+H;M+H;M+H;M+H;M+H-H2O;M+H-H2O;M+K+HCOOH;M+H;2M+K;M+H-H2O;M+H-H2O;M+H-H2O;M+H-H2O;M+H-H2O…	5.93638500006932;1.51153250001812;18.1448025000464;5.93638500006932;16.515062499991;16.515062499991;16.515062499991;5.55020999996714;18.1448025000464;1.83183749996374;16.515062499991;4.86826750005775;16.515062499991;4.86826750005775;5.55020999996714;4.86826750005775;21.5973199999553;21.5973199999553;4.86826750005775;0.33913750002057;23.72;1.83183749996374;4.86826750005775;23.72;5.55020999996714;1…	29.2345677662088;4.91179284289722;29.27;29.3141967553395;29;28.74;28.93;28.53;29.75;23.7604133526577;29;28.52;28.6;22.0345949512709;29.37;29.65;28.82;28.82;29.5;29.17;29.79;29.13;28.71;29.03;29.89;29.52;29.19;29.68;29.81;28.55;29.38;5.57155299654514;29.4;29.9;28.54;29.88;28.76;28.77;28.77;28.77;29.33;28.56;29.09;28.89;2.56071081770223;29.77;29.33;29.33;29.77;29.77;29.62;2.65384670936308;4.8999235…
M269T538	269.16	537.814	Positive	C00750;C00750;C01259;C01710;C01804;C02394;C05298;C05300;C06183;C06183;C06521;C06521;C10793;C13625;C15512;C16930;C19669;C19669;C19933;C20410;C20464;C21009;C21009;C21258	M+3Na-2H;M-2H+3Na;M+CH3CN+Na;2M+H;M+H-2H2O;2M+H;M+H-H2O;M+H-H2O;M+2Na-H;M-H+2Na;M+2Na-H;M-H+2Na;M+Na;M+H;2M+H;2M+H;M+3Na-2H;M-2H+3Na;M+H-2H2O;M+H-H2O;2M+H;M+3Na-2H;M-2H+3Na;M+H-2H2O	23.8248699999133;23.8248699999133;23.94;14.287512500033;21.0009824999702;14.287512500033;14.287512500033;14.287512500033;1.75959749995513;1.75959749995513;1.75959749995513;1.75959749995513;20.305675000003;14.287512500033;14.287512500033;14.287512500033;23.8248699999133;23.8248699999133;14.287512500033;13.7959225000372;14.287512500033;23.8248699999133;23.8248699999133;3.73908249997612	29.38;29.38;28.71;29.8;9.30077856385036;29.53;28.81;29.57;29.42;29.42;29.48;29.48;28.73;28.9299999999999;29.45;28.9299999999999;29.38;29.38;29.29;29.33;28.9299999999999;28.57;28.57;29.44
M270T597	270.048	596.796	Positive	C00977;C00977;C01251;C02225;C03506;C04133;C04593;C05539;C05662;C05905;C05931;C05932;C06587;C12106;C14872;C17367;C18012;C19830;C19831;C20559;C20644	M+3Na-2H;M-2H+3Na;M+CH3CN+Na;M+CH3CN+Na;M+H-H2O;M+H;M+CH3CN+Na;M+K;M+CH3CN+Na;M+H-H2O;M+Na;M+K;M+NH4;M+H-H2O;M+CH3COO+2H;M+Na+HCOOH;M+CH3CN+Na;M+Na+HCOOH;M+Na+HCOOH;M+H-2H2O;M+H-H2O	24.17;24.17;24.3;24.3;13.8365175000388;24.3037574999505;24.3;24.0134074999787;24.3;13.058749999999;24.3;24.0134074999787;14.276742499959;24.3037574999505;16.6544249999845;24.3;24.3995824999388;24.3;24.3;13.8365175000388;24.3037574999505	28.94;28.94;29.28;23.9654292135697;24.0341265226722;29.15;24.076908063262;10.5452319644534;27.9124379563271;28.65;20.6396444972666;14.1469312616135;28.82;29.1;7.51780239998488;29.43;28.55;12.2888980908201;14.5361909536837;25.1874900811335;28.64
M270T388	270.09	388.214	Positive	C01594;C03764;C03764;C03872;C06034;C06177;C06557;C06581;C08353;C16631;C16639;C17217;C17242;C17253;C17253;C19577;C19577;C19580;C19580;C19603;C19603;C20569;C20844;C20845	M+Na;M+2Na-H;M-H+2Na;M+CH3CN+H;M+H+HCOOH;M+Na+HCOOH;M+Na+HCOOH;M+CH3CN+H;M+CH3COO+2H;M+CH3COO+2H;M+CH3COO+2H;M+H+HCOOH;M+NH4;M+3Na-2H;M-2H+3Na;M+2Na-H;M-H+2Na;M+2Na-H;M-H+2Na;M+2Na-H;M-H+2Na;M+CH3COO+2H;M+H+HCOOH;M+H+HCOOH	12.7126925001164;20.0947400000473;20.0947400000473;11.9315474999837;19.4094199999029;12.7126925001164;22.084212499891;18.7308550000864;12.0307500000649;9.85210249993429;12.0307500000649;23.86;10.8449900000096;5.57975749998718;5.57975749998718;18.045534999942;18.045534999942;18.045534999942;18.045534999942;18.045534999942;18.045534999942;12.0307500000649;19.4094199999029;19.4094199999029	1.48159545478642;28.57;28.57;28.99;28.52;14.3883558451931;1.63415410974784;29.9;27.3843099448611;28.85;26.1095796797675;27.1784534051724;29.3;29.46;29.46;1.66668414415983;1.66668414415983;1.23879187035776;1.23879187035776;1.04314032573568;1.04314032573568;26.1095796797675;29.35;29.37
M271T805	271.021	805.398	Positive	C00251;C00251;C00254;C00254;C00400;C00553;C00758;C00841;C00885;C00885;C01297;C01297;C02355;C03030;C03338;C03894;C04524;C04691;C06673;C07103;C09849;C11386;C13623;C14110;C16401;C18251;C18257;C18258;C18317;C19675;C20797;C20899	M+2Na-H;M-H+2Na;M+2Na-H;M-H+2Na;M-2H+3K;M-2H+3K;M+Na+HCOOH;M+Na+HCOOH;M+2Na-H;M-H+2Na;M+2K-H;M-H+2K;M+H-2H2O;M+Na+HCOOH;M+K+HCOOH;M+Na+HCOOH;M+H-2H2O;M+H-H2O;M+H-2H2O;2M+Na;M-2H+3K;M-2H+3K;M+H-2H2O;M+K+HCOOH;M+K+HCOOH;M+K;M+K;M+K;M+K+HCOOH;M+Na+HCOOH;M+Na+HCOOH;2M+Na	3.02876250003692;3.02876250003692;3.02876250003692;3.02876250003692;15.5686499999774;15.5686499999774;2.98939999993308;2.98939999993308;3.02876250003692;3.02876250003692;11.1437974999262;11.1437974999262;21.6548400000249;7.06743999998594;3.37557499989316;2.93293750004864;9.00756249990309;3.08522499992137;7.30540250003742;2.98939999993308;15.5686499999774;15.5686499999774;21.0587000000828;3.375574…	29.87;29.87;27.3401417947226;27.3401417947226;29.39;29.39;28.95;29.6;29;29;28.83;28.83;28.81;29.88;28.86;3.6087909862626;29.54;9.87439767659336;29.78;29.17;29.13;29.13;29.1799999999999;29.09;29.55;29.21;28.72;28.64;28.9;29.62;29.62;28.79
M271T388	271.092	388.435	Positive	C00482;C00579;C00727;C00766;C01502;C01598;C01726;C02076;C02099;C02217;C02323;C02419;C02666;C02923;C03351;C03527;C03527;C04796;C04797;C06730;C10503;C11422;C12435;C12456;C14177;C14315;C14784;C15531;C15572;C16187;C16419;C16605;C16622;C16624;C17412;C17758;C19689;C20327;C20646;C21323;C21385;C21385	M+H+HCOOH;M+CH3CN+Na;2M+Na;M+H+HCOOH;2M+Na;M+K;M+H;M+CH3COO+2H;M+H+HCOOH;M+K+HCOOH;2M+Na;M+CH3COO+2H;M+H+HCOOH;2M+Na;2M+Na;M+2K-H;M-H+2K;M+CH3CN+H;M+CH3CN+H;2M+Na;M+H;M+H+HCOOH;M+H-H2O;M+Na;M+H;M+H+HCOOH;M+H+HCOOH;M+H;2M+Na;M+H-H2O;M+H;M+CH3CN+Na;2M+K;M+CH3CN+Na;M+H-H2O;M+CH3CN+H;M+H-2H2O;M+H+HCOOH;M+H+HCOOH;M+H-2H2O;M+2Na-H;M-H+2Na	24.6;2.11891499986905;5.76695000006566;11.7851125000357;5.76695000006566;18.5869399999206;23.51;23.75;11.7851125000357;6.15312500002574;5.76695000006566;21.2847974999875;24.6;5.76695000006566;5.76695000006566;14.1620874998694;14.1620874998694;1.72827250011665;1.72827250011665;5.76695000006566;11.7851125000357;11.7851125000357;11.7851125000357;5.76695000006566;23.51;11.7851125000357;24.6;11.785112…	28.66;29.43;29.56;28.78;28.86;29.64;29.12;29.4328628360957;28.78;28.92;29.89;29.72;29.39;28.93;3.41776084193855;29.28;29.28;29.35;28.71;29.46;29.51;28.61;7.23095543889672;28.58;29.12;28.61;29.16;29.4;28.86;28.5;29.11;28.98;1.14133799505109;1.48757102768066;28.84;29.35;29.22;29.85;29.85;29.49;10.17742924305;10.17742924305
M276T462	276.047	462.26	Positive	C00835;C01133;C01236;C01252;C01286;C02357;C02370;C02946;C03239;C03536;C03656;C03684;C04076;C04201;C04366;C04442;C04486;C05539;C05539;C05637;C05639;C05825;C05932;C05932;C06313;C06330;C06342;C06893;C11503;C12231;C12231;C12448;C12448;C12624;C16604;C16604;C16716;C17239;C18338;C19675;C19789;C19837;C20450;C20589;C20668;C20797;C21333	M+K;M+K;M+NH4;M+Na+HCOOH;M+NH4;M+CH3COO+2H;M+CH3COO+2H;M+K+HCOOH;M+K+HCOOH;M+H-H2O;M+K+HCOOH;M+K;M+K+HCOOH;M+H;M+CH3CN+Na;M+NH4;M+CH3CN+H;M+2Na-H;M-H+2Na;M+Na+HCOOH;M+Na+HCOOH;M+K+HCOOH;M+2Na-H;M-H+2Na;M+K;M+Na+HCOOH;M+Na+HCOOH;M+NH4;M+Na+HCOOH;M+3Na-2H;M-2H+3Na;M+2K-H;M-H+2K;M+CH3CN+Na;M+3Na-2H;M-2H+3Na;M+Na+HCOOH;M+H+HCOOH;M+CH3CN+Na;M+CH3COO+2H;M+H+HCOOH;M+Na+HCOOH;M+CH3COO+2H;M+H;M+NH4;M+CH3C…	6.56671249998908;3.22334249986511;2.93299249989332;2.83716749990504;2.93299249989332;18.0101125000931;18.0101125000931;3.22334249986511;3.22334249986511;9.63309749991481;3.22334249986511;6.56671249998908;3.22334249986511;17.2824299998808;2.83716749990504;2.93299249989332;11.0263050000015;3.18099500006497;3.18099500006497;2.83716749990504;2.83716749990504;3.22334249986511;3.18099500006497;3.180995…	29.49;29.4;29.25;16.3030241000316;29.64;28.86;28.86;23.7212424925112;22.3479287847893;29.89;15.0401128808974;25.6779051413209;21.2600490699825;29.45;28.6101700778607;29.64;28.8;28.62;28.62;29.21;28.56;27.3503503814052;28.51;28.51;3.80120898565565;29.85;28.81;28.88;29.85;28.69;28.69;29.32;29.32;29.87;29.12;29.12;28.85;28.72;21.034957601857;22.6285109702448;26.0088256880274;28.67;29.6577571260362;2…
M277T462	277.052	461.832	Positive	C02325;C02325;C02360;C02488;C02726;C02726;C02991;C03114;C03458;C03537;C03652;C03761;C03827;C03979;C05580;C05616;C05844;C06159;C06485;C06800;C07501;C10028;C10200;C10208;C11821;C12123;C15986;C15986;C15986;C15986;C16390;C16392;C16393;C16673;C17209;C17237;C18028;C18259;C18259;C19721;C20125;C20444;C20841;C20841;C20902;C21029	M+3Na-2H;M-2H+3Na;M+Na+HCOOH;M+Na+HCOOH;M+3Na-2H;M-2H+3Na;M+Na+HCOOH;M+K+HCOOH;2M+Na;2M+K;M+Na+HCOOH;M+Na+HCOOH;M+Na+HCOOH;M+Na+HCOOH;M+H+HCOOH;M+H+HCOOH;M+Na;M+Na+HCOOH;M+Na+HCOOH;M+H-2H2O;M+K;M+Na;M+Na;M+Na;M+H+HCOOH;M+Na;M+3Na-2H;M-2H+3Na;M+3Na-2H;M-2H+3Na;M+Na+HCOOH;M+CH3CN+Na;M+CH3CN+Na;M+K+HCOOH;M+Na+HCOOH;M+Na;M+Na+HCOOH;M+2Na-H;M-H+2Na;2M+Na;M+H+HCOOH;M+H-2H2O;M+2Na-H;M-H+2Na;M+Na+HCOOH;M…	22.0448999999689;22.0448999999689;4.67464999999834;4.67464999999834;24.6238674999688;24.6238674999688;4.67464999999834;18.4610350000014;20.065414999948;17.5082650000036;4.67464999999834;4.67464999999834;4.67464999999834;4.67464999999834;10.6928125001104;10.6928125001104;11.6383149999422;4.67464999999834;4.67464999999834;3.99041249991683;18.4610350000014;10.0085749998868;10.0085749998868;10.008574…	29.28;29.28;28.82;29.45;28.63;28.63;7.71515065345703;29.78;29.72;29.5;28.54;29.14;20.3017338658004;20.3017338658004;29.08;28.7;29.69;20.3017338658004;2.98476266339973;29.05;16.246216222883;28.8;29.07;29.89;16.7782458867236;29.71;28.75;28.75;28.75;28.75;29.8;29.18;29.18;20.639637996497;14.2867414149495;8.0986421803597;9.01789297264122;29.84;29.84;29.02;29.17;28.81;29.31;29.31;18.9707788863934;23.0…
M277T730	277.102	729.603	Positive	C00785;C01598;C01598;C01625;C02126;C02627;C02679;C02679;C03169;C05401;C05594;C05855;C06582;C07493;C09023;C11535;C11546;C11588;C14788;C16741;C20407;C21186	2M+H;M+2Na-H;M-H+2Na;M+H-2H2O;2M+H;M+Na+HCOOH;M+2K-H;M-H+2K;M+CH3CN+Na;M+Na;M+H+HCOOH;M+H-2H2O;M+H+HCOOH;M+Na;M+K;M+H-2H2O;M+Na;M+H+HCOOH;M+CH3COO+2H;M+Na+HCOOH;M+H;M+H-H2O	19.8250424999458;21.8045274999668;21.8045274999668;23.1684124999276;19.8250424999458;1.10313999996947;10.9753374999855;10.9753374999855;5.59696500005202;24.1;23.1684124999276;14.9718625000617;23.1684124999276;15.7863649999967;22.7400849999526;23.1684124999276;24.1;23.1684124999276;16.4683075000482;1.10313999996947;14.9718625000617;23.1684124999276	28.85;29.6199999999999;29.6199999999999;8.77105227778259;29.35;21.3230221161182;29.63;29.63;28.51;12.8410655901772;29.5;29.12;29.07;28.71;29.09;8.77105227778259;10.9960687836889;29.6;28.92;26.5520053152936;28.53;29.48
M278T438	278.033	437.716	Positive	C00672;C00673;C02366;C02532;C02691;C02691;C03618;C03790;C03861;C04503;C05574;C05656;C05938;C05941;C06809;C08062;C08062;C11437;C20239;C20239;C20801;C20801	M+CH3CN+Na;M+CH3CN+Na;M+K+HCOOH;M+H+HCOOH;M+2K-H;M-H+2K;M+K+HCOOH;M+K+HCOOH;M+CH3CN+Na;M+H;M+K+HCOOH;M+Na;M+K+HCOOH;M+K+HCOOH;M+Na+HCOOH;M+2Na-H;M-H+2Na;M+CH3CN+Na;M+3Na-2H;M-2H+3Na;M+3Na-2H;M-2H+3Na	18.9665050000087;18.9665050000087;23.75;13.1556075000105;1.6030700000158;1.6030700000158;12.8652574998966;12.8652574998966;24.8888424999905;5.67773499994928;12.8652574998966;13.2514324999988;12.8652574998966;12.8652574998966;4.82433249999303;18.8706800000205;18.8706800000205;18.9665050000087;21.944387499957;21.944387499957;12.8525175000505;12.8525175000505	28.69;29.24;29.11;28.62;28.81;28.81;29.18;29.3;29.61;29.38;28.75;28.78;28.63;26.0556004353054;1.47270690291491;16.4838597461577;16.4838597461577;28.65;26.880448170063;26.880448170063;13.4461447841868;13.4461447841868
M282T717	282.096	717.066	Positive	C01100;C02360;C02488;C02809;C02991;C03652;C03738;C03740;C03761;C03827;C03979;C05587;C05595;C05817;C05939;C06159;C06485;C11501;C14519;C16352;C16390;C17209;C18028;C18254;C18267;C19582;C20635;C20902;C20957;C20958	M+CH3COO+2H;M+CH3COO+2H;M+CH3COO+2H;M+H;M+CH3COO+2H;M+CH3COO+2H;M+CH3CN+Na;M+CH3CN+Na;M+CH3COO+2H;M+CH3COO+2H;M+CH3COO+2H;M+Na+HCOOH;M+H;M+CH3CN+H;M+Na;M+CH3COO+2H;M+CH3COO+2H;M+H;M+CH3CN+Na;M+H-H2O;M+CH3COO+2H;M+CH3COO+2H;M+CH3COO+2H;M+CH3CN+Na;M+CH3CN+Na;M+Na+HCOOH;M+H+HCOOH;M+CH3COO+2H;M+CH3CN+Na;M+CH3CN+Na	24.9;1.41924999994103;1.41924999994103;11.0321100000021;1.41924999994103;1.41924999994103;24.31;24.31;1.41924999994103;1.41924999994103;1.41924999994103;0.737307499889539;5.28085500008046;5.28085500008046;24.31;1.41924999994103;1.41924999994103;23.63;15.4205324999168;1.92412000004083;1.41924999994103;1.41924999994103;1.41924999994103;15.4205324999168;15.4205324999168;0.737307499889539;5.280855000…	16.3627601779777;5.69887367210876;3.59310155982983;29.75;29.34;7.77083338593629;3.88658263551736;5.98229546029898;3.41005451241671;23.7438181673788;23.7438181673788;28.58;9.65385327169184;4.43068668871597;3.9247685234502;23.7438181673788;29.35;29.83;28.9400000000001;28.9;0.22429726591479;29.76;29.69;29;29;29.42;29.25;29.43;0.485502780070879;0.485502780070879
M282T514	282.119	513.976	Positive	C00140;C00645;C00978;C01132;C02427;C02494;C02983;C04314;C05314;C05314;C06205;C06326;C06358;C15204;C15570;C16593;C16701;C16705;C16705;C16721;C16831;C17228;C19896;C20457;C20457;C20643;C21417	M+CH3COO+2H;M+CH3COO+2H;M+CH3CN+Na;M+CH3COO+2H;M+H+HCOOH;M+H;M+CH3CN+Na;M+CH3COO+2H;M+2Na-H;M-H+2Na;M+CH3COO+2H;M+H+HCOOH;M+CH3COO+2H;M+CH3CN+H;M+CH3CN+H;M+CH3COO+2H;M+Na;M+2Na-H;M-H+2Na;M+Na;M+CH3CN+Na;M+CH3CN+Na;M+CH3CN+H;M+2Na-H;M-H+2Na;M+K;M+CH3CN+H	0.604355000035639;0.604355000035639;7.98640249996652;0.604355000035639;23.63;3.9477250000175;7.98640249996652;20.7789750000131;12.0250800000576;12.0250800000576;20.7789750000131;0.604355000035639;20.7789750000131;14.0788699999916;14.0788699999916;12.3518750000073;20.0970324999616;24.67;24.67;20.0970324999616;7.98640249996652;11.6699324999558;14.0788699999916;19.4150900000523;19.4150900000523;18.4…	14.0708781648379;9.39187578836595;29.4299999999999;9.39187578836595;24.1534271324773;28.77;29.63;28.84;29.51;29.51;28.84;13.791608351682;29.87;29.01;29;29.45;28.71;29.19;29.19;29.47;8.98243354379799;28.97;29.01;29.02;29.02;29.07;29
M283T610	283.062	609.65	Positive	C00120;C00153;C02868;C03474;C04293;C04556;C05513;C05601;C05646;C05830;C05902;C06201;C06809;C07501;C07501;C07729;C10098;C10520;C10522;C11631;C12135;C12393;C14149;C15504;C15700;C15700;C16200;C16227;C16228;C16230;C16561;C16561;C17695;C20254;C20386;C20818	M+K;2M+K;M+H-2H2O;M+H+HCOOH;M+H-H2O;M+CH3CN+Na;M+H-H2O;M+H+HCOOH;M+CH3CN+Na;M+CH3CN+Na;M+H-H2O;M+H+HCOOH;M+CH3COO+2H;M+2Na-H;M-H+2Na;M+Na+HCOOH;M+H-H2O;M+H-H2O;M+H;M+H;M+H-H2O;M+H-2H2O;M+Na+HCOOH;M+H-2H2O;M+3Na-2H;M-2H+3Na;2M+K;M+H-H2O;M+H-H2O;M+H-H2O;M+2K-H;M-H+2K;M+H+HCOOH;2M+Na;M+Na;M+K	24.1986150000173;4.54228000009493;2.25366250006687;12.3105024999859;2.25366250006687;10.8507925000367;15.7729324999423;12.4295624999604;19.8116100000334;19.8116100000334;2.25366250006687;12.4295624999604;23.84;13.7934474999213;13.7934474999213;8.27182500003687;2.25366250006687;2.25366250006687;2.25366250006687;15.7729324999423;2.25366250006687;23.61;9.75476999997227;2.25366250006687;7.77528499995…	26.2121249761923;29.85;29.06;28.96;29.1;26.9473121703537;24.4531075429586;16.272343946976;29.19;29.23;29.74;11.2487264159486;29.63;29.68;29.68;28.97;29.46;28.67;28.62;29.51;29.13;29.32;29.03;29.48;1.68802777072535;1.68802777072535;29.53;29.2;29.2;28.8;29.83;29.83;14.1955748273505;6.84493164728472;28.92;10.6330832787926
M283T693	283.082	693.461	Positive	C00503;C01118;C03066;C03079;C03824;C03993;C04226;C05829;C05947;C06459;C06657;C06809;C09243;C09243;C11351;C12398;C13626;C13629;C13631;C14105;C16200;C16483;C16484;C16884;C17204;C17220;C20199;C20199;C20386	2M+K;M+CH3CN+Na;M+CH3COO+2H;M+CH3COO+2H;2M+H;M+H-H2O;2M+H;M+H+HCOOH;M+CH3COO+2H;M+Na+HCOOH;M+K;M+CH3COO+2H;M+3Na-2H;M-2H+3Na;M+H-H2O;M+H-2H2O;M+K;M+K;M+K;M+H+HCOOH;2M+K;2M+Na;2M+Na;2M+K;M+H+HCOOH;M+H+HCOOH;M+2Na-H;M-H+2Na;M+Na	7.33715000009738;20.3601099998707;19.6781674999613;19.6781674999613;23.91;1.70516250008745;23.91;11.7620025000065;19.6781674999613;6.94555750001769;3.99378000011552;24.7182325000495;6.35944000009658;6.35944000009658;4.28413000008732;16.3883875001147;22.0203750001247;22.0203750001247;22.0203750001247;1.70516250008745;23.88;16.6921250000485;16.6921250000485;7.33715000009738;23.91;6.72193749991834;2…	18.9247186802875;4.74937205176677;1.15511847522479;1.41746026222088;21.9549448327763;29.05;29.67;10.0845662952034;1.41746026222088;4.32318546691399;25.1136916664253;28.67;29.47;29.47;13.572323521395;28.55;29.52;29.78;29.56;29.66;29.68;29.61;29.31;18.9247186802875;29.02;29.46;28.82;28.82;29.58
M284T610	284.064	609.65	Positive	C00268;C00268;C00357;C01275;C01294;C02953;C02953;C03212;C03758;C03954;C03954;C04227;C04244;C04244;C04257;C04299;C04501;C05135;C06376;C06639;C14695;C15532;C15532;C16149;C16214;C16399;C16583;C16597;C16666;C16848;C18055;C18060;C20263;C20263;C21295;C21295;C21320	M+2Na-H;M-H+2Na;M+H-H2O;M+CH3CN+Na;M+H-H2O;M+2Na-H;M-H+2Na;M+CH3COO+2H;M+K+HCOOH;M+2Na-H;M-H+2Na;M+K+HCOOH;M+2Na-H;M-H+2Na;M+H-H2O;M+CH3CN+H;M+H-H2O;M+K+HCOOH;M+H-H2O;M+NH4;M+H+HCOOH;M+3Na-2H;M-2H+3Na;M+CH3CN+Na;M+CH3CN+Na;M+K+HCOOH;M+CH3CN+Na;M+CH3CN+Na;M+K+HCOOH;M+CH3CN+H;M+H-H2O;M+H-H2O;M+2Na-H;M-H+2Na;M+2Na-H;M-H+2Na;M+CH3CN+Na	23.374299999972;23.374299999972;23.92;23.5;1.40485249986;23.374299999972;23.374299999972;24.74;24.9;5.34770499996284;5.34770499996284;24.9;23.374299999972;23.374299999972;23.92;23.92;23.92;1.6952024999739;23.92;8.26342000010527;6.07302000005916;10.7272975000683;10.7272975000683;23.5;23.5;1.6952024999739;24.01;24.01;24.9;23.92;23.92;23.92;23.374299999972;23.374299999972;24.84;24.84;23.5	20.758119733186;20.758119733186;27.5189153458025;0.228588063257618;26.3578642275531;25.6860004370611;25.6860004370611;28.9076308369635;29.61;29.17;29.17;29.39;28.74;28.74;26.9747289799995;2.89080548927384;24.4328534742059;29.22;26.9747289799995;28.88;22.9471997787694;7.10534373181897;7.10534373181897;0.228588063257618;5.88249188318172;28.51;21.2802886565884;20.630097431584;29.66;29.7747923146933;…
M285T472	285.101	471.586	Positive	C00140;C00430;C00482;C00645;C00766;C00884;C00884;C01073;C01110;C01132;C01157;C01165;C01262;C01262;C02099;C02206;C02344;C02462;C02587;C03136;C03341;C03440;C03539;C03741;C03985;C04137;C04138;C04138;C05147;C06655;C07576;C09844;C09848;C09871;C09902;C11384;C11388;C11389;C11393;C11396;C11397;C11399;C11400;C11410;C11411;C11413;C11416;C11952;C14104;C14853;C14854;C15486;C15500;C15502;C16151;C18017;C18278;…	M+CH3CN+Na;2M+Na;M+CH3COO+2H;M+CH3CN+Na;M+CH3COO+2H;M+2Na-H;M-H+2Na;2M+Na;2M+Na;M+CH3CN+Na;2M+Na;2M+Na;M+2Na-H;M-H+2Na;M+CH3COO+2H;M+K;M+K+HCOOH;M+K+HCOOH;M+CH3CN+Na;M+CH3CN+Na;2M+Na;2M+Na;M+NH4;2M+Na;M+K+HCOOH;M+K;M+2Na-H;M-H+2Na;2M+Na;M+K;M+H;M+K+HCOOH;M+K+HCOOH;M+K+HCOOH;M+K+HCOOH;M+K+HCOOH;M+K+HCOOH;M+K+HCOOH;M+K+HCOOH;M+K+HCOOH;M+K+HCOOH;M+K+HCOOH;M+K+HCOOH;M+K+HCOOH;M+K+HCOOH;M+K+HCOOH;M+K+…	12.6102850001075;12.6102850001075;9.45498749999274;12.6102850001075;24.65;18.1479424999509;18.1479424999509;12.6102850001075;12.6102850001075;12.6102850001075;12.6102850001075;12.6102850001075;18.1479424999509;18.1479424999509;24.65;24.36;23.0532999999866;23.0532999999866;15.9536550000894;12.6102850001075;12.6102850001075;12.6102850001075;24.63;12.6102850001075;23.0532999999866;11.7436050000208;1…	4.66280938176913;26.5559833172923;29.19;0.369710725003607;28.61;29.71;29.71;5.06781070226535;23.6753569055549;0.369710725003607;23.3201789901237;24.8176069441843;29.24;29.24;28.61;28.88;28.6;29.68;8.54004910322357;0.369710725003607;28.3249244759184;27.1759104835322;29.4531460391406;25.0314921926069;28.86;29.27;29.46;29.46;13.2407195531149;28.83;28.71;28.95;29.83;29.48;29.68;29.83;28.86;28.86;29.6…
M286T755	286.045	755.437	Positive	C03141;C03141;C03972;C04185;C04673;C04673;C05908;C05931;C06557;C12093;C12093;C12108;C12468;C14873;C15566;C17367;C17948;C19574;C19574;C19830;C19831;C20775;C21249;C21288;C21288	M+2Na-H;M-H+2Na;M+Na+HCOOH;M+H+HCOOH;M+3Na-2H;M-2H+3Na;M+H-H2O;M+K;M+K+HCOOH;M+2Na-H;M-H+2Na;M+Na+HCOOH;M+H+HCOOH;M+CH3COO+2H;M+H+HCOOH;M+K+HCOOH;M+CH3COO+2H;M+2K-H;M-H+2K;M+K+HCOOH;M+K+HCOOH;M+H-2H2O;M+Na+HCOOH;M+3Na-2H;M-2H+3Na	2.28410500000109;2.28410500000109;22.9854924999984;24.17;13.79089750003;13.79089750003;7.62032500006171;24.15;24;2.28410500000109;2.28410500000109;22.9854924999984;24.17;22.0928500000639;24.17;24.15;1.69798749993788;21.6836100000251;21.6836100000251;24.15;24.15;24.17;22.9854924999984;3.73405749996891;3.73405749996891	29.86;29.86;17.9886662633317;28.6;25.1738413959354;25.1738413959354;29.18;0.455950106469646;29.61;28.88;28.88;29.4;28.99;8.51952928186326;29.09;28.84;6.64921780915385;28.93;28.93;28.95;28.67;2.81322187832408;29.35;29.04;29.04
M286T472	286.102	471.739	Positive	C00299;C00858;C02067;C05581;C05598;C05607;C05901;C06184;C06726;C11457;C11544;C12125;C12206;C16353;C16357;C16358;C16587;C16594;C16595;C19564;C19792;C20225;C20934	M+CH3CN+H;M+NH4;M+CH3CN+H;M+CH3COO+2H;M+H+HCOOH;M+CH3COO+2H;M+CH3CN+H;M+K+HCOOH;M+H+HCOOH;M+CH3COO+2H;M+NH4;M+NH4;M+CH3COO+2H;M+CH3COO+2H;M+CH3COO+2H;M+CH3COO+2H;M+H+HCOOH;M+Na;M+H+HCOOH;M+H+HCOOH;M+NH4;M+CH3CN+Na;M+NH4	3.67586500004791;13.7327049999669;3.67586500004791;7.03259999994543;24.4075700000224;7.03259999994543;13.7327049999669;8.100717499957;24.4075700000224;7.03259999994543;24.28;13.7327049999669;7.03259999994543;24.24;24.24;24.24;24.4075700000224;16.1416425000027;24.4075700000224;3.67586500004791;24.28;7.71454249999692;24.28	29.31;28.86;12.5922478399924;29.81;28.6;29.53;29.04;29.82;29.56;29.84;19.9714438560335;29.25;29.24;28.79;29.27;29.59;29.89;28.7;29.87;28.99;19.9714438560335;28.55;29.72
M288T733	288.05	733.172	Positive	C00055;C00129;C00140;C00140;C00235;C00475;C00475;C00645;C00645;C00941;C01132;C01132;C02354;C02527;C02587;C02587;C03136;C03136;C03754;C04280;C04280;C05711;C05711;C05822;C06325;C06414;C06546;C06546;C06556;C12106;C14040;C16625;C20328;C20328;C20366;C20644	M+H-2H2O;M+CH3CN+H;M+3Na-2H;M-2H+3Na;M+CH3CN+H;M+2Na-H;M-H+2Na;M+3Na-2H;M-2H+3Na;M+H-H2O;M+3Na-2H;M-2H+3Na;M+H-H2O;M+CH3COO+2H;M+3Na-2H;M-2H+3Na;M+3Na-2H;M-2H+3Na;M+CH3COO+2H;M+3Na-2H;M-2H+3Na;M+2Na-H;M-H+2Na;M+H-2H2O;M+Na+HCOOH;M+Na+HCOOH;M+2K-H;M-H+2K;M+Na+HCOOH;M+H;M+Na+HCOOH;M+Na;M+3Na-2H;M-2H+3Na;M+CH3COO+2H;M+H	23.67;24.0975700000945;15.6241575000138;15.6241575000138;24.0975700000945;18.4774400000265;18.4774400000265;15.6241575000138;15.6241575000138;23.67;15.6241575000138;15.6241575000138;23.67;24.37;12.2807875000319;12.2807875000319;15.6241575000138;15.6241575000138;24.37;12.4592774999144;12.4592774999144;18.4774400000265;18.4774400000265;23.67;3.58783250007377;3.58783250007377;23.5168700000088;23.516…	13.8656666619674;29.03;28.89;28.89;29.63;29.75;29.75;28.53;28.53;28.8271352498665;28.53;28.53;26.9396652397702;3.17843324731308;29.89;29.89;28.53;28.53;3.73983196733731;6.0648138076365;6.0648138076365;6.32430441352629;6.32430441352629;3.51509562134992;28.59;29.11;29.52;29.52;29.24;17.6215993539093;29.85;9.78210594138233;28.53;28.53;28.62;19.3354004151327
M288T462	288.069	461.805	Positive	C00475;C00475;C00977;C01118;C01779;C01893;C01893;C02527;C02980;C03506;C03754;C03771;C05604;C05711;C05711;C05905;C11500;C16625;C17366;C19631;C20559;C21248	M+2Na-H;M-H+2Na;M+K+HCOOH;M+Na+HCOOH;M+Na;M+2Na-H;M-H+2Na;M+CH3COO+2H;M+CH3CN+Na;M+H;M+CH3COO+2H;M+Na+HCOOH;M+H+HCOOH;M+2Na-H;M-H+2Na;M+H;M+Na;M+Na;M+Na+HCOOH;M+H+HCOOH;M+H-H2O;M+Na+HCOOH	24.87;24.87;15.0720524999315;1.28566749992842;23.1129774999772;17.0948150000072;17.0948150000072;20.00183749999;13.3975575000989;13.3017325001106;20.00183749999;23.9;7.30382999989843;24.87;24.87;14.0795000000082;4.62903749991028;23.4543975000179;1.28566749992842;7.30382999989843;13.3017325001106;1.28566749992842	11.6506614831148;11.6506614831148;29.59;29.23;29.49;21.2851379042785;21.2851379042785;29.73;29.3;29.19;29.53;24.3767560966527;28.516150448093;29.01;29.01;28.57;2.71239182453801;29.24;29.84;17.1963921768068;29.79;15.1506766559219
M290T542	290.075	541.945	Positive	C00051;C00140;C00212;C00251;C00254;C00330;C00559;C00645;C00885;C01132;C03087;C03230;C03539;C04071;C04621;C04622;C05198;C05515;C05634;C06331;C07756;C10850;C11504;C12392;C14796;C14797;C14798;C16365;C16704;C16704;C17692;C17693;C17942;C21144	M+H-H2O;M+Na+HCOOH;M+Na;M+CH3CN+Na;M+CH3CN+Na;M+Na;M+K;M+Na+HCOOH;M+CH3CN+Na;M+Na+HCOOH;M+K+HCOOH;M+Na+HCOOH;M+Na;M+H+HCOOH;M+CH3CN+H;M+CH3CN+H;M+K;M+CH3COO+2H;M+Na+HCOOH;M+Na+HCOOH;M+NH4;M+K+HCOOH;M+Na+HCOOH;M+H-H2O;M+H-H2O;M+H-H2O;M+H-H2O;M+CH3CN+Na;M+3Na-2H;M-2H+3Na;M+NH4;M+NH4;M+H+HCOOH;M+CH3CN+Na	15.0410400000567;23.88;23.54;24.59;24.59;23.54;23.7581124999053;23.88;24.59;23.88;23.81;24.59;19.0605574999836;0.691602500069166;6.61394000005089;6.61394000005089;23.7581124999053;24.82;24.59;24.59;15.0410400000567;23.81;24.59;16.670780000112;23.5;23.5;23.5;23.54;1.3837074999401;1.3837074999401;23.92;23.92;23.92;23.54	23.702012776226;20.2782660416889;28.54;9.75523969792311;14.3139750223605;29.88;29.39;15.344646684137;9.53048501055127;15.344646684137;29.31;29.42;18.9277134903046;10.4183665349617;29;29;28.92;1.61818443577191;29.46;28.74;14.1852035146087;29.3;28.74;29.37;29.28;29.28;29.28;28.98;29.16;29.16;29.75;29.75;27.9348217872005;29.14
M291T389	291.071	388.505	Positive	C00294;C00542;C00627;C00799;C00858;C01418;C02291;C02367;C02367;C02504;C02636;C03137;C03137;C03153;C04022;C04050;C04051;C04411;C05584;C05655;C05994;C06047;C06048;C06442;C09276;C09276;C10126;C10833;C11544;C12125;C14556;C14849;C14850;C14851;C16603;C18286;C19707;C19707;C19719;C19792;C19929;C20445;C20934;C20993;C21086;C21154;C21371;C21397	M+Na;M+Na+HCOOH;M+CH3CN+H;M+Na+HCOOH;M+Na;M+K;M+Na+HCOOH;M+2K-H;M-H+2K;M+Na+HCOOH;M+K+HCOOH;M+2Na-H;M-H+2Na;M+K+HCOOH;2M+Na;M+Na+HCOOH;2M+K;M+Na+HCOOH;M+H+HCOOH;M+CH3CN+Na;M+Na+HCOOH;M+CH3CN+Na;M+CH3CN+Na;M+K+HCOOH;M+2Na-H;M-H+2Na;M+K+HCOOH;M+H+HCOOH;M+Na;M+Na;M+Na;M+Na;M+Na;M+Na;M+Na;M+Na;M+2Na-H;M-H+2Na;M+Na+HCOOH;M+Na;M+K+HCOOH;M+H-2H2O;M+Na;M+H;M+H+HCOOH;M+K+HCOOH;M+Na+HCOOH;M+Na+HCOOH	0.0431950000745474;19.6131399999899;10.1958599999818;17.9833999999346;17.9833999999346;24.65;19.6131399999899;14.9110625000048;14.9110625000048;3.30017499990731;3.78610500007426;4.08187250002356;4.08187250002356;24.65;1.129199999923;24.7;3.77274000001648;3.30017499990731;2.71798750006269;24.7;3.30017499990731;24.7;24.7;24.65;24.0015624999046;24.0015624999046;10.4862100000958;2.71798750006269;3.30…	4.99056853620439;29.86;29.47;29.13;29.89;21.20549617954;28.6;29.88;29.88;23.7031669160765;23.6320964526199;29.31;29.31;29.73;28.75;29.7;29.69;28.98;5.92902020657382;29.6;29.19;29.49;28.61;28.76;28.8;28.8;28.84;29;28.72;29.32;28.69;28.92;28.92;28.92;29.61;29.37;28.8;28.8;29.77;28.72;28.97;28.91;29.8;29.78;8.55071149690837;28.96;22.2951365141875;28.51
M292T389	292.072	388.678	Positive	C01594;C01594;C02637;C03063;C03584;C03764;C03764;C03872;C04359;C05600;C06034;C06581;C06662;C06677;C07478;C07479;C07734;C10660;C15025;C16402;C16414;C17217;C17244;C17246;C18306;C18318;C19577;C19577;C19580;C19580;C19603;C19603;C20844;C20845;C21204	M+2Na-H;M-H+2Na;M+CH3COO+2H;M+CH3COO+2H;M+H+HCOOH;M+3Na-2H;M-2H+3Na;M+CH3CN+Na;M+NH4;M+CH3COO+2H;M+Na+HCOOH;M+CH3CN+Na;M+H+HCOOH;M+CH3COO+2H;M+CH3COO+2H;M+CH3COO+2H;M+CH3CN+H;M+H+HCOOH;M+K+HCOOH;M+H+HCOOH;M+H+HCOOH;M+Na+HCOOH;M+H-2H2O;M+K+HCOOH;M+CH3COO+2H;M+CH3COO+2H;M+3Na-2H;M-2H+3Na;M+3Na-2H;M-2H+3Na;M+3Na-2H;M-2H+3Na;M+Na+HCOOH;M+Na+HCOOH;M+NH4	12.3943549999694;12.3943549999694;17.7305750000301;17.7305750000301;14.3738399999904;19.7764025000424;19.7764025000424;12.2498849999886;18.5083425000698;17.7305750000301;19.7277575000498;18.4125174999394;13.7095949999377;23.82;17.7305750000301;17.7305750000301;24.4306800000516;24.4306800000516;18.7986925000416;14.3738399999904;14.3738399999904;24.24;11.5386199999534;23.61;17.7305750000301;17.7305…	1.60314955294755;1.60314955294755;28.79;29.25;28.55;29.69;29.69;29.86;29.68;28.85;29.03;28.94;5.26179318268371;28.86;29.6;28.9;13.2976998624262;28.62;29.3;6.71290690836129;29.05;27.0912281562653;2.93627152776321;28.75;29.43;9.66301301091913;1.54890103802631;1.54890103802631;1.12049623720672;1.12049623720672;0.924610342238119;0.924610342238119;29.1;29.46;29.49
M295T791	295.096	790.978	Positive	C00386;C00548;C00829;C00931;C01454;C01625;C03002;C03002;C03139;C03230;C03765;C04067;C04547;C05539;C05634;C05636;C05638;C05932;C06224;C06331;C06732;C07085;C07086;C07189;C07211;C07215;C09737;C09737;C10700;C11504;C11535;C14087;C14335;C15583;C15996;C15996;C16225;C17954;C17954;C18133;C19488;C19677;C19677;C19939;C19939;C20262;C20262;C20308;C20308;C20515;C20520;C20645;C21124;C21166;C21186	M+Na+HCOOH;2M+Na;2M+K;M+Na+HCOOH;2M+Na;M+H-H2O;M+2Na-H;M-H+2Na;M+CH3COO+2H;M+CH3COO+2H;2M+Na;M+H+HCOOH;M+Na;M+CH3CN+Na;M+CH3COO+2H;M+Na+HCOOH;M+Na+HCOOH;M+CH3CN+Na;2M+Na;M+CH3COO+2H;M+H+HCOOH;2M+Na;2M+Na;2M+Na;2M+Na;2M+Na;M+2K-H;M-H+2K;2M+Na;M+CH3COO+2H;M+H-H2O;2M+Na;M+H+HCOOH;2M+Na;M+CH3COO+2H;M+CH3COO+2H;M+Na;M+2K-H;M-H+2K;M+Na;M+K;M+2K-H;M-H+2K;M+2K-H;M-H+2K;M+2K-H;M-H+2K;M+2K-H;M-H+2K;M+K;M+K…	15.218544999982;2.80805000002715;17.1051000000944;12.8648900000883;2.80805000002715;17.8933374999701;19.257222499931;19.257222499931;14.5366024999305;24.5934424999916;2.80805000002715;17.8933374999701;2.80805000002715;12.8648900000883;24.5934424999916;12.8648900000883;12.8648900000883;12.8648900000883;2.80805000002715;24.5934424999916;6.84672749997617;2.80805000002715;2.80805000002715;2.808050000…	3.5306097873833;28.98;29.0700000000001;4.85140115061374;29.06;17.9209918114042;28.54;28.54;1.71459048811218;28.82;29.8;28.6;28.74;18.5610384640993;29.55;28.85;28.75;13.7874392666027;29.2;29.83;28.71;29.75;29.7;29.27;29.06;29.06;29.64;29.64;29.8;29.83;17.9209918114042;28.96;29.0700000000001;28.98;29.65;29.65;29.24;29.64;29.64;28.97;29.0700000000001;29.64;29.64;29.64;29.64;29.52;29.52;28.5599999999…
M296T791	296.098	790.835	Positive	C02765;C03081;C04050;C05844;C06199;C10028;C10200;C10208;C12123;C16612;C17216;C17237;C18259;C20841	M+K+HCOOH;M+CH3COO+2H;M+CH3COO+2H;M+CH3CN+H;M+K+HCOOH;M+CH3CN+H;M+CH3CN+H;M+CH3CN+H;M+CH3CN+H;M+H;M+CH3COO+2H;M+CH3CN+H;M+CH3CN+Na;M+CH3CN+Na	19.5994575000213;20.6675750000329;7.41586000003736;15.5972100000668;19.5994575000213;13.9674700000114;13.9674700000114;13.9674700000114;13.9674700000114;23.72;12.2404750000271;22.5430650000646;18.1546425000079;19.9856324999814	28.96;29.4400000000001;29.65;11.000597254851;28.55;28.72;29.66;29.39;29.54;29.59;28.92;29.79;29.7;29.78
M297T543	297.037	543.334	Positive	C01107;C01180;C01239;C01239;C01298;C01298;C02161;C02807;C04359;C04527;C05325;C05533;C05581;C05607;C05648;C05648;C06196;C11006;C11457;C12206;C12633;C16286;C16355;C16359;C17242;C17242;C19788;C20817;C20817;C20921;C20921;C21204	M+Na+HCOOH;2M+H;M+2K-H;M-H+2K;M+2K-H;M-H+2K;M+K+HCOOH;M+Na+HCOOH;M+Na;M+H-2H2O;M+H-2H2O;M+H+HCOOH;M+K+HCOOH;M+K+HCOOH;M+2Na-H;M-H+2Na;M+H-2H2O;M+Na+HCOOH;M+K+HCOOH;M+K+HCOOH;M+H-2H2O;M-2H+3K;M+Na+HCOOH;M+Na+HCOOH;M+2Na-H;M-H+2Na;M+Na+HCOOH;M+3Na-2H;M-2H+3Na;M+3Na-2H;M-2H+3Na;M+Na	4.00776250003787;24.7869374999254;24.48;24.48;0.0121325000179695;0.0121325000179695;22.4393150000424;1.91457499994385;4.00776250003787;7.93273749991386;5.35376999991399;22.6159624999411;2.30075000004604;2.30075000004604;23.9798475000441;23.9798475000441;5.35376999991399;8.14226499997517;2.30075000004604;2.30075000004604;7.93273749991386;14.4938249999882;19.941169999953;19.941169999953;11.98945249…	28.82;29.26;3.56989749070779;3.56989749070779;28.72;28.72;28.87;29.04;29.72;29.01;29.41;25.3667910942673;29.32;28.58;13.6090426862284;13.6090426862284;29.5;28.8;29.23;29.76;29.9;28.6900000000001;9.54561877203678;11.8889096878447;6.4722264510495;6.4722264510495;28.98;19.6679449501563;19.6679449501563;26.0132671861901;26.0132671861901;28.99
M297T791	297.091	790.871	Positive	C00108;C00568;C00652;C00684;C00815;C01004;C01087;C01114;C02266;C02612;C02614;C02630;C02753;C02952;C02994;C03145;C03196;C03461;C03461;C03826;C06029;C06031;C06032;C06070;C06162;C06323;C06413;C08062;C09209;C15533;C17010;C17224;C17377;C17953;C17953;C17955;C17955;C18134;C19676;C19676;C19711;C19711;C19938;C19938;C20229;C20229;C20271;C20307;C20307;C20325;C20325;C20521;C20820;C21408	2M+Na;2M+Na;2M+H;2M+H;2M+H;2M+Na;2M+H;2M+H;2M+H;2M+H;2M+H;2M+H;2M+H;M+Na+HCOOH;2M+H;M+CH3COO+2H;2M+H;M+2K-H;M-H+2K;2M+H;2M+H;2M+H;2M+H;M+Na+HCOOH;M+H-2H2O;2M+K;2M+K;M+CH3CN+Na;M+Na+HCOOH;2M+Na;M+H;M+H+HCOOH;M+H-H2O;M+2K-H;M-H+2K;M+2K-H;M-H+2K;M+K;M+2K-H;M-H+2K;M+2K-H;M-H+2K;M+2K-H;M-H+2K;M+2K-H;M-H+2K;M+Na+HCOOH;M+2K-H;M-H+2K;M+2K-H;M-H+2K;M+K;M+Na;M+Na	13.5882149999134;13.5882149999134;20.9702624999863;20.9702624999863;20.9702624999863;13.5882149999134;20.9702624999863;20.9702624999863;20.9702624999863;20.9702624999863;20.9702624999863;20.9702624999863;20.9702624999863;11.1518500000329;20.9702624999863;5.84305749995906;20.9702624999863;24.17;24.17;20.9702624999863;20.9702624999863;20.9702624999863;20.9702624999863;11.1518500000329;23.93;24.82;2…	28.79;29.24;29.06;29.31;10.3371832084339;29.45;10.3024571083579;29.06;29.29;8.65075243645435;8.65075243645435;10.3024571083579;29.06;28.9299999999999;29.06;29.05;4.28789958150893;28.85;28.85;29.31;9.9412895600544;9.9412895600544;9.9412895600544;29.35;28.71;29.22;29.1900000000001;29.71;29.6;27.4043437630234;28.83;29.13;28.59;28.66;28.66;28.66;28.66;29.85;29.33;29.33;28.66;28.66;29.33;29.33;29.39;2…
M299T694	299.057	693.585	Positive	C00156;C00587;C00805;C01225;C02533;C02533;C02660;C03098;C03415;C03415;C03727;C04075;C04390;C04390;C04443;C04593;C04641;C04703;C05585;C05662;C05945;C05945;C06459;C07732;C10517;C11468;C13634;C15767;C15767;C16226;C16241;C16483;C16484;C16572;C16572;C16582;C16582;C16584;C16584;C16700;C17232;C17232;C18316;C18347;C19727;C19739;C19895;C19895;C20386;C21015;C21015	2M+Na;2M+Na;2M+Na;M+H-2H2O;M+2K-H;M-H+2K;2M+H;2M+H;M+3Na-2H;M-2H+3Na;M+CH3COO+2H;2M+H;M+3Na-2H;M-2H+3Na;M+H-H2O;M+H+HCOOH;M+H-2H2O;M+H-2H2O;2M+Na;M+H+HCOOH;M+2Na-H;M-H+2Na;M+K+HCOOH;M+Na+HCOOH;M+H-2H2O;M+CH3CN+Na;M+K;M+3Na-2H;M-2H+3Na;M+H;M+H+HCOOH;2M+K;2M+K;M+2K-H;M-H+2K;M+2Na-H;M-H+2Na;M+2Na-H;M-H+2Na;2M+Na;M+3Na-2H;M-2H+3Na;2M+Na;M+H-2H2O;M+H;M+H-H2O;M+2Na-H;M-H+2Na;M+K;M+3Na-2H;M-2H+3Na	8.93525000009276;8.93525000009276;8.93525000009276;8.83942500010448;24.3;24.3;23.63;23.63;7.11185999989539;7.11185999989539;24.13;0.481102500060615;7.11185999989539;7.11185999989539;2.91708749998065;11.7661374999045;8.83942500010448;8.83942500010448;8.93525000009276;11.7661374999045;17.5323800000626;17.5323800000626;7.77130750009292;8.93525000009276;8.83942500010448;19.1481849999775;24.28;7.11185…	29.43;28.88;29.6300000000001;9.38061226459479;29.73;29.73;29.03;29;6.44334414977416;6.44334414977416;1.25210216523019;28.8;0.706643131932817;0.706643131932817;29.27;11.7636215374392;18.4259221492666;18.3754355022424;29.5599999999999;16.2212016835554;16.6666967038298;16.6666967038298;4.30600818946362;28.7;18.4259221492666;28.76;29.49;6.43289385521164;6.43289385521164;29.62;29.16;29.69;29.24;29.3;2…
M299T558	299.077	558.057	Positive	C00785;C01598;C01598;C02126;C02660;C03098;C03727;C03961;C03975;C05401;C05401;C05551;C05594;C06582;C07493;C07493;C11511;C11546;C11546;C11588;C12400;C13634;C14085;C14086;C14092;C16516;C17232;C17232;C17935;C18271;C18272;C18277;C19787;C19813;C19838;C19895;C19895	2M+Na;M+3Na-2H;M-2H+3Na;2M+Na;2M+H;2M+H;M+CH3COO+2H;2M+H;M+CH3COO+2H;M+2Na-H;M-H+2Na;M+H-2H2O;M+Na+HCOOH;M+Na+HCOOH;M+2Na-H;M-H+2Na;2M+H;M+2Na-H;M-H+2Na;M+Na+HCOOH;M+H-2H2O;M+K;M+H+HCOOH;M+H+HCOOH;M+H+HCOOH;M+H+HCOOH;M+3Na-2H;M-2H+3Na;M+H-H2O;M+H-H2O;M+H-H2O;M+H-H2O;M+H;2M+H;2M+H;M+2Na-H;M-H+2Na	4.11838000005105;6.09786499992993;6.09786499992993;4.11838000005105;24.0126775000249;24.0126775000249;24.4566575000249;11.5004274999819;23.2831124999677;13.4799125000029;13.4799125000029;20.3837224999859;7.46175000003291;7.46175000003291;0.0797024999599216;0.0797024999599216;11.5004274999819;13.4799125000029;13.4799125000029;7.46175000003291;16.1268124999481;21.758799999958;1.4435875000629;1.4435…	9.8208803665045;29.14;29.14;29.29;28.62;29.19;18.5327762595473;21.4767780738279;18.7298834038449;13.6903952696774;13.6903952696774;29.28;29.53;28.97;29.61;29.61;21.4767780738279;15.1015920202917;15.1015920202917;29.4;29.63;28.59;29.1;29.81;28.91;29.43;28.81;28.81;28.57;28.79;29.39;29.17;28.83;21.4767780738279;21.4767780738279;28.9400000000001;28.9400000000001
M299T730	299.083	729.979	Positive	C00233;C00671;C00785;C00902;C01012;C01495;C01598;C01598;C02126;C02129;C03241;C03448;C03961;C03975;C05401;C05401;C05551;C05594;C06069;C06102;C06582;C07493;C07493;C11402;C11403;C11414;C11418;C11511;C11546;C11546;C11588;C11937;C11943;C11944;C12314;C14085;C14086;C14092;C14874;C16461;C18019;C19083;C19731;C19787;C19813;C19838;C20221;C20222;C20223;C20322;C20323;C20407	2M+K;2M+K;2M+Na;2M+K;2M+K;M+CH3COO+2H;M+3Na-2H;M-2H+3Na;2M+Na;2M+K;2M+K;M+K+HCOOH;2M+H;M+CH3COO+2H;M+2Na-H;M-H+2Na;M+H-2H2O;M+Na+HCOOH;M+K+HCOOH;2M+K;M+Na+HCOOH;M+2Na-H;M-H+2Na;M+K+HCOOH;M+K+HCOOH;M+K+HCOOH;M+K+HCOOH;2M+H;M+2Na-H;M-H+2Na;M+Na+HCOOH;M+K+HCOOH;M+K+HCOOH;M+K+HCOOH;2M+K;M+H+HCOOH;M+H+HCOOH;M+H+HCOOH;M+H-2H2O;M+K+HCOOH;M+K+HCOOH;M+K+HCOOH;M+K+HCOOH;M+H;2M+H;2M+H;M+K+HCOOH;M+K+HCOOH;M+…	16.1647000000187;16.1647000000187;19.0183800000909;16.1647000000187;16.1647000000187;21.7966875000286;20.9978649999698;20.9978649999698;19.0183800000909;16.1647000000187;16.1647000000187;16.1647000000187;24.66;8.38311249992785;24.03;24.03;5.483722499946;22.3617500000728;16.1647000000187;16.1647000000187;22.3617500000728;14.9797024999998;14.9797024999998;16.1647000000187;16.1647000000187;16.164700…	28.96;28.96;29.54;28.96;28.99;29.9;29.4400000000001;29.4400000000001;28.84;28.53;28.61;28.62;2.71406508375519;29.02;12.8992180931986;12.8992180931986;28.67;28.9;28.78;29.64;29.08;29.46;29.46;28.5700000000001;28.5700000000001;28.5700000000001;28.5700000000001;2.71406508375519;11.0532704698973;11.0532704698973;29.72;29.78;28.6;28.6;29.65;28.95;29.88;29.63;14.1228232832853;29.7;29.78;29.78;28.62;28.…
M302T432	302.144	431.637	Positive	C00272;C01677;C02952;C05203;C06070;C06517;C13634;C19574;C20199;C20271	M+CH3COO+2H;M+NH4;M+CH3COO+2H;M+H;M+CH3COO+2H;M+H;M+CH3CN+H;M+H+HCOOH;M+CH3CN+Na;M+CH3COO+2H	5.4846499999428;5.4846499999428;19.2420499999457;12.5419450000663;19.2420499999457;12.5419450000663;12.5419450000663;22.5987849999854;18.5601075000363;19.2420499999457	15.7321533312076;10.757371747875;28.6;29.2;28.76;29.2;29.06;12.7262277082492;14.7958593417016;29.59
M304T461	304.043	461.228	Positive	C00491;C00835;C00835;C01118;C01133;C01133;C01420;C01779;C02496;C03671;C03684;C03684;C03771;C04751;C06313;C06313;C11500;C11811;C14800;C14802;C15667;C16613;C16625;C16715;C17267;C17366;C21248;C21333;C21333	M+CH3CN+Na;M+3Na-2H;M-2H+3Na;M+K+HCOOH;M+3Na-2H;M-2H+3Na;M+CH3CN+Na;M+K;M+CH3COO+2H;M+CH3COO+2H;M+3Na-2H;M-2H+3Na;M+K+HCOOH;M+H-2H2O;M+3Na-2H;M-2H+3Na;M+K;M+CH3CN+H;M+Na+HCOOH;M+Na+HCOOH;M+H-2H2O;M+CH3COO+2H;M+K;M+Na+HCOOH;M+H-2H2O;M+K+HCOOH;M+K+HCOOH;M+3Na-2H;M-2H+3Na	7.8121225000416;8.61921250006503;8.61921250006503;0.459917499995299;11.9625825000469;11.9625825000469;7.8121225000416;22.287227499902;23.6;0.608200000016268;8.61921250006503;8.61921250006503;24.28;24.5704975000649;8.61921250006503;8.61921250006503;3.80328749997716;20.4359949999855;0.0737425000352232;0.0737425000352232;24.5704975000649;11.1622699999714;24.2801475000931;0.0737425000352232;1.7939600…	29.71;29.84;29.84;28.78;28.58;28.58;29.14;29.02;24.5689237012506;25.2482088535496;25.3973279810521;25.3973279810521;24.47124318911;28.82;3.56947176488553;3.56947176488553;2.58405832861926;28.95;28.87;28.87;29.23;12.383861524755;29.24;28.94;29.69;29.03;15.2566912282404;28.76;28.76
M304T542	304.099	541.966	Positive	C02494;C03838;C04335;C04544;C04599;C05314;C05314;C05939;C05939;C06326;C07732;C15204;C15570;C16633;C16701;C16701;C16705;C16705;C16721;C16721;C19896;C20239;C20457;C20457;C20801;C21164;C21417	M+Na;M+NH4;M+K;M+H-H2O;M+K+HCOOH;M+3Na-2H;M-2H+3Na;M+2Na-H;M-H+2Na;M+Na+HCOOH;M+CH3COO+2H;M+CH3CN+Na;M+CH3CN+Na;M+CH3CN+H;M+2Na-H;M-H+2Na;M+3Na-2H;M-2H+3Na;M+2Na-H;M-H+2Na;M+CH3CN+Na;M+H+HCOOH;M+3Na-2H;M-2H+3Na;M+H+HCOOH;M+H-H2O;M+CH3CN+Na	7.97938749997229;20.0082224999676;9.66103249993466;5.65878499998007;9.66103249993466;16.0567425000124;16.0567425000124;23.82;23.82;4.63601749999043;10.7291499999462;10.0472074998947;10.0472074998947;11.2286724998967;16.0653700000069;16.0653700000069;22.0835324999769;22.0835324999769;16.0653700000069;16.0653700000069;10.0472074998947;24.1427249999049;15.3834274999554;15.3834274999554;10.6541800001…	28.9;28.56;29.78;24.8264554240768;28.93;29.74;29.74;21.4525704780589;21.4525704780589;9.0968893721257;29.83;29.6;28.8;28.92;29.56;29.56;29.23;29.23;29.82;29.82;29.6;9.46559802642666;29.14;29.14;7.1683472390021;9.31399991948176;28.8
M305T475	305.127	474.834	Positive	C00120;C00272;C00670;C03622;C03712;C04079;C04698;C05842;C05843;C05856;C06424;C06424;C13454;C15485;C15509;C15510;C15971;C15971;C16398;C16416;C18023;C18320;C20264;C20351;C20519;C20519;C20706;C20790	M+CH3COO+2H;M+CH3CN+Na;M+H+HCOOH;M+CH3COO+2H;M+H-2H2O;M+H-H2O;M+H-2H2O;2M+H;2M+H;M+CH3CN+H;M+2K-H;M-H+2K;M+K;M+H;M+H-2H2O;M+H-2H2O;M+Na;M+Na;2M+H;M+H-2H2O;M+H-2H2O;2M+H;M+CH3CN+Na;M+H-H2O;M+2Na-H;M-H+2Na;M+CH3CN+H;M+H+HCOOH	23.9310275000548;17.7905799999678;6.84029499993244;0.917957499950717;5.78214750007078;23.9310275000548;7.61806249997221;4.27469249999035;4.27469249999035;10.8525125000369;4.57501249996994;4.57501249996994;23.55;20.4653724999559;22.3012874999995;22.3012874999995;24.5040500000471;24.5040500000471;4.27469249999035;22.3012874999995;22.3012874999995;4.27469249999035;17.7905799999678;20.4653724999559;6…	1.69801008620474;27.3142971869201;29.12;29.06;29.46;13.3251505575616;16.175388592061;28.63;28.73;8.60576378098851;28.74;28.74;29.15;29.67;28.55;28.55;28.86;28.86;28.59;29.7;28.92;29.16;27.3142971869201;29.58;29.39;29.39;4.57226878981783;28.76
M305T672	305.145	672.26	Positive	C00272;C00379;C00474;C00532;C01569;C01682;C01904;C02916;C04834;C06350;C08532;C09694;C10858;C12449;C15485;C15971;C15971;C16594;C16607;C20264;C20351;C20706	M+CH3CN+Na;2M+H;2M+H;2M+H;2M+H;M+H;2M+H;M+NH4;M+K;M+NH4;M+NH4;M+K;M+CH3COO+2H;M+CH3COO+2H;M+H;M+Na;M+Na;M+CH3CN+H;M+H-2H2O;M+CH3CN+Na;M+H-H2O;M+CH3CN+H	24.35;0.819562499998483;0.819562499998483;0.819562499998483;0.819562499998483;2.52380749998338;0.819562499998483;12.5806474999024;17.0054999999536;12.5806474999024;12.5806474999024;17.0054999999536;5.88054250002301;5.88054250002301;24.31;21.5209499999958;21.5209499999958;21.0077474999082;0.75463499996431;24.35;24.31;24.31	28.64;0.160815127206284;0.160815127206284;0.160815127206284;0.100954118659365;22.9773858781868;0.160815127206284;29.18;29.01;29.18;29.7;29.87;29.57;29.57;13.3776832997596;28.83;28.83;29.83;28.87;28.64;19.329003936278;28.88
M306T588	306.047	587.894	Positive	C00055;C00140;C00268;C00268;C00352;C00645;C00941;C01075;C01132;C01283;C02354;C02514;C02953;C02953;C03230;C03539;C03666;C03954;C03954;C04244;C04244;C04299;C04480;C04484;C04553;C04691;C05375;C05634;C05635;C05822;C06331;C06679;C06725;C07088;C11504;C14695;C16392;C16393;C16596;C16848;C20263;C20263;C21295;C21295	M+H-H2O;M+K+HCOOH;M+3Na-2H;M-2H+3Na;M+H+HCOOH;M+K+HCOOH;M+H;M+H+HCOOH;M+K+HCOOH;M+H+HCOOH;M+H;M+CH3COO+2H;M+3Na-2H;M-2H+3Na;M+K+HCOOH;M+K;M+CH3COO+2H;M+3Na-2H;M-2H+3Na;M+3Na-2H;M-2H+3Na;M+CH3CN+Na;M+CH3COO+2H;M+CH3COO+2H;M+CH3COO+2H;M+NH4;M+CH3COO+2H;M+K+HCOOH;M+Na+HCOOH;M+H-H2O;M+K+HCOOH;M+CH3COO+2H;M+Na+HCOOH;M+CH3COO+2H;M+K+HCOOH;M+Na+HCOOH;M+H+HCOOH;M+H+HCOOH;M+Na+HCOOH;M+CH3CN+Na;M+3Na-2H;M-…	4.25467749991526;24.43;20.2059624999151;20.2059624999151;24.6;24.43;4.25467749991526;5.2039050000019;24.43;24.6;4.25467749991526;23.97;20.2059624999151;20.2059624999151;23.5384075000411;15.1113075000353;23.97;2.17936749990599;2.17936749990599;20.2059624999151;20.2059624999151;24.64;23.97;23.97;23.97;24.6;23.97;23.5384075000411;24.5;4.25467749991526;23.5384075000411;16.1794250000469;24.5;8.0516375…	28.69;29.19;16.4487395102463;16.4487395102463;29.78;25.1241836675752;3.30004398774781;0.354955292853568;25.1241836675752;28.4737627063478;1.78657607828646;12.8322860053038;21.2007636200207;21.2007636200207;29.39;12.0539707805573;17.2263624012423;29.47;29.47;28.98;28.98;0.78096087540202;4.83218808653894;7.57474440202073;2.66904435423042;29.69;4.14242647001755;29.85;29.26;22.6335752391225;29.72;29.…
M306T472	306.081	471.901	Positive	C00387;C00835;C01133;C01550;C03366;C09060;C09305;C11425;C11426;C14799;C15503;C16209;C16210;C16850;C17248;C17249;C17699;C20559;C21079;C21247	M+Na;M+Na+HCOOH;M+Na+HCOOH;M+K;M+CH3CN+Na;M+CH3COO+2H;M+CH3COO+2H;M+CH3CN+Na;M+CH3CN+Na;M+CH3CN+H;M+H+HCOOH;M+CH3CN+Na;M+CH3CN+Na;M+Na+HCOOH;M+H-2H2O;M+K+HCOOH;M+H+HCOOH;M+H;M+CH3CN+Na;M+Na+HCOOH	1.59078750002095;1.59078750002095;1.75258249996091;12.0338025000422;5.72528999995825;17.1177500000397;17.1177500000397;16.4358074999882;16.4358074999882;1.99054500001239;4.26558000000909;16.4358074999882;16.4358074999882;1.75258249996091;6.4365549999934;7.62253250002232;4.26558000000909;16.3399824999999;23.85;1.75258249996091	3.56746245989211;29.61;29.15;29.9733430346536;29.67;29.52;29.52;28.66;28.7;29.56;15.4900315598664;20.9311479479473;29.29;29.78;28.9810269010831;29.03;28.96;29.05;11.3097179853149;13.1799541530784
M307T507	307.032	507.408	Positive	C00085;C00092;C00103;C00105;C00129;C00235;C00275;C00446;C00542;C00603;C00606;C00636;C00663;C00668;C00682;C00799;C00858;C01094;C01097;C01113;C01168;C01171;C01172;C01177;C01269;C01368;C02291;C02355;C02480;C02504;C02780;C03081;C03359;C03586;C03600;C03743;C03921;C04033;C04050;C04105;C04411;C04575;C04617;C05994;C06203;C06204;C06603;C06673;C11437;C11544;C12125;C13623;C14610;C15204;C15204;C15570;C15570;…	M+H+HCOOH;M+H+HCOOH;M+H+HCOOH;M+H-H2O;M+CH3COO+2H;M+CH3COO+2H;M+H+HCOOH;M+H+HCOOH;M+K+HCOOH;2M+K;2M+H;M+H+HCOOH;M+H+HCOOH;M+H+HCOOH;2M+Na;M+K+HCOOH;M+K;M+H+HCOOH;M+H+HCOOH;M+H+HCOOH;M+H-H2O;M+H+HCOOH;M+H+HCOOH;M+H+HCOOH;M+H-H2O;M+H-H2O;M+K+HCOOH;M+H;2M+Na;M+K+HCOOH;M+Na+HCOOH;M+K+HCOOH;2M+Na;2M+Na;M+Na+HCOOH;2M+Na;M+Na+HCOOH;M+Na+HCOOH;M+K+HCOOH;2M+Na;M+K+HCOOH;M+Na+HCOOH;M+Na+HCOOH;M+K+HCOOH;M+N…	24.26;24.26;24.26;3.81865999997899;7.95316249991629;7.95316249991629;24.26;24.26;12.5361099999566;5.94783000011034;11.545077500017;24.26;24.26;24.26;23.87;14.1658499998698;14.1658499998698;24.26;24.26;24.26;3.81865999997899;24.26;24.26;24.26;24.2647750000913;3.81865999997899;12.5361099999566;3.81865999997899;23.87;24.49;9.67737500005228;23.9744250001195;11.8677750000984;23.87;9.67737500005228;23.…	28.53;29.14;28.88;29.18;21.3473701993344;21.4345463110626;28.81;28.51;29.44;9.56740279922712;27.8141262565477;29.26;28.51;29.14;20.0449937316809;29.55;29.64;28.5;28.53;29.14;29.08;28.51;29.14;28.64;28.75;29.03;29.3;13.2213539355176;23.4714461767434;0.352414169622277;22.2169866882947;29.43;29.17;29.45;29.27;29.06;29.05;29.15;28.68;29.57;15.3542092058027;15.911145943777;29.78;13.9607081963406;29.83…
M307T388	307.044	388.435	Positive	C00085;C00092;C00103;C00105;C00129;C00235;C00275;C00294;C00446;C00542;C00636;C00663;C00668;C00682;C00799;C00858;C01094;C01097;C01113;C01168;C01171;C01172;C01177;C01368;C02291;C02355;C02480;C02504;C03586;C03743;C03861;C04022;C04033;C04050;C04105;C04411;C04524;C05994;C06203;C06204;C06603;C06673;C11437;C11544;C12125;C13623;C14556;C14610;C14849;C14850;C14851;C15204;C15204;C15570;C15570;C16603;C16633;…	M+H+HCOOH;M+H+HCOOH;M+H+HCOOH;M+H-H2O;M+CH3COO+2H;M+CH3COO+2H;M+H+HCOOH;M+K;M+H+HCOOH;M+K+HCOOH;M+H+HCOOH;M+H+HCOOH;M+H+HCOOH;2M+Na;M+K+HCOOH;M+K;M+H+HCOOH;M+H+HCOOH;M+H+HCOOH;M+H-H2O;M+H+HCOOH;M+H+HCOOH;M+H+HCOOH;M+H-H2O;M+K+HCOOH;M+H;2M+Na;M+K+HCOOH;2M+Na;2M+Na;M+H+HCOOH;2M+K;M+Na+HCOOH;M+K+HCOOH;2M+Na;M+K+HCOOH;M+H;M+K+HCOOH;M+Na+HCOOH;M+Na+HCOOH;2M+Na;M+H;M+H+HCOOH;M+K;M+K;M+H;M+K;2M+Na;M+K;M…	1.91627500001346;1.91627500001346;1.91627500001346;23.7;22.5218375000225;22.5218375000225;1.91627500001346;1.7174449999402;1.91627500001346;17.9388899999822;1.91627500001346;1.91627500001346;1.91627500001346;2.01210000000174;16.3091500000689;16.3091500000689;1.91627500001346;1.91627500001346;1.91627500001346;23.7;1.91627500001346;1.91627500001346;1.91627500001346;23.7;17.9388899999822;23.7;2.0121…	28.55;29.38;29.21;28.96;7.10510636248292;7.03837054766123;29.88;4.97165156011004;28.75;29.61;29.18;28.75;29.38;8.10211291680655;29.42;29.32;29.6;28.55;29.38;28.8;28.75;29.38;28.71;29.05;29.1;29.68;29.31;23.7169139162847;0.405639455467905;28.61;29.75;29.59;29.69;29.47;0.841190007818892;29.12;7.01054840498949;28.84;13.3016852252922;29.66;8.14450263642198;29.16;29.35;28.79;29.11;28.98;29.04;0.841190…
M307T472	307.083	471.901	Positive	C00632;C00884;C00884;C01121;C01262;C01262;C01270;C01801;C02162;C04039;C04138;C04138;C04272;C05906;C06257;C06669;C07576;C07722;C12107;C12115;C12127;C12136;C14104;C14220;C14854;C16151;C16235;C16262;C18260;C18260;C18278;C18279;C18280;C20258;C20398;C20398;C20465	2M+H;M+3Na-2H;M-2H+3Na;M+H-2H2O;M+3Na-2H;M-2H+3Na;2M+H;2M+K;M+CH3COO+2H;2M+K;M+3Na-2H;M-2H+3Na;2M+K;M+H;2M+K;2M+H;M+Na;M+H+HCOOH;2M+H;2M+H;M+H;M+H;M+Na+HCOOH;M+H+HCOOH;M+Na;M+Na+HCOOH;2M+H;M+H+HCOOH;M+2Na-H;M-H+2Na;M+Na;M+Na;M+Na;M+CH3COO+2H;M+2Na-H;M-H+2Na;M+Na+HCOOH	23.88;17.5412800000174;17.5412800000174;22.6743049999811;17.5412800000174;17.5412800000174;23.88;8.4621500000992;2.83016250008927;8.4621500000992;17.5412800000174;17.5412800000174;8.4621500000992;2.83016250008927;8.4621500000992;23.88;1.37045249999801;2.83016250008927;23.88;23.88;2.83016250008927;2.83016250008927;8.84832500005928;2.83016250008927;23.5315500000866;19.2351099998689;23.88;2.83016250…	29.84;29.24;29.24;28.93;29.47;29.47;24.4515073184399;5.47587848435664;29.63;8.17764037855871;29.19;29.19;8.17764037855871;29.35;4.89081855919428;26.619493157115;29.48;29.42;3.23149553659811;21.5075598192371;28.74;28.74;28.55;28.92;29.03;29.05;29.18;28.56;28.5;28.5;29.71;28.62;28.62;29.3;29.13;29.13;29.01
M308T507	308.035	507.355	Positive	C03141;C03141;C04185;C06034;C06055;C12093;C12093;C12468;C15566;C18304;C18309;C20367;C20829;C20830;C20844;C20845	M+3Na-2H;M-2H+3Na;M+Na+HCOOH;M+K+HCOOH;M+H+HCOOH;M+3Na-2H;M-2H+3Na;M+Na+HCOOH;M+Na+HCOOH;M+CH3COO+2H;M+CH3COO+2H;M+H+HCOOH;M+CH3CN+Na;M+CH3CN+Na;M+K+HCOOH;M+K+HCOOH	18.084232499973;18.084232499973;8.63531749999424;9.02149249995432;8.73114249998252;18.084232499973;18.084232499973;8.63531749999424;8.63531749999424;12.2119625000039;12.2119625000039;23.486795000025;17.0624175;17.0624175;9.02149249995432;9.02149249995432	28.64;28.64;28.76;26.8990554992866;29.31;28.59;28.59;29.09;24.7595878034006;29.3;28.84;24.7090311350576;14.5550080123995;14.8258590004887;28.2083531400481;12.8886269020345
M308T389	308.046	388.782	Positive	C00018;C01099;C01131;C02985;C04185;C06034;C06055;C06369;C06678;C12468;C15566;C17217;C20829;C20830;C20844;C20845	M+CH3COO+2H;M+CH3CN+Na;M+CH3CN+Na;M+CH3CN+Na;M+Na+HCOOH;M+K+HCOOH;M+H+HCOOH;M+CH3CN+Na;M+CH3COO+2H;M+Na+HCOOH;M+Na+HCOOH;M+K+HCOOH;M+CH3CN+Na;M+CH3CN+Na;M+K+HCOOH;M+K+HCOOH	18.3964174999574;12.3782549999873;12.3782549999873;12.3782549999873;19.8396825000202;19.4535075000601;19.7438575000319;12.3782549999873;24.28;19.8396825000202;19.8396825000202;24.62;11.4125825000144;11.4125825000144;19.4535075000601;19.4535075000601	29.1;29.86;29.86;29.21;28.75;28.9;29.65;29.44;3.41498970382952;28.62;4.39774503970259;27.0718135040892;28.65;28.8;29.76;29.67
M308T472	308.084	472.341	Positive	C00051;C00299;C02067;C03203;C04002;C04225;C04628;C05382;C05598;C05901;C06222;C06584;C06726;C07836;C07838;C11514;C11515;C12392;C14796;C14797;C14798;C15772;C16212;C16579;C16587;C16594;C16594;C16595;C18252;C19564;C19878;C19880;C19882;C20706;C20706;C20956;C21136;C21250	M+H;M+CH3CN+Na;M+CH3CN+Na;M+CH3COO+2H;M+CH3COO+2H;M+CH3COO+2H;M+H-2H2O;M+NH4;M+Na+HCOOH;M+CH3CN+Na;M+NH4;M+CH3COO+2H;M+Na+HCOOH;M+NH4;M+NH4;M+CH3COO+2H;M+CH3COO+2H;M+H;M+H;M+H;M+H;M+H-2H2O;M+CH3COO+2H;M+CH3COO+2H;M+Na+HCOOH;M+2Na-H;M-H+2Na;M+Na+HCOOH;M+CH3CN+H;M+Na+HCOOH;M+NH4;M+NH4;M+NH4;M+2Na-H;M-H+2Na;M+NH4;M+H-2H2O;M+CH3COO+2H	19.6277899999586;5.18252749998283;5.18252749998283;14.5574249999925;23.5828499999968;23.5828499999968;23.7;22.8050824999571;22.9009074999453;15.239367500044;22.8050824999571;5.60791249995418;22.9009074999453;22.8050824999571;22.8050824999571;23.5828499999968;23.5828499999968;21.257530000014;23.5;23.5;23.5;16.8827449999753;14.5574249999925;23.5828499999968;22.9009074999453;17.6483050000797;17.6483…	28.83;28.87;12.7358107785575;28.68;29.6;28.817320487491;29.37;28.58;28.52;29.51;28.86;29.33;28.55;29.45;28.53;19.6450155516008;17.9008810185244;28.64;29.62;29.62;29.62;25.3635044118437;29.65;29.6;28.88;28.96;28.96;29.9;29.14;28.75;29.45;28.53;29.45;5.07338928197422;5.07338928197422;28.91;29.76;28.817320487491
M311T805	311.013	804.549	Positive	C00251;C00254;C00299;C00299;C00885;C02067;C02067;C03089;C03149;C03178;C03314;C03804;C04691;C05350;C07756;C11338;C12623;C16199;C20913;C20913;C21396;C21396	M+K+HCOOH;M+K+HCOOH;M+3Na-2H;M-2H+3Na;M+K+HCOOH;M+3Na-2H;M-2H+3Na;M+K+HCOOH;M+CH3CN+Na;M+Na+HCOOH;M+Na+HCOOH;2M+K;M+Na;M+K+HCOOH;M+K;M-2H+3K;M+K+HCOOH;M+H+HCOOH;M+2K-H;M-H+2K;M+2K-H;M-H+2K	11.012150000056;11.012150000056;24.2;24.2;11.012150000056;24.2;24.2;19.4392500000617;16.4741074999597;23.71;23.71;24.957149999949;4.70363749997205;11.012150000056;5.30081500002666;23.2052249999981;11.012150000056;13.0690374999176;19.3599025000424;19.3599025000424;19.3599025000424;19.3599025000424	29.2;27.2059078130343;28.55;28.55;29.5;29.33;29.33;29.24;2.16962993772822;28.9;29.39;29.11;9.96940242750232;29.14;27.3970766360517;29.5700000000001;28.52;29.15;4.13583233674034;4.13583233674034;0.0120351085143301;0.0120351085143301
M317T784	317.076	784.025	Positive	C00337;C01477;C01726;C02617;C02980;C03002;C03002;C03703;C04067;C04201;C04443;C04547;C04547;C04604;C06661;C06732;C12400;C14335;C14783;C16225;C16225;C16394;C16395;C17230;C17231;C17935;C17942;C18133;C18133;C18271;C18272;C18277;C18347;C19739;C20397;C20408;C20408;C20589;C20653;C20654;C21124;C21186	2M+H;M+H+HCOOH;M+H+HCOOH;2M+H;M+H+HCOOH;M+3Na-2H;M-2H+3Na;2M+H;M+Na+HCOOH;M+CH3CN+H;M+H;M+2Na-H;M-H+2Na;M+CH3COO+2H;M+CH3COO+2H;M+Na+HCOOH;M+H-H2O;M+Na+HCOOH;2M+H;M+2Na-H;M-H+2Na;M+CH3COO+2H;M+CH3COO+2H;M+K;M+K;M+H;M+CH3COO+2H;M+2Na-H;M-H+2Na;M+H;M+H;M+H;M+H-H2O;M+H;M+K;M+2K-H;M-H+2K;M+CH3CN+H;M+H+HCOOH;M+H+HCOOH;M+Na+HCOOH;M+Na	7.72874250003497;23.52;24.4891949999726;12.3849374999452;23.52;22.4138849999633;22.4138849999633;7.72874250003497;21.0500000000025;10.7551974998898;23.52;0.348612500005174;0.348612500005174;4.37200749999533;4.37200749999533;3.69006500008595;12.3849374999452;6.36677499997518;12.3849374999452;0.348612500005174;0.348612500005174;23.7114274999328;23.7114274999328;15.180049999941;15.180049999941;10.75…	28.59;29.27;3.64112596375158;29.53;29.0700000000001;28.83;28.83;28.93;29.83;29.87;28.9;29.34;29.34;29.6;29.74;29.59;29.49;29.23;29.35;29.86;29.86;29.32;29.38;29.37;28.82;5.43025785933933;4.2557849012172;28.53;28.53;29.52;29.71;28.65;28.55;28.89;28.69;29.44;29.44;13.463683333979;29.4;28.86;28.74;29.64
M319T543	319.019	543.409	Positive	C00214;C00214;C01180;C02359;C02364;C02371;C03203;C04359;C04359;C05533;C05648;C05648;C06452;C06584;C13628;C13628;C16212;C17206;C17242;C17242;C20154;C20154;C21109;C21204;C21204;C21418;C21418	M+2K-H;M-H+2K;2M+Na;2M+K;2M+K;2M+K;M+K+HCOOH;M+2Na-H;M-H+2Na;M+Na+HCOOH;M+3Na-2H;M-2H+3Na;2M+K;M+K+HCOOH;M+2K-H;M-H+2K;M+K+HCOOH;2M+K;M+3Na-2H;M-2H+3Na;M+2K-H;M-H+2K;M+H+HCOOH;M+2Na-H;M-H+2Na;M+2K-H;M-H+2K	23.9214775000107;23.9214775000107;22.918599999997;2.5182250000455;2.5182250000455;2.5182250000455;6.4505749999455;5.8760999999663;5.8760999999663;20.7476250000127;22.1115099999736;22.1115099999736;20.0773250000452;13.7147625000011;13.8646374999496;13.8646374999496;6.4505749999455;24.43;13.8577900000314;13.8577900000314;13.8646374999496;13.8646374999496;14.5185475000176;5.8760999999663;5.876099999…	28.65;28.65;28.83;29.69;28.71;29.32;29.87;29;29;25.3565576576271;13.5971970694994;13.5971970694994;27.9392272765995;29.75;28.77;28.77;29.54;28.992442357493;6.45940225979807;6.45940225979807;29.22;29.22;29.63;28.55;28.55;28.95;28.95
M321T438	321.077	437.575	Positive	C00322;C00650;C00846;C02775;C03574;C03686;C03742;C03872;C04207;C04287;C04732;C04732;C05578;C05659;C05908;C05933;C06212;C06360;C06581;C06891;C10763;C11130;C12390;C12399;C12402;C12459;C15599;C16159;C18473;C20330;C20407;C20407;C20781;C20914;C21078;C21216	2M+H;2M+Na;2M+H;2M+Na;2M+Na;M+H-H2O;2M+Na;M+H+HCOOH;M+CH3CN+Na;2M+H;M+2Na-H;M-H+2Na;2M+Na;M+K+HCOOH;M+NH4;M+K+HCOOH;M+K+HCOOH;M+K+HCOOH;M+H+HCOOH;2M+H;M+K+HCOOH;2M+Na;M+H;M+H;M+H-H2O;M+K+HCOOH;M+H-H2O;2M+H;M+K+HCOOH;M+K+HCOOH;M+2Na-H;M-H+2Na;2M+H;M+K+HCOOH;M+K+HCOOH;M+CH3CN+Na	13.9797375000228;21.3617850000958;13.9797375000228;21.3617850000958;21.3617850000958;0.703487500004485;21.3617850000958;16.6826649999052;21.3617850000958;13.9797375000228;5.28678250006465;5.28678250006465;21.3617850000958;21.7479600000559;20.6798425000443;11.6911199999947;21.7479600000559;6.33547500001441;13.9797375000228;13.9797375000228;21.7479600000559;21.3617850000958;0.703487500004485;0.7034…	29.39;29.09;29.15;28.52;29.85;29.33;29.09;29.19;29.77;15.3254189812245;28.62;28.62;28.73;29.9;29.83;29.34;28.57;28.65;28.8773625491133;0.121548463634471;28.96;18.9950176963533;28.99;16.5768792248878;28.92;28.98;29.88;29.74;28.5;29.75;28.77;28.77;14.4275560889407;28.95;28.74;28.67
M321T284	321.079	284.5	Positive	C00322;C00650;C00846;C01418;C02775;C03574;C03686;C03742;C03872;C04207;C04287;C04732;C04732;C05578;C05659;C05908;C05933;C06212;C06360;C06581;C06891;C10763;C11130;C12390;C12399;C12402;C12459;C15599;C16159;C18473;C20330;C20407;C20407;C20781;C20914;C21078;C21216	2M+H;2M+Na;2M+H;M+Na+HCOOH;2M+Na;2M+Na;M+H-H2O;2M+Na;M+H+HCOOH;M+CH3CN+Na;2M+H;M+2Na-H;M-H+2Na;2M+Na;M+K+HCOOH;M+NH4;M+K+HCOOH;M+K+HCOOH;M+K+HCOOH;M+H+HCOOH;2M+H;M+K+HCOOH;2M+Na;M+H;M+H;M+H-H2O;M+K+HCOOH;M+H-H2O;2M+H;M+K+HCOOH;M+K+HCOOH;M+2Na-H;M-H+2Na;2M+H;M+K+HCOOH;M+K+HCOOH;M+CH3CN+Na	6.67973749997941;14.0617850000524;6.67973749997941;23.82;14.0617850000524;14.0617850000524;8.00348750004787;14.0617850000524;23.9826649999486;14.0617850000524;6.67973749997941;2.01321749997874;2.01321749997874;14.0617850000524;14.4479600000125;13.3798425000009;4.39111999995134;14.4479600000125;13.6354750000578;6.67973749997941;6.67973749997941;14.4479600000125;14.0617850000524;8.00348750004787;8.…	28.85;28.92;28.68;29.32;29.46;28.62;28.99;28.92;29.2;29.35;29.85;28.7;28.7;29.3;13.5175761776221;29.62;28.56;28.55;29.88;29.68;29.75;29.7;22.6326388913817;28.69;24.2048475094761;29.87;28.59;28.88;29.84;28.61;28.83;29.36;29.36;28.84;29.53;29.08;28.72
M322T472	322.054	472.341	Positive	C00387;C00835;C01133;C03090;C03142;C03142;C03150;C03150;C04324;C04434;C04751;C04874;C04874;C05364;C05835;C06206;C14801;C14876;C15667;C16624;C16850;C17267;C21008;C21008;C21247	M+K;M+K+HCOOH;M+K+HCOOH;M+H+HCOOH;M+3Na-2H;M-2H+3Na;M+3Na-2H;M-2H+3Na;M+CH3COO+2H;M+CH3COO+2H;M+H-H2O;M+3Na-2H;M-2H+3Na;M+CH3COO+2H;M+Na+HCOOH;M+CH3COO+2H;M+Na+HCOOH;M+Na+HCOOH;M+H-H2O;M+Na+HCOOH;M+K+HCOOH;M+H-H2O;M+3Na-2H;M-2H+3Na;M+K+HCOOH	3.41503749993421;3.41503749993421;0.0716674999523548;0.21868250001944;24.55;24.55;5.65072750006834;5.65072750006834;0.996450000059212;0.996450000059212;24.9587474999657;9.00746249996587;9.00746249996587;0.996450000059212;0.314507500007721;21.6020125000682;0.314507500007721;8.11259249999807;24.9587474999657;24;0.0716674999523548;2.18220999997243;9.00746249996587;9.00746249996587;0.0716674999523548	3.66391891951208;29.34;29.3;28.65;22.7648728469777;22.7648728469777;28.54;28.54;28.7765932454455;28.76;29.58;24.1775502603715;24.1775502603715;28.81;29.32;28.56;29.17;1.40165299504023;29.75;19.7920114227601;29.64;29.19;17.10437175784;17.10437175784;13.0990952226042
M323T472	323.056	472.449	Positive	C00352;C00364;C01075;C01283;C02137;C02206;C02206;C03057;C03097;C03097;C04137;C04137;C04293;C05513;C05902;C06156;C06377;C06655;C06655;C07576;C10098;C10287;C10287;C10520;C12135;C12213;C12214;C14104;C14854;C16151;C16207;C16227;C16228;C16230;C18278;C18279;C18280;C20465;C20507;C20575;C21322;C21322	M+CH3CN+Na;M+H;M+CH3CN+Na;M+CH3CN+Na;2M+Na;M+2K-H;M-H+2K;2M+Na;M+3Na-2H;M-2H+3Na;M+2K-H;M-H+2K;M+Na;M+Na;M+Na;M+CH3CN+Na;M+CH3CN+Na;M+2K-H;M-H+2K;M+K;M+Na;M+3Na-2H;M-2H+3Na;M+Na;M+Na;M+CH3CN+Na;M+CH3CN+Na;M+K+HCOOH;M+K;M+K+HCOOH;M+Na+HCOOH;M+Na;M+Na;M+Na;M+K;M+K;M+K;M+K+HCOOH;M+H-2H2O;M+H-H2O;M+2Na-H;M-H+2Na	13.87584750006;19.89401000003;9.91498999994178;13.87584750006;8.28525000002855;23.93;23.93;8.28525000002855;20.3215749999686;20.3215749999686;10.1876924999544;10.1876924999544;8.28525000002855;9.74134499998058;8.28525000002855;13.87584750006;13.87584750006;10.1876924999544;10.1876924999544;0.421202500007212;8.28525000002855;17.8187000000207;17.8187000000207;8.28525000002855;8.28525000002855;13.87…	29.57;29.84;19.3517908446874;29.22;29.74;29.45;29.45;29.33;25.1818711360332;25.1818711360332;29.35;29.35;28.61;3.55491477804762;29.18;29.5;29.57;28.79;28.79;29.77;28.68;29.15;29.15;28.92;29.71;29.23;29.32;29.67;28.69;28.83;29.21;29.52;29.52;28.57;28.9;29.55;29.55;29.72;26.2504148675711;28.6;29.82;29.82
M324T472	324.052	472.479	Positive	C00055;C00085;C00092;C00103;C00275;C00357;C00446;C00636;C00663;C00668;C01094;C01097;C01113;C01171;C01172;C01177;C01294;C02355;C02888;C02892;C02892;C02962;C02965;C03267;C03546;C03606;C03735;C04006;C04257;C04501;C05345;C05598;C05822;C06019;C06376;C06726;C07047;C07888;C13623;C15926;C16587;C16595;C17949;C18055;C18060;C18096;C19564	M+H;M+CH3CN+Na;M+CH3CN+Na;M+CH3CN+Na;M+CH3CN+Na;M+Na;M+CH3CN+Na;M+CH3CN+Na;M+CH3CN+Na;M+CH3CN+Na;M+CH3CN+Na;M+CH3CN+Na;M+CH3CN+Na;M+CH3CN+Na;M+CH3CN+Na;M+CH3CN+Na;M+Na;M+NH4;M+CH3CN+Na;M+2Na-H;M-H+2Na;M+CH3CN+Na;M+CH3CN+Na;M+CH3CN+Na;M+CH3CN+Na;M+CH3CN+Na;M+CH3CN+Na;M+CH3CN+Na;M+Na;M+Na;M+CH3CN+Na;M+K+HCOOH;M+H;M+CH3CN+Na;M+Na;M+K+HCOOH;M+CH3CN+Na;M+CH3CN+Na;M+NH4;M+CH3CN+Na;M+K+HCOOH;M+K+HCOOH;M…	19.1664275000392;14.9351700000011;14.9351700000011;14.9351700000011;14.9351700000011;14.9351700000011;14.9351700000011;14.9351700000011;14.9351700000011;14.9351700000011;14.9351700000011;14.9351700000011;14.9351700000011;14.9351700000011;14.9351700000011;14.9351700000011;13.1482650000692;19.1664275000392;14.9351700000011;24.69;24.69;14.9351700000011;14.9351700000011;14.9351700000011;14.9351700000…	28.57;28.51;28.68;29.83;28.58;29.66;29.39;28.82;29.39;28.68;29.77;28.51;28.68;29.39;28.68;29.81;29.31;19.1949509735261;28.6;6.7538770796882;6.7538770796882;28.68;28.68;28.95;29.81;28.73;28.68;29.81;29.29;29.25;29.69;29.78;29.06;29.22;29.29;28.84;29.24;29.24;29.1;29.39;29.2;28.71;29.47;29.25;29.25;28.51;29.28
M324T507	324.057	507.497	Positive	C00055;C00085;C00092;C00103;C00275;C00357;C00446;C00636;C00663;C00668;C01094;C01097;C01113;C01171;C01172;C01177;C01294;C02355;C02888;C02892;C02892;C02962;C02965;C03267;C03546;C03606;C03735;C04006;C04257;C04501;C05345;C05533;C05598;C05822;C06019;C06376;C06673;C06726;C13623;C15522;C15522;C15926;C16587;C16595;C17949;C18055;C18060;C18096;C19564;C21007;C21007	M+H;M+CH3CN+Na;M+CH3CN+Na;M+CH3CN+Na;M+CH3CN+Na;M+Na;M+CH3CN+Na;M+CH3CN+Na;M+CH3CN+Na;M+CH3CN+Na;M+CH3CN+Na;M+CH3CN+Na;M+CH3CN+Na;M+CH3CN+Na;M+CH3CN+Na;M+CH3CN+Na;M+Na;M+NH4;M+CH3CN+Na;M+2Na-H;M-H+2Na;M+CH3CN+Na;M+CH3CN+Na;M+CH3CN+Na;M+CH3CN+Na;M+CH3CN+Na;M+CH3CN+Na;M+CH3CN+Na;M+Na;M+Na;M+CH3CN+Na;M+CH3COO+2H;M+K+HCOOH;M+H;M+CH3CN+Na;M+Na;M+NH4;M+K+HCOOH;M+NH4;M+3Na-2H;M-2H+3Na;M+CH3CN+Na;M+K+HCO…	5.61642750000146;24.53;24.53;24.53;24.53;24.53;24.53;24.53;24.53;24.53;24.53;24.53;24.53;24.53;24.53;24.53;0.401734999968539;5.61642750000146;24.53;14.6296449999284;14.6296449999284;24.53;24.53;24.53;24.53;24.53;24.53;24.53;24.53;24.53;24.53;23.81;22.176657500097;5.61642750000146;24.53;24.53;19.965864999989;22.176657500097;6.21256749994359;21.5677125000013;21.5677125000013;24.53;22.176657500097;2…	29.9;28.59;28.99;29.3;29.52;29.54;29.32;28.84;29.32;28.99;29.09;28.59;28.99;29.32;28.99;29.15;29.82;13.2061328370913;29.53;0.157003847002769;0.157003847002769;28.99;28.99;28.58;29.15;28.83;28.99;29.15;29.5;28.66;28.62;29.87;28.81;29.29;28.7;29.5;11.9873348294376;29.78;29.62;24.6753030478171;24.6753030478171;29.32;29.35;29.11;28.64;28.66;28.66;28.59;28.82;5.75324985624753;5.75324985624753
M325T727	325.112	727.246	Positive	C00051;C00089;C00185;C00208;C00243;C00252;C00897;C01083;C01088;C01121;C01235;C01518;C01711;C01725;C01728;C01742;C01971;C01989;C02048;C02360;C02488;C02709;C02964;C02991;C03005;C03652;C03761;C03827;C03979;C04219;C04333;C04350;C04353;C05298;C05300;C05400;C05402;C05660;C06159;C06485;C07301;C09707;C09707;C10772;C10772;C12392;C14790;C14796;C14797;C14798;C15486;C15514;C15514;C15548;C15986;C15986;C16390;…	M+NH4;M+H-H2O;M+H-H2O;M+H-H2O;M+H-H2O;M+H-H2O;M+H-H2O;M+H-H2O;2M+H;M+H-H2O;M+H-H2O;M+H-H2O;M+H-H2O;M+H-H2O;M+H-H2O;M+H-H2O;M+H-H2O;2M+H;M+H-H2O;2M+H;2M+H;2M+Na;M+H-H2O;2M+H;2M+Na;2M+H;2M+H;2M+H;2M+H;M+H-H2O;M+H;2M+Na;2M+Na;M+K;M+K;M+H-H2O;M+H-H2O;M+CH3COO+2H;2M+H;2M+H;2M+Na;M+2Na-H;M-H+2Na;M+2K-H;M-H+2K;M+NH4;2M+K;M+NH4;M+NH4;M+NH4;M+Na;M+2Na-H;M-H+2Na;M+H-H2O;M+Na+HCOOH;M+Na+HCOOH;2M+H;2M+Na;2M+…	14.7755575000019;3.00508749987216;3.00508749987216;3.00508749987216;3.00508749987216;3.00508749987216;3.00508749987216;3.00508749987216;3.00508749987216;24.313945000074;3.00508749987216;3.00508749987216;3.00508749987216;3.00508749987216;3.00508749987216;3.00508749987216;3.00508749987216;3.00508749987216;3.00508749987216;3.00508749987216;3.00508749987216;10.3871349999451;3.00508749987216;3.0050874…	2.38567754392183;9.73985212011467;1.68941124184756;1.68941124184756;1.68941124184756;9.7420976351953;1.68941124184756;8.27827674647455;10.4378754870455;8.50962421145178;4.70020333762328;2.97736711400366;9.49829165163268;8.88763019236645;9.7420976351953;9.0062778668269;1.68941124184756;12.1198691561253;2.97736711400366;7.19945316406914;5.06378595133502;28.67;1.68941124184756;29.38;28.92;9.30082795…
M325T845	325.113	844.898	Positive	C00051;C00089;C00185;C00208;C00243;C00252;C00897;C01083;C01088;C01121;C01235;C01518;C01711;C01725;C01728;C01742;C01971;C01989;C02048;C02360;C02488;C02709;C02964;C02991;C03005;C03652;C03761;C03827;C03979;C04219;C04333;C04350;C04353;C05298;C05300;C05400;C05402;C05660;C06159;C06485;C07301;C09707;C09707;C10772;C10772;C12392;C14790;C14796;C14797;C14798;C15486;C15514;C15514;C15548;C15986;C15986;C16390;…	M+NH4;M+H-H2O;M+H-H2O;M+H-H2O;M+H-H2O;M+H-H2O;M+H-H2O;M+H-H2O;2M+H;M+H-H2O;M+H-H2O;M+H-H2O;M+H-H2O;M+H-H2O;M+H-H2O;M+H-H2O;M+H-H2O;2M+H;M+H-H2O;2M+H;2M+H;2M+Na;M+H-H2O;2M+H;2M+Na;2M+H;2M+H;2M+H;2M+H;M+H-H2O;M+H;2M+Na;2M+Na;M+K;M+K;M+H-H2O;M+H-H2O;M+CH3COO+2H;2M+H;2M+H;2M+Na;M+2Na-H;M-H+2Na;M+2K-H;M-H+2K;M+NH4;2M+K;M+NH4;M+NH4;M+NH4;M+Na;M+2Na-H;M-H+2Na;M+H-H2O;M+Na+HCOOH;M+Na+HCOOH;2M+H;2M+Na;2M+…	14.1255575000798;2.35508749995006;2.35508749995006;2.35508749995006;2.35508749995006;2.35508749995006;2.35508749995006;2.35508749995006;2.35508749995006;24.9639449999961;2.35508749995006;2.35508749995006;2.35508749995006;2.35508749995006;2.35508749995006;2.35508749995006;2.35508749995006;2.35508749995006;2.35508749995006;2.35508749995006;2.35508749995006;9.73713500002304;2.35508749995006;2.355087…	18.949370894449;27.4932850460238;18.140464408762;18.140464408762;18.140464408762;27.4958938347976;18.140464408762;25.795259742292;28.3042328500312;6.2914550550884;21.6383347581853;19.6367824916018;27.2126455420603;26.5031928319579;27.4958938347976;26.6410350240858;18.140464408762;29.29;19.6367824916018;24.5419068367728;22.0607368383065;29.3200000000001;18.140464408762;29.87;28.92;26.9832366701403…
M325T867	325.112	866.769	Positive	C00051;C00089;C00185;C00208;C00243;C00252;C00897;C01083;C01088;C01121;C01235;C01518;C01711;C01725;C01728;C01742;C01971;C01989;C02048;C02360;C02488;C02709;C02964;C02991;C03005;C03652;C03761;C03827;C03979;C04219;C04333;C04350;C04353;C05298;C05300;C05400;C05402;C05660;C06159;C06485;C07301;C09707;C09707;C10772;C10772;C12392;C14790;C14796;C14797;C14798;C15486;C15514;C15514;C15548;C15986;C15986;C16390;…	M+NH4;M+H-H2O;M+H-H2O;M+H-H2O;M+H-H2O;M+H-H2O;M+H-H2O;M+H-H2O;2M+H;M+H-H2O;M+H-H2O;M+H-H2O;M+H-H2O;M+H-H2O;M+H-H2O;M+H-H2O;M+H-H2O;2M+H;M+H-H2O;2M+H;2M+H;2M+Na;M+H-H2O;2M+H;2M+Na;2M+H;2M+H;2M+H;2M+H;M+H-H2O;M+H;2M+Na;2M+Na;M+K;M+K;M+H-H2O;M+H-H2O;M+CH3COO+2H;2M+H;2M+H;2M+Na;M+2Na-H;M-H+2Na;M+2K-H;M-H+2K;M+NH4;2M+K;M+NH4;M+NH4;M+NH4;M+Na;M+2Na-H;M-H+2Na;M+H-H2O;M+Na+HCOOH;M+Na+HCOOH;2M+H;2M+Na;2M+…	14.4255575000329;2.65508749990317;2.65508749990317;2.65508749990317;2.65508749990317;2.65508749990317;2.65508749990317;2.65508749990317;2.65508749990317;24.663945000043;2.65508749990317;2.65508749990317;2.65508749990317;2.65508749990317;2.65508749990317;2.65508749990317;2.65508749990317;2.65508749990317;2.65508749990317;2.65508749990317;2.65508749990317;10.0371349999762;2.65508749990317;2.6550874…	22.0284901382305;28.56;21.1986443276209;21.1986443276209;21.1986443276209;28.92;21.1986443276209;29.0515914247242;29.67;9.04291193332676;24.7870604262497;22.7336960478818;29.46;29.7778500455242;28.92;29.9192604158039;21.1986443276209;29.41;22.7336960478818;27.7657942698441;25.2203967918046;28.84;21.1986443276209;29.68;29.48;29.65;24.9991347235442;29.13;29.13;29.7649335242329;29.19;28.6;28.6;28.5;…
M325T929	325.111	929.371	Positive	C00051;C00089;C00185;C00208;C00243;C00252;C00897;C01083;C01088;C01121;C01235;C01518;C01711;C01725;C01728;C01742;C01971;C01989;C02048;C02360;C02488;C02709;C02964;C02991;C03005;C03652;C03761;C03827;C03979;C04219;C04333;C04350;C04353;C05298;C05300;C05400;C05402;C05660;C06159;C06485;C07301;C09707;C09707;C10772;C10772;C12392;C14790;C14796;C14797;C14798;C15486;C15514;C15514;C15548;C15986;C15986;C16390;…	M+NH4;M+H-H2O;M+H-H2O;M+H-H2O;M+H-H2O;M+H-H2O;M+H-H2O;M+H-H2O;2M+H;M+H-H2O;M+H-H2O;M+H-H2O;M+H-H2O;M+H-H2O;M+H-H2O;M+H-H2O;M+H-H2O;2M+H;M+H-H2O;2M+H;2M+H;2M+Na;M+H-H2O;2M+H;2M+Na;2M+H;2M+H;2M+H;2M+H;M+H-H2O;M+H;2M+Na;2M+Na;M+K;M+K;M+H-H2O;M+H-H2O;M+CH3COO+2H;2M+H;2M+H;2M+Na;M+2Na-H;M-H+2Na;M+2K-H;M-H+2K;M+NH4;2M+K;M+NH4;M+NH4;M+NH4;M+Na;M+2Na-H;M-H+2Na;M+H-H2O;M+Na+HCOOH;M+Na+HCOOH;2M+H;2M+Na;2M+…	17.1005575001004;5.33008749997066;5.33008749997066;5.33008749997066;5.33008749997066;5.33008749997066;5.33008749997066;5.33008749997066;5.33008749997066;21.9889449999755;5.33008749997066;5.33008749997066;5.33008749997066;5.33008749997066;5.33008749997066;5.33008749997066;5.33008749997066;5.33008749997066;5.33008749997066;5.33008749997066;5.33008749997066;12.7121350000436;5.33008749997066;5.330087…	29.01;29.04;29.9521617379086;29.9521617379086;29.9521617379086;29.72;29.9521617379086;28.78;29.75;16.9184870552452;28.58;29.38;29.3;29.88;29.72;29.25;29.9521617379086;28.54;29.38;29.07;29.08;29.1;29.9521617379086;28.91;28.79;29.37;29.22;28.53;28.53;29.14;29.44;29.32;29.32;29.86;28.87;29.72;29.72;29.02;28.53;28.92;29.36;28.62;28.62;29.56;29.56;29.81;29.55;28.56;28.56;28.56;23.4634865603663;28.64;2…
M326T727	326.115	727.257	Positive	C01762;C01779;C03410;C06546;C07576;C08526;C11848;C11848;C14854;C16696;C18260;C18278;C18279;C18280	M+CH3CN+H;M+CH3COO+2H;M+H;M+Na+HCOOH;M+CH3CN+H;M+K;M+3Na-2H;M-2H+3Na;M+CH3CN+H;M+K+HCOOH;M+CH3CN+Na;M+CH3CN+H;M+CH3CN+H;M+CH3CN+H	13.2041250000725;5.27981499999441;16.5474950000544;15.5746174999649;23.97;1.27756750003982;11.1449325000024;11.1449325000024;6.90955500004975;8.77927250002131;0.891392499937638;6.90955500004975;6.90955500004975;6.90955500004975	29.06;29.83;1.58505522709687;29.01;5.28712772038834;29.1;28.54;28.54;28.51;28.94;28.5599999999999;29.45;29.84;29.84
M326T845	326.115	844.902	Positive	C01762;C01779;C03410;C06546;C07576;C08526;C11848;C11848;C14854;C16696;C18260;C18278;C18279;C18280	M+CH3CN+H;M+CH3COO+2H;M+H;M+Na+HCOOH;M+CH3CN+H;M+K;M+3Na-2H;M-2H+3Na;M+CH3CN+H;M+K+HCOOH;M+CH3CN+Na;M+CH3CN+H;M+CH3CN+H;M+CH3CN+H	12.5291250000714;5.95481499999551;15.8724950000533;16.249617499966;23.5;1.95256750004091;10.4699325000013;10.4699325000013;7.58455500005084;8.10427250002022;1.56639249993873;7.58455500005084;7.58455500005084;7.58455500005084	28.61;28.77;18.0179995950326;29.78;22.3189392267267;29.71;29.62;29.62;29.38;29.11;29.0599999999999;28.8;29.3099999999999;29.3099999999999
M326T867	326.115	866.517	Positive	C01762;C01779;C03410;C06546;C07576;C08526;C11848;C11848;C14854;C16696;C18260;C18278;C18279;C18280	M+CH3CN+H;M+CH3COO+2H;M+H;M+Na+HCOOH;M+CH3CN+H;M+K;M+3Na-2H;M-2H+3Na;M+CH3CN+H;M+K+HCOOH;M+CH3CN+Na;M+CH3CN+H;M+CH3CN+H;M+CH3CN+H	12.3541250000869;6.12981499998;15.6974950000688;16.4246174999505;24.54;2.12756750002541;10.2949325000168;10.2949325000168;7.75955500003533;7.92927250003572;1.74139249992322;7.75955500003533;7.75955500003533;7.75955500003533	29.03;28.86;21.0372362180334;28.89;25.4482061374284;28.7;29.4299999999999;29.4299999999999;29.53;29.34;29.6;28.6900000000001;29.01;29.01
M326T931	326.115	930.592	Positive	C01762;C01779;C03410;C06546;C08526;C11848;C11848;C14854;C16696;C18260;C18278;C18279;C18280	M+CH3CN+H;M+CH3COO+2H;M+H;M+Na+HCOOH;M+K;M+3Na-2H;M-2H+3Na;M+CH3CN+H;M+K+HCOOH;M+CH3CN+Na;M+CH3CN+H;M+CH3CN+H;M+CH3CN+H	12.0791250000707;6.40481499999623;15.4224950000525;16.6996174999667;2.40256750004164;10.0199325000006;10.0199325000006;8.03455500005157;7.65427250001949;2.01639249993946;8.03455500005157;8.03455500005157;8.03455500005157	29.64;28.75;29.9873905839264;28.51;29.87;29.08;29.08;29.3099999999999;29.28;29.02;29.17;28.6400000000001;28.6400000000001
M327T388	327.141	388.197	Positive	C00270;C03519;C03935;C04332;C05141;C05301;C05399;C05620;C05834;C08247;C16309;C16311;C16453;C16594;C16837;C17213;C18036;C19567;C19758;C19909;C19910;C20354;C20516	M+NH4;M+CH3COO+2H;M+K;M+H;M+K;M+K;M+H-H2O;M+CH3COO+2H;2M+H;M+H;M+Na+HCOOH;M+Na+HCOOH;M+CH3COO+2H;M+CH3CN+Na;2M+K;2M+H;M+H+HCOOH;2M+H;M+H;M+NH4;M+NH4;M+H;M+H	1.361302499987;22.7446325000358;11.6196749999631;24.67;11.6196749999631;11.6196749999631;24.17;22.7446325000358;16.0445275000143;24.17;2.67737499996201;2.67737499996201;5.33880250003449;13.6355899999785;6.40692000004606;0.809672499997305;8.69553750007412;16.0445275000143;24.17;1.361302499987;1.361302499987;24.17;16.0445275000143	28.53;29.79;29.27;26.9289268745467;28.78;28.87;28.99;28.69;29.52;24.9259485054443;29.06;29.24;1.94576376908257;7.45996772083305;23.6676397630528;29.28;29.33;4.08555877305876;24.7384868530745;29.26;29.26;29.13;29.12
M328T472	328.061	471.656	Positive	C00387;C00387;C00475;C02997;C11468;C14799;C15503;C16201;C16202;C17699;C20559	M+2Na-H;M-H+2Na;M+K+HCOOH;M+K+HCOOH;M+H+HCOOH;M+CH3CN+Na;M+Na+HCOOH;M+CH3COO+2H;M+CH3COO+2H;M+Na+HCOOH;M+Na	5.54745000002299;5.54745000002299;16.1316474999751;16.1316474999751;14.2404050001232;1.96611750013176;8.22224250001113;1.28417500008027;1.28417500008027;8.22224250001113;12.3833199999979	3.51358291305092;3.51358291305092;14.0322182894279;14.9834807488961;28.88;28.5;15.4299494605533;29.69;29.69;29.34;29.46
M328T388	328.143	388.325	Positive	C01451;C01479;C01550;C01564;C02046;C02106;C03325;C04164;C04561;C05179;C05204;C05556;C06082;C09541;C10860;C11433;C14852;C17591;C18270;C18275;C18276;C18284;C18285;C20399;C20402;C21256;C21257	M+CH3CN+H;M+K;M+CH3COO+2H;M+Na;M+K;M+H;M+Na;M+NH4;M+CH3COO+2H;M+H;M+H+HCOOH;M+H-2H2O;M+CH3CN+Na;M+H;M+K;M+CH3COO+2H;M+CH3CN+H;M+H;M+CH3CN+H;M+CH3CN+H;M+CH3CN+H;M+CH3CN+H;M+CH3CN+H;M+CH3CN+Na;M+CH3CN+Na;M+Na;M+Na	8.30704499989565;24.27;19.7763900000325;23.8150674999815;24.27;23.87;23.8150674999815;8.30704499989565;23.1331250000721;23.87;23.87;24.6200099999783;23.8150674999815;23.87;24.27;24.86;22.9902699999229;23.87;22.9902699999229;22.9902699999229;22.9902699999229;22.9902699999229;22.9902699999229;23.8150674999815;23.8150674999815;13.7582275000625;13.7582275000625	29.01;28.65;29.09;29.54;28.65;29.58;29.55;29.29;28.86;29.07;28.73;29.48;28.98;28.57;29.63;28.69;29.24;28.57;29.72;29.24;29.24;29.72;29.72;29.08;29.08;28.53;29.15
M329T389	329.144	388.575	Positive	C00507;C00586;C00861;C01019;C01035;C01255;C01513;C01699;C01721;C01855;C02338;C02431;C02476;C02916;C02999;C03579;C03758;C04227;C04335;C05143;C06350;C07326;C08532;C09190;C09870;C11855;C11856;C11869;C12231;C16507;C16538;C16666;C16825;C20144;C20144;C20835;C20836;C21126	2M+H;2M+H;2M+H;2M+H;2M+K;M+K+HCOOH;M+Na;M+H-H2O;2M+H;M+NH4;2M+H;2M+H;2M+H;M+CH3CN+H;M+H-2H2O;M+H-2H2O;2M+Na;2M+Na;M+CH3CN+Na;M+NH4;M+CH3CN+H;2M+H;M+CH3CN+H;M+H-H2O;M+K+HCOOH;M+H-H2O;M+H-H2O;M+H-H2O;M+CH3COO+2H;M+H-2H2O;2M+H;2M+Na;M+K+HCOOH;M+2Na-H;M-H+2Na;2M+H;2M+H;M+NH4	1.43043750000516;1.43043750000516;1.43043750000516;1.43043750000516;24.13;9.19866000003822;24.16;13.2527875000221;1.43043750000516;23.3096275000833;1.43043750000516;1.43043750000516;1.43043750000516;14.830647499906;23.3096275000833;13.2527875000221;8.81248499993603;8.81248499993603;8.81248499993603;23.3096275000833;14.830647499906;1.43043750000516;14.830647499906;13.2527875000221;18.8847750000321…	18.781106475665;21.1521903650625;29.56;18.781106475665;28.9;11.6374824754363;29.26;28.78;29.56;0.876136798711268;18.781106475665;18.9109088664418;18.781106475665;28.95;10.7610619078813;28.69;29.77;28.85;29.39;0.876136798711268;28.95;20.7382513619068;29.14;29.72;29.68;25.11469116495;28.89;15.5060724730559;28.88;28.91;20.7382513619068;4.9522012857375;29.68;29.36;29.36;18.781106475665;18.78110647566…
M331T781	331.11	780.671	Positive	C00064;C00212;C00330;C00819;C01726;C01897;C02989;C04462;C04640;C06317;C07501;C10497;C10497;C11633;C11634;C15700;C15998;C15999;C15998;C15999;C16673;C16726;C16846;C20239;C20470;C21029	2M+K;M+CH3CN+Na;M+CH3CN+Na;2M+K;M+CH3COO+2H;M+H-H2O;2M+H;M+CH3CN+H;M+NH4;2M+Na;M+H+HCOOH;M+3Na-2H;M-2H+3Na;M+K;M+K;M+Na+HCOOH;2M+H;2M+H;2M+H;2M+H;2M+K;M+K;M+K;M+CH3COO+2H;M+H;2M+K	19.8702800000206;7.82697999994753;7.82697999994753;19.8702800000206;20.1606299999924;4.1814524999495;23.95;10.5017725000778;20.1606299999924;14.5404500000268;10.5017725000778;22.2359400000016;22.2359400000016;23.92;23.92;4.48360999996567;23.95;23.95;23.95;23.95;19.8702800000206;23.92;23.92;7.14503750003814;17.5816624999925;19.8702800000206	16.4145029197908;29.74;28.68;15.048346269274;4.05334198175811;29.23;12.8718736495934;12.4695260660366;10.8184189390651;29.37;28.53;28.82;28.82;29.02;29.02;25.8907662957436;12.8718736495934;12.8718736495934;12.8718736495934;12.8718736495934;29.29;29.78;29.78;28.56;28.65;28.67
M331T495	331.202	494.837	Positive	C00468;C00473;C00473;C00899;C00899;C01090;C01181;C01479;C01996;C02046;C03050;C03852;C05950;C06094;C09092;C09092;C10860;C11858;C11860;C11873;C11873;C11885;C11885;C11886;C11886;C11887;C11887;C12525;C16682;C16682;C17276;C17276;C18220;C18220;C18222;C18222;C19962;C19962;C20148;C20148;C20632	M+CH3COO+2H;M+2Na-H;M-H+2Na;M+2Na-H;M-H+2Na;M+K;2M+K;M+CH3CN+H;2M+K;M+CH3CN+H;M+K;M+K;M+H-2H2O;M+H-H2O;M+2Na-H;M-H+2Na;M+CH3CN+H;M+H-H2O;M+H-H2O;M+2Na-H;M-H+2Na;M+2Na-H;M-H+2Na;M+2Na-H;M-H+2Na;M+2Na-H;M-H+2Na;M+K;M+2Na-H;M-H+2Na;M+2Na-H;M-H+2Na;M+2Na-H;M-H+2Na;M+2Na-H;M-H+2Na;M+2Na-H;M-H+2Na;M+2Na-H;M-H+2Na;M+H	23.5;1.70988749999879;1.70988749999879;1.70988749999879;1.70988749999879;4.69444999993129;5.36238999998773;0.269597500022201;5.36238999998773;0.269597500022201;4.69444999993129;4.69444999993129;23.5;23.5;1.70988749999879;1.70988749999879;0.269597500022201;23.5;23.5;1.70988749999879;1.70988749999879;1.70988749999879;1.70988749999879;1.70988749999879;1.70988749999879;1.70988749999879;1.709887499998…	29.66;29.88;29.88;29.61;29.61;28.55;10.0012871068572;29.59;28.9;29.59;28.55;29.06;14.4044682138457;28.57;29.21;29.21;28.97;29.1;15.002060262863;29.25;29.25;28.61;28.61;28.61;28.61;29.25;29.25;29.06;29.61;29.61;29.61;29.61;28.61;28.61;29.8099999999999;29.8099999999999;29.61;29.61;29.8099999999999;29.8099999999999;29.39
M333T460	333.182	460.061	Positive	C00370;C00535;C00535;C00674;C00674;C01227;C01227;C03772;C03772;C04655;C04780;C05202;C05317;C06177;C06516;C06518;C06520;C09910;C14765;C19613;C19669;C19827;C19872;C20408;C20915;C21009	M+K+HCOOH;M+2Na-H;M-H+2Na;M+2Na-H;M-H+2Na;M+2Na-H;M-H+2Na;M+2Na-H;M-H+2Na;M+H;M+K;M+NH4;M+NH4;2M+Na;M+NH4;M+NH4;M+NH4;2M+K;M+K;M+K;M+K+HCOOH;M+K;2M+H;M+H+HCOOH;M+CH3CN+H;M+K+HCOOH	1.95585000000165;4.44848749992843;4.44848749992843;4.44848749992843;4.44848749992843;4.44848749992843;4.44848749992843;4.44848749992843;4.44848749992843;22.2710625000389;1.95585000000165;2.46900249990745;2.46900249990745;8.48716499987745;2.46900249990745;2.46900249990745;2.46900249990745;22.7842149999447;1.95585000000165;1.95585000000165;19.9824450000108;1.95585000000165;9.18247249998672;2.469002…	29.32;29.21;29.21;29.82;29.82;29.01;29.01;29.82;29.82;14.4505605423026;29.7;29.51;29.34;1.4559736369411;29.34;29.34;29.34;29.16;29.7;28.85;29.1;29.44;10.4780278732726;28.75;29.03;29.31
M335T811	335.072	811.433	Positive	C00423;C00455;C00974;C01225;C01378;C01959;C01993;C02273;C02274;C03015;C03414;C03414;C03750;C03995;C04112;C04171;C04354;C04421;C04421;C04558;C04559;C04586;C04634;C04641;C04703;C05608;C05904;C06055;C06118;C06210;C06321;C06760;C07648;C07720;C07728;C10517;C11425;C11426;C16209;C16210;C17268;C17962;C18311;C18347;C19562;C20631;C20710;C21079;C21403	2M+K;M+H;M+H+HCOOH;M+H;M+H+HCOOH;2M+H;M+Na+HCOOH;M+H-2H2O;2M+K;2M+K;M+2Na-H;M-H+2Na;M+Na+HCOOH;M+K;2M+Na;2M+Na;M+H-2H2O;M+2Na-H;M-H+2Na;2M+Na;2M+Na;M+K+HCOOH;2M+Na;M+H;M+H;2M+K;M+CH3CN+Na;M+CH3COO+2H;M+H-H2O;2M+Na;2M+Na;2M+Na;2M+H;2M+K;2M+K;M+H;M+H+HCOOH;M+H+HCOOH;M+H+HCOOH;M+H+HCOOH;2M+K;2M+H;2M+Na;M+H;M+H-H2O;2M+K;2M+Na;M+H+HCOOH;2M+H	8.58379999996828;18.9309900000012;11.7314124999268;5.8090749999451;11.7314124999268;21.8721425000012;24.77;23.88;8.58379999996828;23.96;24.7;24.7;5.71324999995682;18.6406400000294;5.71324999995682;5.71324999995682;23.88;24.88;24.88;5.71324999995682;5.71324999995682;6.099425000059;5.71324999995682;5.8090749999451;5.8090749999451;8.58379999996828;12.4133549999783;23.99;23.88;5.71324999995682;5.7132…	29.28;5.84221030889554;29.48;27.9656254845433;28.97;29.3;29.33;15.5163167208435;29.74;22.3212229092273;25.5724774894102;25.5724774894102;29.54;29.89;23.2515367690223;29.7;15.5105448126387;3.72652755452043;3.72652755452043;29.05;29.76;28.62;29.01;4.56555618611392;4.50649128209379;29.17;28.53;10.0418223104901;19.9739906256722;28.83;29.01;29.12;28.75;29.43;29.3099999999999;4.56555618611392;29;28.92;…
M336T811	336.076	811.294	Positive	C00509;C00559;C01031;C01263;C01304;C01592;C03567;C04052;C04109;C04186;C04478;C05925;C06561;C06722;C08578;C09614;C09751;C09826;C10107;C11434;C11848;C11848;C15567;C16232;C18345;C20566;C21150	M+CH3CN+Na;M+K+HCOOH;M+H;M+CH3CN+Na;M+H-H2O;M+CH3CN+Na;M+CH3CN+Na;M+CH3COO+2H;M+NH4;M+CH3COO+2H;M+NH4;M+H;M+CH3CN+Na;M+CH3COO+2H;M+CH3CN+Na;M+CH3CN+Na;M+CH3CN+Na;M+CH3CN+Na;M+NH4;M+CH3COO+2H;M+2K-H;M-H+2K;M+CH3CN+Na;M+CH3CN+Na;M+CH3COO+2H;M+H;M+CH3COO+2H	22.4759424999377;11.9347874999676;24.13;22.4759424999377;12.2251375000815;22.4759424999377;22.4759424999377;16.3462750001031;9.64617000008161;16.3462750001031;15.5685075000633;12.2251375000815;22.4759424999377;22.6023999999825;22.4759424999377;22.4759424999377;22.4759424999377;22.4759424999377;9.64617000008161;15.8716624999045;2.54690500000265;2.54690500000265;22.4759424999377;22.4759424999377;16…	29.23;28.61;14.7359335717448;28.56;5.34505593258363;29.12;29.73;6.54510375334661;29.53;21.8936862840478;10.0937186550231;7.79970069286316;29.07;28.72;29.36;28.82;29.72;29.39;29.49;6.95415968100903;29.19;29.19;29.23;29.23;29.57;3.94176969292942;29.46
M342T728	342.138	727.834	Positive	C00831;C04333;C05775;C12650;C15658;C17230;C17231;C18679;C19702;C20225;C20397;C20517;C20843	M+CH3CN+Na;M+NH4;M+CH3CN+Na;M+H-H2O;M+H;M+CH3CN+Na;M+CH3CN+Na;M+NH4;M+H;M+CH3COO+2H;M+CH3CN+Na;M+NH4;M+CH3COO+2H	21.1370024999269;5.32785499999022;12.7099024999211;21.5852774999803;5.32785499999022;6.94643250000126;6.94643250000126;9.35537000003706;5.32785499999022;16.0554750000585;15.3735325000071;18.7280649998911;12.0279599998696	29.79;10.1072026140813;28.5;28.79;3.81567396817061;26.2664875632973;27.8654722713188;28.8;3.81567396817061;29.04;28.51;29.83;24.0763283005157
M342T472	342.151	471.704	Positive	C00831;C03001;C04333;C05775;C06046;C12650;C15658;C19702;C20517;C20843;C20983	M+CH3CN+Na;M+CH3CN+Na;M+NH4;M+CH3CN+Na;M+CH3CN+H;M+H-H2O;M+H;M+H;M+NH4;M+CH3COO+2H;M+H+HCOOH	10.7129974999509;8.94333750011356;24.41;19.1400974999567;11.6181300001017;10.2647224998975;24.41;24.41;13.1219349999867;19.8220400000082;11.6181300001017	28.66;15.4818445168461;28.6403866152567;29.3;29.7;28.88;28.76;28.76;29.5;19.5871059520409;2.67603051185962
M343T717	343.122	716.952	Positive	C00089;C00185;C00208;C00243;C00252;C00897;C01083;C01121;C01235;C01518;C01711;C01725;C01728;C01742;C01804;C01971;C02048;C02243;C02964;C03972;C04219;C04498;C04498;C05400;C05402;C06656;C12108;C13624;C15500;C15502;C15548;C16309;C16311;C16836;C17754;C18068;C18678;C19773;C19933;C20236;C20333;C20380;C20861;C21249;C21336;C21381;C21422	M+H;M+H;M+H;M+H;M+H;M+H;M+H;M+H;M+H;M+H;M+H;M+H;M+H;M+H;M+K;M+H;M+H;M+CH3COO+2H;M+H;2M+H;M+H;M+3Na-2H;M-2H+3Na;M+H;M+H;M+Na+HCOOH;2M+H;M+Na+HCOOH;M+Na;M+Na;M+H;M+K+HCOOH;M+K+HCOOH;M+K+HCOOH;M+H-H2O;M+H;M+H;M+H;M+K;M+H;M+H-2H2O;M+Na;M+H;2M+H;M+H;M+CH3COO+2H;M+Na	4.99183749994359;4.99183749994359;4.99183749994359;4.99183749994359;4.99183749994359;4.99183749994359;4.99183749994359;22.3271950000026;4.99183749994359;4.99183749994359;4.99183749994359;4.99183749994359;4.99183749994359;4.99183749994359;16.1034299999585;4.99183749994359;4.99183749994359;8.33520749992545;4.99183749994359;19.7482275000027;4.99183749994359;24.4025050000118;24.4025050000118;4.991837…	8.18658518183189;0.250090909225647;0.250090909225647;0.250090909225647;8.18879891370645;0.250090909225647;6.7456970668478;9.80458655318954;3.21826800479804;1.51981694750155;7.94844378018879;7.34642567369585;8.18879891370645;7.46339399916427;28.88;0.250090909225647;1.51981694750155;28.68;0.250090909225647;11.9780011280383;7.33574170572854;28.75;28.75;8.18879891370645;8.18879891370645;22.4017569839…
M343T472	343.152	471.709	Positive	C00993;C01007;C02778;C03002;C03153;C05229;C06442;C10646;C16300;C16300;C16704;C19929;C20454;C20984	2M+Na;M+H-2H2O;M+CH3COO+2H;M+H+HCOOH;2M+Na;M+H;2M+Na;M+H-H2O;M+3Na-2H;M-2H+3Na;M+CH3COO+2H;2M+Na;M+H-H2O;M+H	17.2558200000594;24.24;23.71;4.80945249989873;17.2558200000594;5.2473875000203;17.2558200000594;5.2473875000203;24.77;24.77;24.75;17.2558200000594;5.2473875000203;5.2473875000203	18.5396828686195;26.0979359950103;29.04;29.44;28.3977249702986;29.89;26.4879646091731;29.79;28.77;28.77;28.8;29.09;29.79;29.21
M344T588	344.002	587.846	Positive	C00941;C01075;C02354;C02740;C03539;C03539;C06837;C06837;C16392;C16393;C18303;C18308	M+K;M+K+HCOOH;M+K;M+CH3CN+Na;M+2K-H;M-H+2K;M+3Na-2H;M-2H+3Na;M+K+HCOOH;M+K+HCOOH;M+CH3COO+2H;M+CH3COO+2H	6.88559000010969;7.83481750005421;6.88559000010969;24.82;12.480394999983;12.480394999983;24.35;24.35;23.83;23.83;10.832425000018;10.832425000018	3.29160981064886;0.346761574506285;1.77826547186462;28.55;12.0611513427038;12.0611513427038;28.97;28.97;28.57;28.57;27.0171963245249;29.17
M344T843	344.085	842.981	Positive	C00389;C02980;C03451;C04544;C04628;C04639;C05193;C08577;C10192;C21164	M+CH3CN+H;M+CH3COO+2H;M+H-2H2O;M+Na;M+H;M+NH4;M+H-2H2O;M+CH3CN+H;M+CH3CN+H;M+Na	19.0327449999472;12.4074250000206;17.4777899999867;11.4596275000167;21.6122925000661;3.12835249999921;19.1075300000421;19.0327449999472;19.0327449999472;3.03252750001093	28.92;29.5700000000001;17.7784623896587;16.9258444134577;19.4924709922127;2.96896817283826;28.64;29.65;29.7;29.63
M348T543	348.068	543.493	Positive	C00020;C00270;C00357;C00362;C01367;C02355;C02494;C02494;C04524;C05656;C06673;C08062;C13623;C19909;C19910;C19970	M+H;M+K;M+H+HCOOH;M+H;M+H;M+CH3CN+H;M+3Na-2H;M-2H+3Na;M+CH3CN+H;M+H+HCOOH;M+CH3CN+H;M+Na+HCOOH;M+CH3CN+H;M+K;M+K;M+H	8.39986249999924;5.34684249998918;5.05649250001738;8.39986249999924;8.39986249999924;19.6835724999289;3.73228749992904;3.73228749992904;10.9788299999991;24.01;5.3341349999414;4.9606675000291;19.0874324999868;5.34684249998918;5.34684249998918;8.39986249999924	29.52;21.2191975416014;28.59;28.76;27.8505697688002;7.04988261796735;29.39;29.39;28.63;23.347501041345;5.74463581217901;29.29;28.95;20.8364889902894;20.8364889902894;29.88
M348T759	348.069	759.256	Positive	C00020;C00270;C00357;C00362;C01294;C01367;C02355;C02494;C02494;C04524;C06673;C08062;C13623;C15532;C19909;C19910;C19970	M+H;M+K;M+H+HCOOH;M+H;M+H+HCOOH;M+H;M+CH3CN+H;M+3Na-2H;M-2H+3Na;M+CH3CN+H;M+CH3CN+H;M+Na+HCOOH;M+CH3CN+H;M+K+HCOOH;M+K;M+K;M+H	4.6748625000248;1.62184250001474;1.33149250004294;4.6748625000248;24.66;4.6748625000248;23.4085724999034;7.45728749990349;7.45728749990349;7.25383000002466;9.05913499991584;1.23566750005466;22.8124324999612;24.46;1.62184250001474;1.62184250001474;4.6748625000248	4.85299167149134;10.0562416652171;9.7323080288569;8.59253480499093;8.28633898458964;0.792260065207459;29.8506776039665;29.63;29.63;29.01;29.55;29.12;29.26;29.72;10.5908828912034;10.5908828912034;6.55117085749814
M351T508	350.995	507.576	Positive	C00295;C00774;C00774;C02355;C02355;C03030;C03894;C04115;C06586;C06673;C06673;C09320;C09320;C12124;C12124;C12128;C12128;C13623;C13623;C16415;C16415	2M+K;M+2K-H;M-H+2K;M+2Na-H;M-H+2Na;2M+K;2M+K;M+K+HCOOH;M+K+HCOOH;M+2Na-H;M-H+2Na;M+2K-H;M-H+2K;M+2K-H;M-H+2K;M+2K-H;M-H+2K;M+2Na-H;M-H+2Na;M+2K-H;M-H+2K	8.22682000006125;22.7085125000315;22.7085125000315;5.95698500006847;5.95698500006847;8.22682000006125;16.495825000078;4.88345000007939;22.858387500122;20.306422500056;20.306422500056;22.7085125000315;22.7085125000315;22.7085125000315;22.7085125000315;22.7085125000315;22.7085125000315;6.5531250000106;6.5531250000106;22.7085125000315;22.7085125000315	26.5573574292382;28.57;28.57;13.1925364626543;13.1925364626543;25.0634401730156;29.47;29.37;29.58;11.9735475286758;11.9735475286758;29.01;29.01;29.18;29.18;29.01;29.01;28.77;28.77;29.4;29.4
M351T389	351.076	388.893	Positive	C00166;C00811;C01617;C01625;C01677;C01677;C01772;C02700;C02763;C03156;C03503;C03506;C03680;C03817;C05568;C05838;C05855;C05905;C06738;C07114;C10945;C11535;C12377;C12401;C12621;C14090;C14099;C15605;C15666;C16188;C16189;C16519;C17218;C17219;C18131;C18131;C18249;C18255;C18629;C19689;C19689;C19717;C20235;C20502;C20504;C20574;C21323;C21323	2M+Na;2M+Na;M+H+HCOOH;M+K;M+3Na-2H;M-2H+3Na;2M+Na;M+Na+HCOOH;2M+Na;M+H-2H2O;M+H-2H2O;M+CH3CN+Na;2M+K;2M+K;2M+K;2M+Na;M+K;M+CH3CN+Na;2M+Na;2M+Na;2M+Na;M+K;M+H;M+H-H2O;2M+Na;2M+K;2M+K;M+Na+HCOOH;M+H-2H2O;M+Na;M+Na;M+Na;M+Na+HCOOH;M+Na+HCOOH;M+2K-H;M-H+2K;M+Na+HCOOH;M+Na+HCOOH;M+H-H2O;M+2Na-H;M-H+2Na;M+Na+HCOOH;M+Na;M+H-2H2O;M+H-2H2O;M+H-H2O;M+2Na-H;M-H+2Na	21.4901000001078;21.4901000001078;10.6320124999115;16.2639999999215;24.52;24.52;21.4901000001078;11.4332600000466;21.4901000001078;10.6320124999115;24.24;9.17230249996237;12.9206299999396;12.9206299999396;12.9206299999396;21.4901000001078;21.8762750000678;9.95007000000214;21.4901000001078;21.4901000001078;21.4901000001078;16.2639999999215;24.24;24.24;21.4901000001078;7.19305000004056;7.1930500000…	22.8473683212979;29.51;28.77;28.84;19.5948599660047;19.5948599660047;28.96;29.56;29.12;28.76;5.0498754127651;29.14;27.3451751806801;20.376846849182;20.376846849182;28.71;3.53326608475079;29.34;29.38;28.54;28.89;28.84;28.92;28.81;29.36;28.57;28.57;29.56;28.86;28.73;29.17;28.56;29.82;29.61;29.53;29.53;29.47;29.47;16.3155870657132;28.52;28.52;1.08286830761672;28.85;10.9764378713097;4.12896308338236;…
M356T284	356.118	284.44	Positive	C00270;C00284;C01479;C01479;C02046;C02046;C02700;C03686;C05856;C06173;C06173;C10516;C10860;C10860;C12402;C15599;C15605;C16418;C16753;C17218;C17219;C17377;C18249;C18255;C19717;C20264;C20706;C20994;C21374	M+H+HCOOH;M+CH3CN+Na;M+3Na-2H;M-2H+3Na;M+3Na-2H;M-2H+3Na;M+CH3COO+2H;M+NH4;M+H+HCOOH;M+2Na-H;M-H+2Na;M+CH3CN+H;M+3Na-2H;M-2H+3Na;M+NH4;M+NH4;M+CH3COO+2H;M+CH3CN+H;M+CH3CN+H;M+CH3COO+2H;M+CH3COO+2H;M+CH3CN+H;M+CH3COO+2H;M+CH3COO+2H;M+CH3COO+2H;M+Na+HCOOH;M+H+HCOOH;M+Na;M+H-2H2O	3.6892549999834;24.89;9.0918174998933;9.0918174998933;9.0918174998933;9.0918174998933;10.3893600000049;10.9939700000439;5.92360500007771;15.1099800000054;15.1099800000054;10.9939700000439;9.0918174998933;9.0918174998933;10.9939700000439;21.050810000105;10.3893600000049;10.9939700000439;10.9939700000439;9.26697500005957;9.26697500005957;23.54;20.4461999999239;20.4461999999239;10.3893600000049;1.01…	29.82;28.89;29.3;29.3;29.3;29.3;29.77;29.19;29.12;29.9;29.9;29.41;29.5;29.5;28.84;28.88;29.77;29.84;29.01;28.74;28.96;27.3977441230434;28.64;28.64;27.651078989384;23.7348658860832;29.67;29.37;29.05
M357T285	357.12	284.584	Positive	C01957;C02713;C03684;C04148;C04867;C04867;C05642;C06313;C08565;C09782;C11173;C11673;C16396;C16397;C17226;C17227;C17759;C20082;C20418;C20992;C20992;C21333;C21419	M+H-H2O;M+CH3CN+Na;M+CH3COO+2H;M+H+HCOOH;M+2K-H;M-H+2K;M+H+HCOOH;M+CH3COO+2H;M+H-H2O;M+H;M+H-2H2O;M+H-H2O;2M+Na;2M+Na;M+H+HCOOH;M+H+HCOOH;M+H;M+Na;M+Na;M+2K-H;M-H+2K;M+CH3COO+2H;M+Na	4.50648750003779;17.5587849999204;20.2202124999928;23.5769475000325;7.68658750004647;7.68658750004647;23.5769475000325;20.2202124999928;23.74;4.50648750003779;8.8937225000052;4.50648750003779;20.9021550000443;20.9021550000443;3.920612499968;3.920612499968;4.50648750003779;17.5587849999204;17.5587849999204;7.68658750004647;7.68658750004647;16.876842500011;24.73	28.68;28.97;22.6282652234995;25.4294735738805;29.63;29.63;19.202110065826;29.59;28.74;24.2689507581261;29.32;29.16;26.6970198782111;28.6328654728254;29.61;29.75;25.1227009086779;29.26;29.26;28.86;28.86;28.53;29.65
M358T555	358.133	554.544	Positive		NA	NA	NA
M360T727	360.149	727.235	Positive	C00089;C00185;C00208;C00243;C00252;C00897;C01083;C01121;C01235;C01518;C01711;C01725;C01728;C01742;C01971;C02048;C02964;C03717;C04219;C04875;C04875;C05340;C05400;C05402;C12650;C15548;C16609;C18068;C18678;C19773;C20236;C20861;C21336	M+NH4;M+NH4;M+NH4;M+NH4;M+NH4;M+NH4;M+NH4;M+NH4;M+NH4;M+NH4;M+NH4;M+NH4;M+NH4;M+NH4;M+NH4;M+NH4;M+NH4;M+H-2H2O;M+NH4;M+3Na-2H;M-2H+3Na;M+Na+HCOOH;M+NH4;M+NH4;M+H;M+NH4;M+CH3CN+Na;M+NH4;M+NH4;M+NH4;M+NH4;M+NH4;M+NH4	3.16460500002336;3.16460500002336;3.16460500002336;3.16460500002336;3.16460500002336;3.16460500002336;3.16460500002336;24.1544274999228;3.16460500002336;3.16460500002336;3.16460500002336;3.16460500002336;3.16460500002336;3.16460500002336;3.16460500002336;3.16460500002336;3.16460500002336;1.88159000003907;3.16460500002336;8.56716750007536;8.56716750007536;0.489812500035214;3.16460500002336;3.16460…	9.73819224385091;1.68787313297703;1.68787313297703;1.68787313297703;9.74043772496687;1.68787313297703;8.27663897735075;8.5110080542418;4.69861968884871;2.97580952408464;9.49663542910527;8.88598320643307;9.74043772496687;9.00462908628149;1.68787313297703;2.97580952408464;1.68787313297703;28.83;8.87514600948528;28.58;28.58;20.925424629714;9.74043772496687;9.74043772496687;29.78;5.172843364853;29.36…
M361T727	361.152	727.159	Positive	C01007;C01152;C01441;C02899;C03298;C06171;C06172;C06175;C10793;C11636;C17754;C20264	M+H-H2O;2M+Na;M+K;M+Na;2M+Na;M+CH3CN+Na;M+CH3CN+Na;M+CH3CN+Na;M+Na+HCOOH;M+H;M+H;M+CH3COO+2H	1.38776749992076;20.6775050000374;7.01975499993068;2.65091000002826;20.6775050000374;2.65091000002826;2.65091000002826;2.65091000002826;23.93;4.73113750004472;23.62;19.9955624999859	28.93;6.71331965589201;20.9698337052697;28.54;28.59;28.61;28.71;29.68;29.83;29.84;28.91;29.3
M362T281	362.075	280.744	Positive		NA	NA	NA
M362T727	362.153	727.353	Positive		NA	NA	NA
M363T549	363.09	548.503	Positive	C00370;C00831;C00942;C01093;C03415;C03492;C03944;C04314;C04390;C04425;C05230;C05403;C05515;C05731;C05832;C06050;C06194;C06205;C06358;C06654;C07025;C12373;C12418;C12419;C14177;C14877;C15767;C15770;C16609;C16609;C17232;C17238;C18261;C18262;C18273;C18274;C18281;C18631;C20410;C20410;C21015;C21410	M-2H+3K;M+K+HCOOH;M+NH4;M+Na;M+K+HCOOH;M+CH3CN+Na;M+Na;2M+K;M+K+HCOOH;M+H-2H2O;M+K;M+Na;2M+Na;M+Na;M+Na+HCOOH;2M+H;M+NH4;2M+K;2M+K;M+H-2H2O;M+NH4;M+H-H2O;M+H-2H2O;M+H-2H2O;M+H+HCOOH;M+Na;M+K+HCOOH;2M+H;M+3Na-2H;M-2H+3Na;M+K+HCOOH;M+H+HCOOH;M+Na+HCOOH;M+Na+HCOOH;M+Na+HCOOH;M+Na+HCOOH;M+H+HCOOH;M+H-2H2O;M+2K-H;M-H+2K;M+K+HCOOH;M+H+HCOOH	0.505650000093283;23.8118099998985;19.7025450000865;1.59832499988966;22.7555650000966;9.07619749995092;13.0848999999955;24.62;22.7555650000966;24.3;24.62;1.59832499988966;24.11;1.59832499988966;23.1417400000566;17.1235775000866;19.7025450000865;24.62;24.62;21.0166974999026;19.7025450000865;7.06673750002551;7.06673750002551;7.06673750002551;5.0375200000019;11.371270000069;22.7555650000966;17.12357…	29.04;29.3;5.50619848948427;16.8887930450071;26.0133082095367;28.97;28.78;29.31;20.3589386672535;1.71931753232472;28.89;21.748678100809;2.84775799847213;16.8576884778348;28.84;29.6;10.286123728443;29.31;29.4400000000001;29.34;29.37;28.66;29.84;29.06;28.98;6.7804269196337;26.0050438833282;29.74;28.68;28.68;29.46;3.44685616912748;28.99;29.7;28.96;29.63;29.47;29.06;29.79;29.79;20.3660843704496;16.78…
M368T549	368.095	548.943	Positive	C00239;C01735;C02750;C03431;C04621;C04622;C04639;C04883;C04883;C05175;C05175;C05203;C05203;C06457;C06457;C06517;C06517;C10722;C12270;C12397;C17757;C21125	M+CH3COO+2H;M+K+HCOOH;M+CH3CN+H;M+H-H2O;M+CH3COO+2H;M+CH3COO+2H;M+CH3CN+H;M+2K-H;M-H+2K;M+2Na-H;M-H+2Na;M+3Na-2H;M-2H+3Na;M+2Na-H;M-H+2Na;M+3Na-2H;M-2H+3Na;M+K;M+CH3CN+Na;M+CH3CN+Na;M+Na;M+H-H2O	23.6466475000441;13.2994575000112;7.01575500002605;18.7862250000137;24.4244149999417;24.4244149999417;23.6466475000441;19.2088299999682;19.2088299999682;19.7037949999412;19.7037949999412;24.86;24.86;2.4573025000052;2.4573025000052;24.86;24.86;13.2994575000112;24.26;13.6856324999712;7.69769750007754;20.415965000069	29.33;29.84;4.67530234872145;7.07942209028564;29.54;29.54;29.62;28.63;28.63;29.23;29.23;28.62;28.62;22.6439639623796;22.6439639623796;28.62;28.62;28.98;29.44;28.69;19.1191351495484;22.1548646583835
M370T800	370.17	799.684	Positive	C01513;C02134;C03002;C08357;C16138;C16138;C16662;C16662;C19691;C19691	M+CH3CN+Na;M+H;M+CH3COO+2H;M+NH4;M+Na+HCOOH;M+Na+HCOOH;M+2Na-H;M-H+2Na;M+2Na-H;M-H+2Na	23.0116525000312;10.280019999982;11.1033100000668;1.85291999997617;23.64;23.64;15.8239300000673;15.8239300000673;24.2510300000731;24.2510300000731	11.7274382762362;29.31;29.05;29.35;29.76;29.76;29.27;29.27;28.5;28.5
M371T800	371.172	799.684	Positive	C00280;C02453;C03037;C03343;C03622;C05189;C06094;C06542;C06542;C10722;C11853;C11857;C11858;C11860;C11905;C11924;C11940;C16658;C17622;C20320	M+K+HCOOH;M+Na+HCOOH;2M+K;M+H+HCOOH;2M+H;M+NH4;M+Na;M+2Na-H;M-H+2Na;M+CH3CN+H;M+K;M+K;M+Na;M+Na;M+K;2M+K;2M+K;2M+Na;2M+K;2M+K	24.7327499999983;24.17;24.7327499999983;4.41753750010321;8.98267249993978;24.87;24.17;3.05365250000023;3.05365250000023;24.87;24.7327499999983;24.7327499999983;24.17;24.17;24.7327499999983;24.7327499999983;24.7327499999983;10.4357000000732;24.7327499999983;24.7327499999983	29.25;29.35;29.84;29.85;29.62;29.7;29.52;29.21;29.21;29.83;29.79;29.08;28.57;28.75;29.2;29.6900000000001;29.46;23.7381420141222;29.39;29.4400000000001
M372T800	372.174	799.96	Positive	C05322;C11250;C11854;C11867;C11871;C16417;C16488;C16708;C16713;C18037	M+H;M+H;M+CH3CN+H;M+CH3CN+H;M+CH3CN+H;M+NH4;M+CH3CN+Na;M+H;M+H;M+CH3CN+H	18.4951549999823;18.4951549999823;18.4951549999823;18.4951549999823;18.4951549999823;18.4951549999823;2.4201524999512;18.4951549999823;18.4951549999823;18.4951549999823	28.86;29.15;28.68;29.82;29.51;29.1900000000001;14.8835256870318;29.66;29.32;29.48
M378T281	378.049	280.616	Positive	C01855;C01855;C04442;C05143;C05143;C05203;C05203;C05931;C06517;C06517;C06893;C16610;C16610;C16660;C20668;C21126;C21126	M+3Na-2H;M-2H+3Na;M+CH3COO+2H;M+3Na-2H;M-2H+3Na;M+2K-H;M-H+2K;M+K+HCOOH;M+2K-H;M-H+2K;M+CH3COO+2H;M+3Na-2H;M-2H+3Na;M-2H+3K;M+CH3COO+2H;M+3Na-2H;M-2H+3Na	12.6375924999422;12.6375924999422;18.0696374999911;12.6375924999422;12.6375924999422;4.74487999994722;4.74487999994722;13.0801825000049;4.74487999994722;4.74487999994722;18.0696374999911;0.811580000004142;0.811580000004142;15.57033250009;18.0696374999911;24.65;24.65	27.1504640237392;27.1504640237392;28.7;27.1504640237392;27.1504640237392;29.46;29.46;29.19;29.46;29.46;28.62;29.11;29.11;28.9;28.82;29.84;29.84
M387T767	387.185	767.378	Positive	C00062;C00792;C01743;C02010;C02134;C02385;C02537;C02952;C04742;C04742;C04805;C04805;C05475;C05478;C05487;C06070;C06095;C06213;C06528;C11379;C11635;C11859;C14748;C14748;C14749;C14749;C14768;C14768;C14769;C14769;C14770;C14770;C14771;C14771;C14778;C14778;C15685;C16735;C19564;C20271;C20350;C20910	2M+K;2M+K;M+CH3CN+Na;M+H-2H2O;M+NH4;2M+K;M+Na+HCOOH;2M+Na;M+3Na-2H;M-2H+3Na;M+3Na-2H;M-2H+3Na;M+K;M+K;M+K;2M+Na;M+Na;2M+K;M+H+HCOOH;M+H+HCOOH;M+H+HCOOH;M+Na;M+3Na-2H;M-2H+3Na;M+3Na-2H;M-2H+3Na;M+3Na-2H;M-2H+3Na;M+3Na-2H;M-2H+3Na;M+3Na-2H;M-2H+3Na;M+3Na-2H;M-2H+3Na;M+3Na-2H;M-2H+3Na;M+K;M+H+HCOOH;2M+H;2M+Na;M+CH3CN+Na;M+CH3CN+Na	6.27229000002671;6.27229000002671;2.54274499994267;11.9042775000366;18.6177474999738;6.27229000002671;15.4838500000665;15.4838500000665;10.6200999999828;10.6200999999828;10.6200999999828;10.6200999999828;23.042600000025;23.042600000025;23.042600000025;15.4838500000665;15.4838500000665;24.83;18.6177474999738;18.6177474999738;18.6177474999738;15.4838500000665;10.6200999999828;10.6200999999828;10.62…	18.413221400731;13.3299644649212;16.7317510556627;13.5673243997005;29.14;13.3299644649212;29.27;29.6;29.74;29.74;29.74;29.74;28.93;28.93;29.08;29.9;29.03;29.75;29.7;29.7;28.92;29.46;28.85;28.85;29.19;29.19;29.67;29.67;28.5599999999999;28.5599999999999;28.5599999999999;28.5599999999999;29.67;29.67;29.74;29.74;28.73;28.98;29.55;28.99;16.746239589476;16.9353735660215
M388T765	388.178	764.841	Positive	C01699;C02106;C03860;C07572;C09190;C11855;C11856;C11869;C13625;C17582;C20279;C20353;C21183	M+CH3CN+H;M+CH3COO+2H;M+H-2H2O;M+CH3CN+Na;M+CH3CN+H;M+CH3CN+H;M+CH3CN+H;M+CH3CN+H;M+CH3COO+2H;M+Na;M+Na+HCOOH;M+CH3CN+Na;M+NH4	5.24327000007929;5.24327000007929;11.9567400000165;4.99598999994078;5.24327000007929;5.24327000007929;5.24327000007929;5.24327000007929;24.35;21.3182724999683;21.3182724999683;21.3182724999683;5.24327000007929	29.18;29.42;15.1651629133364;28.83;29.88;29.2;28.5;29.85;28.87;17.1673617178649;10.5693774753917;17.5808213140572;29.87
M399T629	399.197	628.949	Positive	C00410;C02151;C03423;C04518;C04518;C05138;C05138;C05485;C05485;C06114;C06176;C06390;C06390;C10157;C15546;C16443;C16505;C16712;C18038;C18038;C18040;C18040;C18325;C20406	M+K+HCOOH;M+H+HCOOH;M+NH4;M+3Na-2H;M-2H+3Na;M+3Na-2H;M-2H+3Na;M+3Na-2H;M-2H+3Na;2M+H;M+CH3CN+Na;M+3Na-2H;M-2H+3Na;M+CH3CN+Na;M+NH4;M+NH4;M+Na+HCOOH;M+CH3CN+H;M+3Na-2H;M-2H+3Na;M+3Na-2H;M-2H+3Na;M+H+HCOOH;M+K	7.13239999996063;11.5572525000118;6.46934249999731;19.5549000000028;19.5549000000028;19.5549000000028;19.5549000000028;19.5549000000028;19.5549000000028;6.46934249999731;17.5754149999818;19.5549000000028;19.5549000000028;20.5648600000075;6.46934249999731;6.46934249999731;7.16464999996447;11.5572525000118;19.5549000000028;19.5549000000028;19.5549000000028;19.5549000000028;21.6140924999308;7.132399…	28.96;29.54;28.69;29.9;29.9;28.7;28.7;28.9400000000001;28.9400000000001;6.12457976894983;28.84;29.65;29.65;29.48;28.69;29.47;28.56;28.61;28.9400000000001;28.9400000000001;28.6799999999999;28.6799999999999;29.49;28.52
M400T629	400.199	628.996	Positive		NA	NA	NA
M401T275	401.343	275.35	Positive	C01561;C05445;C05446;C05453;C05455;C05458;C05499;C05501;C06341;C15518;C15520;C20143;C21303	M+H;M+H-H2O;M+H-2H2O;M+H-H2O;M+H;M+H-H2O;M+H-H2O;M+H-H2O;M+H-H2O;M+H-H2O;M+H-H2O;M+H;M+H	2.47710209585111;2.47710209585111;2.47710209585111;2.47710209585111;2.47710209585111;2.47710209585111;2.47710209585111;2.47710209585111;2.47710209585111;2.47710209585111;2.47710209585111;2.47710209585111;2.47710209585111	29.72;28.61;28.52;28.65;28.83;28.65;29.75;29.07;29.48;29.89;29.47;28.75;28.75
M402T306	402.346	305.892	Positive		NA	NA	NA
M404T643_2	404.15	642.774	Positive	C01175;C02919;C03423;C03712;C04698;C07475;C07475;C15509;C15510;C15546;C16416;C16443;C17582;C18023;C19843;C20279	M+NH4;M+NH4;M+Na;M+CH3CN+Na;M+CH3CN+Na;M+3Na-2H;M-2H+3Na;M+CH3CN+Na;M+CH3CN+Na;M+Na;M+CH3CN+Na;M+Na;M+K;M+CH3CN+Na;M+Na+HCOOH;M+K+HCOOH	13.2157294341595;13.2157294341595;10.5684680722117;20.5217221824149;7.25949104401063;18.5626416255705;18.5626416255705;7.27294810737655;7.27294810737655;10.5684680722117;7.27294810737655;10.5684680722117;16.8445332483498;7.27294810737655;24.46;16.8445332483498	29.12;29.58;29.28;29.71;28.88;28.53;28.53;29.34;29.34;29.28;28.67;29.38;28.5;28.9;23.0839813303343;24.8422658546029
M407T424	407.236	424.31	Positive		NA	NA	NA
M425T301	425.022	300.936	Positive	C00363;C01897;C01897;C12368;C12368;C16608;C17947;C20507;C20507;C20959;C20960;C21372	M+Na;M+2K-H;M-H+2K;M+2Na-H;M-H+2Na;M-2H+3K;2M+H;M+3Na-2H;M-2H+3Na;2M+H;2M+H;2M+H	22.4906360990524;19.6147031808871;19.6147031808871;6.27686713260646;6.27686713260646;3.18487951384066;6.45723185938031;0.613049867604719;0.613049867604719;6.45723185938031;6.45723185938031;6.45723185938031	29.16;29.6;29.6;10.5952219887697;10.5952219887697;29.39;29.9;19.5822303601291;19.5822303601291;28.5;29.59;29.53
M429T689	429.126	688.835	Positive	C01300;C01433;C02034;C02034;C05376;C07722;C10538;C11862;C11862;C12425;C14220;C14828;C14829;C15501;C16195;C16262;C16422;C18167;C18167;C19620;C20456;C20456;C20702;C21147	2M+K;M+K;M+3Na-2H;M-2H+3Na;M+H-H2O;2M+H;M+H-H2O;M+3Na-2H;M-2H+3Na;M+H;2M+H;M-2H+3K;M-2H+3K;M+H+HCOOH;M+H-H2O;2M+H;M+H-2H2O;M+3Na-2H;M-2H+3Na;M-2H+3K;M+3Na-2H;M-2H+3Na;M-2H+3K;M+Na	24.5934797620933;21.4519697833435;2.52074800507297;2.52074800507297;16.2020375955634;19.349477338904;16.2020375955634;2.52074800507297;2.52074800507297;16.2020375955634;19.349477338904;10.0861019757673;10.0861019757673;23.6616758991156;16.2020375955634;19.349477338904;16.2020375955634;2.52074800507297;2.52074800507297;10.0861019757673;2.52074800507297;2.52074800507297;10.0861019757673;16.85631802…	28.97;28.6;29.57;29.57;29.79;29.83;28.95;29.86;29.86;28.92;28.62;29.61;29.61;19.8688027664984;29.79;28.93;29.01;28.56;28.56;28.64;28.56;28.56;29.3099999999999;29.63
M429T444	429.268	444.005	Positive		NA	NA	NA
M431T729	431.117	728.529	Positive	C01233;C01699;C01953;C02273;C03579;C03579;C03681;C04042;C05479;C05993;C06241;C06580;C11691;C11691;C11783;C11783;C11809;C11809;C12205;C12208;C16507;C16507;C20431;C21184;C21184	2M+H;M+K+HCOOH;M-2H+3K;M+CH3COO+2H;M+3Na-2H;M-2H+3Na;M-2H+3K;M-2H+3K;M-2H+3K;M+CH3CN+H;M+CH3CN+H;2M+K;M+2K-H;M-H+2K;M+2K-H;M-H+2K;M+2K-H;M-H+2K;2M+K;M+H+HCOOH;M+3Na-2H;M-2H+3Na;M+K+HCOOH;M+2Na-H;M-H+2Na	6.94373251292649;13.3485861699009;2.03539327119065;24.69;24.8749114487145;24.8749114487145;2.03539327119065;2.03539327119065;2.03539327119065;19.8471091433753;22.9492984265895;13.3485861699009;6.14090800600661;6.14090800600661;6.14090800600661;6.14090800600661;6.14090800600661;6.14090800600661;13.3485861699009;5.50048888474868;5.01823461136902;5.01823461136902;13.3485861699009;19.2908735536941;19…	20.4530454691237;29.83;29.29;3.7140302456511;28.53;28.53;28.99;29.59;28.99;24.7944955433437;18.5690678949338;29.25;29.61;29.61;29.4;29.4;28.55;28.55;28.98;29.15;9.09981098704727;9.09981098704727;29.41;28.89;28.89
M432T729	432.12	728.543	Positive		NA	NA	NA
M433T728	433.12	728.495	Positive	C00248;C00859;C01460;C01714;C01852;C01852;C02954;C02997;C03944;C04608;C04640;C05403;C05480;C05731;C09126;C11825;C12407;C12471;C13712;C14877;C15484;C16408;C16911;C18041;C18778;C19934;C20201	2M+Na;M+K+HCOOH;M+H;M+H;M+2Na-H;M-H+2Na;2M+H;2M+K;M+H+HCOOH;M+H;M+CH3COO+2H;M+H+HCOOH;M-2H+3K;M+H+HCOOH;M+H;M-2H+3K;M+H-2H2O;M+NH4;M-2H+3K;M+H+HCOOH;M-2H+3K;M+H-H2O;M+H;M-2H+3K;M+H-2H2O;M+K+HCOOH;M+K+HCOOH	23.6;15.0887797721312;14.9336499962078;14.9336499962078;24.17;24.17;3.71965559341764;8.88882598746572;14.9336499962078;14.9336499962078;23.5034971052656;1.37300493829448;24.78;1.37300493829448;14.9336499962078;24.78;20.2899148197289;7.62087091711903;24.78;13.3510135838936;24.78;14.9336499962078;14.9336499962078;24.78;20.2899148197289;15.0887797721312;15.0887797721312	29.04;29.78;28.76;29.38;29.46;29.46;29.09;29.82;28.72;29.18;16.7788531981004;3.92969356922013;28.6799999999999;10.4256739619961;28.6;28.6799999999999;29.68;28.52;28.6799999999999;29.29;28.6799999999999;29.66;28.55;28.59;28.87;29.27;29.27
M440T797	440.026	797.407	Positive	C05194;C05194;C11038;C16698;C16698;C19154;C19154;C19770;C19770;C21027;C21027	M+2K-H;M-H+2K;M+Na;M+3Na-2H;M-2H+3Na;M+2K-H;M-H+2K;M+3Na-2H;M-2H+3Na;M+3Na-2H;M-2H+3Na	9.25507254147618;9.25507254147618;5.88552295521642;11.0461795654786;11.0461795654786;0.113120526746536;0.113120526746536;11.0461795654786;11.0461795654786;11.0461795654786;11.0461795654786	29.41;29.41;13.1709266139372;7.51543148234412;7.51543148234412;29.05;29.05;7.51543148234412;7.51543148234412;7.15979930345356;7.15979930345356
M453T729	453.098	728.602	Positive	C00251;C00254;C00307;C00885;C01233;C04079;C04552;C05993;C06241;C12208;C16605;C16624;C20508;C20854;C21184;C21184	2M+H;2M+H;M+H-2H2O;2M+H;2M+Na;M+K+HCOOH;M+H+HCOOH;M+CH3CN+Na;M+CH3CN+Na;M+Na+HCOOH;2M+K;2M+K;M+H+HCOOH;M-2H+3K;M+3Na-2H;M-2H+3Na	11.1040793249594;11.1040793249594;9.36343615825316;11.1040793249594;7.16449599833056;8.26910458461446;11.1040793249594;18.326565617089;21.2782453177989;5.79127085063516;4.99953944771467;12.7571701801543;11.1040793249594;24.3;17.7973169348463;17.7973169348463	21.3269111175743;15.1980536230763;11.0538973326009;21.629075940072;20.465115094793;28.98;29.7;24.8070001906188;18.5609083597009;29.28;29.4400000000001;28.65;29.5;28.61;29.63;29.63
M454T729	454.101	728.521	Positive	C04641;C04703;C04713;C05175;C06457;C10517;C16430;C16441;C16661;C18347;C19864;C21219	M+CH3COO+2H;M+CH3COO+2H;M+K;M+K+HCOOH;M+K+HCOOH;M+CH3COO+2H;M+Na;M+Na;M-2H+3K;M+CH3COO+2H;M+CH3CN+Na;M+K	16.1798134926072;16.1798134926072;24.66;24.193029438816;4.67163030893252;16.1798134926072;19.7254250083368;19.7254250083368;13.4522268366081;21.3963707045191;13.5283572603176;24.42	14.3170213169342;14.2639916485061;11.51958694623;29.18;2.6618368941097;14.3170213169342;9.7193461712812;9.7193461712812;28.72;29;28.9299999999999;13.3388247693981
M462T717	462.178	716.958	Positive		NA	NA	NA
M469T344	469.309	344.418	Positive	C00599;C00695;C01164;C01802;C02253;C03594;C03594;C03990;C05418;C05418;C05451;C05451;C05500;C05500;C05502;C05502;C13550;C13550;C14151;C14151;C14153;C14153;C15519;C15519;C15610;C15610;C15882;C15882;C15992;C15992;C15992;C15992;C16253;C17658;C19624;C20526;C20527;C20586;C20692;C20695	M+K+HCOOH;M+CH3COO+2H;M+K+HCOOH;M+K+HCOOH;2M+H;M+3Na-2H;M-2H+3Na;M+H+HCOOH;M+3Na-2H;M-2H+3Na;M+3Na-2H;M-2H+3Na;M+3Na-2H;M-2H+3Na;M+3Na-2H;M-2H+3Na;M+3Na-2H;M-2H+3Na;M+3Na-2H;M-2H+3Na;M+2Na-H;M-H+2Na;M+3Na-2H;M-2H+3Na;M+3Na-2H;M-2H+3Na;M+3Na-2H;M-2H+3Na;M+3Na-2H;M-2H+3Na;M+3Na-2H;M-2H+3Na;M+K;M+H+HCOOH;M+Na+HCOOH;M+CH3CN+Na;M+CH3CN+Na;M+NH4;M+H+HCOOH;M+H+HCOOH	2.08199979792023;15.2327577626044;2.08199979792023;2.08199979792023;11.5755024608514;12.670054319754;12.670054319754;15.2327577626044;12.670054319754;12.670054319754;12.670054319754;12.670054319754;12.670054319754;12.670054319754;12.670054319754;12.670054319754;12.670054319754;12.670054319754;12.670054319754;12.670054319754;7.54057309661292;7.54057309661292;12.670054319754;12.670054319754;12.6700…	29.24;12.7759796994423;29.69;29.69;29.39;28.55;28.55;28.57;29.51;29.51;29.76;29.76;29.65;29.65;29.32;29.32;29.04;29.04;28.66;28.66;28.95;28.95;29.41;29.41;29.37;29.37;28.6;28.6;29.51;29.51;29.51;29.51;29.89;28.57;29.74;29.17;28.69;29.3;28.78;28.78
M483T367	483.325	366.714	Positive	C02483;C02483;C04840;C14152;C14152;C15789;C15789;C15795;C15795;C15797;C15797;C15883;C15883;C21084;C21084	M+3Na-2H;M-2H+3Na;M+K;M+3Na-2H;M-2H+3Na;M+3Na-2H;M-2H+3Na;M+3Na-2H;M-2H+3Na;M+3Na-2H;M-2H+3Na;M+3Na-2H;M-2H+3Na;M+2Na-H;M-H+2Na	12.9438919493666;12.9438919493666;2.66287181870825;12.9438919493666;12.9438919493666;12.9438919493666;12.9438919493666;12.9438919493666;12.9438919493666;12.9438919493666;12.9438919493666;12.9438919493666;12.9438919493666;7.96315717340035;7.96315717340035	29.54;29.54;29.51;29.54;29.54;29.15;29.15;29.43;29.43;29.82;29.82;28.54;28.54;29.6;29.6
M484T697	484.104	697.149	Positive		NA	NA	NA
M485T679	485.147	679.001	Positive	C01192;C01192;C02915;C03366;C05539;C05932;C11133;C11173;C19563;C19566;C19602;C20995;C21127;C21127;C21183	M+2K-H;M-H+2K;M+K+HCOOH;2M+H;2M+Na;2M+Na;M+K;M+H+HCOOH;2M+K;2M+K;2M+K;M+Na;M+2Na-H;M-H+2Na;M+Na+HCOOH	0.371990130090794;0.371990130090794;3.91754469026728;11.8075829741826;18.0522239507516;18.0522239507516;22.0041614074942;18.3560522761845;16.4691707104861;16.4691707104861;16.4691707104861;17.574628707704;19.4805222737207;19.4805222737207;9.76020719376953	1.57911457490894;1.57911457490894;28.59;23.9033775598631;1.7766153776235;2.32119597578882;29.53;29.34;28.52;29.6;28.6;20.02778553354;29.04;29.04;29.9
M486T679	486.151	678.506	Positive		NA	NA	NA
M489T637	489.191	636.542	Positive		NA	NA	NA
M493T846	493.114	845.727	Positive	C00826;C02162;C03725;C06433;C11870;C16698;C19770;C20333;C20641;C21027	2M+K;2M+H;M+H+HCOOH;M+CH3CN+H;M+K+HCOOH;M+CH3COO+2H;M+CH3COO+2H;M+Na+HCOOH;M+H;M+CH3COO+2H	17.7088144206476;0.502855861968047;24.3088401643124;20.1852446524255;5.07139140705336;12.0385223394907;12.0385223394907;23.66;10.7527833830096;12.0385223394907	23.5287771672474;28.64;1.94963870331722;29.07;29.21;1.91113731988447;1.91113731988447;18.5400071315159;3.10117255827718;13.6533694991348
M500T327	500.273	327.077	Positive		NA	NA	NA
M501T327	501.277	327.077	Positive		NA	NA	NA
M509T544	509.087	543.523	Positive		NA	NA	NA
M510T708	510.119	708.356	Positive	C00415;C00415;C02555;C03204;C06566;C12321;C12322;C19864;C20684;C21141;C21331	M+3Na-2H;M-2H+3Na;M+Na;M+K;M+CH3CN+Na;M+H-2H2O;M+H-2H2O;M+CH3COO+2H;M+CH3COO+2H;M-2H+3K;M-2H+3K	20.2416372040381;20.2416372040381;18.330771296811;10.5004792804281;15.2039668498543;23.59;23.59;3.72231141765525;15.9820519157467;4.32480679611157;4.32480679611157	12.0522256489717;12.0522256489717;28.8;8.60433688779262;5.17677544492445;3.2048402991096;3.2048402991096;29.47;11.4643868360376;29.01;28.77
M521T846	521.108	845.676	Positive		NA	NA	NA
M523T845	523.203	844.902	Positive		NA	NA	NA
M525T845_2	525.206	844.956	Positive	C00559;C01626;C05198;C14154;C14155;C18217;C18217;C18260;C20738;C21267;C21267	2M+Na;M+Na+HCOOH;2M+Na;M-2H+3K;M-2H+3K;M+2K-H;M-H+2K;2M+H;M-2H+3K;M+2Na-H;M-H+2Na	24.0360767756435;24.79;24.0360767756435;23.0717431798319;23.0717431798319;7.59908454271917;7.59908454271917;0.979681167837168;23.0717431798319;16.7244565423857;16.7244565423857	29.29;29.75;28.75;29.73;29.73;28.58;28.58;28.92;28.76;8.80746262751403;8.80746262751403
M535T452	535.263	451.549	Positive		NA	NA	NA
M540T564	540.101	563.608	Positive		NA	NA	NA
M543T867	543.131	866.941	Positive	C00492;C02079;C02079;C03661;C03848;C05404;C05512;C05904;C06219;C07492;C07496;C12139;C12410;C15586;C15616;C16408;C16601;C16602;C19798;C20872;C21102;C21334	M+K;M+2K-H;M-H+2K;M+K;M+K;M+K;2M+K;2M+H;M+K;2M+K;2M+K;M+CH3CN+Na;M+K;2M+K;2M+K;M+H+HCOOH;2M+K;2M+K;M-2H+3K;2M+K;2M+K;M+H	3.48459934667034;19.8288138944373;19.8288138944373;3.48459934667034;3.48459934667034;3.48459934667034;8.40912938939427;3.18137056129078;3.48459934667034;23.2217984096909;23.2217984096909;8.13457026065891;7.32920837649899;8.40912938939427;18.1432499796781;7.6323474553659;23.2217984096909;23.2217984096909;24.51;18.1432499796781;8.40912938939427;5.73303863771472	3.26627120259195;29.21;29.21;15.0556610016676;16.3265634180042;16.3004027863019;29.66;29.78;4.76088832741931;28.8200000000001;29.6799999999999;29.43;28.79;28.84;29.4;29.84;29.48;29.48;29.04;29.13;29.07;9.38270470334994
M545T867	545.13	867.151	Positive	C00509;C00927;C00927;C01263;C01592;C01941;C01941;C03476;C03567;C05926;C06561;C08578;C09614;C09751;C09826;C10509;C15567;C16232;C20270;C20270	2M+H;M+2Na-H;M-H+2Na;2M+H;2M+H;M+2Na-H;M-H+2Na;M+CH3COO+2H;2M+H;2M+K;2M+H;2M+H;2M+H;2M+H;2M+H;M+Na+HCOOH;2M+H;2M+H;M+2K-H;M-H+2K	23.98;6.80781458829321;6.80781458829321;23.98;23.98;6.80781458829321;6.80781458829321;2.89221705455484;23.98;7.03464996393393;23.98;23.98;23.98;23.98;23.98;4.84510852117601;23.98;23.98;10.9477245269235;10.9477245269235	29.53;26.991132700433;26.991132700433;28.95;28.65;26.991132700433;26.991132700433;28.72;29.6799999999999;29.67;28.5700000000001;29.37;28.74;29.71;28.78;29.12;29.53;29.53;28.97;28.97
M546T845	546.133	845.186	Positive		NA	NA	NA
M546T867	546.132	866.857	Positive		NA	NA	NA
M567T471	567.187	471.165	Positive	C00387;C04148;C04547;C05642;C05928;C07349;C16225;C17226;C17227;C18133	2M+H;2M+K;2M+Na;2M+K;M+H-2H2O;M+Na+HCOOH;2M+Na;2M+K;2M+K;2M+Na	7.86730347174271;1.72506458256018;22.5420867239009;1.72506458256018;14.9595786854903;1.99740978211295;22.5420867239009;24.12;24.12;22.5420867239009	3.40593355367983;23.4612058800409;28.68;28.77;29.22;29.21;28.86;19.0058056110455;19.2694604523933;29.07
M568T472	568.189	471.714	Positive	C00492;C03661;C03848;C04847;C05404;C06219;C07304;C07304;C07307;C07307;C08540;C08544;C11994;C12410;C16577;C21265	M+CH3CN+Na;M+CH3CN+Na;M+CH3CN+Na;M+Na;M+CH3CN+Na;M+CH3CN+Na;M+2Na-H;M-H+2Na;M+2Na-H;M-H+2Na;M+NH4;M+NH4;M-2H+3K;M+CH3CN+Na;M+H+HCOOH;M+Na+HCOOH	6.06842993721947;6.06842993721947;6.06842993721947;6.06842993721947;6.06842993721947;6.06842993721947;20.6424169319114;20.6424169319114;20.6424169319114;20.6424169319114;19.248821025018;19.248821025018;7.54963030743427;16.4055256289988;24.88;13.7019144434702	28.68;29.89;28.82;29.78;28.97;29.85;7.17511521847171;7.17511521847171;7.17511521847171;7.17511521847171;22.6418281392342;22.6418281392342;28.69;0.994721362317929;1.02324603221515;29.58
M575T685	575.226	685.015	Positive	C01593;C02916;C04590;C06350;C08532;C09332;C12426;C20509;C21146;C21146;C21252	M+Na+HCOOH;2M+H;M+K+HCOOH;2M+H;2M+H;M+H;M+NH4;M+H+HCOOH;M+2Na-H;M-H+2Na;M+H+HCOOH	24.22;23.2447053612611;22.2034332207453;23.2447053612611;23.2447053612611;7.94516511682168;3.2767073713036;24.79;21.8573855513179;21.8573855513179;24.79	12.0056432603216;28.84;2.40982533930771;28.84;29.12;9.33981667827092;20.0841769894725;26.3673846947093;29.26;29.26;26.5844035592474
M592T261	591.528	261.063	Positive		NA	NA	NA
M597T388	597.101	388.358	Positive	C01788;C03506;C03598;C03599;C05905;C16226;C17327;C19700;C19727;C19971;C20357;C20509;C21252	M+CH3CN+Na;2M+Na;M+CH3CN+Na;M+CH3CN+Na;2M+Na;2M+H;M+CH3CN+Na;M+CH3CN+H;2M+H;M+H-2H2O;M+H-2H2O;M-2H+3K;M-2H+3K	6.19076790676193;0.546379453295208;6.19076790676193;6.19076790676193;0.495678373594615;3.53589570765732;6.19076790676193;11.4057965237878;3.53589570765732;2.15914790533425;2.15914790533425;5.54304764658025;5.54304764658025	29.81;28.87;29.81;29.81;28.57;28.51;29.81;13.5746104540668;29.04;29.34;29.34;29.24;29.78
M606T685	606.221	684.808	Positive		NA	NA	NA
M610T275	610.431	274.69	Positive		NA	NA	NA
M682T801	682.237	800.63	Positive		NA	NA	NA
M683T801	683.24	801.265	Positive		NA	NA	NA
M697T790	697.246	789.572	Positive		NA	NA	NA
M702T726	702.263	726.303	Positive		NA	NA	NA
M705T930	705.181	929.961	Positive	C00882;C01613;C02013;C03989;C04861;C05191;C05791;C05794;C08242;C09332;C12381;C12381;C17248;C19562	M+NH4;M+K;M+K;M+K;M+K;2M+K;M-2H+3K;M-2H+3K;M+K;M+K+HCOOH;M+2Na-H;M-H+2Na;2M+Na;2M+H	3.40800917903359;6.68774323626362;6.68774323626362;6.68774323626362;6.68774323626362;24.0036471465182;7.17170883179003;7.17170883179003;6.68774323626362;10.4806001751234;5.27374589453974;5.27374589453974;3.22706814334732;24.69	29.84;0.317389878253489;9.75745771239579;11.7040563029351;11.7844503472315;29.04;28.96;28.76;11.3009290426821;23.0782314869871;28.89;28.89;29.79;29.4200000000001
M706T930	706.183	929.561	Positive		NA	NA	NA
M750T259	749.583	259.3	Positive		NA	NA	NA
M751T258	750.585	257.692	Positive		NA	NA	NA
M757T828	757.085	828.414	Positive		NA	NA	NA
M792T254	791.621	253.852	Positive		NA	NA	NA
M852T929	852.206	929.481	Positive		NA	NA	NA
M88T494	88.039	494.454	Negative	C00041;C00099;C00133;C00213;C00409;C00511;C00546;C01401;C01537;C02390;C03044;C03046;C06383;C06384;C15668;C20657;C21290	M-H;M-H;M-H;M-H;M-H+CH3CN;M-H+NH3;M-H+NH3;M-H;M-H;M-2H;M-2H;M-2H;M-H;M-2H;M+F;M-2H;M-2H	2.15868000001507;2.15868000001507;2.15868000001507;2.15868000001507;24.88;2.15868000001507;2.15868000001507;2.15868000001507;2.15868000001507;24.7;24.23;24.23;24.2;24.7;23.68;24.23;24.23	19.658194651614;16.5613926164694;18.8298352878695;16.7291466680139;29.29;27.3811018003909;29.4620653165332;18.8298352878695;18.121669232379;5.54204264047597;28.88;28.88;9.41106363650455;3.25462164068112;29.5;28.88;27.9163766614119
M88T727	88.0391	726.71	Negative	C00041;C00099;C00133;C00213;C00409;C00511;C00546;C01401;C01537;C02390;C03044;C03046;C06383;C06384;C15668;C20657;C21290	M-H;M-H;M-H;M-H;M-H+CH3CN;M-H+NH3;M-H+NH3;M-H;M-H;M-2H;M-2H;M-2H;M-H;M-2H;M+F;M-2H;M-2H	1.98367999999505;1.98367999999505;1.98367999999505;1.98367999999505;23.74;1.98367999999505;1.98367999999505;1.98367999999505;1.98367999999505;24.75;24.15;24.15;24.31;24.75;24.73;24.15;24.15	18.080050305636;22.6314857446432;19.2975075798154;22.3849340675997;29.52;29.76;29.86;19.2975075798154;29.44;28.51;29.2;29.2;28.88;29.78;29.87;29.2;29.5
M88T631	88.04	631.215	Negative	C00041;C00099;C00133;C00213;C00409;C00511;C00546;C01401;C01537;C02390;C03044;C03046;C06383;C06384;C15668;C20657;C21290	M-H;M-H;M-H;M-H;M-H+CH3CN;M-H+NH3;M-H+NH3;M-H;M-H;M-2H;M-2H;M-2H;M-H;M-2H;M+F;M-2H;M-2H	0.416319999985149;0.416319999985149;0.416319999985149;0.416319999985149;23.56;0.416319999985149;0.416319999985149;0.416319999985149;0.416319999985149;23.62;24.08;24.08;23.53;23.62;24.66;24.08;24.08	2.56345886994302;6.5168020489096;3.62093325907996;6.30264908469326;29.19;29.34;29.59;3.62093325907996;28.78;28.69;28.52;28.52;15.6448328301836;23.5040784954481;29.46;28.52;29.73
M89T222	89.0138	222.244	Negative	C00184;C00186;C00256;C00472;C00481;C00577;C00804;C01013;C01589;C02351;C02426;C06145	M-H;M-H;M-H;M-H-H2O;M-2H+Na;M-H;M+F;M-H;M-2H+Na;M-H-H2O;M-H;M-2H+Na	24.78;24.78;24.78;24.51;5.66056499998524;24.78;24.8686249999963;24.78;5.66056499998524;24.51;24.78;23.93	29.9;28.84;28.84;29.69;29.57;29.49;29.76;29.25;28.68;29.02;29.49;29.58
M89T558	89.0235	557.837	Negative	C00184;C00186;C00256;C00481;C00488;C00556;C00577;C01013;C01403;C01467;C01468;C01542;C01589;C02390;C02426;C03485;C06146;C06384;C15809;C16521;C20701	M-H;M-H;M-H;M-2H+Na;2M-H;M-H-H2O;M-H;M-H;M-H-H2O;M-H-H2O;M-H-H2O;M-H-H2O;M-2H+Na;M-H;M-H;M-H-H2O;M+F;M-H;M-H+NH3;M-2H+Na;M+F	0.997662499990781;0.997662499990781;0.997662499990781;23.78;24.6;24.06;0.997662499990781;0.997662499990781;24.06;24.06;24.06;24.06;23.78;24.6;0.997662499990781;24.06;24.24;24.6;24.6;24.32;24.24	4.57688333211667;26.3077361573696;26.3077361573696;29.2;27.7262960153789;28.51;11.5093775689156;24.5665688599488;28.74;29.8;29.8;29.8;28.58;19.0711444733259;11.5093775689156;28.51;29.83;9.14686352044515;29.24;28.71;29.8200000000001
M89T544	89.0235	543.895	Negative	C00184;C00186;C00256;C00481;C00488;C00556;C00577;C01013;C01403;C01467;C01468;C01542;C01589;C02390;C02426;C03485;C06146;C06384;C15809;C16521;C20701	M-H;M-H;M-H;M-2H+Na;2M-H;M-H-H2O;M-H;M-H;M-H-H2O;M-H-H2O;M-H-H2O;M-H-H2O;M-2H+Na;M-H;M-H;M-H-H2O;M+F;M-H;M-H+NH3;M-2H+Na;M+F	0.922662500002502;0.922662500002502;0.922662500002502;24.89;24.09;24.38;0.922662500002502;0.922662500002502;24.38;24.38;24.38;24.38;24.89;24.09;0.922662500002502;24.38;23.99;24.09;24.09;23.9;23.99	1.96328845445142;23.1510418506364;23.1510418506364;28.54;24.5341489330377;28.75;8.7225251715249;21.4533899629764;29.89;29.57;29.57;29.57;28.98;16.0953077170812;8.7225251715249;28.75;29.79;6.41905528672382;28.8022652735339;29.86;29.63
M89T282	89.0249	281.854	Negative	C00184;C00186;C00256;C00481;C00488;C00556;C00577;C01013;C01403;C01467;C01468;C01542;C01589;C02390;C02426;C03485;C06146;C06384;C15809;C16521;C20701	M-H;M-H;M-H;M-2H+Na;2M-H;M-H-H2O;M-H;M-H;M-H-H2O;M-H-H2O;M-H-H2O;M-H-H2O;M-2H+Na;M-H;M-H;M-H-H2O;M+F;M-H;M-H+NH3;M-2H+Na;M+F	2.62733749998745;2.62733749998745;2.62733749998745;23.93;24.4;24.21;2.62733749998745;2.62733749998745;24.21;24.21;24.21;24.21;23.93;24.4;2.62733749998745;24.21;23.92;24.4;24.4;24.59;23.92	29.09;28.59;28.59;29.58;29.11;29.28;29.87;28.79;29.62;28.52;28.52;28.52;28.72;29.78;29.87;29.28;20.7342349563109;29.84;29.76;28.93;28.98
M101T727	101.023	726.89	Negative	C00109;C00164;C00232;C00349;C00396;C00601;C01563;C02022;C02045;C02083;C02193;C02718;C05627;C06002;C06555;C06758;C07113;C07209;C07214;C08057;C08276;C09814;C11822;C20249;C20782;C20891;C21030	M-H;M-H;M-H;M-H;M-2H+Na;M-H-H2O;M-H+CH3CN;M-H-H2O;M-H-H2O;M-H-H2O;M-2H;M-H;M-H-H2O;M-H;M-2H;M-H-H2O;M-H-H2O;M-H-H2O;M-H-H2O;M-H;M-H-H2O;M-2H;M-2H;M-2H;M-H-H2O;M-H+NH3;M-H	1.79766249999602;1.79766249999602;1.79766249999602;1.79766249999602;23.63;23.82;24.29;1.79766249999602;1.79766249999602;23.82;24.61;24.29;23.82;1.79766249999602;1.55907250000809;23.82;23.82;23.82;23.82;24.29;24.27;8.49776749998199;24.61;24.61;23.82;24.29;1.79766249999602	29.78;29.15;29.18;28.7;28.55;29.71;28.53;28.83;28.83;28.96;29.42;11.4300540019322;29.13;28.7;28.67;29.28;28.51;29.28;29.28;29.82;29.43;29.73;14.5441449039402;29.44;28.96;29.11;28.7
M101T558	101.023	557.98	Negative	C00109;C00164;C00232;C00349;C00396;C00601;C01563;C02022;C02045;C02083;C02193;C02718;C05627;C06002;C06555;C06758;C07113;C07209;C07214;C08057;C08276;C09814;C11822;C20249;C20782;C20891;C21030	M-H;M-H;M-H;M-H;M-2H+Na;M-H-H2O;M-H+CH3CN;M-H-H2O;M-H-H2O;M-H-H2O;M-2H;M-H;M-H-H2O;M-H;M-2H;M-H-H2O;M-H-H2O;M-H-H2O;M-H-H2O;M-H;M-H-H2O;M-2H;M-2H;M-2H;M-H-H2O;M-H+NH3;M-H	1.72266250000774;1.72266250000774;1.72266250000774;1.72266250000774;23.6;23.86;23.52;1.72266250000774;1.72266250000774;23.86;24.12;23.52;23.86;1.72266250000774;1.63407249999636;23.86;23.86;23.86;23.86;23.52;24.02;8.42276749999371;24.12;24.12;23.86;23.52;1.72266250000774	29.49;29.88;29.2;29.23;29.7;28.88;16.4462518886151;2.11918819875683;2.11918819875683;29.01;25.2468382681683;29.16;29.39;29.23;9.44046927244743;29.53;28.86;29.53;29.53;2.74682679541785;29.3;29.33;12.0729436228695;25.9514812989431;29.01;29.84;29.23
M101T677	101.023	676.829	Negative	C00109;C00164;C00232;C00349;C00396;C00601;C01563;C02022;C02045;C02083;C02193;C02718;C05627;C06002;C06555;C06758;C07113;C07209;C07214;C08057;C08276;C09814;C11822;C20249;C20782;C20891;C21030	M-H;M-H;M-H;M-H;M-2H+Na;M-H-H2O;M-H+CH3CN;M-H-H2O;M-H-H2O;M-H-H2O;M-2H;M-H;M-H-H2O;M-H;M-2H;M-H-H2O;M-H-H2O;M-H-H2O;M-H-H2O;M-H;M-H-H2O;M-2H;M-2H;M-2H;M-H-H2O;M-H+NH3;M-H	1.74766250001568;1.74766250001568;1.74766250001568;1.74766250001568;23.53;23.69;24.17;1.74766250001568;1.74766250001568;23.69;24.44;24.17;23.69;1.74766250001568;1.60907249998843;23.69;23.69;23.69;23.69;24.17;24.15;8.44776750000165;24.44;24.44;23.69;24.17;1.74766250001568	28.7;29.72;28.53;29.18;28.51;28.75;29.75;23.8704398533574;23.8704398533574;28.98;28.83;17.5299333531994;29.61;29.18;28.68;28.52;28.9299999999999;28.52;28.52;24.6317646387252;29.81;28.94;6.65540277550598;29.66;28.98;29.37;29.18
M102T515	102.018	515.351	Negative	C00097;C00736;C00793;C00989;C01010;C01089;C01188;C01353;C01991;C02193;C03197;C03392;C05984;C06001;C06555;C06793;C09814;C09815;C11822;C15488;C16933;C19907;C20249;C21297	M-H-H2O;M-H-H2O;M-H-H2O;M-2H;M-2H;M-2H;M-2H;M-H+CH3CN;M-2H;M-H;M-2H;M-H-H2O;M-2H;M-2H;M-H;M-H+CH3CN;M-H;M-H-H2O;M-H;M-H+CH3CN;M-2H+Na;M+Cl;M-H;M-2H	24.11;24.11;24.11;24.05;24.58;24.05;24.05;1.62008000000213;24.05;1.62008000000213;24.05;11.3361499999698;24.05;24.05;24.37;18.54525749998;24.71;24.71;1.62008000000213;24.61;24.14;18.54525749998;1.62008000000213;24.05	10.5841384136415;10.5841384136415;10.5841384136415;16.7548098358588;5.63175888360489;26.1407360629736;5.54592020306087;28.5064205985878;16.7548098358588;15.6780184324163;21.1978460552027;28.59;22.032367967902;5.54592020306087;1.07925115557981;29.04;29.54;28.76;18.7905436261472;28.98;28.64;29;16.3288269528495;20.8226038463822
M102T556	102.02	555.722	Negative	C00580;C00989;C01010;C01089;C01188;C01353;C01991;C02193;C03197;C03392;C05984;C06001;C06555;C06793;C09814;C09815;C11822;C15488;C16933;C19907;C20249;C21297	M-H+CH3CN;M-2H;M-2H;M-2H;M-2H;M-H+CH3CN;M-2H;M-H;M-2H;M-H-H2O;M-2H;M-2H;M-H;M-H+CH3CN;M-H;M-H-H2O;M-H;M-H+CH3CN;M-2H+Na;M+Cl;M-H;M-2H	24.53;24.49;24.67;24.49;24.49;2.37992000002407;24.49;2.37992000002407;24.49;15.336149999996;24.49;24.49;24.26;22.5452575000062;23.62;23.62;2.37992000002407;24.19;24.88;22.5452575000062;2.37992000002407;24.49	29.45;25.9011419055635;13.9067339806882;29.37;13.8141708741631;22.9057603861612;25.9011419055635;24.7399968745529;28.77;29.43;28.72;13.8141708741631;8.99759214492102;28.52;28.75;29.62;12.4287615613253;29.55;29.7;28.68;25.4417883981707;29.14
M104T692	104.034	691.822	Negative	C00022;C00065;C00193;C00222;C00261;C00716;C00740;C02659;C05239;C06181;C15668;C18248;C20808	M-H+NH3;M-H;M-2H;M-H+NH3;M-2H;M-H;M-H;M+F;M-2H+Na;M-2H+Na;M+Cl;M-H+CH3CN;M-2H+Na	1.94525499999543;1.94525499999543;19.4380750000178;1.94525499999543;19.4380750000178;1.94525499999543;1.94525499999543;24.13;24.78;23.66;18.2200825000223;18.2200825000223;23.66	29.22;2.4802319139418;28.89;28.8;28.89;3.33203955722686;3.33203955722686;28.61;29.55;29.7;29.67;29.61;28.77
M110T259	110.071	258.501	Negative	C00146;C00388;C00408;C02647;C02724;C05670;C05714;C05936;C06057;C06146;C15584;C19778;C19782;C20701;C21369;C21390	M-H+NH3;M-H;M-H-H2O;M-H-H2O;M-H+NH3;M-H+CH3CN;M-H+CH3CN;M-H-H2O;M+F;M-H+CH3CN;M-H+NH3;M-H-H2O;M-H-H2O;M-H+CH3CN;M-2H+Na;M+Cl+NH3	24.02;2.38071500000103;24.02;2.38071500000103;24.26;2.38071500000103;2.38071500000103;24.02;22.8455075000156;24.02;24.02;2.38071500000103;2.38071500000103;24.02;24.51;6.95544250000069	28.65;28.53;28.84;28.56;28.5;29.83;29.47;28.0709882340174;29.77;27.3017962152084;28.65;29.51;29.51;29.72;29.68;28.7
M110T577	110.071	577.089	Negative	C00146;C00388;C00408;C02647;C02724;C05670;C05714;C05936;C06057;C06146;C15584;C19778;C19782;C20701;C21369;C21390	M-H+NH3;M-H;M-H-H2O;M-H-H2O;M-H+NH3;M-H+CH3CN;M-H+CH3CN;M-H-H2O;M+F;M-H+CH3CN;M-H+NH3;M-H-H2O;M-H-H2O;M-H+CH3CN;M-2H+Na;M+Cl+NH3	23.75;1.63071500001166;23.75;1.63071500001166;24.63;1.63071500001166;1.63071500001166;23.75;23.5955075000049;23.75;23.75;1.63071500001166;1.63071500001166;23.75;24.24;6.20544250001132	28.51;11.1840100468174;29.77;9.97828711660707;29.74;5.89237041846212;10.0666374548706;28.85;4.91246196191754;29.23;28.51;13.776770335033;13.776770335033;29.53;28.84;29.6
M113T544	113.023	543.837	Negative	C00116;C00146;C00152;C00429;C00489;C00596;C00900;C00903;C01043;C01407;C01455;C01504;C01563;C01596;C02037;C02512;C02565;C02642;C02674;C02777;C03589;C04106;C04181;C06010;C07091;C07272;C07727;C11142;C11838;C15584;C15809;C16592;C16630;C21187	M-2H+Na;M+F;M-H-H2O;M-H;M-H-H2O;M-H;M-H-H2O;M-H-H2O;M-H-H2O;M+Cl;M-2H+Na;M-H-H2O;M+Cl+NH3;M-2H;M-H-H2O;M-H;M-H;M-H-H2O;M-H-H2O;M-H;M-H-H2O;M-H-H2O;M-H-H2O;M-H-H2O;M-H;M-H+NH3;M-H-H2O;M+F;M-H-H2O;M+F;M-H+CH3CN;M-H-H2O;M-H-H2O;M-H	4.32050000000572;24.47;24.32;24.32;1.69766249999981;1.69766249999981;1.69766249999981;24.55;24.32;18.4676749999824;24.26;24.55;24.18;24.77;24.32;24.32;24.32;24.32;1.69766249999981;24.32;1.69766249999981;1.69766249999981;1.69766249999981;1.69766249999981;1.69766249999981;24.32;24.55;24.45;1.69766249999981;24.47;24.32;24.55;20.1851899999994;1.69766249999981	1.61962729653609;28.73;19.3813928666726;24.2929462678245;24.2777777777778;29.7;17.8781912568597;28.84;3.81137842111407;29.01;29.01;28.78;13.4947135889257;0.0824676944574826;18.4085951582112;17.1239549573891;28.58;5.24530353241269;22.9631904728506;29.49;6.72367576075772;3.20717143495765;6.06159891316685;17.8781912568597;29.85;28.83;28.5599999999999;29.43;11.8208103574474;28.73;28.7885300279702;28.…
M113T558	113.023	557.837	Negative	C00116;C00146;C00152;C00429;C00489;C00596;C00900;C00903;C01043;C01407;C01455;C01504;C01563;C01596;C02037;C02512;C02565;C02642;C02674;C02777;C03589;C04106;C04181;C06010;C07091;C07272;C07727;C11142;C11838;C15584;C15809;C16592;C16630;C21187	M-2H+Na;M+F;M-H-H2O;M-H;M-H-H2O;M-H;M-H-H2O;M-H-H2O;M-H-H2O;M+Cl;M-2H+Na;M-H-H2O;M+Cl+NH3;M-2H;M-H-H2O;M-H;M-H;M-H-H2O;M-H-H2O;M-H;M-H-H2O;M-H-H2O;M-H-H2O;M-H-H2O;M-H;M-H+NH3;M-H-H2O;M+F;M-H-H2O;M+F;M-H+CH3CN;M-H-H2O;M-H-H2O;M-H	4.395499999994;24.33;24.24;24.24;1.62266250001153;1.62266250001153;1.62266250001153;24.18;24.24;18.5426749999706;24.54;24.18;23.67;24.35;24.24;24.24;24.24;24.24;1.62266250001153;24.24;1.62266250001153;1.62266250001153;1.62266250001153;1.62266250001153;1.62266250001153;24.24;24.18;24.84;1.62266250001153;24.33;24.24;24.18;20.2601899999877;1.62266250001153	0.912888931050748;28.7;17.3061015743129;27.492506248621;22.328529657477;28.75;20.9126220486235;28.8099999999999;1.33528244420625;29.42;29.42;28.64;16.4163045121034;2.48961823112581;16.308262021476;14.9905524993474;29.69;2.80611978213827;26.1285197627383;28.71;9.47096603121142;5.86393954103299;8.79184594303955;20.9126220486235;28.66;29.55;29.88;28.88;14.6993115160649;28.7;29.54;28.64;29.16;29.13
M113T718	113.023	717.542	Negative	C00116;C00146;C00152;C00429;C00489;C00596;C00900;C00903;C01043;C01407;C01455;C01504;C01563;C01596;C02037;C02512;C02565;C02642;C02674;C02777;C03589;C04106;C04181;C06010;C07091;C07272;C07727;C11142;C11838;C15584;C15809;C16592;C16630;C21187	M-2H+Na;M+F;M-H-H2O;M-H;M-H-H2O;M-H;M-H-H2O;M-H-H2O;M-H-H2O;M+Cl;M-2H+Na;M-H-H2O;M+Cl+NH3;M-2H;M-H-H2O;M-H;M-H;M-H-H2O;M-H-H2O;M-H;M-H-H2O;M-H-H2O;M-H-H2O;M-H-H2O;M-H;M-H+NH3;M-H-H2O;M+F;M-H-H2O;M+F;M-H+CH3CN;M-H-H2O;M-H-H2O;M-H	3.74550000000085;23.82;24.63;24.63;2.27266250000469;2.27266250000469;2.27266250000469;23.53;24.63;17.8926749999775;24.47;23.53;24.17;23.91;24.63;24.63;24.63;24.63;2.27266250000469;24.63;2.27266250000469;2.27266250000469;2.27266250000469;2.27266250000469;2.27266250000469;24.63;23.53;24.25;2.27266250000469;23.82;24.63;23.53;19.6101899999945;2.27266250000469	29.8035996083432;29.9;6.36862936938539;29.64;0.0916875522138685;28.82;29.33;29.67;26.9117912364296;29.46;29.46;28.88;28.87;29.66;7.6521439646152;9.3471052428257;29.04;25.0198626342035;29.3;29.13;29.06;29.47;28.58;29.33;29.59;29.14;29.52;28.63;28.78;29.9;29.01;28.88;29.8;29.17
M114T727	114.019	726.812	Negative	C00048;C00049;C00141;C00292;C00402;C00561;C00580;C00747;C01380;C01596;C02091;C02502;C03273;C03766;C05658;C06255;C06382;C12312;C15488;C19911	M-H+CH3CN;M-H-H2O;M-2H;M-2H+Na;M-H-H2O;M-H-H2O;M+Cl+NH3;M+Cl;M+Cl+NH3;M-H;M-H-H2O;M+F;M-2H;M-H-H2O;M-H-H2O;M-2H;M-H-H2O;M-H-H2O;M+Cl+NH3;M-H-H2O	1.39508000000177;1.39508000000177;24.44;23.88;1.39508000000177;24.82;10.3431574999746;18.7702574999804;24.62;1.39508000000177;24.37;24.63;24.44;24.82;24.82;24.44;24.37;24.82;15.9130449999978;1.39508000000177	29.01;1.33235861889209;29.27;28.94;1.04831097806906;29.62;28.71;28.8099999999999;29.78;28.87;5.81890525289953;29.09;29.46;28.51;28.74;29.43;28.7;28.99;28.68;3.33863446303518
M115T690	115.002	689.528	Negative	C00122;C00146;C00149;C00396;C00497;C00603;C01384;C01407;C02231;C03064;C07090;C11145;C14279;C14448;C15584;C20396	M-H;M-2H+Na;M-H-H2O;M+Cl;M-H-H2O;M-H-H2O;M-H;M-2H+K;M-2H;M-H-H2O;M+F;M+F;M+F;2M-H;M-2H+Na;M+F	2.20906250000041;24.33;2.20906250000041;10.1271599999819;2.20906250000041;24.41;2.20906250000041;18.1061500000013;24.32;2.20906250000041;23.89;24.13;23.89;2.20906250000041;24.33;15.539287500026	0.270466504097496;28.8099999999999;7.45789303801588;29.5;7.45789303801588;22.8909858105261;29.83;29.17;28.73;20.3021980159719;28.92;29.31;29.18;29.27;28.8099999999999;4.85149625882167
M115T727_1	115.002	726.693	Negative	C00122;C00146;C00149;C00396;C00497;C00603;C01384;C01407;C02231;C03064;C07090;C11145;C14279;C14448;C15584;C20396	M-H;M-2H+Na;M-H-H2O;M+Cl;M-H-H2O;M-H-H2O;M-H;M-2H+K;M-2H;M-H-H2O;M+F;M+F;M+F;2M-H;M-2H+Na;M+F	1.98406250000005;24.84;1.98406250000005;9.90215999998156;1.98406250000005;23.79;1.98406250000005;18.3311500000016;23.64;1.98406250000005;24.15;24.58;24.15;1.98406250000005;24.84;15.7642875000263	5.1048744717225;29.34;2.46994852344629;29.46;2.46994852344629;29.5147102824086;28.91;29.45;29.4;26.7863889252078;29.13;29.73;29.27;29.3;29.34;0.276930928385937
M116T449	116.034	449.185	Negative	C00155;C00160;C00441;C00463;C00581;C02505;C02804;C03508;C06056;C07044;C07565;C15561;C16074;C16075;C16933;C19714;C20250;C20827	M-H-H2O;M-H+CH3CN;M-H;M-H;M-H;M-H-H2O;M-2H;M-H;M-H-H2O;M-H+CH3CN;M-H-H2O;M-H-H2O;M-H;M-H-H2O;M+Cl;M-H-H2O;M-H;M-2H	23.97;2.07025499999958;2.07025499999958;24.36;24.81;24.36;24.62;2.07025499999958;2.07025499999958;24.81;24.36;24.36;24.36;24.36;18.0950825000181;24.36;2.07025499999958;24.62	18.6075549992955;8.70844662326397;29.41;29.48;28.3122348727868;29.43;17.4222925314815;29.07;29.09;9.18090582960947;28.86;29.76;28.73;29.04;29.34;29.04;1.14087072401458;22.3987651604157
M116T545	116.034	545.212	Negative	C00155;C00160;C00441;C00463;C00581;C02505;C02804;C03508;C06056;C07044;C07565;C15561;C16074;C16075;C16933;C19714;C20250;C20827	M-H-H2O;M-H+CH3CN;M-H;M-H;M-H;M-H-H2O;M-2H;M-H;M-H-H2O;M-H+CH3CN;M-H-H2O;M-H-H2O;M-H;M-H-H2O;M+Cl;M-H-H2O;M-H;M-2H	23.72;1.97025500000336;1.97025500000336;23.78;23.75;23.78;24.26;1.97025500000336;1.97025500000336;23.75;23.78;23.78;23.78;23.78;18.1950825000143;23.78;1.97025500000336;24.26	1.20763687273609;10.8076835825295;15.3028175759662;29.73;12.9869642794445;29.26;29.2;15.5788694589156;22.4089519850764;10.2342229686396;29.77;29.67;29.17;28.81;28.72;28.81;22.7625687800387;29.41
M116T546	116.07	546.048	Negative	C00183;C00431;C00583;C00719;C01826;C02240;C02457;C02912;C02917;C03283;C12518;C15499;C15987	M-H;M-H;M-H+CH3CN;M-H;M-H;M-H+NH3;M-H+CH3CN;M-H+CH3CN;M-H+CH3CN;M-2H;M-H+NH3;M-H+NH3;M-H	2.38403000000886;2.38403000000886;2.38403000000886;2.38403000000886;2.38403000000886;2.38403000000886;2.38403000000886;2.38403000000886;2.38403000000886;24.7;2.38403000000886;2.38403000000886;2.38403000000886	3.24571454502137;1.88256838378186;25.0726147622462;15.917514743157;3.69060097602583;29.43;22.1846794686159;25.0726147622462;25.0726147622462;29.01;29.71;28.67;12.2853702679424
M119T544	119.034	543.798	Negative	C00033;C00266;C00414;C00557;C00601;C00785;C02022;C02045;C02083;C02126;C02193;C02240;C03392;C05627;C06044;C06178;C06728;C06758;C07084;C07113;C07209;C07214;C07330;C08276;C09815;C11822;C12518;C13638;C15499;C15587;C16310;C19907;C20249;C20694;C20782;C21373	2M-H;2M-H;M-2H+Na;M+Cl;M-H;M-H-H2O;M-H;M-H;M-H;M-H-H2O;M-H+NH3;M+F;M-2H;M-H;M-H-H2O;M+Cl;M-H-H2O;M-H;M-H-H2O;M-H;M-H;M-H;M+Cl;M-H;M-2H;M-H+NH3;M+F;M-H-H2O;M+F;M-H;M-2H+Na;M+Cl+NH3;M-H+NH3;M-H-H2O;M-H;M+Cl	2.03441250000935;2.03441250000935;23.5;18.1309250000083;23.52;22.705652500008;2.03441250000935;2.03441250000935;23.52;22.705652500008;24.23;24.68;24.35;23.52;23.52;24.85;23.52;23.52;23.52;23.52;23.52;23.52;18.1309250000083;24.35;8.73451749999532;24.23;24.68;23.52;24.68;5.37778249999121;23.5;9.95250999999087;24.23;23.52;23.52;18.1309250000083	28.99;23.4278719862596;28.9;28.67;28.8099999999999;7.01483020828413;0.476342693093725;0.476342693093725;29.0599999999999;29.52;22.0634792583128;28.52;29.78;28.84;29.3;29.31;29.18;29.05;29.82;28.8200000000001;29.05;29.05;28.65;29.07;29.71;14.3077576189634;28.83;29.82;28.87;29.15;29.53;29.22;22.7502126015317;29.64;29.0599999999999;29.4299999999999
M119T558	119.034	558.043	Negative	C00033;C00266;C00414;C00557;C00601;C00785;C02022;C02045;C02083;C02126;C02193;C02240;C03392;C05627;C06044;C06178;C06728;C06758;C07084;C07113;C07209;C07214;C07330;C08276;C09815;C11822;C12518;C13638;C15499;C15587;C16310;C19907;C20249;C20694;C20782;C21373	2M-H;2M-H;M-2H+Na;M+Cl;M-H;M-H-H2O;M-H;M-H;M-H;M-H-H2O;M-H+NH3;M+F;M-2H;M-H;M-H-H2O;M+Cl;M-H-H2O;M-H;M-H-H2O;M-H;M-H;M-H;M+Cl;M-H;M-2H;M-H+NH3;M+F;M-H-H2O;M+F;M-H;M-2H+Na;M+Cl+NH3;M-H+NH3;M-H-H2O;M-H;M+Cl	1.6344125000245;1.6344125000245;24.66;18.5309249999932;24.08;23.1056524999929;1.6344125000245;1.6344125000245;24.08;23.1056524999929;23.65;24.31;24.4;24.08;24.08;23.97;24.08;24.08;24.08;24.08;24.08;24.08;18.5309249999932;24.4;8.33451750001046;23.65;24.31;24.08;24.31;4.97778250000636;24.66;9.55251000000601;23.65;24.08;24.08;18.5309249999932	28.8;26.6611130729209;29.85;28.96;29.28;9.81812528534768;2.13071819778281;2.13071819778281;29.72;28.77;25.2609795470867;29.43;29.11;28.78;29.15;29.1;29.88;29.84;28.58;29.41;29.84;29.84;29.04;29.64;29.74;12.0630160187408;28.55;28.58;29.75;28.6;28.59;29.59;25.9657021371843;28.94;29.72;29.1799999999999
M124T558	124.006	558.355	Negative	C00041;C00099;C00133;C00213;C00245;C00511;C00546;C00555;C01108;C01401;C01537;C02183;C02193;C02752;C02814;C03219;C03557;C04294;C06451;C06555;C09814;C11101;C11822;C11918;C18232;C20249;C20315;C20608;C20669;C20718	M+Cl;M+Cl;M+Cl;M+Cl;M-H;M+Cl+NH3;M+Cl+NH3;M-2H+K;M-2H;M+Cl;M+Cl;M-2H;M-2H+Na;M-2H;M-2H;M-2H+K;M-H;M-H-H2O;M-2H;M-2H+Na;M-2H+Na;M-2H;M-2H+Na;M-2H;M-H-H2O;M-2H+Na;M-2H+K;M-H+NH3;M-H-H2O;M-2H	24.43;24.43;24.43;24.43;2.19700500000641;24.43;24.43;24.59;23.84;24.43;24.43;23.84;12.2482575000049;23.84;23.84;24.59;24.89;24.13;24.86;15.8351774999943;23.97;23.84;12.2482575000049;23.84;6.23009499999938;12.2482575000049;24.59;24.43;24.77;23.84	9.27526412083753;5.77824851992802;8.33985217480435;5.96768217720068;5.13441988419543;29.2;28.64;7.82951660283079;29.45;8.33985217480435;29.16;29.71;25.3309003150722;28.62;29.8;29.09;29.53;28.81;29.41;9.51392254271255;29.04;29.23;12.0139295316598;29.38;29.24;26.0360162818215;29.09;29.1;28.63;28.57
M124T222	124.006	222.231	Negative	C00041;C00099;C00133;C00213;C00245;C00511;C00546;C00555;C01108;C01401;C01537;C02183;C02193;C02752;C02814;C03219;C03557;C04294;C06451;C06555;C09814;C11101;C11822;C11918;C18232;C20249;C20315;C20608;C20669;C20718	M+Cl;M+Cl;M+Cl;M+Cl;M-H;M+Cl+NH3;M+Cl+NH3;M-2H+K;M-2H;M+Cl;M+Cl;M-2H;M-2H+Na;M-2H;M-2H;M-2H+K;M-H;M-H-H2O;M-2H;M-2H+Na;M-2H+Na;M-2H;M-2H+Na;M-2H;M-H-H2O;M-2H+Na;M-2H+K;M-H+NH3;M-H-H2O;M-2H	24.14;24.14;24.14;24.14;2.49700499999506;24.14;24.14;24.68;23.56;24.14;24.14;23.56;11.9482575000163;23.56;23.56;24.68;23.7;24.42;23.62;16.1351774999829;24.64;23.56;11.9482575000163;23.56;5.93009500001074;11.9482575000163;24.68;24.14;23.76;23.56	28.89;29.75;29.4;29.89;28.78;29.58;29.42;29.71;29.34;29.4;29.52;28.83;29.72;29.54;29.77;28.8619263689873;29.86;29.32;29.03;28.74;28.75;29.33;28.58;28.88;29.21;28.76;28.8619263689873;29.45;18.88728040752;29.53
M130T726	130.022	725.527	Negative	C00073;C00152;C00209;C00292;C00489;C00650;C00855;C00900;C01043;C01059;C01987;C02037;C02362;C02372;C02502;C02642;C02674;C02720;C02775;C02932;C03056;C03248;C03574;C03589;C03742;C03927;C03961;C04075;C04106;C04181;C05578;C05840;C05942;C06010;C06108;C06613;C11033;C11130;C11143;C11511;C11838;C16348;C16630;C19813;C19838;C21329	M-H-H2O;M-2H;M-H+CH3CN;M-2H+K;M-2H;M-H-H2O;M-H-H2O;M-2H;M-2H;M+F;M-2H+Na;M-2H;M-H;M-2H+Na;M+Cl;M-2H;M-2H;M-2H+Na;M-H-H2O;M+F;M+F;M-H+NH3;M-H-H2O;M-2H;M-H-H2O;M+F;M-H-H2O;M-H-H2O;M-2H;M-2H;M-H-H2O;M-H;M+F;M-2H;M+Cl+NH3;M-H+CH3CN;M+F;M-H-H2O;M+Cl+NH3;M-H-H2O;M-2H;M-H+CH3CN;M-2H;M-H-H2O;M-H-H2O;M-H	23.71;23.59;18.7933449999633;23.9;12.6468250000045;19.346930000026;23.71;12.6468250000045;23.59;22.2041425000441;13.328767500056;23.59;18.7933449999633;13.328767500056;24.66;23.59;12.6468250000045;13.328767500056;19.346930000026;22.2041425000441;22.2041425000441;18.7933449999633;19.346930000026;12.6468250000045;19.346930000026;22.2041425000441;18.7933449999633;24.66;12.6468250000045;12.6468250000…	28.97;7.55232885647366;1.52315552947254;28.98;1.02011974380396;29.41;29.64;29.66;28.3241007028826;29.22;29.38;8.85012675663135;27.3286158005408;29.45;28.72;26.4111181966122;29.84;28.55;29.15;29.09;29.47;2.09488806840713;28.74;29.2;29.41;29.09;2.08756161614116;28.57;29.19;28.5;29.63;4.61144733583481;29.55;29.66;29.82;29.86;15.6874508160866;29.69;28.54;2.08756161614116;29.44;29.86;28.87;2.087561616…
M130T727	130.05	726.812	Negative	C00073;C00152;C00184;C00186;C00256;C00300;C00380;C00429;C00430;C00577;C00596;C00855;C00903;C01013;C01043;C01073;C01110;C01157;C01165;C01407;C01504;C02037;C02390;C02426;C02512;C02565;C02642;C02777;C03065;C03264;C03341;C03440;C03741;C05147;C06103;C06381;C06384;C07091;C07727;C08301;C11520;C16592;C17236;C19706;C20314;C21187	M-H-H2O;M-2H;M-H+CH3CN;M-H+CH3CN;M-H+CH3CN;M-H;M+F;M-H+NH3;M-H;M-H+CH3CN;M-H+NH3;M-H-H2O;M-2H;M-H+CH3CN;M-2H;M-H;M-H;M-H;M-H;M+Cl+NH3;M-2H;M-2H;M-H+CH3CN;M-H+CH3CN;M-H+NH3;M-H+NH3;M-2H;M-H+NH3;M-H;M-2H;M-H;M-H;M-H;M-H;M-2H;M-2H;M-H+CH3CN;M-H+NH3;M-2H;M-H-H2O;M-2H+Na;M-2H;M-H-H2O;M-H;M-H-H2O;M-H+NH3	23.6;23.77;1.87043000003939;1.87043000003939;1.87043000003939;24.76;20.0124224999598;24.76;1.87043000003939;1.87043000003939;1.87043000003939;23.6;19.5129000000094;1.87043000003939;23.77;1.87043000003939;1.87043000003939;1.87043000003939;1.87043000003939;18.2949074999783;19.5129000000094;23.77;24.76;1.87043000003939;24.76;24.76;23.77;24.76;24.76;24.1;1.87043000003939;1.87043000003939;1.8704300000…	29.58;7.7428177532687;29.46;29.69;29.69;17.1045126737689;28.74;29.8;13.1925301587598;29.18;29.33;28.86;29.08;28.91;28.5513790578472;28.58;17.6321755746058;18.1795787358172;15.8717303023248;29.37;29.88;9.04291421909105;28.96;29.18;10.7597728942451;29.73;26.6350084154845;28.97;19.7228081980032;29.2;10.4662233132084;12.2370932473501;15.5420885762032;29.65;29.9;28.88;29.49;29.4;28.9400000000001;29;29…
M130T522	130.052	521.658	Negative	C00152;C00184;C00186;C00256;C00300;C00380;C00429;C00430;C00577;C00596;C00903;C01013;C01043;C01073;C01110;C01157;C01165;C01407;C01504;C02037;C02390;C02426;C02512;C02565;C02642;C02777;C03065;C03264;C03341;C03440;C03741;C05147;C06103;C06381;C06384;C07091;C07727;C08301;C11520;C16592;C17236;C19706;C20314;C21187	M-2H;M-H+CH3CN;M-H+CH3CN;M-H+CH3CN;M-H;M+F;M-H+NH3;M-H;M-H+CH3CN;M-H+NH3;M-2H;M-H+CH3CN;M-2H;M-H;M-H;M-H;M-H;M+Cl+NH3;M-2H;M-2H;M-H+CH3CN;M-H+CH3CN;M-H+NH3;M-H+NH3;M-2H;M-H+NH3;M-H;M-2H;M-H;M-H;M-H;M-H;M-2H;M-2H;M-H+CH3CN;M-H+NH3;M-2H;M-H-H2O;M-2H+Na;M-2H;M-H-H2O;M-H;M-H-H2O;M-H+NH3	23.6;3.55456999997728;3.55456999997728;3.55456999997728;24.5288650000219;24.62;24.5288650000219;3.55456999997728;3.55456999997728;3.55456999997728;24.937900000026;3.55456999997728;23.6;3.55456999997728;3.55456999997728;3.55456999997728;3.55456999997728;23.719907499995;24.937900000026;23.6;24.5288650000219;3.55456999997728;24.5288650000219;24.5288650000219;23.6;24.5288650000219;24.5288650000219;24…	22.6692164013164;2.2054530220498;18.1160448059263;18.1160448059263;15.9500009667253;29.67;19.2239766036162;18.7577674575068;4.27743412961571;29.49;29.63;16.4878009566301;7.73418514077108;16.2238109427078;15.5712788723105;15.1783885035268;16.8348119339744;29.12;29.0599999999999;21.7360917573503;11.3487824544759;4.27743412961571;20.5038423188597;29.61;9.10963128678508;29;14.0707588157948;29.44;20.7…
M130T497	130.086	497.06	Negative	C00077;C00123;C00388;C00407;C00436;C00515;C01147;C01602;C01880;C01933;C02378;C02486;C03044;C03046;C03228;C03943;C06771;C14114;C16647;C19781;C20657;C21092;C21096;C21290	M-2H;M-H;M+F;M-H;M-H;M-2H;M-H+NH3;M-2H;M-H+NH3;M-H;M-H;M-H;M-H+CH3CN;M-H+CH3CN;M-H+NH3;M-2H;M-H-H2O;M-2H;M-H;M-H+NH3;M-H+CH3CN;M-H;M-H;M-H+CH3CN	23.82;3.08420500005013;18.7986474999491;3.08420500005013;24.55;23.82;3.08420500005013;23.82;3.08420500005013;3.08420500005013;3.08420500005013;3.08420500005013;3.08420500005013;3.08420500005013;3.08420500005013;23.82;3.08420500005013;18.2991249999986;3.08420500005013;24.55;3.08420500005013;3.08420500005013;3.08420500005013;3.08420500005013	29.27;8.5829128164799;23.5007495098175;3.5787666237398;12.1234400301792;29.54;29.82;29.27;29.68;6.22904046277957;24.0306502878137;23.3616167127318;29.35;29.35;29.3;29.06;29.57;29.12;29.26;29.84;29.35;3.38560935381644;3.38560935381644;28.5905548004898
M131T558	131.033	557.898	Negative	C00049;C00106;C00121;C00152;C00181;C00216;C00259;C00309;C00310;C00312;C00402;C00476;C00489;C00508;C00561;C00747;C00900;C00903;C01043;C01066;C01394;C01488;C01504;C01508;C01510;C01596;C02037;C02091;C02395;C02560;C02642;C02646;C02674;C03589;C03766;C04091;C04106;C04181;C04221;C05130;C05629;C05658;C06010;C06105;C06382;C07727;C08063;C08353;C11838;C12312;C15513;C16592;C16630;C16631;C16639;C16706;C17241;…	M-2H;M+F;M-H-H2O;M-H;M-H-H2O;M-H-H2O;M-H-H2O;M-H-H2O;M-H-H2O;M-H-H2O;M-2H;M-H-H2O;M-H;M-H-H2O;M-2H;M+Cl+NH3;M-H;M-H;M-H;M+F;M-H-H2O;M-H-H2O;M-H;M-H-H2O;M-H-H2O;M-H+NH3;M-H;M-2H;M+Cl;M-2H+Na;M-H;M-H-H2O;M-H;M-H;M-2H;M+F;M-H;M-H;M+F;M-2H+Na;M-H-H2O;M-2H;M-H;M+F;M-2H;M-H;M+F;M-H-H2O;M-H;M-2H;M-H-H2O;M-H;M-H;M-H-H2O;M-H-H2O;M-H-H2O;M-2H;M-H-H2O;M-2H;M-H-H2O;M-H-H2O	24.53;18.9484400000595;2.93441249993975;23.68;2.93441249993975;2.93441249993975;2.93441249993975;2.93441249993975;2.93441249993975;2.93441249993975;24.53;2.93441249993975;2.93441249993975;2.93441249993975;9.63451749996125;10.8525099999923;2.93441249993975;23.7;23.68;24.22;2.93441249993975;2.93441249993975;23.7;2.93441249993975;2.93441249993975;23.68;23.68;0.422322500028827;17.2309250000069;23.85;…	24.2631267427433;29.8;6.18713870230401;17.2970589107296;4.35523736948056;4.35523736948056;4.35523736948056;1.80529200841118;1.80529200841118;1.80529200841118;22.4357346108485;4.35523736948056;22.3200362016151;1.80529200841118;29.32;29;20.9258439692848;28.72;1.32449335498225;29.71;4.35523736948056;4.20778504535857;28.6900000000001;4.35523736948056;6.18713870230401;2.50082557720679;16.2991102431024…
M131T544	131.033	543.832	Negative	C00049;C00106;C00121;C00152;C00181;C00216;C00259;C00309;C00310;C00312;C00402;C00476;C00489;C00508;C00561;C00747;C00900;C00903;C01043;C01066;C01394;C01488;C01504;C01508;C01510;C01596;C02037;C02091;C02395;C02560;C02642;C02646;C02674;C03589;C03766;C04091;C04106;C04181;C04221;C05130;C05629;C05658;C06010;C06105;C06382;C07727;C08063;C08353;C11838;C12312;C15513;C16592;C16630;C16631;C16639;C16706;C17241;…	M-2H;M+F;M-H-H2O;M-H;M-H-H2O;M-H-H2O;M-H-H2O;M-H-H2O;M-H-H2O;M-H-H2O;M-2H;M-H-H2O;M-H;M-H-H2O;M-2H;M+Cl+NH3;M-H;M-H;M-H;M+F;M-H-H2O;M-H-H2O;M-H;M-H-H2O;M-H-H2O;M-H+NH3;M-H;M-2H;M+Cl;M-2H+Na;M-H;M-H-H2O;M-H;M-H;M-2H;M+F;M-H;M-H;M+F;M-2H+Na;M-H-H2O;M-2H;M-H;M+F;M-2H;M-H;M+F;M-H-H2O;M-H;M-2H;M-H-H2O;M-H;M-H;M-H-H2O;M-H-H2O;M-H-H2O;M-2H;M-H-H2O;M-2H;M-H-H2O;M-H-H2O	24.28;19.4734400000129;2.40941249998627;24.09;2.40941249998627;2.40941249998627;2.40941249998627;2.40941249998627;2.40941249998627;2.40941249998627;24.28;2.40941249998627;2.40941249998627;2.40941249998627;9.10951750000777;10.3275100000388;2.40941249998627;23.57;24.09;24.04;2.40941249998627;2.40941249998627;23.57;2.40941249998627;2.40941249998627;24.09;24.09;0.947322499982306;17.7559249999604;23.5…	26.1726439197096;29.86;3.50989370123014;19.382208188799;1.72417921123623;1.72417921123623;1.72417921123623;0.761475609995988;0.761475609995988;0.761475609995988;24.391324942341;1.72417921123623;24.2785435811752;0.761475609995988;28.98;29.87;17.8769991164723;28.5599999999999;3.81235120784738;29.71;1.72417921123623;6.62294785851329;29.54;1.72417921123623;3.50989370123014;0.0834781928746165;18.40942…
M131T727	131.053	726.949	Negative	C00152;C00561;C00747;C00903;C01043;C01066;C01504;C01596;C02037;C02642;C02646;C03264;C03766;C04091;C04221;C05629;C05658;C06103;C06105;C06381;C07727;C08063;C12312;C15513;C16592;C16706;C17241;C17883;C20313;C20697	M-H;M-2H;M+Cl+NH3;M-H;M-H;M+F;M-H;M-H+NH3;M-H;M-H;M-H-H2O;M-H;M-2H;M+F;M+F;M-H-H2O;M-2H;M-H;M+F;M-H;M-H;M+F;M-2H;M-H-H2O;M-H;M-H-H2O;M-2H;M-H-H2O;M-2H;M-H-H2O	18.4071525000462;23.6;24.25;8.35031249998508;18.4071525000462;5.493100000038;8.35031249998508;18.4071525000462;18.4071525000462;18.4071525000462;8.35031249998508;23.92;23.6;5.493100000038;5.493100000038;8.35031249998508;23.6;23.92;5.493100000038;9.676282499953;8.35031249998508;5.493100000038;23.6;8.35031249998508;8.35031249998508;8.35031249998508;24.37;8.35031249998508;13.0330174999926;8.35031249…	7.76320080642769;28.65;28.53;29.1;28.57569872618;29.76;29.1900000000001;28.97;9.06354322771999;26.658965540072;29.8099999999999;29.25;29.49;28.54;28.54;28.96;28.84;28.62;28.85;29.23;29.3099999999999;29.71;29.01;29.24;29.1900000000001;29.84;29.85;28.86;28.56;28.76
M131T497	131.089	497.211	Negative	C00077;C00148;C00515;C00763;C01602;C01767;C01868;C01951;C02289;C02485;C02576;C03943;C06057;C06576;C09884;C11383;C11939;C14114;C18025;C18170;C20944	M-H;M-H+NH3;M-H;M-H+NH3;M-H;M-H-H2O;M-H-H2O;M-H-H2O;M-H-H2O;M-H-H2O;M-H-H2O;M-H;M-H+CH3CN;M-H-H2O;M-H-H2O;M-H-H2O;M-H-H2O;M-H;M-H-H2O;M-H+NH3;M-H-H2O	18.068377500029;18.068377500029;18.068377500029;18.068377500029;18.068377500029;8.01153750003891;8.01153750003891;8.01153750003891;8.01153750003891;8.01153750003891;8.01153750003891;18.068377500029;18.068377500029;8.01153750003891;8.01153750003891;8.01153750003891;8.01153750003891;8.01153750003891;8.01153750003891;18.068377500029;8.01153750003891	28.59;9.36597690086621;28.65;9.46796307423388;28.59;29.6;29.6;28.5;29.6;29.6;29.63;29.72;9.60903755825015;29.01;29.6;29.6;29.6;28.8099999999999;28.88;29;29.6
M132T556	132.029	555.641	Negative	C00049;C00122;C00242;C00380;C00396;C00402;C00561;C00603;C01384;C01801;C02086;C02091;C02419;C02709;C03005;C03564;C03766;C03912;C04022;C04039;C04272;C04322;C04350;C04353;C05658;C06257;C06382;C06611;C06612;C07301;C12312;C14531;C16571;C17755;C17756;C19911;C20634	M-H;M-H+NH3;M-H-H2O;M-2H+Na;M+Cl+NH3;M-H;M-H;M-2H;M-H+NH3;M-2H;M-H+CH3CN;M-H;M-H-H2O;M-H-H2O;M-H-H2O;M+F;M-H;M+F;M-2H;M-2H;M-2H;M+F;M-H-H2O;M-H-H2O;M-H;M-2H;M-H;M-H+CH3CN;M-H+CH3CN;M-H-H2O;M-H;M+F;M-H-H2O;M-H-H2O;M-H-H2O;M-H;M-H-H2O	2.23183000002791;2.23183000002791;5.57520000000977;24.28;10.1499275000094;2.23183000002791;24.86;24.37;2.23183000002791;23.86;23.98;23.94;14.0811349999836;24.86;24.86;24.4;24.86;24.4;10.724399999944;23.86;23.86;24.4;24.86;24.86;24.86;23.86;23.94;17.9335074999898;17.9335074999898;24.86;24.86;19.6510224999713;24.86;24.86;24.86;2.23183000002791;24.86	24.5694558704146;19.6351450250073;29.57;29.19;28.99;22.749454899702;29.27;0.970997194100137;29.55;24.1928340836879;28.95;19.1023775303138;26.9532637663152;29.17;29.46;29.87;29.45;28.76;29.15;8.11646451780619;8.11646451780619;28.76;28.54;28.54;29.65;11.9865410010802;2.68236593021343;28.6;28.6;28.5;29.68;28.68;29.34;29.16;28.96;26.1032361096038;29.26
M132T727_1	132.031	727.097	Negative	C00049;C00122;C00242;C00380;C00396;C00402;C00561;C00603;C01384;C01801;C02091;C02419;C02709;C03005;C03564;C03766;C03912;C04022;C04039;C04272;C04322;C04350;C04353;C05658;C06257;C06382;C06611;C06612;C07301;C12312;C14531;C16571;C17241;C17755;C17756;C19911;C20634	M-H;M-H+NH3;M-H-H2O;M-2H+Na;M+Cl+NH3;M-H;M-H;M-2H;M-H+NH3;M-2H;M-H;M-H-H2O;M-H-H2O;M-H-H2O;M+F;M-H;M+F;M-2H;M-2H;M-2H;M+F;M-H-H2O;M-H-H2O;M-H;M-2H;M-H;M-H+CH3CN;M-H+CH3CN;M-H-H2O;M-H;M+F;M-H-H2O;M-H;M-H-H2O;M-H-H2O;M-H;M-H-H2O	3.66816999999742;3.66816999999742;0.324800000015557;24.28;4.2499274999841;3.66816999999742;24.31;23.67;3.66816999999742;24.5;24.4152650000018;19.981135000009;24.31;24.31;24.33;24.31;24.33;16.6243999999693;24.5;24.5;24.33;24.31;24.31;24.31;24.5;24.4152650000018;23.8335075000151;23.8335075000151;24.31;24.31;24.22;24.31;24.13;24.31;24.31;3.66816999999742;24.31	1.29360082321288;5.1633068073671;29.59;28.92;28.75;1.08800392842033;29.65;29.5867130992158;29.15;29.16;5.86047214809822;4.4129882868552;29.49;28.55;28.72;28.78;28.9;29.87;29.37;29.37;28.9;29.31;29.31;29.09;29.81;29.02;29.39;29.39;29.14;29.23;29.43;29.47;29.9;29.73;29.13;3.30066475581288;29.2
M132T727_2	132.055	726.684	Negative	C00116;C00141;C00388;C00561;C00791;C01710;C01801;C02091;C02394;C02709;C03005;C03273;C03564;C03766;C03912;C04039;C04272;C04322;C04350;C04353;C05658;C06255;C06257;C06382;C07301;C12312;C15512;C16571;C16930;C17241;C17755;C17756;C20313;C20464;C20634	M-H+CH3CN;M-H+NH3;M-2H+Na;M-H;M+F;M-2H;M-2H;M-H;M-2H;M-H-H2O;M-H-H2O;M-H+NH3;M+F;M-H;M+F;M-2H;M-2H;M+F;M-H-H2O;M-H-H2O;M-H;M-H+NH3;M-2H;M-H;M-H-H2O;M-H;M-2H;M-H-H2O;M-2H;M-H;M-H-H2O;M-H-H2O;M-H;M-2H;M-H-H2O	23.53;23.53;3.73762249999743;24.71;5.13775249999071;5.63727500001221;24.75;24.36;5.63727500001221;24.71;24.71;23.53;22.9456825000085;24.71;22.9456825000085;24.75;24.75;22.9456825000085;24.71;24.71;24.71;23.53;24.75;24.36;24.71;24.71;5.63727500001221;24.71;5.63727500001221;17.3757950000208;24.71;24.71;23.53;5.63727500001221;24.71	29.06;29.86;11.8392539991812;29.45;29;29.58;29.84;5.80041490021919;28.78;28.85;29.87;28.87;29.03;29.04;28.52;29.79;29.79;28.52;28.65;28.65;29.55;29.08;29.39;28.57;29.23;29.81;29.5599999999999;28.59;28.51;28.7;29.33;28.61;29.41;28.51;29.37
M133T188	132.995	188.365	Negative		NA	NA	NA
M135T548	135.01	547.541	Negative	C00122;C00196;C00230;C00414;C00429;C00596;C00628;C01384;C02240;C02512;C02565;C02777;C03277;C03804;C06608;C06647;C07091;C12518;C15499;C16281;C16310;C21187;C21298	M+F;M-H-H2O;M-H-H2O;M-2H+K;M-2H+Na;M-2H+Na;M-H-H2O;M+F;M+Cl;M-2H+Na;M-2H+Na;M-2H+Na;M-H-H2O;M-H;M-H-H2O;M-H-H2O;M-2H+Na;M+Cl;M+Cl;M-2H;M-2H+K;M-2H+Na;M-H-H2O	2.5452999999942;5.40251250001234;5.40251250001234;24.8;16.6627600000169;11.4206749999823;5.40251250001234;2.5452999999942;23.95;16.6627600000169;16.6627600000169;16.6627600000169;22.6809224999869;3.02458749999346;24.74;24.85;11.4206749999823;23.95;23.95;9.72469250001495;24.8;11.4206749999823;5.40251250001234	20.8066844277825;28.79;29.03;29.28;25.1394886564006;28.93;29.89;29.3200000000001;29.13;16.5594974621509;28.99;29.78;27.9919232040513;11.2787517682343;28.73;28.63;28.51;29.69;29.12;28.76;29.76;29.26;29.52
M135T389	135.029	388.642	Negative	C00108;C00141;C00262;C00414;C00429;C00548;C00568;C00872;C01004;C01147;C01454;C01620;C01880;C02240;C02512;C02565;C02777;C03071;C03228;C03273;C03277;C03765;C03804;C05239;C05669;C06145;C06224;C06255;C06317;C06608;C07054;C07085;C07086;C07189;C07211;C07215;C10700;C12518;C14087;C15499;C15533;C15583;C16281;C16310;C20645;C21166	M-2H;M+F;M-H;M-2H+K;M-2H+Na;M-H;M-2H;M-H+NH3;M-2H;M-2H+Na;M-H;M-H;M-2H+Na;M+Cl;M-2H+Na;M-2H+Na;M-2H+Na;M-H+NH3;M-2H+Na;M+F;M-H-H2O;M-H;M-H;M+Cl+NH3;M-H+NH3;2M-H;M-H;M+F;M-H-H2O;M-H-H2O;M-2H;M-H;M-H;M-H;M-H;M-H;M-H;M+Cl;M-H;M+Cl;M-2H;M-H;M-2H;M-2H+K;M-H;M-H	6.37109250000378;23.88;3.01435749996415;20.6442249999839;23.9;24.59;6.37109250000378;24.2;6.37109250000378;24.8;24.59;0.329012500017711;24.8;20.4943500000354;23.9;23.9;23.9;24.2;24.8;23.88;23.53;24.59;24.42;23.58;24.2;24.59;24.59;23.88;24.59;20.9345750000267;23.59;24.59;24.59;24.59;24.59;24.59;24.59;20.4943500000354;24.59;20.4943500000354;9.22830499995086;24.59;23.79;20.6442249999839;24.59;24.59	29.62;3.47447386855052;29.09;29.79;11.1765855882923;29.16;28.51;28.77;4.67087610343661;29.42;29.48;29.13;29.01;28.6;29.45;1.701646315713;29.74;0.957879188870575;4.43371843874973;3.07519156493667;9.15194110054058;29.6;21.014870768198;18.8669590313653;8.89368329193671;29.66;29.71;4.92138252971862;11.5231800241846;3.4738151411892;28.63;28.85;28.99;28.8;29.48;29.48;29.6;28.75;28.88;7.00872717981251;2…
M135T702	135.028	702.493	Negative	C00108;C00141;C00262;C00414;C00429;C00548;C00568;C00872;C01004;C01147;C01454;C01620;C01880;C02240;C02512;C02565;C02777;C03071;C03228;C03273;C03277;C03765;C03804;C05239;C05669;C06145;C06224;C06255;C06317;C06608;C07054;C07085;C07086;C07189;C07211;C07215;C10700;C12518;C14087;C15499;C15533;C15583;C16281;C16310;C20645;C21166	M-2H;M+F;M-H;M-2H+K;M-2H+Na;M-H;M-2H;M-H+NH3;M-2H;M-2H+Na;M-H;M-H;M-2H+Na;M+Cl;M-2H+Na;M-2H+Na;M-2H+Na;M-H+NH3;M-2H+Na;M+F;M-H-H2O;M-H;M-H;M+Cl+NH3;M-H+NH3;2M-H;M-H;M+F;M-H-H2O;M-H-H2O;M-2H;M-H;M-H;M-H;M-H;M-H;M-H;M+Cl;M-H;M+Cl;M-2H;M-H;M-2H;M-2H+K;M-H;M-H	9.57109250002475;23.86;6.21435749998511;17.4442249999629;24.01;23.9;9.57109250002475;24.31;9.57109250002475;24.72;23.9;2.87098750000325;24.72;17.2943500000144;24.01;24.01;24.01;24.31;24.72;23.86;21.8690775000141;23.9;23.89;23.72;24.31;23.9;23.9;23.86;23.9;17.7345750000057;24.87;23.9;23.9;23.9;23.9;23.9;23.9;17.2943500000144;23.9;17.2943500000144;12.4283049999718;23.9;24.14;17.4442249999629;23.9;2…	28.59;28.53;29.3;29.0700000000001;29.27;28.65;28.55;0.902645534978553;29.1;29.05;29.12;24.3091131467691;28.8200000000001;29.21;7.0538442770883;29.84;28.64;29.48;29.24;29.56;28.91;29.51;29.81;29.72;28.51;29.4400000000001;29.79;28.88;28.95;29.23;29.5;28.58;29.25;29.16;29.12;29.12;29.51;29.37;29.38;29.36;13.1672038336437;28.65;29.87;28.52;28.9;28.68
M136T389	136.033	389.058	Negative	C00108;C00135;C00148;C00156;C00441;C00568;C00587;C00763;C00785;C00805;C01004;C01162;C01210;C01234;C02126;C02287;C02648;C02926;C03508;C04122;C05585;C06144;C06195;C07054;C07090;C08276;C14279;C15533;C16281;C16700;C17234;C17367;C18170;C18316;C18796;C19777;C19830;C19831;C20250;C20382;C20396;C20905	M-H;M-H-H2O;M-2H+Na;M-2H;M+F;M-H;M-2H;M-2H+Na;M-2H;M-2H;M-H;M-H-H2O;M-H-H2O;M+Cl;M-2H;M-H+NH3;M+Cl+NH3;M+Cl;M+F;M-H-H2O;M-2H;M+Cl+NH3;M+Cl+NH3;M-H;M-H+CH3CN;M-H+NH3;M-H+CH3CN;M-H;M-H;M-2H;M+Cl;M-H-H2O;M-2H+Na;M-2H;M-2H+K;M+Cl;M-H-H2O;M-H-H2O;M+F;M+Cl+NH3;M-H+CH3CN;M+Cl	16.5586800000028;24.29;10.5405174999618;23.95;19.415892500021;16.5586800000028;23.95;10.5405174999618;14.881490000036;23.95;16.5586800000028;24.29;24.34;24.89;14.881490000036;21.5815949999865;24.89;24.89;19.415892500021;24.34;23.95;24.89;13.663497500005;24.29;16.5586800000028;24.9857800000086;16.5586800000028;19.415892500021;24.68;23.95;24.89;16.5586800000028;10.5405174999618;23.95;24.9;24.89;16.…	29.78;28.58;29.0806282264415;29.32;29.8;29.71;29.494787996045;29.1604304364451;23.4366882350163;29.55;4.78291516370038;29.77;29.88;29.58;28.61;29.47;0.88236872791258;21.4122453303108;29.51;28.57;28.96;2.43923323263135;23.8772174254409;29.33;29.37;29.14;29.21;29.63;29.08;28.65;29.52;3.79216021285051;2.7838161973079;2.42057718053809;2.25841227346962;21.4122453303108;26.7976090432606;25.332573643157…
M138T246	138.066	245.769	Negative	C00153;C00180;C00183;C00188;C00263;C00431;C00503;C00539;C00633;C00719;C00820;C01279;C01826;C01929;C01949;C02020;C02115;C02223;C03067;C03678;C05519;C06202;C06727;C07329;C12317;C15987;C16200;C16656;C16884;C20441;C20578;C21402	M-H+NH3;M-H+NH3;M-2H+Na;M+F;M+F;M-2H+Na;M-H+NH3;M-H+NH3;M-H+NH3;M-2H+Na;M+F;M-H;M-2H+Na;M-H;M+Cl+NH3;M+Cl+NH3;M+F;M+Cl+NH3;M-H+NH3;M+F;M+F;M-H+NH3;M-2H;M+Cl+NH3;M+F;M-2H+Na;M-H+NH3;M-2H;M-H+NH3;M-H+CH3CN;M-H+CH3CN;M+Cl+NH3	2.71728999997833;24.64;23.62;22.5089325000027;22.5089325000027;23.62;23.98;24.64;24.64;23.62;22.5089325000027;2.71728999997833;23.62;2.71728999997833;7.29201749997799;7.29201749997799;22.5089325000027;7.29201749997799;24.64;22.5089325000027;22.5089325000027;24.64;6.07402500001797;7.29201749997799;22.5089325000027;23.62;17.757693482352;6.07402500001797;23.98;24.64;24.64;7.29201749997799	29.29;28.76;29.11;29.82;28.53;29.35;29.46;28.83;29.79;29.58;29.82;14.5806671785684;29.04;29.45;29.55;29.88;28.81;28.91;29.83;28.73;29.82;29.81;29.31;28.66;29.82;29.07;28.97;28.67;29.46;28.77;28.93;28.78
M143T727	143.033	727.229	Negative	C00153;C00503;C00511;C00546;C00556;C00727;C00922;C00940;C01088;C01403;C01467;C01468;C01502;C01542;C01757;C01989;C02193;C02295;C02323;C02360;C02488;C02796;C02923;C02930;C02991;C03351;C03458;C03485;C03652;C03761;C03827;C03979;C04314;C05572;C05853;C06159;C06205;C06324;C06338;C06343;C06358;C06415;C06485;C06730;C06756;C06757;C07111;C07112;C07208;C07212;C07213;C07216;C11348;C11713;C11714;C11822;C13637;…	M-2H+Na;M-2H+Na;2M-H;2M-H;M+Cl;M+F;M-H;M-2H;M-H-H2O;M+Cl;M+Cl;M+Cl;M+F;M+Cl;M-H;M-H-H2O;M-H+CH3CN;M-H;M+F;M-H-H2O;M-H-H2O;M-2H;M+F;M-H;M-H-H2O;M+F;M-H+NH3;M+Cl;M-H-H2O;M-H-H2O;M-H-H2O;M-H-H2O;M-H-H2O;M-2H;M-2H+Na;M-H-H2O;M-H-H2O;M-2H;M-2H;M-2H;M-H-H2O;M-2H;M-H-H2O;M+F;M-2H+K;M-2H+Na;M-2H+K;M-2H+Na;M-2H+K;M-2H+K;M-2H+Na;M-2H+Na;M-2H+Na;M-H;M-H;M-H+CH3CN;M-2H+Na;M-H+NH3;M-2H+Na;M-H;M-H;M+F;M-H-H2O;…	24.57;3.00875000000644;3.00941249996356;3.00941249996356;17.1559249999831;23.59;3.00941249996356;24.78;3.00941249996356;17.1559249999831;17.1559249999831;17.1559249999831;23.59;17.1559249999831;3.00941249996356;3.00941249996356;23.5;3.00941249996356;23.59;3.00941249996356;3.00941249996356;9.70951749998505;23.59;3.00941249996356;3.00941249996356;23.59;23.5;17.1559249999831;3.00941249996356;3.00941…	28.99;24.7158334773888;28.57;29;28.52;29.45;15.8302074600025;24.6501510431509;10.4352939068329;28.72;29.2;29.2;29.22;29.2;28.95;12.1172482578658;28.5;15.3157611933729;28.77;7.19694728476038;5.06132999508202;29.48;29.68;6.46406391149477;29.41;29.73;29.32;28.52;9.29827295175209;4.87568861584609;25.4976433718022;25.4976433718022;28.67;24.6981266534017;29.81;25.4976433718022;28.67;29.69;29.34;29.42;2…
M143T544	143.033	543.837	Negative	C00153;C00503;C00511;C00546;C00556;C00727;C00922;C00940;C01088;C01403;C01467;C01468;C01502;C01542;C01757;C01989;C02193;C02295;C02323;C02360;C02488;C02796;C02923;C02930;C02991;C03351;C03458;C03485;C03652;C03761;C03827;C03979;C04314;C05572;C05853;C06159;C06205;C06324;C06338;C06343;C06358;C06415;C06485;C06730;C06756;C06757;C07111;C07112;C07208;C07212;C07213;C07216;C11348;C11713;C11714;C11822;C13637;…	M-2H+Na;M-2H+Na;2M-H;2M-H;M+Cl;M+F;M-H;M-2H;M-H-H2O;M+Cl;M+Cl;M+Cl;M+F;M+Cl;M-H;M-H-H2O;M-H+CH3CN;M-H;M+F;M-H-H2O;M-H-H2O;M-2H;M+F;M-H;M-H-H2O;M+F;M-H+NH3;M+Cl;M-H-H2O;M-H-H2O;M-H-H2O;M-H-H2O;M-H-H2O;M-2H;M-2H+Na;M-H-H2O;M-H-H2O;M-2H;M-2H;M-2H;M-H-H2O;M-2H;M-H-H2O;M+F;M-2H+K;M-2H+Na;M-2H+K;M-2H+Na;M-2H+K;M-2H+K;M-2H+Na;M-2H+Na;M-2H+Na;M-H;M-H;M-H+CH3CN;M-2H+Na;M-H+NH3;M-2H+Na;M-H;M-H;M+F;M-H-H2O;…	24.58;2.43374999996604;3.58441250000396;3.58441250000396;16.5809249999427;24.86;3.58441250000396;23.94;3.58441250000396;16.5809249999427;16.5809249999427;16.5809249999427;24.86;16.5809249999427;3.58441250000396;3.58441250000396;24.15;3.58441250000396;24.86;3.58441250000396;3.58441250000396;10.2845175000255;24.86;3.58441250000396;3.58441250000396;24.86;24.15;16.5809249999427;3.58441250000396;3.584…	28.96;6.73490093100979;29.72;29.18;29.2;28.84;13.3797572230681;6.78401962400556;17.4141859958689;28.59;28.85;28.85;29.06;28.85;28.79;16.1563854840594;22.0722333833575;13.7644708611451;28.77;19.8358890796404;21.4329481902737;28.8;28.69;20.3839545377927;26.8414076227293;28.56;29.36;29.2;18.2644739590115;21.5717746820109;6.1502472008256;6.1502472008256;28.99;6.74814246295729;29.19;6.1502472008256;28…
M143T558	143.033	557.898	Negative	C00153;C00503;C00511;C00546;C00556;C00727;C00922;C00940;C01088;C01403;C01467;C01468;C01502;C01542;C01757;C01989;C02193;C02295;C02323;C02360;C02488;C02796;C02923;C02930;C02991;C03351;C03458;C03485;C03652;C03761;C03827;C03979;C04314;C05572;C05853;C06159;C06205;C06324;C06338;C06343;C06358;C06415;C06485;C06730;C06756;C06757;C07111;C07112;C07208;C07212;C07213;C07216;C11348;C11713;C11714;C11822;C13637;…	M-2H+Na;M-2H+Na;2M-H;2M-H;M+Cl;M+F;M-H;M-2H;M-H-H2O;M+Cl;M+Cl;M+Cl;M+F;M+Cl;M-H;M-H-H2O;M-H+CH3CN;M-H;M+F;M-H-H2O;M-H-H2O;M-2H;M+F;M-H;M-H-H2O;M+F;M-H+NH3;M+Cl;M-H-H2O;M-H-H2O;M-H-H2O;M-H-H2O;M-H-H2O;M-2H;M-2H+Na;M-H-H2O;M-H-H2O;M-2H;M-2H;M-2H;M-H-H2O;M-2H;M-H-H2O;M+F;M-2H+K;M-2H+Na;M-2H+K;M-2H+Na;M-2H+K;M-2H+K;M-2H+Na;M-2H+Na;M-2H+Na;M-H;M-H;M-H+CH3CN;M-2H+Na;M-H+NH3;M-2H+Na;M-H;M-H;M+F;M-H-H2O;…	24.33;2.38375000002122;3.63441249994878;3.63441249994878;16.5309249999979;23.61;3.63441249994878;23.93;3.63441249994878;16.5309249999979;16.5309249999979;16.5309249999979;23.61;16.5309249999979;3.63441249994878;3.63441249994878;24.41;3.63441249994878;23.61;3.63441249994878;3.63441249994878;10.3345174999703;23.61;3.63441249994878;3.63441249994878;23.61;24.41;16.5309249999979;3.63441249994878;3.634…	28.68;4.32360135878586;29.6;28.83;29.49;29.22;11.1402554540361;4.37398997895258;15.2789913735738;29.41;28.6;28.6;29.15;28.6;29.3;13.9886713676948;25.2283199267275;11.5349155762769;29.86;17.7633057842858;19.4016556670165;29.66;29.17;18.3255410660698;28.99;29.13;29.45;29.49;16.1512628977941;19.5440714141502;3.72383184248699;3.72383184248699;29.28;4.33718524066532;29.01;3.72383184248699;29.28;29.58;…
M143T846	143.036	845.911	Negative	C00153;C00503;C00511;C00546;C00556;C00727;C00922;C00940;C01088;C01403;C01467;C01468;C01502;C01542;C01757;C01989;C02193;C02295;C02323;C02360;C02488;C02796;C02923;C02930;C02991;C03351;C03458;C03485;C03652;C03761;C03827;C03979;C04314;C05572;C05853;C06159;C06205;C06324;C06338;C06343;C06358;C06415;C06485;C06730;C06756;C06757;C07111;C07112;C07208;C07212;C07213;C07216;C11348;C11713;C11714;C11822;C13637;…	M-2H+Na;M-2H+Na;2M-H;2M-H;M+Cl;M+F;M-H;M-2H;M-H-H2O;M+Cl;M+Cl;M+Cl;M+F;M+Cl;M-H;M-H-H2O;M-H+CH3CN;M-H;M+F;M-H-H2O;M-H-H2O;M-2H;M+F;M-H;M-H-H2O;M+F;M-H+NH3;M+Cl;M-H-H2O;M-H-H2O;M-H-H2O;M-H-H2O;M-H-H2O;M-2H;M-2H+Na;M-H-H2O;M-H-H2O;M-2H;M-2H;M-2H;M-H-H2O;M-2H;M-H-H2O;M+F;M-2H+K;M-2H+Na;M-2H+K;M-2H+Na;M-2H+K;M-2H+K;M-2H+Na;M-2H+Na;M-2H+Na;M-H;M-H;M-H+CH3CN;M-2H+Na;M-H+NH3;M-2H+Na;M-H;M-H;M+F;M-2H+Na;…	24.73;10.0837499999784;4.06558750000841;4.06558750000841;24.2309249999551;23.67;4.06558750000841;24.77;4.06558750000841;24.2309249999551;24.2309249999551;24.2309249999551;23.67;24.2309249999551;4.06558750000841;4.06558750000841;24.0178474999908;4.06558750000841;23.67;4.06558750000841;4.06558750000841;2.63451750001309;23.67;4.06558750000841;4.06558750000841;23.67;24.0178474999908;24.2309249999551;…	29.78;28.94;29.34;29.63;28.93;28.6799999999999;29.01;29.21;28.4580646591691;29.6799999999999;29.28;29.28;29.61;29.28;28.87;29.74;28.95;29.86;29.9;24.6912277626427;22.2070829373826;28.66;29.45;23.8387396094441;29.8;28.7;29.76;28.93;27.1354846559881;21.991145337602;29.33;29.33;29.27;28.6;28.78;29.33;29.27;29.08;29.09;29.13;28.54;29.09;29.11;29.73;29.46;28.67;29.46;29.42;29.46;29.46;28.67;28.67;29.4…
M145T677	145.013	677.077	Negative	C00026;C00090;C00166;C00530;C00556;C00727;C00811;C01108;C01403;C01467;C01468;C01502;C01542;C01751;C01772;C02183;C02323;C02560;C02752;C02763;C02814;C02923;C03212;C03351;C03485;C03716;C03901;C05123;C05130;C05406;C05579;C05838;C05851;C06030;C06316;C06451;C06730;C06738;C07114;C10945;C11101;C11129;C11918;C12621;C12837;C15571;C15572;C15607;C15809;C20231;C20718	M-H;M+Cl;M-H-H2O;M+Cl;M-2H+K;M-2H+Na;M-H-H2O;M+F;M-2H+K;M-2H+K;M-2H+K;M-2H+Na;M-2H+K;M+Cl;M-H-H2O;M+F;M-2H+Na;M+Cl;M+F;M-H-H2O;M+F;M-2H+Na;M-H-H2O;M-2H+Na;M-2H+K;M-H;M-2H;M+F;M+Cl;M-H;M-2H;M-H-H2O;M-H;M-H;M-H;M+F;M-2H+Na;M-H-H2O;M-H-H2O;M-H-H2O;M+F;M-2H;M+F;M-H-H2O;M-H;M+Cl;M-2H+Na;M-H;2M-H;M-H;M+F	2.19581250000545;17.9695250000123;24.14;17.9695250000123;18.1194000000318;24.48;24.14;24.89;18.1194000000318;18.1194000000318;18.1194000000318;24.48;18.1194000000318;17.9695250000123;24.14;24.89;24.48;10.113909999987;24.89;24.14;24.89;24.48;5.53918249998731;24.48;18.1194000000318;2.19581250000545;17.3230174999617;23.99;10.113909999987;2.19581250000545;8.89591749995589;24.14;24.14;2.19581250000545…	0.160874591546639;29.07;28.69;29.72;28.54;28.96;29.02;29.74;28.67;28.97;28.97;28.89;28.97;28.98;28.66;28.55;29.13;29.4;29;28.71;29.52;29.56;29.64;29.88;28.54;29.32;29.2;14.0353155335187;29.41;14.8694308743145;28.85;28.88;28.51;1.07171709857321;29.23;20.6603095733414;28.76;28.65;29.17;28.82;28.8;29.28;29.29;29.21;28.7;29.07;28.89;29.37;29.06;29.76;29.43
M146T545	146.044	545.277	Negative	C00025;C00079;C00146;C00193;C00217;C00258;C00261;C00302;C00388;C00418;C00423;C00433;C00450;C00490;C00522;C00979;C01732;C02132;C02214;C02226;C02265;C02274;C02366;C02376;C02724;C02800;C02989;C03015;C03173;C03618;C03790;C03901;C04092;C05516;C05574;C05608;C05938;C05941;C06007;C06547;C07649;C07720;C07728;C08733;C11520;C15584;C15998;C15999;C16483;C16484;C16621;C17268;C19565;C19578;C20254;C20487;C20488;…	M-H;M-H-H2O;M+Cl+NH3;M-H+CH3CN;M-H;M-H+CH3CN;M-H+CH3CN;M-H;M+Cl;M-2H;M-2H;M-H+NH3;M+F;M-H+NH3;M-2H;M-H;M-H+NH3;M-H+NH3;M-H+NH3;M-H+NH3;M-H-H2O;M-2H;M-H;M-2H+Na;M+Cl+NH3;M-H+NH3;M-H-H2O;M-2H;M-H+CH3CN;M-H;M-H;M-H;M+F;M+F;M-H;M-2H;M-H;M-H;M-2H;M+CH3COO;M-H+NH3;M-2H;M-2H;M+F;M-2H+K;M+Cl+NH3;M-H-H2O;M-H-H2O;M-H+NH3;M-H+NH3;M+F;M-2H;M-H-H2O;M-H-H2O;M-H+NH3;M-H-H2O;M-H-H2O;M-2H	2.75700499997811;23.9;17.4083324999685;23.9;2.75700499997811;2.75700499997811;23.9;2.75700499997811;10.6751025000307;24.22;18.6263249999996;2.75700499997811;24.78;2.75700499997811;24.22;2.75700499997811;2.75700499997811;2.75700499997811;2.75700499997811;2.75700499997811;23.9;18.6263249999996;23.9;23.5;24.36;2.75700499997811;23.87;24.45;23.87;2.75700499997811;2.75700499997811;23.87;24.78;19.125847…	24.527845915043;22.3752070344586;28.99;28.5599999999999;24.527845915043;1.88284753363229;28.5599999999999;24.527845915043;16.0799867027416;17.4256456281771;28.73;22.9643557007106;29;17.883059158407;12.6575159203375;4.03825899807674;22.1255355612682;29.2243609167529;19.0395406894024;28.7;17.0053871955902;29.9;28.64;28.66;29.07;11.9762926352881;21.1621327703612;17.8010390700468;28.97;21.38862974731…
M146T351	146.059	351.437	Negative	C00025;C00079;C00193;C00217;C00258;C00261;C00302;C00388;C00418;C00433;C00450;C00490;C00522;C00979;C01732;C02132;C02214;C02226;C02265;C02366;C02724;C02800;C03618;C03790;C04092;C05127;C05574;C05938;C05941;C06007;C06547;C06577;C08733;C10428;C10452;C16483;C16484;C17245;C19565;C19578;C20254;C20487;C20488;C20850	M-H;M-H-H2O;M-H+CH3CN;M-H;M-H+CH3CN;M-H+CH3CN;M-H;M+Cl;M-2H;M-H+NH3;M+F;M-H+NH3;M-2H;M-H;M-H+NH3;M-H+NH3;M-H+NH3;M-H+NH3;M-H-H2O;M-H;M+Cl+NH3;M-H+NH3;M-H;M-H;M+F;M-2H+Na;M-H;M-H;M-H;M-2H;M+CH3COO;M-2H;M+F;M-2H;M-2H;M-H+NH3;M-H+NH3;M-H;M-H-H2O;M-H-H2O;M-H+NH3;M-H-H2O;M-H-H2O;M-2H	24.11;2.87227999997697;2.87227999997697;24.11;24.11;2.87227999997697;24.11;23.82;3.82782499997347;24.11;5.7294924999951;24.11;3.82782499997347;24.11;24.11;24.11;24.11;24.11;2.87227999997697;2.87227999997697;4.09027250000804;24.11;24.11;24.11;5.7294924999951;24.9375525000062;24.11;24.11;24.11;3.82782499997347;3.82782499997347;23.56;23.65;23.56;23.56;5.7294924999951;5.7294924999951;11.2993799999828…	29.63;21.1278384480383;29.89;29.63;28.92;29.89;29.63;28.84;24.3178849967454;20.7481256785255;2.78763214884484;28.98;27.3909968282256;28.55;28.83;16.7134837385386;29.57;29.36;24.5887461604714;29.04;29.27;27.8300526982291;29.84;28.86;1.60197187479019;28.59;29.05;28.95;29.53;22.3144874505127;28.89;29.59;14.5302325617593;28.57;29.52;29.75;1.84992573608855;29.14;9.48752151312278;5.8517404074792;29.66;…
M146T494	146.081	494.454	Negative	C00233;C00671;C00902;C01012;C01575;C02129;C02765;C03241;C05127;C06102;C06199;C06524;C06577;C06756;C07111;C07208;C07212;C09910;C10138;C10428;C10452;C11519;C12314;C17245;C19780;C19783;C20310;C20802;C20850	M-H+NH3;M-H+NH3;M-H+NH3;M-H+NH3;M-H-H2O;M-H+NH3;M-H-H2O;M-H+NH3;M-2H+Na;M-H+NH3;M-H-H2O;M-2H;M-2H;M-H+CH3CN;M-H+CH3CN;M-H+CH3CN;M-H+CH3CN;M-H;M-2H+Na;M-2H;M-2H;M+F;M-H+NH3;M-H;M-H+NH3;M-H+NH3;M-H;M-H;M-2H	2.6457799999946;2.6457799999946;2.6457799999946;2.6457799999946;23.85;2.6457799999946;23.85;2.6457799999946;24.87;2.6457799999946;23.85;9.3458850000161;18.7375499999831;23.85;23.85;23.85;23.85;23.85;24.74;18.7375499999831;18.7375499999831;24.81;2.6457799999946;23.92;24.09;24.09;2.6457799999946;2.6457799999946;24.69	28.75;28.75;28.75;29.71;29.33;29.23;29.33;29.12;17.4407421507143;29.14;28.94;29.79;29.31;28.5;28.5;28.5;28.5;29.6;28.65;29.38;28.68;28.77;29.56;28.88;6.76055818529699;6.76055818529699;29.76;13.1547903707611;22.3529901716593
M147T351	147.064	351.318	Negative	C00163;C00418;C00424;C00430;C00522;C00829;C00906;C00937;C00969;C01073;C01110;C01125;C01157;C01165;C02216;C03037;C03341;C03440;C03741;C05147;C05235;C05715;C05999;C06007;C06577;C06719;C06761;C06876;C07287;C08301;C10428;C10452;C11354;C11924;C11940;C16632;C17236;C17500;C17530;C17622;C19706;C19872;C20240;C20314;C20320;C20443;C20717;C20850;C21028;C21138;C21329	2M-H;M-H;2M-H;M-H+NH3;M-H;M+F;M+F;2M-H;2M-H;M-H+NH3;M-H+NH3;M+F;M-H+NH3;M-H+NH3;M-2H;M-H-H2O;M-H+NH3;M-H+NH3;M-H+NH3;M-H+NH3;2M-H;M+F;2M-H;M-H;M-H;M+F;M+F;M-H+CH3CN;M-2H+Na;M-2H;M-H;M-H;M+F;M-H-H2O;M-H-H2O;M-H+CH3CN;M-2H;M-H+CH3CN;2M-H;M-H-H2O;M-H+NH3;M-H-H2O;M+F;M-2H;M-H-H2O;M+F;M+F;M-H;M+F;M-2H+Na;M-H+NH3	5.45976250002411;5.45976250002411;5.45976250002411;24.13;5.45976250002411;6.36624999998503;16.4230899999751;5.45976250002411;5.45976250002411;24.13;24.13;24.73;24.13;24.13;22.6370374999618;24.46;24.13;24.13;24.13;24.13;5.45976250002411;16.4230899999751;5.45976250002411;5.45976250002411;24.46;24.73;24.73;19.2803024999932;24.75;12.1598675000456;24.46;24.46;24.73;24.46;24.46;16.4230899999751;12.1598…	11.2799323974086;24.3435116999252;18.7215097396626;29.87;27.4155829457301;29.17;28.91;18.7215097396626;19.2841011335626;21.7274213895498;29.78;6.75553764900633;28.59;28.7;28.93;29.27;29.72;28.86;29.12;29.16;20.241798675278;29.75;18.7215097396626;22.340792523665;29.28;28.74;29.26;29.79;29.23;29.44;29.35;29.19;29.43;29.11;29.66;29.14;28.97;5.58679837291902;0.609299132009724;29.56;29.16;15.635274895…
M147T408	147.056	408.024	Negative	C00163;C00418;C00423;C00424;C00522;C00829;C00906;C00937;C00969;C01125;C01198;C01456;C01744;C02201;C02216;C02274;C02362;C03015;C04592;C05235;C05581;C05607;C05608;C05715;C05840;C05999;C06007;C06719;C06761;C06876;C07720;C07728;C08301;C08737;C11354;C11457;C12206;C16632;C17236;C17268;C17500;C17530;C18091;C19872;C20240;C20314;C20443;C20631;C20717;C21028;C21329	2M-H;M-H;M-H;2M-H;M-H;M+F;M+F;2M-H;2M-H;M+F;M-H-H2O;M-H-H2O;M-H-H2O;M-H-H2O;M-2H;M-H;M-H+NH3;M-H;M-2H+Na;2M-H;M-H-H2O;M-H-H2O;M-H;M+F;M-H+NH3;2M-H;M-H;M+F;M+F;M-H+CH3CN;M-H;M-H;M-2H;M-2H+Na;M+F;M-H-H2O;M-H-H2O;M-H+CH3CN;M-2H;M-H;M-H+CH3CN;2M-H;2M-H;M-H-H2O;M+F;M-2H;M+F;M-H;M+F;M+F;M-H+NH3	24.6597625000078;24.6597625000078;24.88;24.6597625000078;24.6597625000078;12.8337499999986;2.77691000000857;24.6597625000078;24.6597625000078;23.63;24.88;24.88;24.88;24.88;3.43703749997815;24.88;24.74;24.74;24.43;24.6597625000078;24.88;24.88;24.88;2.77691000000857;24.74;24.6597625000078;24.6597625000078;23.63;23.63;0.0803025000095658;24.88;24.88;23.67;24.9;23.63;24.88;24.88;2.77691000000857;23.67…	3.04031351504838;12.1318492586496;28.94;5.6024037766812;15.6997814397457;29.42;29.82;5.6024037766812;6.25580266573516;8.29498774985011;29.06;29.37;28.9;28.98;29.09;29.62;28.3925106341397;28.84;7.47299544230675;7.36808151783182;29.74;29.8;28.96;29.81;29.72;5.6024037766812;9.8058725390554;29.35;29.29;29.47;9.01046759533847;28.85;29.83;29.56;29.5;29.36;28.79;29.23;28.6;28.82;9.65237243946536;15.4332…
M147T494	147.084	494.323	Negative	C00300;C00430;C01073;C01110;C01157;C01165;C02299;C02837;C03037;C03065;C03341;C03440;C03741;C05147;C05328;C06524;C06577;C06771;C07287;C07447;C08301;C09822;C10428;C10452;C11924;C11940;C11950;C15562;C16363;C17236;C17622;C19706;C19809;C19872;C20320;C20850;C21138	M-H+NH3;M-H+NH3;M-H+NH3;M-H+NH3;M-H+NH3;M-H+NH3;M-H+CH3CN;M+F;M-H-H2O;M-H+NH3;M-H+NH3;M-H+NH3;M-H+NH3;M-H+NH3;M+F;M-H;M-H;M-2H;M-2H+Na;2M-H;M-2H;M+F;M-H;M-H;M-H-H2O;M-H-H2O;M+F;M-H+CH3CN;2M-H;M-2H;M-H-H2O;M-H+NH3;M+F;M-H-H2O;M-H-H2O;M-H;M-2H+Na	10.7266324999955;17.3568025000037;17.3568025000037;17.3568025000037;17.3568025000037;17.3568025000037;20.7834724999856;23.6406850000037;7.29996250001363;10.7266324999955;17.3568025000037;17.3568025000037;17.3568025000037;17.3568025000037;23.6406850000037;20.7834724999856;7.29996250001363;14.0833674999641;13.3181249999836;10.7266324999955;23.62;4.4427499999955;7.29996250001363;7.29996250001363;7.2…	20.3542403794719;23.0148792559438;10.1336563354384;19.9953634105048;19.6230605880268;21.1926870471421;29.15;8.28321716265433;29.78;18.573470952425;24.8691099317291;23.6646962172312;21.4168847751384;9.05761990488346;8.28321716265433;29.13;29.12;29.68;29.5700000000001;0.844664658137428;28.6;28.73;28.51;29.51;28.79;29.55;28.73;29.74;9.67613564986598;29.09;29.18;9.05761990488346;29.29;18.705628541431…
M148T513	148.042	513.358	Negative	C00036;C00073;C00121;C00181;C00216;C00250;C00259;C00309;C00310;C00312;C00388;C00450;C00472;C00476;C00508;C00650;C00791;C00802;C00855;C01394;C01488;C01508;C01510;C01877;C01879;C02237;C02351;C02395;C02646;C02775;C03493;C03548;C03574;C03742;C03961;C03981;C03986;C04092;C04281;C04282;C05578;C05629;C05831;C06051;C06323;C06413;C06593;C08353;C11130;C11272;C11511;C12323;C15513;C16396;C16397;C16630;C16631;…	M-H+NH3;M-H;M-2H;M-2H;M-2H;M-H-H2O;M-2H;M-2H;M-2H;M-2H;M-2H+K;M-2H+Na;M-H+CH3CN;M-2H;M-2H;M-H;M+Cl;M-H+NH3;M-H;M-2H;M-2H;M-2H;M-2H;M+F;M+F;M+F;M-H+CH3CN;M+Cl+NH3;M-2H;M-H;M-H-H2O;M-H+NH3;M-H;M-H;M-H;M-H+NH3;M-H-H2O;M-2H+Na;M+F;M+F;M-H;M-2H;M-H-H2O;M-H-H2O;M+F;M+F;M+Cl;M-2H;M-H;M+Cl+NH3;M-H;M-H-H2O;M-2H;M-H-H2O;M-H-H2O;M-H+NH3;M-2H;M-2H;M-2H;M-2H;M-H;M-H;M-H-H2O;M-2H;M-2H	24.4;1.93578000001082;13.1914250000165;13.1914250000165;13.1914250000165;6.49131999999497;13.1914250000165;13.1914250000165;13.1914250000165;13.1914250000165;23.58;12.509482500036;6.49131999999497;13.1914250000165;13.1914250000165;6.49131999999497;24.2;16.548159999985;1.93578000001082;13.1914250000165;13.1914250000165;13.1914250000165;13.1914250000165;3.63410749997684;3.63410749997684;3.634107499…	27.7689669531887;3.77913088480259;2.29026452002855;3.9759168207031;3.9759168207031;28.98;3.9759168207031;6.32228842241821;6.32228842241821;6.32228842241821;20.9924310281674;29.37;29.3;3.9759168207031;6.32228842241821;29.9;29.45;9.39146253014561;2.32014905178289;3.9759168207031;11.8553141308488;3.9759168207031;2.29026452002855;6.90250876011345;3.9508002260166;1.64008325427565;28.52;29.88;28.68;28.…
M149T558	149.044	557.582	Negative	C00037;C00049;C00121;C00181;C00216;C00233;C00242;C00259;C00309;C00310;C00312;C00402;C00476;C00508;C00519;C00671;C00829;C00902;C00906;C01012;C01147;C01394;C01488;C01508;C01510;C01837;C01880;C02129;C02646;C02709;C03005;C03228;C03241;C04350;C04353;C05629;C05715;C06102;C06459;C07301;C07729;C08353;C09822;C11950;C12314;C14149;C15513;C16483;C16484;C16571;C16631;C16639;C16706;C17755;C17756;C17883;C19781;…	2M-H;M-H+NH3;M-H;M-H;M-H;M+F;M-2H;M-H;M-H;M-H;M-H;M-H+NH3;M-H;M-H;M-H+CH3CN;M+F;M-2H+Na;M+F;M-2H+Na;M+F;M+Cl;M-H;M-H;M-H;M-H;2M-H;M+Cl;M+F;M-H;M-2H;M-2H;M+Cl;M+F;M-2H;M-2H;M-H;M-2H+Na;M+F;M-H-H2O;M-2H;M-H-H2O;M-H;M-2H+Na;M-2H+Na;M+F;M-H-H2O;M-H;M+F;M+F;M-2H;M-H;M-H;M-H;M-2H;M-2H;M-H;M+Cl;M-H+NH3;M+F;M-H;M-2H;M-H;M-2H+Na	23.9;23.9;2.5711624999758;2.5711624999758;2.5711624999758;24.82;24.26;2.5711624999758;2.5711624999758;2.5711624999758;2.5711624999758;23.9;2.5711624999758;2.5711624999758;13.7418025000358;24.82;18.1302250000215;24.82;24.61;24.82;17.5941749999708;2.5711624999758;2.5711624999758;2.5711624999758;2.5711624999758;23.9;17.5941749999708;24.82;23.81;9.27126749999729;9.27126749999729;17.5941749999708;24.8…	13.9558623371573;24.3060250384863;6.12699300200972;4.29612928061341;4.29612928061341;28.95;29.82;4.29612928061341;1.74762823993281;1.74762823993281;1.74762823993281;22.4796679639519;4.29612928061341;1.74762823993281;8.34105950467022;28.95;29.8099999999999;28.95;29.08;28.82;29.74;4.29612928061341;4.262042933099;4.29612928061341;6.12699300200972;29.45;28.58;29.22;29.59;29.35;29.78;29.03;29.33;28.73…
M149T544	149.044	543.843	Negative	C00037;C00049;C00121;C00181;C00216;C00233;C00242;C00259;C00309;C00310;C00312;C00402;C00476;C00508;C00519;C00671;C00829;C00902;C00906;C01012;C01147;C01394;C01488;C01508;C01510;C01837;C01880;C02129;C02646;C02709;C03005;C03228;C03241;C04350;C04353;C05629;C05715;C06102;C06459;C07301;C07729;C08353;C09822;C11950;C12314;C14149;C15513;C16483;C16484;C16571;C16631;C16639;C16706;C17755;C17756;C17883;C19781;…	2M-H;M-H+NH3;M-H;M-H;M-H;M+F;M-2H;M-H;M-H;M-H;M-H;M-H+NH3;M-H;M-H;M-H+CH3CN;M+F;M-2H+Na;M+F;M-2H+Na;M+F;M+Cl;M-H;M-H;M-H;M-H;2M-H;M+Cl;M+F;M-H;M-2H;M-2H;M+Cl;M+F;M-2H;M-2H;M-H;M-2H+Na;M+F;M-H-H2O;M-2H;M-H-H2O;M-H;M-2H+Na;M-2H+Na;M+F;M-H-H2O;M-H;M+F;M+F;M-2H;M-H;M-H;M-H;M-2H;M-2H;M-H;M+Cl;M-H+NH3;M+F;M-H;M-2H;M-H;M-2H+Na	24.25;24.25;2.59616249998373;2.59616249998373;2.59616249998373;24.17;24.03;2.59616249998373;2.59616249998373;2.59616249998373;2.59616249998373;24.25;2.59616249998373;2.59616249998373;13.7168025000278;24.17;18.1052250000135;24.17;24.79;24.17;17.5691749999629;2.59616249998373;2.59616249998373;2.59616249998373;2.59616249998373;24.25;17.5691749999629;24.17;24.31;9.29626750000523;9.29626750000523;17.5…	16.0758651765846;26.1710148705042;3.51217771516535;1.72642382220586;1.72642382220586;28.91;29.21;1.72642382220586;0.75928584663606;0.75928584663606;0.75928584663606;24.3896565871598;1.72642382220586;0.75928584663606;10.599402947781;28.91;29.3099999999999;28.91;28.78;29.65;29.88;1.72642382220586;6.62088743239658;1.72642382220586;3.51217771516535;29.54;29.61;28.58;29.77;29.5;29.71;28.71;28.65;29.34…
M149T728	149.046	728.058	Negative	C00037;C00049;C00121;C00181;C00216;C00233;C00242;C00259;C00309;C00310;C00312;C00402;C00476;C00508;C00519;C00671;C00829;C00902;C00906;C01012;C01147;C01394;C01488;C01508;C01510;C01837;C01880;C02129;C02646;C02709;C03005;C03228;C03241;C04350;C04353;C05629;C05715;C06102;C06459;C07301;C07729;C08353;C09822;C11950;C12314;C14149;C15513;C16483;C16484;C16571;C16631;C16639;C16706;C17755;C17756;C17883;C19781;…	2M-H;M-H+NH3;M-H;M-H;M-H;M+F;M-2H;M-H;M-H;M-H;M-H;M-H+NH3;M-H;M-H;M-H+CH3CN;M+F;M-2H+Na;M+F;M-2H+Na;M+F;M+Cl;M-H;M-H;M-H;M-H;2M-H;M+Cl;M+F;M-H;M-2H;M-2H;M+Cl;M+F;M-2H;M-2H;M-H;M-2H+Na;M+F;M-H-H2O;M-2H;M-H-H2O;M-H;M-2H+Na;M-2H+Na;M+F;M-H-H2O;M-H;M+F;M+F;M-2H;M-H;M-H;M-H;M-2H;M-2H;M-H;M+Cl;M-H+NH3;M+F;M-H;M-2H;M-H;M-2H+Na	24.7295975000128;24.7295975000128;3.35383749998641;3.35383749998641;3.35383749998641;24.72;23.97;3.35383749998641;3.35383749998641;3.35383749998641;3.35383749998641;24.7295975000128;3.35383749998641;3.35383749998641;19.666802499998;24.72;24.0552249999837;24.72;24.41;24.72;23.5191749999331;3.35383749998641;3.35383749998641;3.35383749998641;3.35383749998641;24.7295975000128;23.5191749999331;24.72;2…	12.3515087543864;1.16314113267793;28.88;29.86;29.86;28.74;29.5;29.86;29.65;29.65;29.65;1.22161137250993;29.86;29.65;19.6829968339136;28.74;29.23;28.74;28.85;29.11;29.75;29.86;25.009143140893;29.86;28.88;29.78;29.48;29.3;29.1900000000001;29.62;29.69;29.4;29;29.54;29.54;28.91;16.6104578562696;28.52;0.450235067937582;29.06;29.7;29.86;28.59;28.59;28.65;29.38;29.67;28.97;28.61;29.44;21.9741675272867;2…
M150T472	150.041	472.138	Negative	C00090;C00132;C00148;C00149;C00242;C00314;C00379;C00408;C00430;C00474;C00497;C00530;C00532;C00547;C00603;C00642;C00755;C00763;C01073;C01110;C01157;C01165;C01569;C01751;C01904;C01983;C01984;C02419;C02519;C02657;C02709;C03005;C03064;C03341;C03440;C03741;C04043;C04350;C04353;C05147;C05593;C05842;C05843;C05852;C05936;C06323;C06413;C06593;C07301;C12305;C13482;C13635;C13636;C14088;C14103;C14108;C15571;…	M-H+CH3CN;M+CH3COO;M+Cl;M-H+NH3;M-H;M-H-H2O;M-2H;M-2H+Na;M+F;M-2H;M-H+NH3;M-H+CH3CN;M-2H;M-H-H2O;M-H+NH3;M-2H;M-2H;M+Cl;M+F;M+F;M+F;M+F;M-2H;M-H+CH3CN;M-2H;M-2H;M-2H;M-H;M-2H;M-2H;M-H;M-H;M-H+NH3;M+F;M+F;M+F;M-2H;M-H;M-H;M+F;M-2H;M-2H;M-2H;M-2H;M-2H+Na;M-2H+Na;M-2H+Na;M-2H+K;M-H;M-2H;M-H-H2O;M-2H;M-2H;M-2H;M-2H;M-2H;M-H+CH3CN;M-2H;M-H;M-H;M-H;M+Cl;M-2H;M+F;M+Cl+NH3;M+Cl+NH3;M-H;M-2H;M+F	24.82;24.2;20.9467575000133;0.781419999995592;2.56194999998627;24.82;24.2;24.22;24.05;24.2;0.781419999995592;24.82;24.2;24.82;23.79;22.1647499999733;22.1647499999733;20.9467575000133;24.05;24.05;24.05;24.05;24.2;24.82;24.2;22.1647499999733;22.1647499999733;17.0943850000072;22.1647499999733;22.1647499999733;24.82;24.82;0.781419999995592;24.05;24.05;24.05;22.1647499999733;24.82;24.82;24.05;22.16474…	28.86;14.6113345055229;13.9364044681658;29.75;18.147898352839;29.89;29.6555991245516;16.0951536768588;26.4699377980446;29.6555991245516;29.75;29.88;29.6555991245516;28.52;15.8533021739361;29.49;29.16;14.0332477558675;5.19090601671627;23.5859365028715;23.2303424682036;24.7295247784618;29.8394434826936;29.31;29.6555991245516;22.7823970687301;22.7823970687301;29.85;28.55;28.99;29.43;29.05;17.6259134…
M151T438	151.06	438.231	Negative	C00147;C00152;C00155;C00192;C00379;C00380;C00474;C00532;C00903;C00990;C01043;C01059;C01504;C01569;C01585;C01904;C02037;C02499;C02642;C02932;C02948;C03056;C03264;C03739;C03758;C03927;C04227;C05135;C05842;C05843;C05942;C06056;C06103;C06381;C06553;C07044;C07727;C12313;C16398;C16399;C16592;C16666;C18320;C18796;C19780;C19783;C21399	M-H+NH3;M+F;M-H+NH3;M+CH3COO;M-H;M-H+CH3CN;M-H;M-H;M+F;M+Cl;M+F;M-H+CH3CN;M+F;M-H;M+Cl;M-H;M+F;M-H-H2O;M+F;M-H+CH3CN;M+Cl;M-H+CH3CN;M+F;M+Cl;M-2H;M-H+CH3CN;M-2H;M-2H;M-H;M-H;M-H+CH3CN;M-H+NH3;M+F;M+F;M-H-H2O;2M-H;M+F;M+Cl;M-H;M-2H;M+F;M-2H;M-H;M+Cl+NH3;M-2H+Na;M-2H+Na;M+Cl	24.42;19.5865149999719;14.0166274999842;23.72;2.29633750002733;5.63970750000919;2.29633750002733;2.29633750002733;9.52967499998181;10.2144350000088;19.5865149999719;22.44372749999;9.52967499998181;2.29633750002733;17.8689999999904;2.29633750002733;19.5865149999719;12.3868874999999;19.5865149999719;22.44372749999;17.8689999999904;22.44372749999;23.82;17.8689999999904;8.99644249997777;22.4437274999…	28.94;28.92;20.5925111894669;11.3735740031901;29.8;29.4;29.8;29.8;29;20.817560302504;22.4899449225839;29.44;28.86;29.71;29.49;29.8;29.39;28.53;23.6454206174143;29.23;28.93;17.4274311225097;29.66;29.32;29.14;29.23;29.83;16.0225250984877;29.37;29.53;28.77;28.68;14.130734566056;17.0387542835983;1.02577012292367;11.3957541875586;28.51;29.32;28.78;0.0298657328629283;28.86;7.19395709541265;28.7;15.1828…
M152T299_2	152.001	298.529	Negative	C00148;C00196;C00230;C00441;C00606;C00628;C00763;C01962;C02362;C02704;C02876;C03505;C03508;C03947;C05840;C06455;C06647;C16283;C18170;C20250;C21298;C21329	M-2H+K;M-2H;M-2H;M+Cl;M-H;M-2H;M-2H+K;M-H;M-2H+Na;M-H+CH3CN;M-2H;M-2H;M+Cl;M-2H;M-2H+Na;M-H+CH3CN;M-2H;M-H;M-2H+K;M+Cl;M-2H;M-2H+Na	24.33;24.7466500000115;24.7466500000115;23.53;1.73357999997847;24.7466500000115;24.33;24.82;12.7116824999973;1.73357999997847;24.83;24.83;23.53;24.83;12.7116824999973;23.89;4.58131249999383;23.86;24.33;23.53;24.7466500000115;24.44	29.77;28.75;29.5;28.76;29.31;29.4;29.68;29.71;28.81;29.49;28.67;28.73;29.29;28.87;28.7;29.88;29.04;29.43;21.1325785423401;29.86;29.87;28.6
M152T109	152.017	108.762	Negative	C00148;C00196;C00230;C00430;C00441;C00463;C00581;C00606;C00628;C00632;C00763;C01073;C01110;C01157;C01165;C01270;C01546;C02704;C03277;C03341;C03440;C03508;C03741;C03972;C05147;C06455;C06608;C06647;C06669;C06990;C12107;C12108;C12115;C16074;C16235;C16283;C18170;C19706;C20250;C21249;C21298;C21329	M-2H+K;M-2H;M-2H;M-2H+Na;M+Cl;M+Cl;M+Cl;M-H;M-2H;M-H;M-2H+K;M-2H+Na;M-2H+Na;M-2H+Na;M-2H+Na;M-H;M-H+CH3CN;M-H+CH3CN;M-2H;M-2H+Na;M-2H+Na;M+Cl;M-2H+Na;M-H-H2O;M-2H+Na;M-H+CH3CN;M-2H;M-2H;M-H;M-H+CH3CN;M-H;M-H-H2O;M-H;M+Cl;M-H;M-H;M-2H+K;M-2H+Na;M+Cl;M-H-H2O;M-2H;M-2H+Na	14.3352325000023;15.4033500000139;15.4033500000139;23.71;14.1853574999828;23.9549175000064;13.8980775000164;24.73;15.4033500000139;24.47;14.3352325000023;23.71;23.71;23.71;23.71;24.47;24.47;24.73;12.6800849999853;23.71;23.71;14.1853574999828;23.71;24.47;23.71;14.6255825000452;16.8145874999936;24.04;24.47;23.9549175000064;24.47;24.47;24.47;23.9549175000064;24.47;0.276144999986627;14.3352325000023;…	29.42;28.62;10.8243154891773;29.3;29.18;2.79859199898376;29.28;29.41;18.6008411388612;28.74;29.78;29.69;29.72;29.27;29.4;28.78;28.97;29.73;28.84;29.62;28.6;29.12;29.7;29.81;29.68;29.85;29.66;28.51;29.56;29.43;29.39;29.48;28.87;29.37;28.91;19.6579423710724;29.1;29.68;29.82;28.79;9.19501306445667;29.25
M152T438	152.063	438.473	Negative	C00106;C00123;C00183;C00262;C00407;C00431;C00436;C00548;C00561;C00719;C01066;C01454;C01620;C01826;C01933;C02091;C02240;C02378;C02486;C03758;C03765;C03766;C04091;C04221;C04227;C05658;C05680;C06105;C06224;C06317;C06382;C06588;C07085;C07086;C07189;C07211;C07215;C08063;C10700;C12312;C12518;C14087;C15499;C15583;C15987;C16647;C16666;C17241;C20313;C20645;C21092;C21096;C21166	M-H+CH3CN;M-2H+Na;M+Cl;M-H+NH3;M-2H+Na;M+Cl;M-2H+Na;M-H+NH3;M+F;M+Cl;M-H+CH3CN;M-H+NH3;M-H+NH3;M+Cl;M-2H+Na;M+F;M+Cl+NH3;M-2H+Na;M-2H+Na;M-H;M-H+NH3;M+F;M-H+CH3CN;M-H+CH3CN;M-H;M+F;M-H;M-H+CH3CN;M-H+NH3;M-2H;M+F;M-2H;M-H+NH3;M-H+NH3;M-H+NH3;M-H+NH3;M-H+NH3;M-H+CH3CN;M-H+NH3;M+F;M+Cl+NH3;M-H+NH3;M+Cl+NH3;M-H+NH3;M+Cl;M-2H+Na;M-H;M+F;M+F;M-H+NH3;M-2H+Na;M-2H+Na;M-H+NH3	24.56;14.5658675000249;24.82;14.2128750000126;14.5658675000249;24.82;24.34;20.5840299999949;23.82;24.82;20.5840299999949;20.5840299999949;17.5562449999944;24.82;14.5658675000249;24.38;24.82;14.5658675000249;14.5658675000249;20.5840299999949;20.5840299999949;23.82;20.5840299999949;20.5840299999949;20.5840299999949;23.82;23.7;20.5840299999949;20.5840299999949;24.5;24.38;0.79929999998285;20.58402999…	29.83;4.21543569915022;17.0943613131095;28.95;8.62975790083478;18.1889588333956;22.4811916475934;28.8;19.11801924066;6.9189879974356;17.7344320122475;28.67;22.4103446314721;22.6641776579366;6.29186404289955;28.58;29.47;9.41152239900322;8.82134584332205;29.06;29.07;20.6239622192941;23.2683386649821;23.2683386649821;28.71;29.75;28.85;18.109839594537;28.56;25.8224878287584;18.9702613080776;29.16;29.…
M153T730	152.994	729.595	Negative	C00036;C00042;C00093;C00141;C00623;C00802;C02170;C02235;C02876;C02979;C03189;C03273;C03505;C03548;C03947;C03981;C06011;C06255;C06647;C06677;C15523;C16622;C16630;C20798;C21181	M-2H+Na;M+Cl;M-H-H2O;M-2H+K;M-H-H2O;M-2H+Na;M+Cl;M-2H;M-H;M-H-H2O;M-H-H2O;M-2H+K;M-H;M-2H+Na;M-H;M-2H+Na;M-H-H2O;M-2H+K;M-H;M-H-H2O;M-2H;M-2H+K;M-2H+Na;M-H;M-H	24.35;3.72862500000792;3.28840000001662;3.57875000005947;3.28840000001662;6.86426499996173;3.72862500000792;23.73;3.28840000001662;3.28840000001662;3.28840000001662;3.57875000005947;3.28840000001662;24.35;3.28840000001662;24.35;13.8023324999637;3.57875000005947;23.7;17.6378375000041;23.73;24.6;24.43;20.5024374999851;20.5024374999851	2.65623708170182;1.69705332998801;10.1149688677316;28.63;11.95238193851;28.7747262053351;9.01843882613114;29.1;8.54110352182594;13.556338182529;11.95238193851;29.31;14.1259921099419;1.06782663265306;29.89;4.57012112473388;29.19;29.44;29.15;29.22;29.65;29.29;29.54;27.8337059914646;27.8337059914646
M154T299	153.996	298.516	Negative	C00049;C00295;C00402;C00441;C00463;C00581;C00872;C02235;C02357;C02370;C03030;C03071;C03248;C03508;C03537;C03894;C05669;C06333;C06335;C15523;C16074;C19675;C19911;C20250;C20450;C20797	M-2H+Na;M-2H;M-2H+Na;M-2H+K;M-2H+K;M-2H+K;M+Cl;M-H;M-2H;M-2H;M-2H;M+Cl;M-H+CH3CN;M-2H+K;M+Cl;M-2H;M+Cl;M-H-H2O;M-H-H2O;M-H;M-2H+K;M-2H;M-2H+Na;M-2H+K;M-2H;M-2H	24.78;12.5414849999572;24.78;14.4738325000304;23.6664424999589;13.6096024999688;14.3239575000109;24.37;24.68;24.68;12.5414849999572;14.3239575000109;24.37;14.4738325000304;24.13;16.6759874999656;14.3239575000109;0.414745000014705;0.414745000014705;24.37;23.6664424999589;7.1148500000362;24.78;14.4738325000304;15.541950000042;7.1148500000362	29.86;25.5689864959208;29.07;29.24;29.52;28.57;28.89;28.79;29.13;29.13;26.4475902984225;22.4542322653113;29.56;28.73;28.66;28.68;28.86;28.87;29.43;29.81;29.03;28.82;29.9;29.19;29.05;28.82
M154T577	154.06	577.223	Negative	C00135;C00147;C00156;C00429;C00587;C00596;C00785;C00803;C00805;C01162;C01250;C02126;C02505;C02512;C02565;C02777;C02938;C03771;C05585;C06056;C06557;C06558;C07091;C07565;C08262;C15561;C16075;C16700;C17366;C17367;C18316;C19714;C19830;C19831;C20313;C21187;C21248	M-H;M+F;M-H+NH3;M-H+CH3CN;M-H+NH3;M-H+CH3CN;M-H+NH3;M+Cl+NH3;M-H+NH3;M-H;M-H-H2O;M-H+NH3;M+F;M-H+CH3CN;M-H+CH3CN;M-H+CH3CN;M-2H;M-H-H2O;M-H+NH3;M+F;M-H;M-2H;M-H+CH3CN;M+F;M+Cl+NH3;M+F;M+F;M-H+NH3;M-H-H2O;M-H;M-H+NH3;M+F;M-H;M-H;M-2H+Na;M-H+CH3CN;M-H-H2O	2.95386499999495;18.9289875000043;23.93;2.95386499999495;23.93;23.93;2.95386499999495;7.5285924999946;23.93;2.95386499999495;23.93;2.95386499999495;15.8679175000032;2.95386499999495;2.95386499999495;2.95386499999495;18.4294650000538;2.95386499999495;23.93;22.2723575000572;24.54;24.33;23.93;15.8679175000032;7.5285924999946;15.8679175000032;15.8679175000032;23.93;23.93;23.93;23.93;15.8679175000032;…	14.0523050991814;28.59;29.45;29.7;29.5;28.88;13.59258647019;29.32;28.85;0.305004033240425;29.85;29.15;29.58;12.0362179336253;29.68;28.98;28.62;5.4763900009272;29.1;17.8532780245497;29.29;27.349580038912;29.56;28.73;29.32;29.11;29.9;29.34;15.5930507129266;28.69;28.84;29.9;8.60618137969662;10.7797702244287;29.55;29.36;6.05554502146748
M156T727	156.029	726.812	Negative	C00108;C00122;C00147;C00337;C00568;C00954;C00989;C01004;C01010;C01042;C01045;C01089;C01188;C01384;C01991;C02220;C02298;C02348;C02350;C02359;C02364;C02371;C02505;C02617;C02631;C03139;C03197;C03230;C03703;C04431;C04670;C04815;C05634;C05984;C06001;C06056;C06331;C06452;C06648;C07565;C09815;C11504;C12838;C14783;C14788;C15561;C15996;C16075;C16281;C17206;C19714;C20449;C21297	M+F;M-H+CH3CN;M-2H+Na;M-2H;M+F;M-H-H2O;M+Cl+NH3;M+F;M+Cl+NH3;M-H-H2O;M-H-H2O;M+Cl+NH3;M+Cl+NH3;M-H+CH3CN;M+Cl+NH3;M-H;M-H-H2O;M-2H;M-2H;M-H+NH3;M-H+NH3;M-H+NH3;M-2H+Na;M-2H;M-2H;M-H-H2O;M+Cl+NH3;M-H-H2O;M-2H;M-H+NH3;M-2H;M-2H;M-H-H2O;M+Cl+NH3;M+Cl+NH3;M-2H+Na;M-H-H2O;M-H+NH3;M-H+NH3;M-2H+Na;M+Cl;M-H-H2O;M-H+NH3;M-2H;M-H;M-2H+Na;M-H-H2O;M-2H+Na;M+F;M-H+NH3;M-2H+Na;M-H+NH3;M+Cl+NH3	23.5;2.88183000002107;0.207037500032925;23.61;23.5;24.31;24.87;23.5;24.9;2.88183000002107;2.88183000002107;24.87;24.87;2.88183000002107;24.87;2.88183000002107;24.31;0.474904999947512;0.474904999947512;23.5;23.5;23.5;24.12;18.5014999999566;24.02;24.52;24.87;24.31;23.61;2.88183000002107;24.02;24.02;24.31;24.87;24.87;3.13633249994894;24.31;24.61;17.2835074999966;24.12;17.2835074999966;24.31;2.881830…	29.36;5.12201365928163;29.39;28.86;29.06;29.02;29.8;28.5;28.74;0.972063445764502;2.09074262592171;29.48;28.87;29.26;29.8;0.110800572358062;28.63;29.08;29.08;29.22;29.18;28.96;29.07;29.74;23.5754448798648;6.53680116950085;29.85;29.79;29.19;28.72;29.63;29.7;28.97;29.75;28.87;3.43520999520118;28.71;3.61836755543235;28.66;29.6800000000001;29.01;28.71;28.72;28.99;29.12;28.7;29.3;29.87;29.62;28.61;29.8…
M157T579_2	156.99	578.548	Negative	C00169;C00180;C00539;C00601;C00633;C02022;C02045;C02083;C03067;C03804;C05627;C05823;C06202;C06454;C06758;C07113;C07209;C07214;C08276;C15587;C20782	M-H+NH3;M+Cl;M+Cl;M-2H+K;M+Cl;M-2H+K;M-2H+K;M-2H+K;M+Cl;M-2H+Na;M-2H+K;M+Cl;M+Cl;M+F;M-2H+K;M-2H+K;M-2H+K;M-2H+K;M-2H+K;M-2H+K;M-2H+K	23.7;24.37;24.37;23.51;24.37;1.19032500002447;1.19032500002447;23.51;24.37;9.23124999999914;23.51;23.66;24.37;24.19;23.51;23.51;23.51;23.51;23.83;4.53369500000633;23.51	29.74;29.87;29.26;28.5;29.75;5.88336684902732;5.88336684902732;29;29.07;17.5803156998883;28.97;29.67;29.14;24.4467994387191;28.89;29.05;28.89;28.89;29.35;29.34;29
M158T335	158.08	334.608	Negative	C00398;C00783;C00993;C01279;C01929;C02636;C02804;C03087;C03153;C03283;C03767;C03864;C03865;C06231;C06442;C06756;C07111;C07208;C07212;C10126;C10850;C14082;C14098;C16400;C16649;C16650;C16651;C16697;C17217;C19929;C20827;C21154	M-2H;M+F;M-2H;M+F;M+F;M-2H;M-H+CH3CN;M-H;M-2H;M-H+CH3CN;M-H+NH3;M-2H;M-2H;M-H+NH3;M-2H;M+Cl+NH3;M+Cl+NH3;M+Cl+NH3;M+Cl+NH3;M-2H;M-H;M-H+NH3;M-H+NH3;M-2H+Na;M-2H;M-2H;M-2H;M+F;M-H-H2O;M-2H;M-H+CH3CN;M-2H	10.1458849999858;24.15;24.32;18.4370725000349;18.4370725000349;3.44577999996432;3.44577999996432;3.44577999996432;24.32;24.89;3.44577999996432;24.52;24.52;24.89;24.32;16.7195574999823;16.7195574999823;16.7195574999823;16.7195574999823;10.1458849999858;3.44577999996432;23.98;23.98;24.43;24.52;24.52;24.52;24.15;24.47;24.32;3.44577999996432;10.1458849999858	2.91213015931599;29.68;29.12;29.55;29.23;29.22;12.5294623924409;8.06777381466352;29.34;29.49;12.5867174685339;29.38;29.38;29.33;28.54;29.69;29.69;29.69;29.69;28.92;28.51;29.69;29.69;28.58;28.86;29.84;29.8;29.09;29.07;29.76;8.82237469335286;29.75
M159T688	159.076	687.597	Negative	C00188;C00263;C00318;C00396;C00398;C00820;C00955;C00993;C01056;C02115;C02299;C02636;C02656;C03043;C03153;C03537;C03678;C04294;C04687;C05519;C06442;C06727;C10126;C10454;C10478;C12317;C14790;C15025;C15562;C16323;C16569;C16656;C16657;C17246;C19929;C20267;C20361;C21154	M-H+CH3CN;M-H+CH3CN;M-2H;2M-H;M-H;M-H+CH3CN;M-2H;M-H;M-H-H2O;M-H+CH3CN;M+Cl+NH3;M-H;M-H;M-H-H2O;M-H;M-H+CH3CN;M-H+CH3CN;M-H+NH3;M-H;M-H+CH3CN;M-H;M+F;M-H;M-H-H2O;M-H-H2O;M-H+CH3CN;M-H+NH3;M-2H;M+Cl+NH3;M-2H+Na;M-H-H2O;M+F;M-H;M-2H;M-H;M-2H+Na;M-H-H2O;M-H	2.76819749998936;2.76819749998936;24.4;21.971867500028;24.35;2.76819749998936;18.6151324999884;2.76819749998936;24.35;2.76819749998936;17.3971400000283;24.4;24.24;24.35;2.76819749998936;24.81;2.76819749998936;24.81;24.24;2.76819749998936;2.76819749998936;15.6822499999976;24.35;12.8250374999794;12.8250374999794;2.76819749998936;24.35;24.4;17.3971400000283;6.80687500000943;24.35;15.6822499999976;24…	3.85875966935213;6.59137344631192;8.80051583910882;29.45;29.05;3.85875966935213;29.87;18.7425094894192;29.67;0.354836493121064;28.75;28.98;3.67026956840746;29.67;4.372707123958;28.79;14.8745355341343;28.92;28.85;3.85875966935213;7.15651334751744;28.54;29.7;29.09;29.09;3.85875966935213;29.86;18.3348342086116;29.72;29.12;29.76;29.43;7.05292986375955;28.55;1.92526799135013;29.71;28.8;29.41
M160T351	160.039	351.275	Negative	C00556;C01044;C01088;C01279;C01403;C01467;C01468;C01542;C01566;C01586;C01929;C01989;C02287;C02360;C02376;C02488;C02824;C02991;C03485;C03652;C03761;C03824;C03827;C03975;C03979;C04226;C04314;C05637;C05639;C06159;C06205;C06330;C06332;C06339;C06342;C06358;C06485;C07585;C08276;C11503;C16390;C16593;C16716;C17209;C18028;C19569;C19837;C20902	M+Cl+NH3;M-H;M-2H;M-2H+Na;M+Cl+NH3;M+Cl+NH3;M+Cl+NH3;M+Cl+NH3;M+CH3COO;M-H-H2O;M-2H+Na;M-2H;M-H+CH3CN;M-2H;M+Cl;M-2H;M-H-H2O;M-2H;M+Cl+NH3;M-2H;M-2H;M+F;M-2H;M-H-H2O;M-2H;M+F;M-2H;M-H;M-H;M-2H;M-2H;M-H;M-H-H2O;M-H-H2O;M-H;M-2H;M-2H;M-H-H2O;M-H+CH3CN;M-H;M-2H;M-2H;M-H;M-2H;M-2H;M-H-H2O;M-H;M-2H	24.21;24.69;3.76642500000912;24.9989524999705;24.21;24.21;24.21;24.21;24.3170099999901;2.93368000001237;24.9989524999705;3.76642500000912;24.69;3.76642500000912;23.86;3.76642500000912;11.3607800000182;3.76642500000912;24.21;3.76642500000912;3.76642500000912;5.79089250003051;3.76642500000912;23.81;3.76642500000912;5.79089250003051;24.66;2.93368000001237;2.93368000001237;3.76642500000912;24.66;2.93…	29.06;29.82;29.12;29.89;29.73;28.53;28.53;28.53;14.1349587498255;6.12858394513428;29.66;29.36;29.26;28.85;29.02;28.88;29.1;18.0706434783323;29.06;29.69;29.77;28.79;28.81;25.2641938140985;28.81;8.18913453854844;29.2;29.44;29.37;28.81;29.2;29.46;28.5;29.11;29.57;29.29;26.2091180343214;28.83;29.8796134022524;29.46;28.62;28.66;29.15;29.67;17.0797630007318;14.8660512350415;29.51;9.5094858995029
M161T282	161.007	281.644	Negative	C00178;C00519;C00682;C00727;C01108;C01127;C01179;C01197;C01405;C01502;C02183;C02323;C02359;C02364;C02371;C02480;C02752;C02814;C02835;C02923;C03338;C03351;C03359;C03586;C03743;C04051;C04105;C05350;C05827;C05946;C06452;C06603;C06730;C06809;C11101;C11918;C12623;C14110;C14610;C15572;C16401;C17206;C18317;C20448;C20485;C20718;C20900	M+Cl;M+Cl+NH3;M+F;M-2H+K;M+Cl;M-H;M-H-H2O;M-H-H2O;M-H-H2O;M-2H+K;M+Cl;M-2H+K;M-2H+Na;M-2H+Na;M-2H+Na;M+F;M+Cl;M+Cl;M+Cl;M-2H+K;M-2H+Na;M-2H+K;M+F;M+F;M+F;M+Cl;M+F;M-H-H2O;M-2H+K;M-H;M-2H+Na;M+F;M-2H+K;M-2H;M+Cl;M+Cl;M-H-H2O;M-2H+Na;M+F;M-2H+K;M-2H+Na;M-2H+Na;M-2H+Na;M+F;M-H;M+Cl;M+F	10.925485000044;19.3525850000498;24.79;17.3078249999747;17.1579499999552;3.00738749999141;24.16;24.16;24.16;17.3078249999747;17.1579499999552;17.3078249999747;14.8367874999877;14.8367874999877;14.8367874999877;24.79;17.1579499999552;17.1579499999552;10.925485000044;17.3078249999747;24.76;17.3078249999747;23.8395375000522;24.79;24.79;24.26;24.79;24.16;10.7756100000245;3.00738749999141;23.616337499…	28.66;28.58;29.47;29.09;28.97;28.82;29.1;29.7;29.58;29.32;29.25;29.19;28.93;29.01;29.75;29.31;29.08;29.05;28.74;29.49;28.75;25.0145022086914;29.18;27.1985121866057;28.6;16.3568158908003;26.8827059390576;28.62;28.9;28.82;29.06;29.84;29.34;28.83;25.3530624899749;28.53;29.35;29.53;26.8827059390576;29.32;29.07;29.77;29.7;27.6132023583718;28.82;28.55;28.81
M161T183	161.007	182.553	Negative	C00178;C00519;C00682;C00727;C01108;C01127;C01179;C01197;C01405;C01502;C02183;C02323;C02359;C02364;C02371;C02480;C02752;C02814;C02835;C02923;C03338;C03351;C03359;C03586;C03743;C04051;C04105;C05350;C05827;C05946;C06452;C06603;C06730;C06809;C11101;C11918;C12623;C14110;C14610;C15572;C16401;C17206;C18317;C20448;C20485;C20718;C20900	M+Cl;M+Cl+NH3;M+F;M-2H+K;M+Cl;M-H;M-H-H2O;M-H-H2O;M-H-H2O;M-2H+K;M+Cl;M-2H+K;M-2H+Na;M-2H+Na;M-2H+Na;M+F;M+Cl;M+Cl;M+Cl;M-2H+K;M-2H+Na;M-2H+K;M+F;M+F;M+F;M+Cl;M+F;M-H-H2O;M-2H+K;M-H;M-2H+Na;M+F;M-2H+K;M-2H;M+Cl;M+Cl;M-H-H2O;M-2H+Na;M+F;M-2H+K;M-2H+Na;M-2H+Na;M-2H+Na;M+F;M-H;M+Cl;M+F	11.625485000053;20.0525850000588;23.67;16.6078249999657;16.4579499999462;3.70738750000044;24.75;24.75;24.75;16.6078249999657;16.4579499999462;16.6078249999657;14.1367874999787;14.1367874999787;14.1367874999787;23.67;16.4579499999462;16.4579499999462;11.625485000053;16.6078249999657;23.81;16.6078249999657;24.5395375000612;23.67;23.67;24.89;23.67;24.75;11.4756100000335;3.70738750000044;22.916337499…	29.44;28.8;29.7;28.98;23.6802036200168;28.61;2.53569462698976;29.22;9.93052582263101;29.09;29.58;28.75;29.25;29.06;29.62;29.37;28.62;28.56;29.18;19.3535057936818;29.16;29.48;29.56;29.59;29.51;24.5812883182126;29.08;28.52;29.23;28.61;28.68;28.69;29.28;28.65;29.89;15.8399784149069;15.4573191980851;29.45;29.08;29.09;29.67;29.75;29.22;28.74;28.61;15.0518536109212;29.33
M161T728	161.045	727.532	Negative	C00031;C00095;C00097;C00124;C00137;C00159;C00221;C00247;C00267;C00590;C00715;C00736;C00737;C00738;C00764;C00793;C00795;C00940;C00984;C01088;C01487;C01582;C01680;C01719;C01720;C01825;C01906;C01934;C01987;C01989;C02336;C02360;C02372;C02488;C02720;C02782;C02991;C03066;C03079;C03088;C03089;C03392;C03652;C03761;C03767;C03827;C03979;C04314;C04445;C04592;C05133;C05281;C05380;C05572;C05828;C05834;C05947;…	M-H-H2O;M-H-H2O;M-H+CH3CN;M-H-H2O;M-H-H2O;M-H-H2O;M-H-H2O;M-H-H2O;M-H-H2O;M-H-H2O;M-2H;M-H+CH3CN;M-H-H2O;M-H-H2O;M-H-H2O;M-H+CH3CN;M-H-H2O;M-H+NH3;M-H-H2O;M-H;M-H-H2O;M-H-H2O;M-H-H2O;M-H-H2O;M-H-H2O;M-H-H2O;M-H-H2O;M-H-H2O;M+Cl+NH3;M-H;M-H-H2O;M-H;M+Cl+NH3;M-H;M+Cl+NH3;M-H-H2O;M-H;M-2H;M-2H;M+F;M-H-H2O;M-H+CH3CN;M-H;M-H;M+F;M-H;M-H;M-H;M-H+NH3;M+Cl;M+F;M+F;M-H-H2O;M-H+NH3;M-2H+Na;M-2H;M-2H;M-H-H2…	1.07116249999706;1.07116249999706;15.2418025000145;1.07116249999706;1.07116249999706;1.07116249999706;1.07116249999706;1.07116249999706;1.07116249999706;24.49;24.7;15.2418025000145;1.07116249999706;1.07116249999706;1.07116249999706;15.2418025000145;1.07116249999706;24.72;1.07116249999706;1.07116249999706;1.07116249999706;1.07116249999706;1.07116249999706;1.07116249999706;1.07116249999706;1.071162…	29.06;29.05;26.2303149093982;29.06;2.51542948934733;29.06;29.06;29.66;29.06;29.53;28.76;26.2303149093982;29.06;29.06;29.66;26.2303149093982;29.66;24.702000832819;29.06;10.4812308488509;29.06;12.2224431096182;20.5576791568626;29.05;20.5576791568626;29.06;29.68;20.5576791568626;28.77;12.163884829837;29.05;7.24153719599005;28.6;5.10503156958402;28.66;14.4871800682154;29.21;3.70131380668689;3.4260826…
M161T558	161.044	557.837	Negative	C00031;C00095;C00097;C00124;C00137;C00159;C00221;C00247;C00267;C00590;C00715;C00736;C00737;C00738;C00764;C00793;C00795;C00940;C00984;C01088;C01487;C01582;C01680;C01719;C01720;C01825;C01906;C01934;C01987;C01989;C02336;C02360;C02372;C02488;C02720;C02782;C02991;C03066;C03079;C03088;C03089;C03392;C03652;C03761;C03767;C03827;C03979;C04314;C04445;C04592;C05133;C05281;C05380;C05572;C05828;C05834;C05947;…	M-H-H2O;M-H-H2O;M-H+CH3CN;M-H-H2O;M-H-H2O;M-H-H2O;M-H-H2O;M-H-H2O;M-H-H2O;M-H-H2O;M-2H;M-H+CH3CN;M-H-H2O;M-H-H2O;M-H-H2O;M-H+CH3CN;M-H-H2O;M-H+NH3;M-H-H2O;M-H;M-H-H2O;M-H-H2O;M-H-H2O;M-H-H2O;M-H-H2O;M-H-H2O;M-H-H2O;M-H-H2O;M+Cl+NH3;M-H;M-H-H2O;M-H;M+Cl+NH3;M-H;M+Cl+NH3;M-H-H2O;M-H;M-2H;M-2H;M+F;M-H-H2O;M-H+CH3CN;M-H;M-H;M+F;M-H;M-H;M-H;M-H+NH3;M+Cl;M+F;M+F;M-H-H2O;M-H+NH3;M-2H+Na;M-2H;M-2H;M-H-H2…	2.29616249995956;2.29616249995956;14.016802500052;2.29616249995956;2.29616249995956;2.29616249995956;2.29616249995956;2.29616249995956;2.29616249995956;24.41;24.58;14.016802500052;2.29616249995956;2.29616249995956;2.29616249995956;14.016802500052;2.29616249995956;23.81;2.29616249995956;2.29616249995956;2.29616249995956;2.29616249995956;2.29616249995956;2.29616249995956;2.29616249995956;2.29616249…	1.02138651962333;0.906164167313264;3.21260720263455;1.02138651962333;21.39605174163;1.02138651962333;1.02138651962333;3.6988972907136;1.02138651962333;28.88;8.74405212074457;3.21260720263455;1.02138651962333;1.02138651962333;3.6988972907136;3.21260720263455;3.6988972907136;4.38444563901789;1.02138651962333;15.2882546908072;1.02138651962333;13.9531760676774;7.56211409542108;0.906164167313264;7.562…
M161T846	161.044	845.986	Negative	C00031;C00095;C00097;C00124;C00137;C00159;C00221;C00247;C00267;C00590;C00715;C00736;C00737;C00738;C00764;C00793;C00795;C00940;C00984;C01088;C01487;C01582;C01680;C01719;C01720;C01825;C01906;C01934;C01987;C01989;C02336;C02360;C02372;C02488;C02720;C02782;C02991;C03066;C03079;C03088;C03089;C03392;C03652;C03761;C03767;C03827;C03979;C04314;C04445;C04592;C05133;C05281;C05380;C05572;C05828;C05834;C05947;…	M-H-H2O;M-H-H2O;M-H+CH3CN;M-H-H2O;M-H-H2O;M-H-H2O;M-H-H2O;M-H-H2O;M-H-H2O;M-H-H2O;M-2H;M-H+CH3CN;M-H-H2O;M-H-H2O;M-H-H2O;M-H+CH3CN;M-H-H2O;M-H+NH3;M-H-H2O;M-H;M-H-H2O;M-H-H2O;M-H-H2O;M-H-H2O;M-H-H2O;M-H-H2O;M-H-H2O;M-H-H2O;M+Cl+NH3;M-H;M-H-H2O;M-H;M+Cl+NH3;M-H;M+Cl+NH3;M-H-H2O;M-H;M-2H;M-2H;M+F;M-H-H2O;M-H+CH3CN;M-H;M-H;M+F;M-H;M-H;M-H;M-H+NH3;M+Cl;M+F;M+F;M-H-H2O;M-H+NH3;M-2H+Na;M-2H;M-2H;M-H-H2…	2.14616249998301;2.14616249998301;14.1668025000286;2.14616249998301;2.14616249998301;2.14616249998301;2.14616249998301;2.14616249998301;2.14616249998301;24.69;24.76;14.1668025000286;2.14616249998301;2.14616249998301;2.14616249998301;14.1668025000286;2.14616249998301;23.75;2.14616249998301;2.14616249998301;2.14616249998301;2.14616249998301;2.14616249998301;2.14616249998301;2.14616249998301;2.14616…	29.43;28.93;28.94;29.43;19.206755157254;29.43;29.43;28.97;29.43;29;28.79;28.94;29.43;29.43;28.97;28.94;28.97;29.27;29.43;28.4695299124662;29.43;29.34;29.76;28.93;29.76;29.43;28.92;29.76;28.99;28.62;28.93;24.702356814867;29.12;22.2179902725063;29.44;29.62;29.33;20.5857224226315;20.2656788005585;29.19;29.17;29.52;27.1468318651998;22.0020333996712;29.05;29.15;29.15;28.76;28.59;29.35;28.6;28.81;28.57…
M161T544	161.044	543.84	Negative	C00031;C00095;C00097;C00124;C00137;C00159;C00221;C00247;C00267;C00590;C00715;C00736;C00737;C00738;C00764;C00793;C00795;C00940;C00984;C01088;C01487;C01582;C01680;C01719;C01720;C01825;C01906;C01934;C01987;C01989;C02336;C02360;C02372;C02488;C02720;C02782;C02991;C03066;C03079;C03088;C03089;C03392;C03652;C03761;C03767;C03827;C03979;C04314;C04445;C04592;C05133;C05281;C05380;C05572;C05828;C05834;C05947;…	M-H-H2O;M-H-H2O;M-H+CH3CN;M-H-H2O;M-H-H2O;M-H-H2O;M-H-H2O;M-H-H2O;M-H-H2O;M-H-H2O;M-2H;M-H+CH3CN;M-H-H2O;M-H-H2O;M-H-H2O;M-H+CH3CN;M-H-H2O;M-H+NH3;M-H-H2O;M-H;M-H-H2O;M-H-H2O;M-H-H2O;M-H-H2O;M-H-H2O;M-H-H2O;M-H-H2O;M-H-H2O;M+Cl+NH3;M-H;M-H-H2O;M-H;M+Cl+NH3;M-H;M+Cl+NH3;M-H-H2O;M-H;M-2H;M-2H;M+F;M-H-H2O;M-H+CH3CN;M-H;M-H;M+F;M-H;M-H;M-H;M-H+NH3;M+Cl;M+F;M+F;M-H-H2O;M-H+NH3;M-2H+Na;M-2H;M-2H;M-H-H2…	2.37116249998337;2.37116249998337;13.9418025000282;2.37116249998337;2.37116249998337;2.37116249998337;2.37116249998337;2.37116249998337;2.37116249998337;24.52;24.85;13.9418025000282;2.37116249998337;2.37116249998337;2.37116249998337;13.9418025000282;2.37116249998337;24.1;2.37116249998337;2.37116249998337;2.37116249998337;2.37116249998337;2.37116249998337;2.37116249998337;2.37116249998337;2.371162…	1.51330928536954;1.6256406299128;5.64106920411406;1.51330928536954;23.3682786608049;1.51330928536954;1.51330928536954;1.09702090591363;1.51330928536954;29.43;6.0155893444508;5.64106920411406;1.51330928536954;1.51330928536954;1.09702090591363;5.64106920411406;1.09702090591363;6.78350541121545;1.51330928536954;17.4137304228902;1.51330928536954;16.1121498371758;9.88144398879205;1.6256406299128;9.881…
M162T282	162.011	281.829	Negative	C00346;C02376;C03212;C03458;C03824;C04226;C05516;C05678;C05823;C06050;C06809;C08733;C08735;C14602;C14604;C15770;C16621;C16671;C18232;C18351;C19721;C20669	M-2H+Na;M-2H+K;M-2H;M+Cl;M-2H+Na;M-2H+Na;M+Cl;M-2H+Na;M-H+CH3CN;M-H-H2O;M-H;M+Cl;M-H+NH3;M-2H+K;M-2H+K;M-H-H2O;M+Cl;M-2H+K;M+F;M-2H+K;M+Cl;M+F	24.64;10.4519724999363;16.5633450000513;24.85;13.9019175000499;13.9019175000499;10.3020974999879;24.64;24.32;19.9200800000199;24.32;17.7813375000113;17.7813375000113;24.79;24.79;19.9200800000199;10.3020974999879;24.79;22.777292500038;24.79;24.85;2.61195500002032	29.58;29.89;28.9;28.76;29.64;26.3399943158417;29.05;29.28;28.96;28.3702931168373;28.51;29.54;23.637904911873;29.68;29.18;28.52;28.73;26.5677145524945;29.47;29.27;29.53;28.88
M162T558	162.047	557.883	Negative	C00026;C00082;C00084;C00090;C00166;C00180;C00450;C00507;C00530;C00539;C00586;C00633;C00715;C00811;C00860;C00861;C01019;C01526;C01721;C01751;C01772;C02338;C02431;C02476;C02560;C02763;C03066;C03067;C03079;C03172;C03290;C03716;C04092;C04294;C04368;C04650;C05127;C05130;C05406;C05834;C05838;C05851;C05947;C06030;C06202;C06316;C06548;C06738;C07114;C07326;C10945;C12621;C12837;C15571;C15607;C16538;C17213;…	M-H+NH3;M-H-H2O;M+CH3COO;M+Cl+NH3;M-2H;M-H+CH3CN;M+Cl;M-2H;M+Cl+NH3;M-H+CH3CN;M-2H;M-H+CH3CN;M-H;M-2H;M-2H+Na;M-2H;M-2H;M-2H;M-2H;M+Cl+NH3;M-2H;M-2H;M-2H;M-2H;M+Cl+NH3;M-2H;M-H;M-H+CH3CN;M-H;M-2H;M-H-H2O;M-H+NH3;M+Cl;M+F;M-H-H2O;M-H-H2O;M-2H+K;M+Cl+NH3;M-H+NH3;M-H;M-2H;M-H+NH3;M-H;M-H+NH3;M-H+CH3CN;M-H+NH3;M+CH3COO;M-2H;M-2H;M-2H;M-2H;M-2H;M-H+NH3;M+Cl+NH3;M-H+NH3;M-2H;M-H;M-H;M-H-H2O;M-H-H2O;M-H…	16.6314199999817;21.5088550000075;14.808749999986;24.13;23.52;21.5088550000075;24.13;14.808749999986;24.13;21.5088550000075;14.808749999986;21.5088550000075;13.2880499999999;23.52;24.66;14.808749999986;14.808749999986;9.93131499996025;14.808749999986;24.13;23.52;14.808749999986;14.808749999986;14.808749999986;8.71332250000023;23.52;16.6314199999817;21.5088550000075;16.6314199999817;24.62;21.50885…	17.7367554942138;5.718525087833;28.6;29.3;29.01;29.31;29.43;16.6071928869242;28.96;29.09;13.2029919129328;29.34;8.75311678113093;29.49;7.3382563979909;0.539424706353263;16.6071928869242;28.83;0.539424706353263;29.44;29.74;16.6071928869242;16.4208336327938;16.6071928869242;28.59;29.41;20.4801440894093;29.89;20.6911957976966;12.9725383922921;1.95016749100979;29.38;29.82;29.5;7.7129119956183;20.4333…
M162T846	162.047	846.19	Negative	C00026;C00082;C00084;C00090;C00166;C00180;C00450;C00507;C00530;C00539;C00586;C00633;C00715;C00811;C00860;C00861;C01019;C01526;C01721;C01751;C01772;C02338;C02431;C02476;C02560;C02763;C03066;C03067;C03079;C03172;C03290;C03716;C04092;C04294;C04368;C04650;C05127;C05130;C05406;C05834;C05838;C05851;C05947;C06030;C06202;C06316;C06548;C06738;C07114;C07326;C10945;C12621;C12837;C15571;C15607;C16538;C17213;…	M-H+NH3;M-H-H2O;M+CH3COO;M+Cl+NH3;M-2H;M-H+CH3CN;M+Cl;M-2H;M+Cl+NH3;M-H+CH3CN;M-2H;M-H+CH3CN;M-H;M-2H;M-2H+Na;M-2H;M-2H;M-2H;M-2H;M+Cl+NH3;M-2H;M-2H;M-2H;M-2H;M+Cl+NH3;M-2H;M-H;M-H+CH3CN;M-H;M-2H;M-H-H2O;M-H+NH3;M+Cl;M+F;M-H-H2O;M-H-H2O;M-2H+K;M+Cl+NH3;M-H+NH3;M-H;M-2H;M-H+NH3;M-H;M-H+NH3;M-H+CH3CN;M-H+NH3;M+CH3COO;M-2H;M-2H;M-2H;M-2H;M-2H;M-H+NH3;M+Cl+NH3;M-H+NH3;M-2H;M-H;M-H;M-H-H2O;M-H-H2O;M-H…	17.0814199999825;21.0588550000068;14.3587499999853;24.7;24.62;21.0588550000068;24.7;14.3587499999853;24.7;21.0588550000068;14.3587499999853;21.0588550000068;13.7380500000006;24.62;24.51;14.3587499999853;14.3587499999853;10.381314999961;14.3587499999853;24.7;24.62;14.3587499999853;14.3587499999853;14.3587499999853;9.16332250000096;24.62;17.0814199999825;21.0588550000068;17.0814199999825;24.04;21.0…	24.7758667468828;29.38;28.78;29.28;29.2;28.61;29.87;29.69;29.45;29.35;29.48;29.13;28.54;29.44;29.12;28.73;29.69;29.32;28.73;29.02;29.54;29.69;28.56;29.69;29.68;29.64;20.6147290255891;28.59;20.2946084177993;29.08;29.19;28.97;29.1;28.81;28.71;20.6856578104996;28.62;29.79;29.5;29.21;29.4;29;20.2946084177993;23.6375238094904;29.47;29.22;29.51;28.95;29.42;29.84;28.82;29.88;29.41;29.28;29.27;29.84;29.8…
M163T728	163.049	727.571	Negative	C00079;C00166;C00253;C00380;C00392;C00488;C00507;C00586;C00794;C00811;C00829;C00861;C00922;C01019;C01489;C01507;C01526;C01697;C01721;C01722;C01757;C01772;C02265;C02295;C02338;C02431;C02476;C02763;C02837;C02930;C03113;C03672;C03767;C03901;C03964;C04044;C05328;C05579;C05582;C05583;C05838;C06231;C06711;C06738;C06813;C07114;C07287;C07326;C07446;C09822;C10164;C10447;C10945;C11129;C11713;C11714;C11950;…	M-2H;M-H;M-H+CH3CN;M+Cl+NH3;M-H-H2O;M+CH3COO;M-H;M-H;M-H-H2O;M-H;M+Cl;M-H;M+F;M-H;M-H-H2O;M-H-H2O;M-H;M-H-H2O;M-H;M-H-H2O;M+F;M-H;M-2H;M+F;M-H;M-H;M-H;M-H;M+Cl;M+F;M-H-H2O;M-H-H2O;M-2H+Na;M-H+NH3;M-H-H2O;M-H-H2O;M+Cl;M-H+NH3;M-H-H2O;M-H-H2O;M-H;M-2H+Na;M-H-H2O;M-H;M-H+CH3CN;M-H;M-2H+K;M-H;M-H+CH3CN;M+Cl;M-H+CH3CN;M-H-H2O;M-H;M-H+NH3;M+F;M+F;M+Cl;M-H;M-H-H2O;M-2H+Na;M-2H+Na;M+F;M+F;M-H;M-2H;M-2H;M…	23.57;22.5021624999755;5.58127250002372;24.6409049999841;24.37;1.11883249999778;24.37;24.37;24.37;22.5021624999755;23.86;24.37;19.6449499999574;24.37;24.37;24.37;5.58127250002372;24.37;24.37;24.37;19.6449499999574;22.5021624999755;23.57;19.6449499999574;24.37;24.37;24.37;22.5021624999755;24.78;19.6449499999574;9.71577500003207;22.5021624999755;24.09;14.0083725000295;22.5021624999755;22.5021624999…	29.84;29.77;29.31;29.83;3.20175285553921;29.33;28.94;29.57;3.20175285553921;28.64;29.15;29.7128259808709;15.8846002521596;28.94;3.20175285553921;3.20175285553921;29.03;3.20175285553921;29.7128259808709;3.20175285553921;28.69;29.4;29.89;15.3699124063299;28.94;28.76;28.94;29.02;28.54;6.51405844942681;28.53;29.75;28.73;29.41;29.3;29.42;28.54;29.53;29.07;28.57;29.7;28.62;28.96;28.88;29.1900000000001;…
[truncated: 524 more rows]

## Sheet: mz+RT match
m/z error tolerance is set as 25 ppm. RT error tolerance is set as 30%.
name	mz	rt	Polarity	KEGG.ID	Adduct	mz.error	rt.error
M85T558	85.0284	558.494	Positive	C00164;C00232;C01380;C02022;C02045;C02648;C02718;C06144;C06195;C08057;C20382	M+H-H2O;M+H-H2O;M+Na;M+H-2H2O;M+H-2H2O;M+H;M+H-H2O;M+H;M+H;M+H-H2O;M+H	1.41108750000285;1.41108750000285;4.60707500000268;1.41108750000285;1.41108750000285;1.41108750000285;24.77;1.41108750000285;24.77;24.77;24.77	29.15;29.33;9.80669449357455;2.2132583495403;2.2132583495403;29.13;29.26;29.22;9.27449719886443;2.84147511430535;28.85
M103T651	103.038	651.253	Positive		NA	NA	NA
M104T652	104.042	651.733	Positive		NA	NA	NA
M110T388	110.034	388.193	Positive	C00519;C00940;C02086;C05516;C05572	M+H;M+H-2H2O;M+NH4;M+H-H2O;M+H-2H2O	17.2393949999972;24.58;17.2393949999972;2.41693999999626;24.58	29.42;29.54;2.83337676123938;29.68;29.15
[truncated: 913 more rows]

## Sheet: Definition of columns
Column	Definition
Peak.name	The name of peaks
m/z	The mass to charge ratio of peaks
RT	Retention time
Polarity	Polarity ion
KEGG.ID	The KEGG ID of metabolites
Adduct	Adduct type
mz.error	Mass to charge ratio error
rt.error	Retention time error
