# Supplementary material for: Metabolic reaction network-based recursive metabolite annotation for untargeted metabolomics
Source: Nat Commun. 2019 Apr 3;10:1516. doi: 10.1038/s41467-019-09550-x (PMC6447530; doi:10.1038/s41467-019-09550-x)
Supplement: Supplementary file 13 — Supplementary Data 10 [file 41467_2019_9550_MOESM13_ESM.zip]

Archive with 1 entries (1 files):
- Supplementary Data 10-kegg.rpair
