# Supplementary material for: Metabolic reaction network-based recursive metabolite annotation for untargeted metabolomics
Source: Nat Commun. 2019 Apr 3;10:1516. doi: 10.1038/s41467-019-09550-x (PMC6447530; doi:10.1038/s41467-019-09550-x)
Supplement: Supplementary file 14 — Supplementary Data 11 [file 41467_2019_9550_MOESM14_ESM.xlsx]

## Sheet: Sheet1
Node1 KEGG ID	Node2 KEGG ID	Node1 metabolite name	Node2 metabolite name
C00002	C00008	ATP	ADP
C00002	C00020	ATP	AMP
C00002	C00081	ATP	ITP
C00002	C00575	ATP	3',5'-Cyclic AMP
C00002	C01260	ATP	P1,P4-Bis(5'-adenosyl)tetraphosphate
C00002	C03483	ATP	Adenosine tetraphosphate
C00002	C02739	ATP	1-(5-Phospho-D-ribosyl)-ATP
C00002	C00131	ATP	dATP
C00002	C07024	ATP	3'-Keto-3'-deoxy-ATP
C00002	C16424	ATP	Isopentenyladenosine-5'-triphosphate
C00002	C00147	ATP	Adenine
C00002	C20190	ATP	P1,P6-Bis(5'-adenosyl)hexaphosphate
C00002	C04058	ATP	Bis(5'-adenosyl) pentaphosphate
C00002	C20936	ATP	pppA2'p5'A2'p5'A
C00002	C20935	ATP	2-5A
C00022	C00900	Pyruvate	2-Acetolactate
C00022	C06033	Pyruvate	Parapyruvate
C00022	C05125	Pyruvate	2-(alpha-Hydroxyethyl)thiamine diphosphate
C00022	C06393	Pyruvate	2,3-Diaminopropanoate
C00022	C00186	Pyruvate	(S)-Lactate
C00022	C00256	Pyruvate	(R)-Lactate
C00022	C00074	Pyruvate	Phosphoenolpyruvate
C00022	C00546	Pyruvate	Methylglyoxal
C00022	C00227	Pyruvate	Acetyl phosphate
C00022	C00024	Pyruvate	Acetyl-CoA
C00022	C00058	Pyruvate	Formate
C00022	C03015	Pyruvate	O-Carbamoyl-L-serine
C00022	C00149	Pyruvate	(S)-Malate
C00022	C00497	Pyruvate	(R)-Malate
C00022	C00036	Pyruvate	Oxaloacetate
C00022	C03248	Pyruvate	Acetylenedicarboxylate
C00022	C03981	Pyruvate	2-Hydroxyethylenedicarboxylate
C00022	C00065	Pyruvate	L-Serine
C00022	C00740	Pyruvate	D-Serine
C00022	C00716	Pyruvate	Serine
C00022	C00084	Pyruvate	Acetaldehyde
C00022	C06010	Pyruvate	(S)-2-Acetolactate
C00022	C01011	Pyruvate	(3S)-Citramalyl-CoA
C00022	C00041	Pyruvate	L-Alanine
C00022	C02132	Pyruvate	Acetylpyruvate
C00022	C02614	Pyruvate	(S)-2-Methylmalate
C00022	C04115	Pyruvate	4-Carboxy-4-hydroxy-2-oxoadipate
C00022	C03790	Pyruvate	N-(Carboxymethyl)-D-alanine
C00022	C03210	Pyruvate	Alanopine
C00022	C04593	Pyruvate	(2S,3R)-3-Hydroxybutane-1,2,3-tricarboxylate
C00022	C04020	Pyruvate	D-Lysopine
C00022	C01127	Pyruvate	4-Hydroxy-2-oxoglutarate
C00022	C05946	Pyruvate	(4R)-4-Hydroxy-2-oxoglutarate
C00022	C02703	Pyruvate	L-Serine O-sulfate
C00022	C02119	Pyruvate	3-Acylpyruvate
C00022	C04137	Pyruvate	D-Octopine
C00022	C04210	Pyruvate	N5-(L-1-Carboxyethyl)-L-ornithine
C00022	C00078	Pyruvate	L-Tryptophan
C00022	C00082	Pyruvate	L-Tyrosine
C00022	C03589	Pyruvate	4-Hydroxy-2-oxopentanoate
C00022	C00097	Pyruvate	L-Cysteine
C00022	C02207	Pyruvate	beta-Alanopine
C00022	C00251	Pyruvate	Chorismate
C00022	C02634	Pyruvate	3-Chloro-D-alanine
C00022	C02635	Pyruvate	3-Chloro-L-alanine
C00022	C01286	Pyruvate	2-Dehydro-3-deoxy-6-phospho-D-galactonate
C00022	C02514	Pyruvate	3-Fumarylpyruvate
C00022	C00133	Pyruvate	D-Alanine
C00022	C02291	Pyruvate	L-Cystathionine
C00022	C05406	Pyruvate	5-Hydroxy-2,4-dioxopentanoate
C00022	C03652	Pyruvate	(2R,3S)-2,3-Dimethylmalate
C00022	C01187	Pyruvate	3-Deoxy-D-manno-octulosonate
C00022	C02721	Pyruvate	N-Methyl-L-alanine
C00022	C05601	Pyruvate	4-Hydroxy-2-oxo-heptanedioate
C00022	C06201	Pyruvate	2,4-Dihydroxyhept-2-enedioate
C00022	C01616	Pyruvate	Tauropine
C00022	C03826	Pyruvate	2-Dehydro-3-deoxy-D-xylonate
C00022	C00684	Pyruvate	2-Dehydro-3-deoxy-L-arabinonate
C00022	C00270	Pyruvate	N-Acetylneuraminate
C00022	C00793	Pyruvate	D-Cysteine
C00022	C03979	Pyruvate	2-Dehydro-3-deoxy-L-rhamnonate
C00022	C00491	Pyruvate	L-Cystine
C00022	C00679	Pyruvate	5-Dehydro-4-deoxy-D-glucarate
C00022	C02749	Pyruvate	S-Alkyl-L-cysteine
C00022	C00885	Pyruvate	Isochorismate
C00022	C06159	Pyruvate	2-Dehydro-3-deoxy-D-fuconate
C00022	C00957	Pyruvate	Mercaptopyruvate
C00022	C00033	Pyruvate	Acetate
C00022	C03921	Pyruvate	2-Dehydro-3-deoxy-D-glucarate
C00022	C01275	Pyruvate	(3E)-4-(2-Carboxyphenyl)-2-oxobut-3-enoate
C00022	C02882	Pyruvate	L-Cysteine-S-conjugate
C00022	C06326	Pyruvate	(2S)-2-{[1-(R)-Carboxyethyl]amino}pentanoate
C00022	C02193	Pyruvate	Pyruvate oxime
C00022	C05527	Pyruvate	3-Sulfinylpyruvate
C00022	C05699	Pyruvate	L-Selenocystathionine
C00022	C06203	Pyruvate	trans-o-Hydroxybenzylidenepyruvate
C00022	C06762	Pyruvate	4-Hydroxy-2-oxohexanoic acid
C00022	C07718	Pyruvate	2-Hydroxy-4-(1-oxo-1,3-dihydro-2H-inden-2-ylidene)-but-2-enoic acid
C00022	C07725	Pyruvate	2-Hydroxy-4-(2-oxo-1,3-dihydro-2H-inden-1-ylidene)but-2-enoic acid
C00022	C11355	Pyruvate	4-Amino-4-deoxychorismate
C00022	C04442	Pyruvate	2-Dehydro-3-deoxy-6-phospho-D-gluconate
C00022	C11426	Pyruvate	cis-4-(1'-Hydroxynaphth-2'-yl)-2-oxobut-3-enoate
C00022	C14086	Pyruvate	2-Hydroxy-3-methylbenzalpyruvate
C00022	C14095	Pyruvate	2-Hydroxy-3-carboxybenzalpyruvate
C00022	C14107	Pyruvate	2-Hydroxy-4-hydroxymethylbenzalpyruvate
C00022	C02612	Pyruvate	(R)-2-Methylmalate
C00022	C16069	Pyruvate	3-Sulfolactate
C00022	C00506	Pyruvate	L-Cysteate
C00022	C16198	Pyruvate	(Z)-4-(2-Hydroxy-5-sulfonatophenyl)-2-oxo-3-butenoate
C00022	C16210	Pyruvate	4-(3-Hydroxy-2-naphthyl)-2-oxobut-3-enoic acid
C00022	C16149	Pyruvate	(3Z)-4-(2-Carboxyphenyl)-2-oxobut-3-enoate
C00022	C16519	Pyruvate	2-Succinyl-5-enolpyruvyl-6-hydroxy-3-cyclohexene-1-carboxylate
C00022	C16518	Pyruvate	S-(Indolylmethylthiohydroximoyl)-L-cysteine
C00022	C02798	Pyruvate	3-Phosphonopyruvate
C00022	C16624	Pyruvate	Isoniazid pyruvate
C00022	C00204	Pyruvate	2-Dehydro-3-deoxy-D-gluconate
C00022	C17237	Pyruvate	S-(Phenylacetothiohydroximoyl)-L-cysteine
C00022	C17238	Pyruvate	S-(Hydroxyphenylacetothiohydroximoyl)-L-cysteine
C00022	C17242	Pyruvate	S-(4-Methylthiobutylthiohydroximoyl)-L-cysteine
C00022	C17262	Pyruvate	S-Alkyl-thiohydroximate
C00022	C02218	Pyruvate	Dehydroalanine
C00022	C18318	Pyruvate	cis,cis-2,4-Dihydroxy-5-methyl-6-oxo-2,4-hexadienoate
C00022	C05689	Pyruvate	Se-Methyl-L-selenocysteine
C00022	C20258	Pyruvate	(2S,4S)-4-Hydroxy-2,3,4,5-tetrahydrodipicolinate
C00022	C20485	Pyruvate	(4S)-4-Hydroxy-2-oxoglutarate
C00022	C20687	Pyruvate	(S)-(2,4-Dichlorophenoxy)propanoate
C00022	C20686	Pyruvate	(S)-2-(4-Chloro-2-methylphenoxy)propanoate
C00022	C18608	Pyruvate	Mecoprop-P
C00022	C20685	Pyruvate	(R)-(2,4-Dichlorophenoxy)propanoate
C00022	C20680	Pyruvate	2-Dehydro-3-deoxy-L-galactonate
C00022	C01216	Pyruvate	2-Dehydro-3-deoxy-D-galactonate
C00022	C20746	Pyruvate	(3R)-Citramalyl-CoA
C00022	C20781	Pyruvate	2,4-Diketo-3-deoxy-L-fuconate
C00022	C20994	Pyruvate	S-(Hercyn-2-yl)-L-cysteine S-oxide
C00022	C20904	Pyruvate	2-Iminopropanoate
C00022	C21180	Pyruvate	2-Dehydro-3,6-dideoxy-6-sulfo-D-gluconate
C00022	C02167	Pyruvate	Maleylpyruvate
C00031	C01083	D-Glucose	alpha,alpha-Trehalose
C00031	C00089	D-Glucose	Sucrose
C00031	C00208	D-Glucose	Maltose
C00031	C01158	D-Glucose	1-O-Galloyl-beta-D-glucose
C00031	C01175	D-Glucose	1-O-Sinapoyl-beta-D-glucose
C00031	C00092	D-Glucose	D-Glucose 6-phosphate
C00031	C00198	D-Glucose	D-Glucono-1,5-lactone
C00031	C03107	D-Glucose	D-Glucono-1,4-lactone
C00031	C02779	D-Glucose	2-Dehydro-D-glucose
C00031	C00103	D-Glucose	D-Glucose 1-phosphate
C00031	C00185	D-Glucose	Cellobiose
C00031	C00095	D-Glucose	D-Fructose
C00031	C00965	D-Glucose	1,3-beta-D-Glucan
C00031	C02655	D-Glucose	6-Acetyl-D-glucose
C00031	C00394	D-Glucose	GDP-glucose
C00031	C00243	D-Glucose	Lactose
C00031	C02827	D-Glucose	D-Glucose 6-sulfate
C00031	C00689	D-Glucose	alpha,alpha'-Trehalose 6-phosphate
C00031	C02995	D-Glucose	Maltose 6'-phosphate
C00031	C04534	D-Glucose	6-Phospho-beta-D-glucosyl-(1,4)-D-glucose
C00031	C02048	D-Glucose	Laminaribiose
C00031	C01246	D-Glucose	Dolichyl beta-D-glucosyl phosphate
C00031	C05402	D-Glucose	Melibiose
C00031	C06219	D-Glucose	Cellotriose
C00031	C03855	D-Glucose	Cholesteryl-beta-D-glucoside
C00031	C01190	D-Glucose	beta-D-Glucosyl-(1<->1)-ceramide
C00031	C00252	D-Glucose	Isomaltose
C00031	C00844	D-Glucose	Prunasin
C00031	C00761	D-Glucose	Coniferin
C00031	C00668	D-Glucose	alpha-D-Glucose 6-phosphate
C00031	C08325	D-Glucose	Amygdalin
C00031	C01533	D-Glucose	Syringin
C00031	C02074	D-Glucose	Raucaffricine
C00031	C02013	D-Glucose	Cellotetraose
C00031	C06218	D-Glucose	Cellopentaose
C00031	C03470	D-Glucose	3-alpha(S)-Strictosidine
C00031	C05855	D-Glucose	4-Hydroxycinnamyl alcohol 4-D-glucoside
C00031	C05837	D-Glucose	Glucobrassicin
C00031	C04197	D-Glucose	Indole-3-acetyl-beta-1-D-glucoside
C00031	C04164	D-Glucose	trans-Cinnamoyl beta-D-glucoside
C00031	C04817	D-Glucose	Protein alpha-D-glucosyl-1,2-beta-D-galactosyl-L-hydroxylysine
C00031	C05713	D-Glucose	Cyanoglycoside
C00031	C05839	D-Glucose	cis-beta-D-Glucosyl-2-hydroxycinnamate
C00031	C06216	D-Glucose	Celloheptaose
C00031	C06217	D-Glucose	Cellohexaose
C00031	C15548	D-Glucose	2-alpha-D-Glucosyl-D-glucose
C00031	C17759	D-Glucose	1-O-Feruloyl-beta-D-glucose
C00031	C03993	D-Glucose	4-(beta-D-Glucosyloxy)benzoate
C00031	C15970	D-Glucose	Abscisic acid glucose ester
C00031	C01518	D-Glucose	Nigerose
C00031	C20236	D-Glucose	4-O-beta-D-Mannopyranosyl-D-glucopyranose
C00031	C20577	D-Glucose	6-Tuliposide A
C00031	C08907	D-Glucose	Protodioscin
C00031	C08888	D-Glucose	Avenacoside B
C00031	C08897	D-Glucose	Dioscin
C00031	C21186	D-Glucose	6-Tuliposide B
C00044	C01261	GTP	P1,P4-Bis(5'-guanosyl) tetraphosphate
C00044	C04895	GTP	7,8-Dihydroneopterin 3'-triphosphate
C00044	C00058	GTP	Formate
C00044	C01304	GTP	2,5-Diamino-6-(5-phospho-D-ribosylamino)pyrimidin-4(3H)-one
C00044	C00144	GTP	GMP
C00044	C05922	GTP	Formamidopyrimidine nucleoside triphosphate
C00044	C04494	GTP	Guanosine 3'-diphosphate 5'-triphosphate
C00044	C00942	GTP	3',5'-Cyclic GMP
C00044	C00286	GTP	dGTP
C00044	C15563	GTP	2-Amino-5-formylamino-6-(5-phospho-D-ribosylamino)pyrimidin-4(3H)-one
C00044	C21310	GTP	(8S)-3',8-Cyclo-7,8-dihydroguanosine 5'-triphosphate
C00044	C20567	GTP	7,8-Dihydroneopterin 2',3'-cyclic phosphate
C00044	C00035	GTP	GDP
C00048	C01146	Glyoxylate	2-Hydroxy-3-oxopropanoate
C00048	C00160	Glyoxylate	Glycolate
C00048	C00209	Glyoxylate	Oxalate
C00048	C00313	Glyoxylate	Oxalyl-CoA
C00048	C00603	Glyoxylate	(-)-Ureidoglycolate
C00048	C01127	Glyoxylate	4-Hydroxy-2-oxoglutarate
C00048	C05946	Glyoxylate	(4R)-4-Hydroxy-2-oxoglutarate
C00048	C00149	Glyoxylate	(S)-Malate
C00048	C04348	Glyoxylate	L-Malyl-CoA
C00048	C03217	Glyoxylate	2-Hydroxy-3-oxoadipate
C00048	C01990	Glyoxylate	3-Oxalomalate
C00048	C03961	Glyoxylate	erythro-3-Hydroxy-Ls-aspartate
C00048	C00311	Glyoxylate	Isocitrate
C00048	C02630	Glyoxylate	2-Hydroxyglutarate
C00048	C06027	Glyoxylate	L-erythro-3-Methylmalyl-CoA
C00048	C01989	Glyoxylate	3-Ethylmalate
C00048	C02123	Glyoxylate	3-Propylmalate
C00048	C03303	Glyoxylate	Peptidylamidoglycolate
C00048	C07100	Glyoxylate	2,4,5-Trichlorophenoxyacetic acid
C00048	C03664	Glyoxylate	2,4-Dichlorophenoxyacetate
C00048	C07088	Glyoxylate	4-Chlorophenoxyacetate
C00048	C00213	Glyoxylate	Sarcosine
C00048	C11735	Glyoxylate	N-Ethylglycine
C00048	C16362	Glyoxylate	3,6,8-Trimethylallantoin
C00048	C17323	Glyoxylate	tRNA containing 5-carboxymethylaminomethyl-2-thiouridine
C00048	C11148	Glyoxylate	TCE epoxide
C00048	C06790	Glyoxylate	Trichloroethene
C00048	C19813	Glyoxylate	threo-3-Hydroxy-D-aspartate
C00048	C19838	Glyoxylate	D-erythro-3-Hydroxyaspartate
C00048	C14695	Glyoxylate	Nitrilotriacetic acid
C00048	C15809	Glyoxylate	Iminoglycine
C00048	C20485	Glyoxylate	(4S)-4-Hydroxy-2-oxoglutarate
C00048	C14448	Glyoxylate	Glyoxal
C00048	C00037	Glyoxylate	Glycine
C00068	C05125	Thiamin diphosphate	2-(alpha-Hydroxyethyl)thiamine diphosphate
C00068	C01081	Thiamin diphosphate	Thiamin monophosphate
C00068	C03028	Thiamin diphosphate	Thiamin triphosphate
C00068	C00378	Thiamin diphosphate	Thiamine
C00068	C05381	Thiamin diphosphate	3-Carboxy-1-hydroxypropyl-ThPP
C00068	C13378	Thiamin diphosphate	alpha,beta-Dihydroxyethyl-TPP
C00068	C15976	Thiamin diphosphate	2-Methyl-1-hydroxypropyl-ThPP
C00068	C15974	Thiamin diphosphate	3-Methyl-1-hydroxybutyl-ThPP
C00068	C15978	Thiamin diphosphate	2-Methyl-1-hydroxybutyl-ThPP
C00068	C21017	Thiamin diphosphate	2-(alpha-Hydroxypropyl)thiamine diphosphate
C00089	C03661	Sucrose	1F-beta-D-Fructosylsucrose
C00089	C00492	Sucrose	Raffinose
C00089	C00095	Sucrose	D-Fructose
C00089	C02336	Sucrose	beta-D-Fructose
C00089	C00267	Sucrose	alpha-D-Glucose
C00089	C02591	Sucrose	Sucrose 6'-phosphate
C00089	C05731	Sucrose	3-Ketosucrose
C00089	C03848	Sucrose	6F-alpha-D-Galactosylsucrose
C00089	C01742	Sucrose	Palatinose
C00089	C16688	Sucrose	Sucrose 6-phosphate
C00089	C10906	Sucrose	D-Fructose
C00089	C00029	Sucrose	UDP-glucose
C00125	C00126	Ferricytochrome c	Ferrocytochrome c
C00134	C06366	Putrescine	sym-Homospermidine
C00134	C00555	Putrescine	4-Aminobutyraldehyde
C00134	C00436	Putrescine	N-Carbamoylputrescine
C00134	C02723	Putrescine	N-Methylputrescine
C00134	C02714	Putrescine	N-Acetylputrescine
C00134	C00179	Putrescine	Agmatine
C00134	C00315	Putrescine	Spermidine
C00134	C03002	Putrescine	N-Caffeoylputrescine
C00134	C15699	Putrescine	gamma-L-Glutamylputrescine
C00134	C00612	Putrescine	N1-Acetylspermidine
C00134	C18172	Putrescine	Carboxyspermidine
C00134	C18326	Putrescine	p-Coumaroylputrescine
C00134	C10497	Putrescine	Feruloylputrescine
C00134	C15668	Putrescine	1-Pyrroline
C00134	C00077	Putrescine	L-Ornithine
C00025	C00026	L-Glutamate	2-Oxoglutarate
C00025	C00064	L-Glutamate	L-Glutamine
C00025	C03287	L-Glutamate	L-Glutamyl 5-phosphate
C00025	C01165	L-Glutamate	L-Glutamate 5-semialdehyde
C00025	C01879	L-Glutamate	Pidolic acid
C00025	C05829	L-Glutamate	N-Carbamyl-L-glutamate
C00025	C00624	L-Glutamate	N-Acetyl-L-glutamate
C00025	C00217	L-Glutamate	D-Glutamate
C00025	C00334	L-Glutamate	4-Aminobutanoate
C00025	C03618	L-Glutamate	L-threo-3-Methylaspartate
C00025	C05931	L-Glutamate	N-Succinyl-L-glutamate
C00025	C00051	L-Glutamate	Glutathione
C00025	C01045	L-Glutamate	N-Formyl-L-glutamate
C00025	C01046	L-Glutamate	N-Methyl-L-glutamate
C00025	C03912	L-Glutamate	(S)-1-Pyrroline-5-carboxylate
C00025	C00669	L-Glutamate	gamma-L-Glutamyl-L-cysteine
C00025	C09332	L-Glutamate	THF-L-glutamate
C00025	C05167	L-Glutamate	alpha-Amino acid
C00025	C03153	L-Glutamate	N5-Methyl-L-glutamine
C00025	C05928	L-Glutamate	(6R)-10-Formyltetrahydropteroyldiglutamate
C00025	C04305	L-Glutamate	N-Long-chain-fatty-acyl-L-glutamate
C00025	C00415	L-Glutamate	Dihydrofolate
C00025	C00439	L-Glutamate	N-Formimino-L-glutamate
C00025	C00449	L-Glutamate	N6-(L-1,3-Dicarboxypropyl)-L-lysine
C00025	C01047	L-Glutamate	N5-Ethyl-L-glutamine
C00025	C06112	L-Glutamate	L-Glutamyl-tRNA(Gln)
C00025	C02320	L-Glutamate	R-S-Glutathione
C00025	C05711	L-Glutamate	gamma-Glutamyl-beta-cyanoalanine
C00025	C06114	L-Glutamate	gamma-Glutamyl-beta-aminopropiononitrile
C00025	C03541	L-Glutamate	THF-polyglutamate
C00025	C05595	L-Glutamate	4-Hydroxyphenylacetylglutamic acid
C00025	C05929	L-Glutamate	10-Formyltetrahydrofolylpolyglutamate
C00025	C06462	L-Glutamate	Leukotriene F4
C00025	C02987	L-Glutamate	L-Glutamyl-tRNA(Glu)
C00025	C15699	L-Glutamate	gamma-L-Glutamylputrescine
C00025	C15767	L-Glutamate	4-(L-gamma-Glutamylamino)butanoate
C00025	C04138	L-Glutamate	N(alpha)-gamma-L-Glutamylhistamine
C00025	C18006	L-Glutamate	gamma-L-Glutamyl-[acp]
C00025	C18008	L-Glutamate	4-(gamma-L-Glutamylamino)butanoyl-[acp]
C00025	C19152	L-Glutamate	Coenzyme F420-1
C00025	C00876	L-Glutamate	Coenzyme F420
C00025	C19151	L-Glutamate	Coenzyme F420-3
C00025	C18802	L-Glutamate	Tetrahydrosarcinapterin
C00025	C02166	L-Glutamate	Leukotriene C4
C00025	C05574	L-Glutamate	3-Aminopentanedioate
C00025	C20775	L-Glutamate	beta-Citryl-L-glutamate
C00025	C12270	L-Glutamate	N-Acetylaspartylglutamate
C00025	C20776	L-Glutamate	N-Acetylaspartylglutamylglutamate
C00025	C20843	L-Glutamate	N5-Phenyl-L-glutamine
C00025	C20926	L-Glutamate	gamma-Glutamyltyramine
C00025	C20948	L-Glutamate	LysW-L-glutamate
C00025	C21015	L-Glutamate	gamma-L-Glutamyl-L-2-aminobutyrate
C00025	C20995	L-Glutamate	gamma-L-Glutamyl-S-(hercyn-2-yl)-L-cysteine S-oxide
C00140	C01674	N-Acetyl-D-glucosamine	Chitobiose
C00140	C00329	N-Acetyl-D-glucosamine	D-Glucosamine
C00140	C00357	N-Acetyl-D-glucosamine	N-Acetyl-D-glucosamine 6-phosphate
C00140	C01133	N-Acetyl-D-glucosamine	N-Acetyl-D-glucosaminate
C00140	C00611	N-Acetyl-D-glucosamine	N-Acetyllactosamine
C00140	C00461	N-Acetyl-D-glucosamine	Chitin
C00140	C00645	N-Acetyl-D-glucosamine	N-Acetyl-D-mannosamine
C00140	C04540	N-Acetyl-D-glucosamine	N4-(Acetyl-beta-D-glucosaminyl)asparagine
C00140	C04755	N-Acetyl-D-glucosamine	Glycoprotein N-acetyl-D-glucosaminyl-phospho-D-mannose
C00140	C06372	N-Acetyl-D-glucosamine	Lacto-N-biose
C00140	C04501	N-Acetyl-D-glucosamine	N-Acetyl-alpha-D-glucosamine 1-phosphate
C00140	C19802	N-Acetyl-D-glucosamine	[Protein]-3-O-(N-acetyl-D-glucosaminyl)-L-serine
C00140	C19804	N-Acetyl-D-glucosamine	[Protein]-3-O-(N-acetyl-D-glucosaminyl)-L-threonine
C00140	C20887	N-Acetyl-D-glucosamine	beta-D-Mannosyl-1,4-N-acetyl-D-glucosamine
C00140	C00033	N-Acetyl-D-glucosamine	Acetate
C00003	C00004	NAD+	NADH
C00003	C00153	NAD+	Nicotinamide
C00003	C00301	NAD+	ADP-ribose
C00003	C00020	NAD+	AMP
C00003	C00455	NAD+	Nicotinamide D-ribonucleotide
C00003	C00006	NAD+	NADP+
C00003	C00857	NAD+	Deamino-NAD+
C00003	C13050	NAD+	Cyclic ADP-ribose
C00003	C20744	NAD+	alpha-NADH
C00003	C20784	NAD+	ADP-5-ethyl-4-methylthiazole-2-carboxylate
C00003	C21423	NAD+	1,2-Dihydro-beta-NAD
C00003	C21424	NAD+	1,6-Dihydro-beta-NAD
C00197	C01182	3-Phospho-D-glycerate	D-Ribulose 1,5-bisphosphate
C00197	C00258	3-Phospho-D-glycerate	D-Glycerate
C00197	C00236	3-Phospho-D-glycerate	3-Phospho-D-glyceroyl phosphate
C00197	C03232	3-Phospho-D-glycerate	3-Phosphonooxypyruvate
C00197	C01159	3-Phospho-D-glycerate	2,3-Bisphospho-D-glycerate
C00197	C00631	3-Phospho-D-glycerate	2-Phospho-D-glycerate
C00197	C11516	3-Phospho-D-glycerate	2-(alpha-D-Mannosyl)-3-phosphoglycerate
C00197	C00354	3-Phospho-D-glycerate	D-Fructose 1,6-bisphosphate
C00197	C19791	3-Phospho-D-glycerate	2-O-(alpha-D-Glucopyranosyl)-3-phospho-D-glycerate
C00197	C00118	3-Phospho-D-glycerate	D-Glyceraldehyde 3-phosphate
C00061	C01847	FMN	Reduced FMN
C00061	C00255	FMN	Riboflavin
C00061	C00016	FMN	FAD
C00084	C18091	Acetaldehyde	Ethylnitronate
C00084	C00469	Acetaldehyde	Ethanol
C00084	C03167	Acetaldehyde	Phosphonoacetaldehyde
C00084	C00346	Acetaldehyde	Ethanolamine phosphate
C00084	C00189	Acetaldehyde	Ethanolamine
C00084	C03589	Acetaldehyde	4-Hydroxy-2-oxopentanoate
C00084	C00188	Acetaldehyde	L-Threonine
C00084	C00186	Acetaldehyde	(S)-Lactate
C00084	C05125	Acetaldehyde	2-(alpha-Hydroxyethyl)thiamine diphosphate
C00084	C01837	Acetaldehyde	Nitroethane
C00084	C00673	Acetaldehyde	2-Deoxy-D-ribose 5-phosphate
C00084	C05714	Acetaldehyde	alpha-Aminopropiononitrile
C00084	C00466	Acetaldehyde	Acetoin
C00084	C03910	Acetaldehyde	(24R,24(1)R)-Fucosterol epoxide
C00084	C01548	Acetaldehyde	Acetylene
C00084	C06772	Acetaldehyde	Diethanolamine
C00084	C06771	Acetaldehyde	Triethanolamine
C00084	C06551	Acetaldehyde	Atrazine
C00084	C06556	Acetaldehyde	Deisopropylatrazine
C00084	C11541	Acetaldehyde	Cobalt-precorrin 5
C00084	C05519	Acetaldehyde	L-Allothreonine
C00084	C00222	Acetaldehyde	3-Oxopropanoate
C00084	C16242	Acetaldehyde	Cobalt-precorrin 5A
C00084	C00820	Acetaldehyde	D-Threonine
C00084	C12317	Acetaldehyde	D-Allothreonine
C00084	C18248	Acetaldehyde	Chloroethane
C00084	C04895	Acetaldehyde	7,8-Dihydroneopterin 3'-triphosphate
C00084	C00114	Acetaldehyde	Choline
C00084	C20955	Acetaldehyde	3-(Methylthio)acryloyl-CoA
C00084	C00024	Acetaldehyde	Acetyl-CoA
C00084	C00033	Acetaldehyde	Acetate
C00088	C18091	Nitrite	Ethylnitronate
C00088	C00192	Nitrite	Hydroxylamine
C00088	C01837	Nitrite	Nitroethane
C00088	C06058	Nitrite	Nitroalkane
C00088	C20937	Nitrite	Nitroxyl
C00185	C00221	Cellobiose	beta-D-Glucose
C00185	C04534	Cellobiose	6-Phospho-beta-D-glucosyl-(1,4)-D-glucose
C00185	C01093	Cellobiose	Cellobiono-1,5-lactone
C00185	C06219	Cellobiose	Cellotriose
C00185	C02964	Cellobiose	4-O-beta-D-Glucopyranosyl-D-mannose
C00185	C00760	Cellobiose	Cellulose
C00261	C01408	Benzaldehyde	Benzoin
C00261	C00556	Benzaldehyde	Benzyl alcohol
C00261	C02137	Benzaldehyde	alpha-Oxo-benzeneacetic acid
C00261	C03290	Benzaldehyde	L-threo-3-Phenylserine
C00261	C00561	Benzaldehyde	Mandelonitrile
C00261	C00180	Benzaldehyde	Benzoate
C00320	C02084	Thiosulfate	Tetrathionate
C00320	C01861	Thiosulfate	Trithionate
C00320	C00094	Thiosulfate	Sulfite
C00320	C00283	Thiosulfate	Hydrogen sulfide
C00320	C00059	Thiosulfate	Sulfate
C00082	C00355	L-Tyrosine	3,4-Dihydroxy-L-phenylalanine
C00082	C00146	L-Tyrosine	Phenol
C00082	C01179	L-Tyrosine	3-(4-Hydroxyphenyl)pyruvate
C00082	C03004	L-Tyrosine	N-Hydroxy-L-tyrosine
C00082	C00826	L-Tyrosine	L-Arogenate
C00082	C02993	L-Tyrosine	Kyotorphin
C00082	C00483	L-Tyrosine	Tyramine
C00082	C00811	L-Tyrosine	4-Coumarate
C00082	C04368	L-Tyrosine	3-Amino-3-(4-hydroxyphenyl)propanoate
C00082	C02839	L-Tyrosine	L-Tyrosyl-tRNA(Tyr)
C00082	C02515	L-Tyrosine	3-Iodo-L-tyrosine
C00082	C01392	L-Tyrosine	alpha-Tubulin
C00082	C07027	L-Tyrosine	N6,N6,O-Tridemethylpuromycin-5'-phosphate
C00082	C12461	L-Tyrosine	L-Tyrosyl-[pcp]
C00082	C08565	L-Tyrosine	Portulacaxanthin II
C00082	C01060	L-Tyrosine	3,5-Diiodo-L-tyrosine
C00082	C01468	L-Tyrosine	4-Cresol
C00082	C15809	L-Tyrosine	Iminoglycine
C00082	C04350	L-Tyrosine	(E)-4-Hydroxyphenylacetaldehyde oxime
C00082	C20800	L-Tyrosine	3-Methyl-L-tyrosine
C00082	C20983	L-Tyrosine	4-O-Dimethylallyl-L-tyrosine
C00082	C21308	L-Tyrosine	(S)-beta-Tyrosine
C00082	C00079	L-Tyrosine	L-Phenylalanine
C00376	C02094	Retinal	beta-Carotene
C00376	C00777	Retinal	Retinoate
C00376	C00473	Retinal	Retinol
C00376	C02110	Retinal	11-cis-Retinal
C00376	C05916	Retinal	Metarhodopsin
C00376	C05917	Retinal	Iodopsin
C00376	C05918	Retinal	all-trans-Dehydroretinal
C00376	C19728	Retinal	all-trans-8'-Apo-beta-carotenal
C00378	C05856	Thiamine	Thiamine aldehyde
C00378	C02892	Thiamine	Thiamine acetic acid
C00378	C04294	Thiamine	5-(2-Hydroxyethyl)-4-methylthiazole
C00378	C01279	Thiamine	4-Amino-5-hydroxymethyl-2-methylpyrimidine
C00378	C01081	Thiamine	Thiamin monophosphate
C00378	C19872	Thiamine	N-Formyl-4-amino-5-aminomethyl-2-methylpyrimidine
C00430	C00931	5-Aminolevulinate	Porphobilinogen
C00430	C02800	5-Aminolevulinate	4,5-Dioxopentanoate
C00430	C03741	5-Aminolevulinate	(S)-4-Amino-5-oxopentanoate
C00430	C00037	5-Aminolevulinate	Glycine
C00479	C02948	Propanal	4-Hydroxyhexan-3-one
C00479	C00583	Propanal	Propane-1,2-diol
C00479	C05979	Propanal	Propane-1-ol
C00479	C06762	Propanal	4-Hydroxy-2-oxohexanoic acid
C00479	C00100	Propanal	Propanoyl-CoA
C00492	C08242	Raffinose	Lychnose
C00492	C05402	Raffinose	Melibiose
C00492	C01613	Raffinose	Stachyose
C00492	C03989	Raffinose	Isolychnose
C00492	C00124	Raffinose	D-Galactose
C00492	C00095	Raffinose	D-Fructose
C00642	C01179	4-Hydroxyphenylacetate	3-(4-Hydroxyphenyl)pyruvate
C00642	C03765	4-Hydroxyphenylacetate	4-Hydroxyphenylacetaldehyde
C00642	C01161	4-Hydroxyphenylacetate	3,4-Dihydroxyphenylacetate
C00642	C05338	4-Hydroxyphenylacetate	4-Hydroxyphenylacetyl-CoA
C00642	C07086	4-Hydroxyphenylacetate	Phenylacetic acid
C00642	C01468	4-Hydroxyphenylacetate	4-Cresol
C00642	C00544	4-Hydroxyphenylacetate	Homogentisate
C00755	C04547	4-Hydroxy-3-methoxy-benzaldehyde	1,2-Bis(4-hydroxy-3-methoxyphenyl)ethylene
C00755	C06317	4-Hydroxy-3-methoxy-benzaldehyde	Vanillyl alcohol
C00755	C06672	4-Hydroxy-3-methoxy-benzaldehyde	Vanillate
C00755	C07303	4-Hydroxy-3-methoxy-benzaldehyde	4-Hydroxy-3-methoxyphenyl-beta-hydroxypropanoyl-CoA
C00755	C16666	4-Hydroxy-3-methoxy-benzaldehyde	Vanillylamine
C00755	C21422	4-Hydroxy-3-methoxy-benzaldehyde	1-(4-Hydroxy-3-methoxyphenyl)-2-(2-methoxyphenoxy)propane-1,3-diol
C00757	C01795	Berberine	Columbamine
C00757	C03329	Berberine	(S)-Canadine
C00757	C11818	Berberine	(R)-Canadine
C00355	C00822	3,4-Dihydroxy-L-phenylalanine	Dopaquinone
C00355	C04796	3,4-Dihydroxy-L-phenylalanine	4-(L-Alanin-3-yl)-2-hydroxy-cis,cis-muconate 6-semialdehyde
C00355	C04797	3,4-Dihydroxy-L-phenylalanine	5-(L-Alanin-3-yl)-2-hydroxy-cis,cis-muconate 6-semialdehyde
C00355	C04045	3,4-Dihydroxy-L-phenylalanine	3-(3,4-Dihydroxyphenyl)pyruvate
C00355	C03758	3,4-Dihydroxy-L-phenylalanine	Dopamine
C00355	C08543	3,4-Dihydroxy-L-phenylalanine	Dopaxanthin
C00355	C17758	3,4-Dihydroxy-L-phenylalanine	4,5-seco-Dopa
C00355	C10447	3,4-Dihydroxy-L-phenylalanine	3,4-Dihydroxyphenylpropanoate
C01020	C01059	6-Hydroxynicotinate	2,5-Dihydroxypyridine
C01020	C04226	6-Hydroxynicotinate	6-Oxo-1,4,5,6-tetrahydronicotinate
C01020	C15523	6-Hydroxynicotinate	2,6-Dihydroxynicotinate
C01020	C00253	6-Hydroxynicotinate	Nicotinate
C01089	C04546	(R)-3-Hydroxybutanoate	(R)-3-((R)-3-Hydroxybutanoyloxy)butanoate
C01089	C00164	(R)-3-Hydroxybutanoate	Acetoacetate
C01158	C04101	1-O-Galloyl-beta-D-glucose	1-O,6-O-Digalloyl-beta-D-glucose
C01158	C01424	1-O-Galloyl-beta-D-glucose	Gallate
C01334	C01371	RCl	Alkane
C01424	C01572	Gallate	Digallate
C01424	C03671	Gallate	2-Pyrone-4,6-dicarboxylate
C01424	C04324	Gallate	(1E,3E)-4-Hydroxybuta-1,3-diene-1,2,4-tricarboxylate
C01424	C05616	Gallate	3-O-Methylgallate
C01424	C04434	Gallate	(1E)-4-Oxobut-1-ene-1,2,4-tricarboxylate
C01424	C00230	Gallate	3,4-Dihydroxybenzoate
C01424	C01108	Gallate	1,2,3-Trihydroxybenzene
C01839	C02868	Orsellinate	Lecanoric acid
C01839	C00727	Orsellinate	Orcinol
C00294	C01993	Inosine	5'-Oxoinosine
C00294	C11631	Inosine	9-Riburonosylhypoxanthine
C00294	C00130	Inosine	IMP
C00294	C00212	Inosine	Adenosine
C00294	C00262	Inosine	Hypoxanthine
C00294	C00121	Inosine	D-Ribose
C01910	C02171	Dinucleotide	Mononucleotide
C01525	C02318	R'C(R)SH	R'C(R)S-S(R)CR'
C00090	C02351	Catechol	o-Benzoquinone
C00090	C03861	Catechol	Dibenzo[1,4]dioxin-2,3-dione
C00090	C04091	Catechol	cis-1,2-Dihydrobenzene-1,2-diol
C00090	C06321	Catechol	(1R,6S)-1,6-Dihydroxycyclohexa-2,4-diene-1-carboxylate
C00090	C04221	Catechol	trans-1,2-Dihydrobenzene-1,2-diol
C00090	C00146	Catechol	Phenol
C00090	C00682	Catechol	2-Hydroxymuconate semialdehyde
C00090	C02480	Catechol	cis,cis-Muconate
C00090	C00805	Catechol	Salicylate
C00090	C00196	Catechol	2,3-Dihydroxybenzoate
C00090	C00230	Catechol	3,4-Dihydroxybenzoate
C00090	C00108	Catechol	Anthranilate
C00090	C01502	Catechol	o-Methoxyphenol
C00090	C01988	Catechol	2-Nitrophenol
C00090	C02357	Catechol	2-Chlorobenzoate
C00090	C07734	Catechol	2-Hydroxy-6-oxo-6-(2-hydroxyphenoxy)-hexa-2,4-dienoate
C00090	C00292	Catechol	Aniline
C00090	C06813	Catechol	Nitrobenzene
C00090	C16484	Catechol	1-Fluorocyclohexadiene-cis,cis-1,2-diol
C00090	C16482	Catechol	2-Fluorocyclohexadiene-cis,cis-1,2-diol-1-carboxylate
C01255	C02378	N-(6-Aminohexanoyl)-6-aminohexanoate	6-Aminohexanoate
C01255	C04277	N-(6-Aminohexanoyl)-6-aminohexanoate	1,8-Diazacyclotetradecane-2,9-dione
C00495	C03036	Sulochrin	(+)-Bisdechlorogeodin
C00495	C03040	Sulochrin	(-)-Bisdechlorogeodin
C00486	C03374	Bilirubin	Bilirubin-glucuronoside
C00486	C05787	Bilirubin	Bilirubin beta-diglucuronide
C00486	C00500	Bilirubin	Biliverdin
C03374	C05787	Bilirubin-glucuronoside	Bilirubin beta-diglucuronide
C01175	C04275	1-O-Sinapoyl-beta-D-glucose	1,2-Bis-O-sinapoyl-beta-D-glucoside
C01175	C02887	1-O-Sinapoyl-beta-D-glucose	Sinapoyl malate
C01175	C00482	1-O-Sinapoyl-beta-D-glucose	Sinapate
C01175	C00933	1-O-Sinapoyl-beta-D-glucose	Sinapine
C00255	C04332	Riboflavin	6,7-Dimethyl-8-(D-ribityl)lumazine
C00255	C00474	Riboflavin	Ribitol
C00255	C01727	Riboflavin	Lumichrome
C00255	C03114	Riboflavin	Dimethylbenzimidazole
C00255	C01007	Riboflavin	Reduced riboflavin
C04332	C04732	6,7-Dimethyl-8-(D-ribityl)lumazine	5-Amino-6-(1-D-ribitylamino)uracil
C04332	C05995	6,7-Dimethyl-8-(D-ribityl)lumazine	7-Hydroxy-6-methyl-8-ribityllumazine
C00072	C05422	Ascorbate	Dehydroascorbate
C00072	C01115	Ascorbate	L-Galactono-1,4-lactone
C00072	C00209	Ascorbate	Oxalate
C00072	C01620	Ascorbate	Threonate
C00072	C03289	Ascorbate	L-xylo-Hexulonolactone
C00072	C16186	Ascorbate	L-Ascorbate 6-phosphate
C00072	C01040	Ascorbate	L-Gulono-1,4-lactone
C03680	C05565	4-Imidazolone-5-propanoate	Hydantoin-5-propionate
C03680	C16674	4-Imidazolone-5-propanoate	Formylisoglutamine
C03680	C05572	4-Imidazolone-5-propanoate	4-Oxoglutaramate
C03680	C00439	4-Imidazolone-5-propanoate	N-Formimino-L-glutamate
C03680	C00785	4-Imidazolone-5-propanoate	Urocanate
C03680	C00058	4-Imidazolone-5-propanoate	Formate
C05791	C05795	D-Urobilinogen	D-Urobilin
C05791	C05787	D-Urobilinogen	Bilirubin beta-diglucuronide
C05791	C05790	D-Urobilinogen	I-Urobilinogen
C02892	C05856	Thiamine acetic acid	Thiamine aldehyde
C00427	C05956	Prostaglandin H2	Prostaglandin G2
C00427	C00639	Prostaglandin H2	Prostaglandin F2alpha
C00427	C00584	Prostaglandin H2	Prostaglandin E2
C00427	C00696	Prostaglandin H2	Prostaglandin D2
C00427	C01312	Prostaglandin H2	Prostaglandin I2
C00427	C02198	Prostaglandin H2	Thromboxane A2
C00427	C00219	Prostaglandin H2	Arachidonate
C01987	C02161	2-Aminophenol	2-Aminophenoxazin-3-one
C01987	C02720	2-Aminophenol	Hydroxylaminobenzene
C01987	C03824	2-Aminophenol	2-Aminomuconate semialdehyde
C01987	C17500	2-Aminophenol	6-Iminocyclohexa-2,4-dienone
C01987	C00632	2-Aminophenol	3-Hydroxyanthranilate
C00019	C00170	S-Adenosyl-L-methionine	5'-Methylthioadenosine
C00019	C00263	S-Adenosyl-L-methionine	L-Homoserine
C00019	C00073	S-Adenosyl-L-methionine	L-Methionine
C00019	C01137	S-Adenosyl-L-methionine	S-Adenosylmethioninamine
C00019	C01234	S-Adenosyl-L-methionine	1-Aminocyclopropane-1-carboxylate
C00019	C02926	S-Adenosyl-L-methionine	Homoserine lactone
C00019	C00021	S-Adenosyl-L-methionine	S-Adenosyl-L-homocysteine
C00019	C04425	S-Adenosyl-L-methionine	S-Adenosyl-4-methylthio-2-oxobutanoate
C00931	C01024	Porphobilinogen	Hydroxymethylbilane
C00010	C02015	CoA	CoA-disulfide
C00010	C00882	CoA	Dephospho-CoA
C00010	C00024	CoA	Acetyl-CoA
C00010	C00091	CoA	Succinyl-CoA
C00010	C00040	CoA	Acyl-CoA
C00010	C00313	CoA	Oxalyl-CoA
C00010	C00798	CoA	Formyl-CoA
C00010	C00512	CoA	Benzoyl-CoA
C00010	C00083	CoA	Malonyl-CoA
C00010	C00100	CoA	Propanoyl-CoA
C00010	C00683	CoA	(S)-Methylmalonyl-CoA
C00010	C02247	CoA	Anthraniloyl-CoA
C00010	C01894	CoA	Biotinyl-CoA
C00010	C00920	CoA	CoA-glutathione
C00010	C00136	CoA	Butanoyl-CoA
C00010	C00630	CoA	2-Methylpropanoyl-CoA
C00010	C04348	CoA	L-Malyl-CoA
C00010	C00154	CoA	Palmitoyl-CoA
C00010	C02949	CoA	4-Hydroxybenzoyl-CoA
C00010	C00566	CoA	(3S)-Citryl-CoA
C00010	C00332	CoA	Acetoacetyl-CoA
C00010	C02249	CoA	Arachidonyl-CoA
C00010	C00223	CoA	p-Coumaroyl-CoA
C00010	C00054	CoA	Adenosine 3',5'-bisphosphate
C00010	C02939	CoA	3-Methylbutanoyl-CoA
C00010	C00527	CoA	Glutaryl-CoA
C00010	C00323	CoA	Caffeoyl-CoA
C00010	C00356	CoA	(S)-3-Hydroxy-3-methylglutaryl-CoA
C00010	C00406	CoA	Feruloyl-CoA
C00010	C00411	CoA	Sinapoyl-CoA
C00010	C00412	CoA	Stearoyl-CoA
C00010	C00540	CoA	Cinnamoyl-CoA
C00010	C00531	CoA	Itaconyl-CoA
C00010	C00582	CoA	Phenylacetyl-CoA
C00010	C00605	CoA	2,3-Dehydroacyl-CoA
C00010	C02843	CoA	Long-chain acyl-CoA
C00010	C05338	CoA	4-Hydroxyphenylacetyl-CoA
C00010	C01794	CoA	Choloyl-CoA
C00010	C00845	CoA	2-Furoyl-CoA
C00010	C00888	CoA	Pentanoyl-CoA
C00010	C05668	CoA	3-Hydroxypropionyl-CoA
C00010	C15980	CoA	(S)-2-Methylbutanoyl-CoA
C00010	C01063	CoA	6-Carboxyhexanoyl-CoA
C00010	C04047	CoA	3-Hydroxy-2-methylpropanoyl-CoA
C00010	C01213	CoA	(R)-Methylmalonyl-CoA
C00010	C02060	CoA	Phytanoyl-CoA
C00010	C06028	CoA	2-Methylfumaryl-CoA
C00010	C01832	CoA	Lauroyl-CoA
C00010	C01944	CoA	Octanoyl-CoA
C00010	C06387	CoA	4-Chlorobenzoyl-CoA
C00010	C05337	CoA	Chenodeoxycholoyl-CoA
C00010	C02593	CoA	Tetradecanoyl-CoA
C00010	C02611	CoA	(E,E)-Piperoyl-CoA
C00010	C03160	CoA	2-Succinylbenzoyl-CoA
C00010	C03188	CoA	omega-Carboxyacyl-CoA
C00010	C03345	CoA	2-Methylbut-2-enoyl-CoA
C00010	C03561	CoA	(R)-3-Hydroxybutanoyl-CoA
C00010	C04644	CoA	3alpha,7alpha-Dihydroxy-5beta-cholestanoyl-CoA
C00010	C04760	CoA	3alpha,7alpha,12alpha-Trihydroxy-5beta-cholestanoyl-CoA
C00010	C05195	CoA	3-Hydroxybenzoyl-CoA
C00010	C05274	CoA	Decanoyl-CoA
C00010	C05270	CoA	Hexanoyl-CoA
C00010	C06000	CoA	(S)-3-Hydroxyisobutyryl-CoA
C00010	C07296	CoA	4,8,12-Trimethyltridecanoyl-CoA
C00010	C06671	CoA	2,4-Dichlorobenzoyl-CoA
C00010	C07118	CoA	Benzoylacetyl-CoA
C00010	C05165	CoA	2-Amino-5-oxocyclohex-1-enecarbonyl-CoA
C00010	C09823	CoA	Cyclohexane-1-carboxyl-CoA
C00010	C11929	CoA	Perillyl-CoA
C00010	C11407	CoA	(3R)-3-Isopropenyl-6-oxoheptanoyl-CoA
C00010	C11946	CoA	cis-2-Methyl-5-isopropylhexa-2,5-dienoyl-CoA
C00010	C11945	CoA	trans-2-Methyl-5-isopropylhexa-2,5-dienoyl-CoA
C00010	C11949	CoA	3-Isopropylbut-3-enoyl-CoA
C00010	C02557	CoA	Methylmalonyl-CoA
C00010	C18026	CoA	(2S)-Ethylmalonyl-CoA
C00010	C01033	CoA	2-Methylbutanoyl-CoA
C00010	C12146	CoA	C26-CoA
C00010	C12203	CoA	5-Hydroxyferuloyl-CoA
C00010	C12324	CoA	3,5-Dihydroxyphenylacetyl-CoA
C00010	C06625	CoA	Malonamoyl-CoA
C00010	C12450	CoA	Pseudoecgonyl-CoA
C00010	C14120	CoA	2-Naphthoyl-CoA
C00010	C14143	CoA	Adipyl-CoA
C00010	C15489	CoA	S-2-(Indol-3-yl)acetyl-CoA
C00010	C12092	CoA	N-Methylanthraniloyl-CoA
C00010	C15547	CoA	1,4-Dihydroxy-2-naphthoyl-CoA
C00010	C15524	CoA	Phenylglyoxylyl-CoA
C00010	C16268	CoA	Cyclopropanecarboxyl-CoA
C00010	C16331	CoA	OPC6-CoA
C00010	C16335	CoA	OPC4-CoA
C00010	C16339	CoA	(+)-7-Isojasmonic acid CoA
C00010	C16169	CoA	(4Z,7Z,10Z,13Z,16Z,19Z)-Docosahexaenoyl-CoA
C00010	C16173	CoA	(4Z,7Z,10Z,13Z,16Z)-Docosapentaenoyl-CoA
C00010	C16464	CoA	Citronellyl-CoA
C00010	C16470	CoA	5-Methylhex-4-enoyl-CoA
C00010	C03069	CoA	3-Methylcrotonyl-CoA
C00010	C16465	CoA	trans-Geranyl-CoA
C00010	C02802	CoA	4-Fluorobenzoyl-CoA
C00010	C16833	CoA	beta-Phenylalanoyl-CoA
C00010	C02041	CoA	Eicosanoyl-CoA
C00010	C00510	CoA	Oleoyl-CoA
C00010	C02050	CoA	Linoleoyl-CoA
C00010	C16162	CoA	(9Z,12Z,15Z)-Octadecatrienoyl-CoA
C00010	C16165	CoA	(5Z,8Z,11Z,14Z,17Z)-Icosapentaenoyl-CoA
C00010	C03035	CoA	gamma-Linolenoyl-CoA
C00010	C03595	CoA	8,11,14-Eicosatrienoyl-CoA
C00010	C16528	CoA	Docosanoyl-CoA
C00010	C16529	CoA	Tetracosanoyl-CoA
C00010	C16530	CoA	Icosenoyl-CoA
C00010	C16531	CoA	Docosenoyl-CoA
C00010	C16532	CoA	Tetracosenoyl-CoA
C00010	C16166	CoA	(7Z,10Z,13Z,16Z,19Z)-Docosapentaenoyl-CoA
C00010	C16180	CoA	(11Z,14Z)-Icosadienoyl-CoA
C00010	C16170	CoA	(7Z,10Z,13Z,16Z)-Docosatetraenoyl-CoA
C00010	C16179	CoA	(11Z,14Z,17Z)-Icosatrienoyl-CoA
C00010	C16645	CoA	(13Z,16Z)-Docosadi-13,16-enoyl-CoA
C00010	C16257	CoA	(R)-Phenyllactyl-CoA
C00010	C15613	CoA	(25R)-3alpha,7alpha,12alpha-Trihydroxy-5beta-cholestan-26-oyl-CoA
C00010	C17345	CoA	(25R)-3alpha,7alpha-Dihydroxy-5beta-cholestanoyl-CoA
C00010	C17740	CoA	p-Coumaroyl-diketide-CoA
C00010	C17741	CoA	Feruloyl-diketide-CoA
C00010	C11062	CoA	4-Hydroxybutyryl-CoA
C00010	C19685	CoA	Sulfoacetyl-CoA
C00010	C19775	CoA	Fluoroacetyl-CoA
C00010	C14144	CoA	5-Carboxy-2-pentenoyl-CoA
C00010	C07160	CoA	[(1R)-2,2,3-Trimethyl-5-oxocyclopent-3-enyl]acetyl-CoA
C00010	C20394	CoA	2-Hydroxybenzoyl-CoA
C00010	C20447	CoA	2-Oxoglutaryl-CoA
C00010	C20413	CoA	3,5,7-Trioxododecanoyl-CoA
C00010	C01134	CoA	Pantetheine 4'-phosphate
C00010	C20838	CoA	3-[(3aS,4S,7aS)-7a-Methyl-1,5-dioxo-octahydro-1H-inden-4-yl]propanoyl-CoA
C00010	C20840	CoA	(25S)-3-Oxocholest-4-en-26-oyl-CoA
C00010	C20842	CoA	2-Hydroxy-7-methoxy-5-methyl-1-naphthoyl-CoA
C00010	C20870	CoA	3-(Methylthio)propanoyl-CoA
C00010	C20876	CoA	Very-long-chain acyl-CoA
C00010	C20955	CoA	3-(Methylthio)acryloyl-CoA
C00010	C05989	CoA	3-Oxopropionyl-CoA
C00010	C21072	CoA	Palmitoleoyl-CoA
C00010	C21312	CoA	6-Methylsalicylyl-CoA
C00010	C21324	CoA	3-Hydroxy-7,8-dimethoxy-6-isopropoxy-2-naphthoyl-CoA
C00051	C00127	Glutathione	Glutathione disulfide
C00051	C01419	Glutathione	Cys-Gly
C00051	C00669	Glutathione	gamma-L-Glutamyl-L-cysteine
C00051	C03174	Glutathione	S-Succinylglutathione
C00051	C01031	Glutathione	S-Formylglutathione
C00051	C02589	Glutathione	S-Acylglutathione
C00051	C05526	Glutathione	S-Glutathionyl-L-cysteine
C00051	C03451	Glutathione	(R)-S-Lactoylglutathione
C00051	C05730	Glutathione	Glutathionylspermidine
C00051	C02166	Glutathione	Leukotriene C4
C00051	C02320	Glutathione	R-S-Glutathione
C00051	C02090	Glutathione	Trypanothione
C00051	C03899	Glutathione	S-(2-Hydroxyacyl)glutathione
C00051	C00920	Glutathione	CoA-glutathione
C00051	C14180	Glutathione	S-(Hydroxymethyl)glutathione
C00051	C14791	Glutathione	(1R)-Hydroxy-(2R)-glutathionyl-1,2-dihydronaphthalene
C00051	C14793	Glutathione	(1R)-Glutathionyl-(2R)-hydroxy-1,2-dihydronaphthalene
C00051	C14792	Glutathione	(1S)-Hydroxy-(2S)-glutathionyl-1,2-dihydronaphthalene
C00051	C14803	Glutathione	1-Nitro-7-hydroxy-8-glutathionyl-7,8-dihydronaphthalene
C00051	C14804	Glutathione	1-Nitro-7-glutathionyl-8-hydroxy-7,8-dihydronaphthalene
C00051	C14805	Glutathione	1-Nitro-5-hydroxy-6-glutathionyl-5,6-dihydronaphthalene
C00051	C14806	Glutathione	1-Nitro-5-glutathionyl-6-hydroxy-5,6-dihydronaphthalene
C00051	C14847	Glutathione	3,4-Dihydro-3-hydroxy-4-S-glutathionyl bromobenzene
C00051	C14848	Glutathione	2,3-Dihydro-2-S-glutathionyl-3-hydroxy bromobenzene
C00051	C14855	Glutathione	4,5-Dihydro-4-hydroxy-5-S-glutathionyl-benzo[a]pyrene
C00051	C14856	Glutathione	7,8-Dihydro-7-hydroxy-8-S-glutathionyl-benzo[a]pyrene
C00051	C14861	Glutathione	S-(2,2-Dichloro-1-hydroxy)ethyl glutathione
C00051	C14865	Glutathione	2-(S-Glutathionyl)acetyl chloride
C00051	C14864	Glutathione	S-(2-Chloroacetyl)glutathione
C00051	C14863	Glutathione	2-(S-Glutathionyl)acetyl glutathione
C00051	C14868	Glutathione	S-(1,2-Dichlorovinyl)glutathione
C00051	C14874	Glutathione	Glutathione episulfonium ion
C00051	C14871	Glutathione	S-(Formylmethyl)glutathione
C00051	C11583	Glutathione	4-Glutathionyl cyclophosphamide
C00051	C16567	Glutathione	Homotrypanothione
C00051	C16562	Glutathione	Glutathionylspermine
C00051	C16563	Glutathione	Bis(glutathionyl)spermine
C00051	C16566	Glutathione	Glutathionylaminopropylcadaverine
C00051	C17267	Glutathione	S-Sulfanylglutathione
C00051	C18870	Glutathione	Selenodiglutathione
C00051	C11278	Glutathione	Aflatoxin B1exo-8,9-epoxide-GSH
C00051	C00037	Glutathione	Glycine
C00541	C00992	Cob(II)alamin	Aquacob(III)alamin
C00541	C00853	Cob(II)alamin	Cob(I)alamin
C00541	C06453	Cob(II)alamin	Methylcobalamin
C00004	C00005	NADH	NADPH
C00004	C04856	NADH	(6S)-6beta-Hydroxy-1,4,5,6-tetrahydronicotinamide-adenine dinucleotide
C00004	C00020	NADH	AMP
C00004	C21113	NADH	NMNH
C00005	C00006	NADPH	NADP+
C00005	C04899	NADPH	(6S)-6beta-Hydroxy-1,4,5,6-tetrahydronicotinamide-adenine dinucleotide phosphate
C00327	C05933	L-Citrulline	N(omega)-Hydroxyarginine
C00327	C03406	L-Citrulline	N-(L-Arginino)succinate
C00327	C03626	L-Citrulline	NG,NG-Dimethyl-L-arginine
C00327	C15532	L-Citrulline	N-Acetyl-L-citrulline
C00327	C00062	L-Citrulline	L-Arginine
C00327	C00077	L-Citrulline	L-Ornithine
C00006	C00153	NADP+	Nicotinamide
C00006	C20742	NADP+	2'-Phospho-cyclic ADP-ribose
C00006	C20745	NADP+	alpha-NADPH
C00253	C13051	Nicotinate	Nicotinic acid adenine dinucleotide phosphate
C00253	C01004	Nicotinate	N-Methylnicotinate
C00253	C03003	Nicotinate	N-Glucosylnicotinate
C00253	C05380	Nicotinate	Nicotinurate
C00253	C01185	Nicotinate	Nicotinate D-ribonucleotide
C00253	C05841	Nicotinate	Nicotinate D-ribonucleoside
C00253	C00745	Nicotinate	Nicotine
C00253	C16671	Nicotinate	3,6-Dihydronicotinic acid
C00253	C00153	Nicotinate	Nicotinamide
C00008	C00020	ADP	AMP
C00008	C00104	ADP	IDP
C00008	C01260	ADP	P1,P4-Bis(5'-adenosyl)tetraphosphate
C00008	C06197	ADP	P1,P3-Bis(5'-adenosyl) triphosphate
C00008	C00206	ADP	dADP
C00008	C00498	ADP	ADP-glucose
C00008	C16426	ADP	Isopentenyladenosine-5'-diphosphate
C00008	C04058	ADP	Bis(5'-adenosyl) pentaphosphate
C11038	C11039	2'-Deoxy-5-hydroxymethylcytidine-5'-diphosphate	2'-Deoxy-5-hydroxymethylcytidine-5'-triphosphate
C11038	C03997	2'-Deoxy-5-hydroxymethylcytidine-5'-diphosphate	5-Hydroxymethyldeoxycytidylate
C03997	C00239	5-Hydroxymethyldeoxycytidylate	dCMP
C00161	C05167	2-Oxo acid	alpha-Amino acid
C00161	C00538	2-Oxo acid	2-Oxoaldehyde
C00161	C00405	2-Oxo acid	D-Amino acid
C00161	C15565	2-Oxo acid	(S)-2-Hydroxyacid
C00161	C02489	2-Oxo acid	(R)-2-Hydroxyacid
C00161	C17263	2-Oxo acid	2-Alkylmalic acid
C00161	C00071	2-Oxo acid	Aldehyde
C00161	C00151	2-Oxo acid	L-Amino acid
C00161	C00045	2-Oxo acid	Amino acid
C00390	C00399	Ubiquinol	Ubiquinone
C00058	C01326	Formate	Hydrogen cyanide
C00058	C02405	Formate	Formyl phosphate
C00058	C00798	Formate	Formyl-CoA
C00058	C00209	Formate	Oxalate
C00058	C00488	Formate	Formamide
C00058	C01045	Formate	N-Formyl-L-glutamate
C00058	C01044	Formate	N-Formyl-L-aspartate
C00058	C01031	Formate	S-Formylglutathione
C00058	C00067	Formate	Formaldehyde
C00058	C03145	Formate	N-Formylmethionine
C00058	C00186	Formate	(S)-Lactate
C00058	C00234	Formate	10-Formyltetrahydrofolate
C00058	C05653	Formate	Formylanthranilate
C00058	C13635	Formate	4-Hydroxyphenacyl alcohol
C00058	C02700	Formate	L-Formylkynurenine
C00058	C03204	Formate	10-Formyldihydrofolate
C00058	C03134	Formate	N,N-Dimethylformamide
C00058	C00682	Formate	2-Hydroxymuconate semialdehyde
C00058	C01059	Formate	2,5-Dihydroxypyridine
C00058	C03373	Formate	Aminoimidazole ribotide
C00058	C01838	Formate	Octadecanal
C00058	C02293	Formate	Latia luciferin
C00058	C04258	Formate	N-Formyl-L-methionylaminoacyl-tRNA
C00058	C04484	Formate	4-Carboxy-2-hydroxymuconate semialdehyde
C00058	C05648	Formate	5-Hydroxy-N-formylkynurenine
C00058	C05922	Formate	Formamidopyrimidine nucleoside triphosphate
C00058	C06760	Formate	2-Hydroxy-5-methyl-cis,cis-muconic semialdehyde
C00058	C11439	Formate	Formyl-L-methionyl peptide
C00058	C11519	Formate	N-Cyclohexylformamide
C00058	C04376	Formate	5'-Phosphoribosyl-N-formylglycinamide
C00058	C04734	Formate	1-(5'-Phosphoribosyl)-5-formamido-4-imidazolecarboxamide
C00058	C00109	Formate	2-Oxobutanoate
C00058	C00199	Formate	D-Ribulose 5-phosphate
C00058	C15561	Formate	N-Benzylformamide
C00058	C15606	Formate	1,2-Dihydroxy-5-(methylthio)pent-1-en-3-one
C00058	C16156	Formate	Undecaprenyl phosphate alpha-L-Ara4FN
C00058	C15523	Formate	2,6-Dihydroxynicotinate
C00058	C01001	Formate	Formylmethanofuran
C00058	C16710	Formate	N-Formyldemecolcine
C00058	C06451	Formate	2-Hydroxyethylphosphonate
C00058	C18232	Formate	N-Formylmaleamic acid
C00058	C11148	Formate	TCE epoxide
C00058	C06790	Formate	Trichloroethene
C00058	C18272	Formate	cis-4-(8-Hydroxypyren-7-yl)-2-oxobut-3-enoate
C00058	C15563	Formate	2-Amino-5-formylamino-6-(5-phospho-D-ribosylamino)pyrimidin-4(3H)-one
C00058	C00535	Formate	Testosterone
C00058	C00280	Formate	Androstenedione
C00058	C04874	Formate	2-Amino-4-hydroxy-6-(D-erythro-1,2,3-trihydroxypropyl)-7,8-dihydropteridine
C00015	C00105	UDP	UMP
C00015	C00075	UDP	UTP
C00015	C00029	UDP	UDP-glucose
C00015	C00043	UDP	UDP-N-acetyl-alpha-D-glucosamine
C00015	C00052	UDP	UDP-alpha-D-galactose
C00015	C00167	UDP	UDP-glucuronate
C00015	C00190	UDP	UDP-D-xylose
C00015	C01346	UDP	dUDP
C00015	C00203	UDP	UDP-N-acetyl-D-galactosamine
C00015	C01170	UDP	UDP-N-acetyl-D-mannosamine
C00015	C18094	UDP	UDP-L-arabinofuranose
C00015	C00935	UDP	UDP-L-arabinose
C00015	C02199	UDP	UDP-L-rhamnose
C00015	C00617	UDP	UDP-D-galacturonate
C00015	C06240	UDP	UDP-N-acetyl-D-mannosaminouronate
C00015	C01623	UDP	UDP-apiose
C00015	C04652	UDP	UDP-2,3-bis(3-hydroxytetradecanoyl)glucosamine
C00015	C11521	UDP	UDP-6-sulfoquinovose
C00015	C16154	UDP	UDP-L-Ara4FN
C00015	C19971	UDP	UDP-2,4-bis(acetamido)-2,4,6-trideoxy-beta-L-altropyranose
C00015	C20357	UDP	UDP-N,N'-Diacetylbacillosamine
C00015	C12211	UDP	UDP-kanosamine
C00015	C19725	UDP	UDP-2,3-diacetamido-2,3-dideoxy-alpha-D-glucuronate
C00016	C00020	FAD	AMP
C00016	C01352	FAD	FADH2
C00016	C16071	FAD	Riboflavin cyclic-4',5'-phosphate
C00018	C00250	Pyridoxal phosphate	Pyridoxal
C00018	C00647	Pyridoxal phosphate	Pyridoxamine phosphate
C00018	C00627	Pyridoxal phosphate	Pyridoxine phosphate
C00018	C00118	Pyridoxal phosphate	D-Glyceraldehyde 3-phosphate
C00018	C00199	Pyridoxal phosphate	D-Ribulose 5-phosphate
C00018	C00117	Pyridoxal phosphate	D-Ribose 5-phosphate
C00020	C00130	AMP	IMP
C00020	C00147	AMP	Adenine
C00020	C00117	AMP	D-Ribose 5-phosphate
C00020	C00212	AMP	Adenosine
C00020	C01260	AMP	P1,P4-Bis(5'-adenosyl)tetraphosphate
C00020	C06197	AMP	P1,P3-Bis(5'-adenosyl) triphosphate
C00020	C00054	AMP	Adenosine 3',5'-bisphosphate
C00020	C00575	AMP	3',5'-Cyclic AMP
C00020	C05993	AMP	Acetyl adenylate
C00020	C00224	AMP	Adenylyl sulfate
C00020	C03361	AMP	5'-Acylphosphoadenosine
C00020	C05983	AMP	Propionyladenylate
C00020	C00498	AMP	ADP-glucose
C00020	C00301	AMP	ADP-ribose
C00020	C03794	AMP	N6-(1,2-Dicarboxyethyl)-AMP
C00020	C06433	AMP	5'-Benzoylphosphoadenosine
C00020	C06192	AMP	ADP-mannose
C00020	C00857	AMP	Deamino-NAD+
C00020	C00882	AMP	Dephospho-CoA
C00020	C01469	AMP	ADP-sugar
C00020	C05921	AMP	Biotinyl-5'-AMP
C00020	C04713	AMP	N6-(delta2-Isopentenyl)-adenosine 5'-monophosphate
C00020	C05560	AMP	L-2-Aminoadipate adenylate
C00020	C05686	AMP	Adenylylselenate
C00020	C16238	AMP	Lipoyl-AMP
C00020	C20190	AMP	P1,P6-Bis(5'-adenosyl)hexaphosphate
C00020	C04058	AMP	Bis(5'-adenosyl) pentaphosphate
C00020	C20684	AMP	O-Carbamoyladenylate
C00020	C20641	AMP	L-Threonylcarbamoyladenylate
C00020	C20784	AMP	ADP-5-ethyl-4-methylthiazole-2-carboxylate
C00021	C00155	S-Adenosyl-L-homocysteine	L-Homocysteine
C00021	C00212	S-Adenosyl-L-homocysteine	Adenosine
C00021	C03431	S-Adenosyl-L-homocysteine	S-Inosyl-L-homocysteine
C00021	C00147	S-Adenosyl-L-homocysteine	Adenine
C00021	C03539	S-Adenosyl-L-homocysteine	S-Ribosyl-L-homocysteine
C00024	C00033	Acetyl-CoA	Acetate
C00024	C00227	Acetyl-CoA	Acetyl phosphate
C00024	C00083	Acetyl-CoA	Malonyl-CoA
C00024	C05993	Acetyl-CoA	Acetyl adenylate
C00024	C01011	Acetyl-CoA	(3S)-Citramalyl-CoA
C00024	C00332	Acetyl-CoA	Acetoacetyl-CoA
C00024	C01251	Acetyl-CoA	(R)-2-Hydroxybutane-1,2,4-tricarboxylate
C00024	C00566	Acetyl-CoA	(3S)-Citryl-CoA
C00024	C00264	Acetyl-CoA	3-Oxoacyl-CoA
C00024	C00149	Acetyl-CoA	(S)-Malate
C00024	C04348	Acetyl-CoA	L-Malyl-CoA
C00024	C00222	Acetyl-CoA	3-Oxopropanoate
C00024	C02232	Acetyl-CoA	3-Oxoadipyl-CoA
C00024	C02488	Acetyl-CoA	(R)-2-Ethylmalate
C00024	C05269	Acetyl-CoA	3-Oxohexanoyl-CoA
C00024	C02504	Acetyl-CoA	alpha-Isopropylmalate
C00024	C00356	Acetyl-CoA	(S)-3-Hydroxy-3-methylglutaryl-CoA
C00024	C03939	Acetyl-CoA	Acetyl-[acyl-carrier protein]
C00024	C04316	Acetyl-CoA	(1-Hydroxycyclohexan-1-yl)acetyl-CoA
C00024	C16255	Acetyl-CoA	[Dihydrolipoyllysine-residue acetyltransferase] S-acetyldihydrolipoyllysine
C00024	C05265	Acetyl-CoA	3-Oxodecanoyl-CoA
C00024	C05261	Acetyl-CoA	3-Oxotetradecanoyl-CoA
C00024	C05259	Acetyl-CoA	3-Oxopalmitoyl-CoA
C00024	C05263	Acetyl-CoA	3-Oxododecanoyl-CoA
C00024	C05267	Acetyl-CoA	3-Oxooctanoyl-CoA
C00024	C05994	Acetyl-CoA	2-Propylmalate
C00024	C06548	Acetyl-CoA	Ethylene oxide
C00024	C07118	Acetyl-CoA	Benzoylacetyl-CoA
C00024	C06715	Acetyl-CoA	3-Oxopimeloyl-CoA
C00024	C07303	Acetyl-CoA	4-Hydroxy-3-methoxyphenyl-beta-hydroxypropanoyl-CoA
C00024	C12348	Acetyl-CoA	3,5,7,9,11,13,15-Heptaoxo-hexadecanoyl-[acp]
C00024	C16330	Acetyl-CoA	3-Oxo-OPC8-CoA
C00024	C16334	Acetyl-CoA	3-Oxo-OPC6-CoA
C00024	C16338	Acetyl-CoA	3-Oxo-OPC4-CoA
C00024	C16376	Acetyl-CoA	(6Z,9Z,12Z,15Z,18Z,21Z)-3-Oxotetracosahexa-6,9,12,15,18,21-enoyl-CoA
C00024	C16389	Acetyl-CoA	(6Z,9Z,12Z,15Z,18Z)-3-Oxotetracosapenta-6,9,12,15,18-enoyl-CoA
C00024	C16466	Acetyl-CoA	7-Methyl-3-oxo-6-octenoyl-CoA
C00024	C16471	Acetyl-CoA	5-Methyl-3-oxo-4-hexenoyl-CoA
C00024	C06020	Acetyl-CoA	Methyl-Co(III) corrinoid protein
C00024	C00223	Acetyl-CoA	p-Coumaroyl-CoA
C00024	C04488	Acetyl-CoA	5-Methyl-5,6,7,8-tetrahydromethanopterin
C00024	C19945	Acetyl-CoA	3-Oxo-5,6-dehydrosuberyl-CoA
C00024	C18799	Acetyl-CoA	5-Methyl-H4SPT
C00024	C00440	Acetyl-CoA	5-Methyltetrahydrofolate
C00024	C20746	Acetyl-CoA	(3R)-Citramalyl-CoA
C00024	C05744	Acetyl-CoA	Acetoacetyl-[acp]
C00026	C00433	2-Oxoglutarate	2,5-Dioxopentanoate
C00026	C00091	2-Oxoglutarate	Succinyl-CoA
C00026	C00311	2-Oxoglutarate	Isocitrate
C00026	C05379	2-Oxoglutarate	Oxalosuccinate
C00026	C00940	2-Oxoglutarate	2-Oxoglutaramate
C00026	C05572	2-Oxoglutarate	4-Oxoglutaramate
C00026	C01251	2-Oxoglutarate	(R)-2-Hydroxybutane-1,2,4-tricarboxylate
C00026	C00232	2-Oxoglutarate	Succinate semialdehyde
C00026	C00217	2-Oxoglutarate	D-Glutamate
C00026	C03196	2-Oxoglutarate	(S)-2-Hydroxyglutarate
C00026	C01682	2-Oxoglutarate	Nopaline
C00026	C05381	2-Oxoglutarate	3-Carboxy-1-hydroxypropyl-ThPP
C00026	C00449	2-Oxoglutarate	N6-(L-1,3-Dicarboxypropyl)-L-lysine
C00026	C00302	2-Oxoglutarate	Glutamate
C00026	C03623	2-Oxoglutarate	N-Methyl-2-oxoglutaramate
C00026	C16254	2-Oxoglutarate	[Dihydrolipoyllysine-residue succinyltransferase] S-succinyldihydrolipoyllysine
C00026	C01087	2-Oxoglutarate	(R)-2-Hydroxyglutarate
C00026	C02630	2-Oxoglutarate	2-Hydroxyglutarate
C00026	C04529	2-Oxoglutarate	(3S,4S)-3-Hydroxytetradecane-1,3,4-tricarboxylate
C00026	C16579	2-Oxoglutarate	trans-Homoaconitate
C00026	C16625	2-Oxoglutarate	Isoniazid alpha-ketoglutaric acid
C00026	C06547	2-Oxoglutarate	Ethylene
C00026	C20447	2-Oxoglutarate	2-Oxoglutaryl-CoA
C00029	C00167	UDP-glucose	UDP-glucuronate
C00029	C00103	UDP-glucose	D-Glucose 1-phosphate
C00029	C00105	UDP-glucose	UMP
C00029	C00052	UDP-glucose	UDP-alpha-D-galactose
C00029	C04089	UDP-glucose	UDP-4-dehydro-6-deoxy-D-glucose
C00029	C02591	UDP-glucose	Sucrose 6'-phosphate
C00029	C00689	UDP-glucose	alpha,alpha'-Trehalose 6-phosphate
C00029	C11521	UDP-glucose	UDP-6-sulfoquinovose
C00029	C12210	UDP-glucose	UDP-3-ketoglucose
C00029	C01083	UDP-glucose	alpha,alpha-Trehalose
C00032	C02191	Heme	Protoporphyrin
C00032	C00500	Heme	Biliverdin
C00032	C00524	Heme	Cytochrome c
C00032	C15672	Heme	Heme O
C00032	C20666	Heme	5-Oxo-delta-bilirubin
C00032	C20667	Heme	15-Oxo-beta-bilirubin
C00032	C21284	Heme	Fe-coproporphyrin III
C00033	C00227	Acetate	Acetyl phosphate
C00033	C05993	Acetate	Acetyl adenylate
C00033	C05682	Acetate	Phosphonoacetate
C00033	C00186	Acetate	(S)-Lactate
C00033	C06244	Acetate	Acetamide
C00033	C02132	Acetate	Acetylpyruvate
C00033	C02614	Acetate	(S)-2-Methylmalate
C00033	C02655	Acetate	6-Acetyl-D-glucose
C00033	C00036	Acetate	Oxaloacetate
C00033	C00158	Acetate	Citrate
C00033	C02727	Acetate	N6-Acetyl-L-lysine
C00033	C01042	Acetate	N-Acetyl-L-aspartate
C00033	C01883	Acetate	Acetic ester
C00033	C01077	Acetate	O-Acetyl-L-homoserine
C00033	C00437	Acetate	N-Acetylornithine
C00033	C00979	Acetate	O-Acetyl-L-serine
C00033	C01073	Acetate	N-Acetyl-beta-alanine
C00033	C01996	Acetate	Acetylcholine
C00033	C02714	Acetate	N-Acetylputrescine
C00033	C00548	Acetate	Phenyl acetate
C00033	C00811	Acetate	4-Coumarate
C00033	C00423	Acetate	trans-Cinnamate
C00033	C01215	Acetate	2-(Acetamidomethylene)succinate
C00033	C02946	Acetate	4-Acetamidobutanoate
C00033	C00357	Acetate	N-Acetyl-D-glucosamine 6-phosphate
C00033	C03087	Acetate	5-Acetamidopentanoate
C00033	C00461	Acetate	Chitin
C00033	C04390	Acetate	N6-Acetyl-LL-2,6-diaminoheptanedioate
C00033	C01405	Acetate	Aspirin
C00033	C00916	Acetate	Cephalosporin C
C00033	C01288	Acetate	N-Acetyl-D-glucosaminylphosphatidylinositol
C00033	C03820	Acetate	1-Alkyl-2-acetyl-sn-glycerol
C00033	C03357	Acetate	4-Acetamidobutanoyl-CoA
C00033	C03837	Acetate	4-Methylumbelliferyl acetate
C00033	C05548	Acetate	6-Acetamido-2-oxohexanoate
C00033	C04690	Acetate	2-(Hydroxymethyl)-3-(acetamidomethylene)succinate
C00033	C04334	Acetate	Citrate (pro-3S)-lyase (acetyl form)
C00033	C04598	Acetate	2-Acetyl-1-alkyl-sn-glycero-3-phosphocholine
C00033	C04485	Acetate	5-(4-Acetoxybut-1-ynyl)-2,2'-bithiophene
C00033	C04606	Acetate	5-(3,4-Diacetoxybut-1-ynyl)-2,2'-bithiophene
C00033	C04738	Acetate	UDP-3-O-(3-hydroxytetradecanoyl)-N-acetylglucosamine
C00033	C02998	Acetate	N-Acetylarylalkylamine
C00033	C05322	Acetate	7-O-Acetylsalutaridinol
C00033	C06210	Acetate	2-Hydroxy-6-keto-2,4-heptadienoate
C00033	C06376	Acetate	N-Acetyl-D-galactosamine 6-phosphate
C00033	C06416	Acetate	Precorrin 5
C00033	C07032	Acetate	N-Acetylpuromycin
C00033	C11809	Acetate	17-O-Acetylnorajmaline
C00033	C13636	Acetate	4-Hydroxyphenyl acetate
C00033	C15499	Acetate	Pentane-2,4-dione
C00033	C01029	Acetate	N8-Acetylspermidine
C00033	C06746	Acetate	N-(2-Phenylethyl)-acetamide
C00033	C15583	Acetate	Phenyl acetate
C00033	C15985	Acetate	17-O-Acetylajmaline
C00033	C04675	Acetate	3-Hydroxy-3-(4-methylpent-3-en-1-yl)glutaryl-CoA
C00033	C01176	Acetate	17alpha-Hydroxyprogesterone
C00033	C05138	Acetate	17alpha-Hydroxypregnenolone
C00033	C17951	Acetate	N-Acetylbialaphos
C00033	C17582	Acetate	2'-N-Acetylparomamine
C00033	C17587	Acetate	2'''-N-Acetyl-6'''-deamino-6'''-hydroxyneomycin C
C00033	C03939	Acetate	Acetyl-[acyl-carrier protein]
C00033	C15532	Acetate	N-Acetyl-L-citrulline
C00033	C00383	Acetate	Malonate
C00033	C19784	Acetate	1-O-[2-(Acetylamino)-2-deoxy-alpha-D-glucopyranosyl]-D-myo-Inositol
C00033	C04394	Acetate	Peptidoglycan(N-acetyl-D-glucosamine)
C00033	C19929	Acetate	N-alpha-Acetyl-L-2,4-diaminobutyrate
C00033	C20225	Acetate	Coniferyl acetate
C00033	C20465	Acetate	Coumaryl acetate
C00033	C20506	Acetate	Versiconol acetate
C00033	C20505	Acetate	Versiconal hemiacetal acetate
C00033	C05727	Acetate	S-Substituted N-acetyl-L-cysteine
C00033	C17530	Acetate	Methyl acetate
C00033	C21261	Acetate	2'''-N-Acetyl-6'''-deamino-6'''-hydroxyparomomycin II
C00035	C00144	GDP	GMP
C00035	C01228	GDP	Guanosine 3',5'-bis(diphosphate)
C00035	C00394	GDP	GDP-glucose
C00035	C00096	GDP	GDP-mannose
C00035	C00361	GDP	dGDP
C00035	C00976	GDP	GDP-D-mannuronate
C00035	C00325	GDP	GDP-L-fucose
C00035	C02031	GDP	G(5')pppPur-mRNA
C00201	C00454	Nucleoside triphosphate	NDP
C00201	C01117	Nucleoside triphosphate	Nucleoside 5'-phosphate
C00201	C20864	Nucleoside triphosphate	5'-Triphospho-[mRNA]
C00454	C01329	NDP	Nucleoside phosphate
C00454	C06592	NDP	NDP-N-methyl-L-glucosamine
C00454	C15541	NDP	NDP-glucose
C00454	C01117	NDP	Nucleoside 5'-phosphate
C00036	C00209	Oxaloacetate	Oxalate
C00036	C00898	Oxaloacetate	(R,R)-Tartaric acid
C00036	C02107	Oxaloacetate	(S,S)-Tartaric acid
C00036	C00074	Oxaloacetate	Phosphoenolpyruvate
C00036	C00149	Oxaloacetate	(S)-Malate
C00036	C03961	Oxaloacetate	erythro-3-Hydroxy-Ls-aspartate
C00036	C02362	Oxaloacetate	2-Oxosuccinamate
C00036	C04115	Oxaloacetate	4-Carboxy-4-hydroxy-2-oxoadipate
C00036	C00158	Oxaloacetate	Citrate
C00036	C00566	Oxaloacetate	(3S)-Citryl-CoA
C00036	C00049	Oxaloacetate	L-Aspartate
C00036	C00402	Oxaloacetate	D-Aspartate
C00036	C03981	Oxaloacetate	2-Hydroxyethylenedicarboxylate
C00036	C01990	Oxaloacetate	3-Oxalomalate
C00036	C02225	Oxaloacetate	2-Methylcitrate
C00036	C03716	Oxaloacetate	Oxaloacetate 4-methyl ester
C00036	C04655	Oxaloacetate	(2S,3S)-2-Hydroxytridecane-1,2,3-tricarboxylate
C00036	C11511	Oxaloacetate	threo-3-Hydroxy-L-aspartate
C00036	C19813	Oxaloacetate	threo-3-Hydroxy-D-aspartate
C00037	C00213	Glycine	Sarcosine
C00037	C03790	Glycine	N-(Carboxymethyl)-D-alanine
C00037	C03508	Glycine	L-2-Amino-3-oxobutanoic acid
C00037	C00177	Glycine	Cyanide ion
C00037	C02055	Glycine	N-Acylglycine
C00037	C03961	Glycine	erythro-3-Hydroxy-Ls-aspartate
C00037	C00581	Glycine	Guanidinoacetate
C00037	C00188	Glycine	L-Threonine
C00037	C01419	Glycine	Cys-Gly
C00037	C00065	Glycine	L-Serine
C00037	C01586	Glycine	Hippurate
C00037	C05380	Glycine	Nicotinurate
C00037	C03290	Glycine	L-threo-3-Phenylserine
C00037	C03710	Glycine	N-Benzyloxycarbonylglycine
C00037	C02718	Glycine	N-Formiminoglycine
C00037	C01259	Glycine	3-Hydroxy-N6,N6,N6-trimethyl-L-lysine
C00037	C01242	Glycine	S-Aminomethyldihydrolipoylprotein
C00037	C02564	Glycine	N-Feruloylglycine
C00037	C02412	Glycine	Glycyl-tRNA(Gly)
C00037	C01921	Glycine	Glycocholate
C00037	C05466	Glycine	Glycochenodeoxycholate
C00037	C03838	Glycine	5'-Phosphoribosylglycinamide
C00037	C05464	Glycine	Glycodeoxycholate
C00037	C05596	Glycine	p-Hydroxyphenylacetylglycine
C00037	C05729	Glycine	R-S-Cysteinylglycine
C00037	C05951	Glycine	Leukotriene D4
C00037	C01326	Glycine	Hydrogen cyanide
C00037	C05598	Glycine	Phenylacetylglycine
C00037	C05519	Glycine	L-Allothreonine
C00037	C15809	Glycine	Iminoglycine
C00037	C00820	Glycine	D-Threonine
C00037	C12317	Glycine	D-Allothreonine
C00037	C16623	Glycine	Isonicotinylglycine
C00037	C17323	Glycine	tRNA containing 5-carboxymethylaminomethyl-2-thiouridine
C00037	C19813	Glycine	threo-3-Hydroxy-D-aspartate
C00037	C19838	Glycine	D-erythro-3-Hydroxyaspartate
C00037	C01026	Glycine	N,N-Dimethylglycine
C00037	C00719	Glycine	Betaine
C00037	C20784	Glycine	ADP-5-ethyl-4-methylthiazole-2-carboxylate
C00037	C05678	Glycine	(2-Amino-1-hydroxyethyl)phosphonate
C00037	C21016	Glycine	Ophthalmate
C00040	C00060	Acyl-CoA	Carboxylate
C00040	C00264	Acyl-CoA	3-Oxoacyl-CoA
C00040	C02403	Acyl-CoA	Fatty acid anion
C00041	C00049	L-Alanine	L-Aspartate
C00041	C03210	L-Alanine	Alanopine
C00041	C00133	L-Alanine	D-Alanine
C00041	C00606	L-Alanine	3-Sulfino-L-alanine
C00041	C00328	L-Alanine	L-Kynurenine
C00041	C03227	L-Alanine	3-Hydroxy-L-kynurenine
C00041	C00886	L-Alanine	L-Alanyl-tRNA
C00041	C01212	L-Alanine	UDP-N-acetylmuramoyl-L-alanine
C00041	C05688	L-Alanine	L-Selenocysteine
C00041	C02700	L-Alanine	L-Formylkynurenine
C00041	C02999	L-Alanine	N-Acetylmuramoyl-Ala
C00041	C00097	L-Alanine	L-Cysteine
C00041	C17950	L-Alanine	N-Acetyldemethylphosphinothricin tripeptide
C00041	C20942	L-Alanine	Bacilysin
C00133	C03341	D-Alanine	2-Amino-4-oxopentanoic acid
C00133	C03738	D-Alanine	gamma-L-Glutamyl-D-alanine
C00133	C00993	D-Alanine	D-Alanyl-D-alanine
C00133	C02115	D-Alanine	2-Methylserine
C00133	C04260	D-Alanine	O-D-Alanyl-poly(ribitol phosphate)
C00133	C04457	D-Alanine	D-Alanyl-alanyl-poly(glycerolphosphate)
C00133	C04702	D-Alanine	UDPMurNAc(oyl-L-Ala-D-gamma-Glu-L-Lys-D-Ala-D-Ala)
C00133	C04882	D-Alanine	UDP-N-acetylmuramoyl-L-alanyl-D-glutamyl-6-carboxy-L-lysyl-D-alanyl-D-alanine
C00133	C19694	D-Alanine	D-Alanyl-(R)-lactate
C00133	C19719	D-Alanine	D-Alanyl-D-serine
C00042	C00122	Succinate	Fumarate
C00042	C00091	Succinate	Succinyl-CoA
C00042	C04593	Succinate	(2S,3R)-3-Hydroxybutane-1,2,3-tricarboxylate
C00042	C05931	Succinate	N-Succinyl-L-glutamate
C00042	C00311	Succinate	Isocitrate
C00042	C03174	Succinate	S-Succinylglutathione
C00042	C00232	Succinate	Succinate semialdehyde
C00042	C01118	Succinate	O-Succinyl-L-homoserine
C00042	C04479	Succinate	2-Hydroxy-6-oxonona-2,4-diene-1,9-dioate
C00042	C04421	Succinate	N-Succinyl-LL-2,6-diaminoheptanedioate
C00042	C12836	Succinate	2-Chloro-3-oxoadipate
C00149	C04348	(S)-Malate	L-Malyl-CoA
C00149	C02887	(S)-Malate	Sinapoyl malate
C00149	C00186	(S)-Malate	(S)-Lactate
C00149	C00122	(S)-Malate	Fumarate
C00164	C00332	Acetoacetate	Acetoacetyl-CoA
C00164	C00356	Acetoacetate	(S)-3-Hydroxy-3-methylglutaryl-CoA
C00164	C01061	Acetoacetate	4-Fumarylacetoacetate
C00164	C00207	Acetoacetate	Acetone
C00164	C06144	Acetoacetate	3-Butynoate
C00164	C03197	Acetoacetate	(S)-3-Hydroxybutanoate
C00164	C03656	Acetoacetate	(S)-5-Amino-3-oxohexanoic acid
C00043	C00645	UDP-N-acetyl-alpha-D-glucosamine	N-Acetyl-D-mannosamine
C00043	C04501	UDP-N-acetyl-alpha-D-glucosamine	N-Acetyl-alpha-D-glucosamine 1-phosphate
C00043	C00203	UDP-N-acetyl-alpha-D-glucosamine	UDP-N-acetyl-D-galactosamine
C00043	C01170	UDP-N-acetyl-alpha-D-glucosamine	UDP-N-acetyl-D-mannosamine
C00043	C04573	UDP-N-acetyl-alpha-D-glucosamine	UDP-N-acetyl-2-amino-2-deoxy-D-glucuronate
C00043	C04739	UDP-N-acetyl-alpha-D-glucosamine	UDP-N-acetyl-6-(alpha-D-galactose-1-phospho)-alpha-D-glucosamine
C00043	C04631	UDP-N-acetyl-alpha-D-glucosamine	UDP-N-acetyl-3-(1-carboxyvinyl)-D-glucosamine
C00043	C00105	UDP-N-acetyl-alpha-D-glucosamine	UMP
C00043	C04738	UDP-N-acetyl-alpha-D-glucosamine	UDP-3-O-(3-hydroxytetradecanoyl)-N-acetylglucosamine
C00043	C19823	UDP-N-acetyl-alpha-D-glucosamine	UDP-2-acetamido-2,6-dideoxy-beta-L-arabino-hexos-4-ulose
C00043	C20245	UDP-N-acetyl-alpha-D-glucosamine	UDP-N-acetyl-alpha-D-glucosamine 3'-phosphate
C00043	C04613	UDP-N-acetyl-alpha-D-glucosamine	UDP-2-acetamido-4-dehydro-2,6-dideoxyglucose
C00043	C20849	UDP-N-acetyl-alpha-D-glucosamine	UDP-2-acetamido-3-dehydro-2-deoxy-alpha-D-glucopyranose
C03021	C04375	Protein asparagine	4-N-(N-Acetyl-D-glucosaminyl)-protein
C03021	C11572	Protein asparagine	Glycoprotein with the oligosaccharide chain attached by N-glycosyl linkage to protein L-asparagine
C00047	C04092	L-Lysine	delta1-Piperideine-2-carboxylate
C00047	C04076	L-Lysine	L-2-Aminoadipate 6-semialdehyde
C00047	C03239	L-Lysine	6-Amino-2-oxohexanoate
C00047	C01028	L-Lysine	N6-Hydroxy-L-lysine
C00047	C00990	L-Lysine	5-Aminopentanamide
C00047	C00680	L-Lysine	meso-2,6-Diaminoheptanedioate
C00047	C04020	L-Lysine	D-Lysopine
C00047	C02727	L-Lysine	N6-Acetyl-L-lysine
C00047	C00408	L-Lysine	L-Pipecolate
C00047	C00739	L-Lysine	D-Lysine
C00047	C01142	L-Lysine	(3S)-3,6-Diaminohexanoate
C00047	C01672	L-Lysine	Cadaverine
C00047	C02837	L-Lysine	L-Lysine 1,6-lactam
C00047	C02444	L-Lysine	N6-Acyl-L-lysine
C00047	C02728	L-Lysine	N6-Methyl-L-lysine
C00047	C00449	L-Lysine	N6-(L-1,3-Dicarboxypropyl)-L-lysine
C00047	C05341	L-Lysine	beta-Alanyl-L-lysine
C00047	C05552	L-Lysine	Biocytin
C00047	C02427	L-Lysine	L-Homocitrulline
C00047	C05892	L-Lysine	UDP-N-acetylmuramoyl-L-alanyl-gamma-D-glutamyl-L-lysine
C00047	C04211	L-Lysine	N(6)-[(Indol-3-yl)acetyl]-L-lysine
C00047	C01931	L-Lysine	L-Lysyl-tRNA
C00047	C16140	L-Lysine	L-Lysyl-tRNA(Pyl)
C00047	C16489	L-Lysine	Fructoselysine 6-phosphate
C00047	C19723	L-Lysine	[tRNA(Ile2)]-lysidine34
C00047	C19889	L-Lysine	LysW-gamma-L-lysine
C00047	C20277	L-Lysine	(2R,3R)-3-Methylornithine
C00047	C20278	L-Lysine	(2R,3R)-3-Methylornithinyl-N6-lysine
C00047	C00450	L-Lysine	(S)-2,3,4,5-Tetrahydropyridine-2-carboxylate
C00047	C21160	L-Lysine	L-Alanyl-gamma-D-glutamyl-L-lysine
C00049	C03082	L-Aspartate	4-Phospho-L-aspartate
C00049	C05840	L-Aspartate	Iminoaspartate
C00049	C00152	L-Aspartate	L-Asparagine
C00049	C00438	L-Aspartate	N-Carbamoyl-L-aspartate
C00049	C02512	L-Aspartate	3-Cyano-L-alanine
C00049	C01042	L-Aspartate	N-Acetyl-L-aspartate
C00049	C00099	L-Aspartate	beta-Alanine
C00049	C00122	L-Aspartate	Fumarate
C00049	C00402	L-Aspartate	D-Aspartate
C00049	C01044	L-Aspartate	N-Formyl-L-aspartate
C00049	C02715	L-Aspartate	N-Acyl-L-aspartate
C00049	C03139	L-Aspartate	N-Amidino-L-aspartate
C00049	C03794	L-Aspartate	N6-(1,2-Dicarboxyethyl)-AMP
C00049	C03406	L-Aspartate	N-(L-Arginino)succinate
C00049	C04540	L-Aspartate	N4-(Acetyl-beta-D-glucosaminyl)asparagine
C00049	C06113	L-Aspartate	L-Aspartyl-tRNA(Asn)
C00049	C04823	L-Aspartate	1-(5'-Phosphoribosyl)-5-amino-4-(N-succinocarboxamide)-imidazole
C00049	C02984	L-Aspartate	L-Aspartyl-tRNA(Asp)
C00049	C10733	L-Aspartate	Peganine
C00049	C19710	L-Aspartate	[L-Asp(4-L-Arg)]n-L-Asp
C00049	C00441	L-Aspartate	L-Aspartate 4-semialdehyde
C00052	C00617	UDP-alpha-D-galactose	UDP-D-galacturonate
C00052	C00446	UDP-alpha-D-galactose	alpha-D-Galactose 1-phosphate
C00052	C00243	UDP-alpha-D-galactose	Lactose
C00052	C00105	UDP-alpha-D-galactose	UMP
C00052	C03733	UDP-alpha-D-galactose	UDP-alpha-D-galactofuranose
C00052	C05796	UDP-alpha-D-galactose	Galactan
C00052	C01235	UDP-alpha-D-galactose	alpha-D-Galactosyl-(1->3)-1D-myo-inositol
C00053	C00054	3'-Phosphoadenylyl sulfate	Adenosine 3',5'-bisphosphate
C00053	C00224	3'-Phosphoadenylyl sulfate	Adenylyl sulfate
C00053	C00094	3'-Phosphoadenylyl sulfate	Sulfite
C00055	C00380	CMP	Cytosine
C00055	C00117	CMP	D-Ribose 5-phosphate
C00055	C00475	CMP	Cytidine
C00055	C00112	CMP	CDP
C00055	C00063	CMP	CTP
C00055	C00513	CMP	CDP-glycerol
C00055	C00307	CMP	CDP-choline
C00055	C00570	CMP	CDP-ethanolamine
C00055	C00269	CMP	CDP-diacylglycerol
C00055	C01064	CMP	CMP-N-acylneuraminate
C00055	C00128	CMP	CMP-N-acetylneuraminate
C00055	C04121	CMP	CMP-3-deoxy-D-manno-octulosonate
C00055	C05673	CMP	CMP-2-aminoethylphosphonate
C00055	C05674	CMP	CMP-N-trimethyl-2-aminoethylphosphonate
C00055	C11436	CMP	2-Phospho-4-(cytidine 5'-diphospho)-2-C-methyl-D-erythritol
C00055	C17945	CMP	Phosphonoformyl-CMP
C00055	C19794	CMP	CDP-1L-myo-inositol
C00055	C18059	CMP	CDP-2,3-bis-O-(geranylgeranyl)-sn-glycerol
C00055	C20627	CMP	CDP-2,3-bis-(O-phytanyl)-sn-glycerol
C00059	C00094	Sulfate	Sulfite
C00059	C00224	Sulfate	Adenylyl sulfate
C00059	C05824	Sulfate	S-Sulfo-L-cysteine
C00951	C08357	Estradiol-17beta	Estradiol-17beta 3-sulfate
C00951	C03935	Estradiol-17beta	6beta-Hydroxy-17beta-estradiol
C00951	C05295	Estradiol-17beta	19-Oxotestosterone
C00951	C05301	Estradiol-17beta	2-Hydroxyestradiol
C00951	C05141	Estradiol-17beta	Estriol
C00951	C05503	Estradiol-17beta	Estradiol-17beta 3-glucuronide
C00951	C00468	Estradiol-17beta	Estrone
C00951	C00535	Estradiol-17beta	Testosterone
C05299	C08358	2-Methoxyestrone	2-Methoxyestrone 3-sulfate
C05299	C11132	2-Methoxyestrone	2-Methoxyestrone 3-glucuronide
C05299	C05298	2-Methoxyestrone	2-Hydroxyestrone
C05302	C08359	2-Methoxy-17beta-estradiol	2-Methoxyestradiol-17beta 3-sulfate
C05302	C11131	2-Methoxy-17beta-estradiol	2-Methoxy-estradiol-17beta 3-glucuronide
C05302	C05301	2-Methoxy-17beta-estradiol	2-Hydroxyestradiol
C00060	C00071	Carboxylate	Aldehyde
C00060	C02133	Carboxylate	Acyl phosphate
C00060	C03361	Carboxylate	5'-Acylphosphoadenosine
C00060	C02119	Carboxylate	3-Acylpyruvate
C00060	C02444	Carboxylate	N6-Acyl-L-lysine
C00060	C02715	Carboxylate	N-Acyl-L-aspartate
C00060	C02589	Carboxylate	S-Acylglutathione
C00060	C02391	Carboxylate	Ester
C00060	C01777	Carboxylate	Acylcholine
C00060	C02850	Carboxylate	N-Acyl-L-amino acid
C00060	C00157	Carboxylate	Phosphatidylcholine
C00060	C00422	Carboxylate	Triacylglycerol
C00060	C00195	Carboxylate	N-Acylsphingosine
C00060	C06379	Carboxylate	N-Acyl-D-glutamate
C00060	C01402	Carboxylate	Anilide
C00060	C00395	Carboxylate	Penicillin
C00060	C06380	Carboxylate	N-Acyl-D-aspartate
C00060	C06378	Carboxylate	N-Acyl-D-amino acid
C00060	C04233	Carboxylate	2-Acyl-sn-glycero-3-phosphocholine
C00060	C01194	Carboxylate	1-Phosphatidyl-D-myo-inositol
C00060	C03692	Carboxylate	1,2-Diacyl-3-beta-D-galactosyl-sn-glycerol
C00060	C03620	Carboxylate	Monocarboxylic acid amide
C00060	C00165	Carboxylate	Diacylglycerol
C00060	C00241	Carboxylate	Amide
C00060	C04230	Carboxylate	1-Acyl-sn-glycero-3-phosphocholine
C00060	C01885	Carboxylate	1-Acylglycerol
C00060	C04756	Carboxylate	O-1-Alk-1-enyl-2-acyl-sn-glycero-3-phosphoethanolamine
C00060	C05212	Carboxylate	1-Radyl-2-acyl-sn-glycero-3-phosphocholine
C00060	C18049	Carboxylate	N-Acyl-L-homoserine lactone
C00060	C20224	Carboxylate	Coniferyl ester
C00060	C20735	Carboxylate	N-Acyl-aromatic-L-amino acid
C00062	C00077	L-Arginine	L-Ornithine
C00062	C00086	L-Arginine	Urea
C00062	C05945	L-Arginine	L-Arginine phosphate
C00062	C05933	L-Arginine	N(omega)-Hydroxyarginine
C00062	C03078	L-Arginine	4-Guanidinobutanamide
C00062	C04137	L-Arginine	D-Octopine
C00062	C01682	L-Arginine	Nopaline
C00062	C00581	L-Arginine	Guanidinoacetate
C00062	C00179	L-Arginine	Agmatine
C00062	C00792	L-Arginine	D-Arginine
C00062	C02993	L-Arginine	Kyotorphin
C00062	C03296	L-Arginine	N2-Succinyl-L-arginine
C00062	C05340	L-Arginine	beta-Alanyl-L-arginine
C00062	C03406	L-Arginine	N-(L-Arginino)succinate
C00062	C01201	L-Arginine	N(omega)-(ADP-D-ribosyl)-L-arginine
C00062	C02163	L-Arginine	L-Arginyl-tRNA(Arg)
C00062	C06655	L-Arginine	L-N2-(2-Carboxyethyl)arginine
C00062	C03771	L-Arginine	5-Guanidino-2-oxopentanoate
C00062	C18473	L-Arginine	beta-Hydroxyarginine
C00062	C19713	L-Arginine	[L-Asp(4-L-Arg)]n+1
C00062	C03912	L-Arginine	(S)-1-Pyrroline-5-carboxylate
C00062	C17349	L-Arginine	Guanidine
C00062	C20330	L-Arginine	L-Hydroxyarginine
C00062	C20910	L-Arginine	L-4-Hydroxyphenylglycyl-L-arginine
C00062	C21099	L-Arginine	L-Arginyl-L-amino acid
C00613	C16011	Protein-L-arginine	Protein-omega-N-(ADP-D-ribosyl)-L-arginine
C00613	C03022	Protein-L-arginine	Protein L-citrulline
C00613	C21101	Protein-L-arginine	Protein N(omega)-phospho-L-arginine
C00613	C04143	Protein-L-arginine	Protein N(omega)-methyl-L-arginine
C00613	C21188	Protein-L-arginine	Protein N(omega),N(omega)-dimethyl-L-arginine
C00613	C21189	Protein-L-arginine	Protein N(omega),N(omega)'-dimethyl-L-arginine
C00613	C21190	Protein-L-arginine	Protein N5-methyl-L-arginine
C00063	C00075	CTP	UTP
C00063	C00112	CTP	CDP
C00063	C00941	CTP	3',5'-Cyclic CMP
C00063	C00458	CTP	dCTP
C00064	C00169	L-Glutamine	Carbamoyl phosphate
C00064	C00940	L-Glutamine	2-Oxoglutaramate
C00064	C02716	L-Glutamine	N-Acyl-L-glutamine
C00064	C00819	L-Glutamine	D-Glutamine
C00064	C00352	L-Glutamine	D-Glucosamine 6-phosphate
C00064	C03090	L-Glutamine	5-Phosphoribosylamine
C00064	C04148	L-Glutamine	Phenylacetylglutamine
C00064	C05939	L-Glutamine	Linatine
C00064	C02282	L-Glutamine	Glutaminyl-tRNA
C00065	C00168	L-Serine	Hydroxypyruvate
C00065	C01005	L-Serine	O-Phospho-L-serine
C00065	C00979	L-Serine	O-Acetyl-L-serine
C00065	C00740	L-Serine	D-Serine
C00065	C02218	L-Serine	Dehydroalanine
C00065	C00078	L-Serine	L-Tryptophan
C00065	C00097	L-Serine	L-Cysteine
C00065	C02934	L-Serine	3-Dehydrosphinganine
C00065	C00542	L-Serine	Cystathionine
C00065	C02291	L-Serine	L-Cystathionine
C00065	C02737	L-Serine	Phosphatidylserine
C00065	C01162	L-Serine	3-(Pyrazol-1-yl)-L-alanine
C00065	C03872	L-Serine	L-Serine-phosphoethanolamine
C00065	C02553	L-Serine	L-Seryl-tRNA(Ser)
C00065	C04771	L-Serine	L-Mimosine
C00065	C05699	L-Serine	L-Selenocystathionine
C00065	C11822	L-Serine	2-Aminomalonate semialdehyde
C00065	C05821	L-Serine	Enterochelin
C00065	C06481	L-Serine	L-Seryl-tRNA(Sec)
C00065	C04377	L-Serine	5,10-Methylenetetrahydromethanopterin
C00065	C20466	L-Serine	2,3-Bis-O-(geranylgeranyl)-sn-glycero-1-phospho-L-serine
C00065	C20628	L-Serine	2,3-Bis-(O-phytanyl)-sn-glycero-1-phospho-L-serine
C00065	C17355	L-Serine	Nocardicin G
C00065	C06735	L-Serine	Aminoacetaldehyde
C01764	C03446	tRNA containing uridine at position 54	tRNA containing ribothymidine at position 54
C04155	C17325	tRNA containing 5-methylcytosine	tRNA cytosine
C04156	C17324	tRNA containing N1-methyladenine	tRNA adenine
C01977	C04157	tRNA guanine	tRNA containing N1-methylguanine
C01977	C04158	tRNA guanine	tRNA containing N2-methylguanine
C01977	C04160	tRNA guanine	tRNA containing N7-methylguanine
C01977	C04545	tRNA guanine	tRNA containing 2'-O-methylguanosine
C01977	C00242	tRNA guanine	Guanine
C04159	C17324	tRNA containing N6-methyladenine	tRNA adenine
C04728	C11478	tRNA containing 5-methylaminomethyl-2-thiouridylate	tRNA containing 5-aminomethyl-2-thiouridine
C00067	C00132	Formaldehyde	Methanol
C00067	C02271	Formaldehyde	Dichloromethane
C00067	C00218	Formaldehyde	Methylamine
C00067	C01046	Formaldehyde	N-Methyl-L-glutamate
C00067	C00213	Formaldehyde	Sarcosine
C00067	C02728	Formaldehyde	N6-Methyl-L-lysine
C00067	C03394	Formaldehyde	Erythrulose 1-phosphate
C00067	C00966	Formaldehyde	2-Dehydropantoate
C00067	C03148	Formaldehyde	N-Methyl-L-amino acid
C00067	C02519	Formaldehyde	4-Methoxybenzoate
C00067	C00184	Formaldehyde	Glycerone
C00067	C01026	Formaldehyde	N,N-Dimethylglycine
C00067	C00543	Formaldehyde	Dimethylamine
C00067	C00409	Formaldehyde	Methanethiol
C00067	C00565	Formaldehyde	Trimethylamine
C00067	C01104	Formaldehyde	Trimethylamine N-oxide
C00067	C01183	Formaldehyde	N,N-Dimethylaniline N-oxide
C00067	C02661	Formaldehyde	Bromochloromethane
C00067	C06174	Formaldehyde	Codeine
C00067	C06175	Formaldehyde	Oripavine
C00067	C06173	Formaldehyde	Thebaine
C00067	C06672	Formaldehyde	Vanillate
C00067	C06718	Formaldehyde	S-Formylmycothiol
C00067	C06019	Formaldehyde	D-arabino-Hex-3-ulose 6-phosphate
C00067	C14180	Formaldehyde	S-(Hydroxymethyl)glutathione
C00067	C07481	Formaldehyde	Caffeine
C00067	C13747	Formaldehyde	1,7-Dimethylxanthine
C00067	C07480	Formaldehyde	Theobromine
C00067	C16353	Formaldehyde	7-Methylxanthine
C00067	C16357	Formaldehyde	3-Methylxanthine
C00067	C16358	Formaldehyde	1-Methylxanthine
C00067	C07130	Formaldehyde	Theophylline
C00067	C04377	Formaldehyde	5,10-Methylenetetrahydromethanopterin
C00067	C01516	Formaldehyde	Morphine
C00067	C00143	Formaldehyde	5,10-Methylenetetrahydrofolate
C00067	C18347	Formaldehyde	5,5'-Dehydrodivanillate
C00067	C19563	Formaldehyde	4-[(Hydroxymethyl)nitrosoamino]-1-(3-pyridinyl)-1-butanone
C00067	C19580	Formaldehyde	alpha-[3-[(Hydroxymethyl)nitrosoamino]propyl]-3-pyridinemethanol
C00067	C05545	Formaldehyde	Protein N6,N6-dimethyl-L-lysine
C00067	C05544	Formaldehyde	Protein N6-methyl-L-lysine
C00067	C11145	Formaldehyde	Methanesulfonic acid
C00067	C00580	Formaldehyde	Dimethyl sulfide
C00067	C15987	Formaldehyde	4-Methylaminobutyrate
C00067	C11142	Formaldehyde	Dimethyl sulfone
C00067	C18235	Formaldehyde	S-(Hydroxymethyl)mycothiol
C00071	C00226	Aldehyde	Primary alcohol
C00071	C00162	Aldehyde	Fatty acid
C00071	C00375	Aldehyde	RCH2NH2
C00071	C15521	Aldehyde	Alkanesulfonate
C00071	C03658	Aldehyde	1-Hydroxyalkyl-sn-glycerol
C01450	C01612	Ketone	Secondary alcohol
C01450	C05712	Ketone	Cyanohydrin
C00069	C01153	Alcohol	Orthophosphoric monoester
C00069	C01883	Alcohol	Acetic ester
C00069	C02000	Alcohol	Alkyl sulfate
C00069	C02391	Alcohol	Ester
C00069	C03120	Alcohol	Glycerophosphodiester
C00069	C03033	Alcohol	beta-D-Glucuronoside
C00069	C06370	Alcohol	alpha-D-Glucuronoside
C00069	C02761	Alcohol	beta-L-Arabinoside
C00069	C03573	Alcohol	2-Deoxy-alpha-D-glucoside
C00069	C02475	Alcohol	alpha-L-Fucoside
C00069	C03847	Alcohol	6-Phospho-beta-D-galactoside
C00069	C03625	Alcohol	N5-Acyl-L-ornithine ester
C00069	C03317	Alcohol	alpha-Amino acid ester
C00069	C06357	Alcohol	Alkyl cinnamate
C00069	C11531	Alcohol	6-O-(beta-D-Xylopyranosyl)-beta-D-glucopyranoside
C00069	C15498	Alcohol	ROOH
C00073	C01180	L-Methionine	4-Methylthio-2-oxobutanoic acid
C00073	C03172	L-Methionine	S-Methyl-L-methionine
C00073	C00155	L-Methionine	L-Homocysteine
C00073	C00409	L-Methionine	Methanethiol
C00073	C03145	L-Methionine	N-Formylmethionine
C00073	C00109	L-Methionine	2-Oxobutanoate
C00073	C00855	L-Methionine	D-Methionine
C00073	C03354	L-Methionine	3-Methylthiopropanamine
C00073	C02989	L-Methionine	L-Methionine S-oxide
C00073	C02430	L-Methionine	L-Methionyl-tRNA
C00073	C15999	L-Methionine	L-Methionine (S)-S-oxide
C00073	C15998	L-Methionine	L-Methionine (R)-S-oxide
C00073	C17234	L-Methionine	2-Aminobut-2-enoate
C00074	C00631	Phosphoenolpyruvate	2-Phospho-D-glycerate
C00074	C02798	Phosphoenolpyruvate	3-Phosphonopyruvate
C00074	C11536	Phosphoenolpyruvate	(2R)-O-Phospho-3-sulfolactate
C00075	C00105	UTP	UMP
C00075	C06198	UTP	P1,P4-Bis(5'-uridyl) tetraphosphate
C00075	C00460	UTP	dUTP
C00077	C03712	L-Ornithine	N2,N5-Dibenzoyl-L-ornithine
C00077	C04210	L-Ornithine	N5-(L-1-Carboxyethyl)-L-ornithine
C00077	C01165	L-Ornithine	L-Glutamate 5-semialdehyde
C00077	C04322	L-Ornithine	delta-1-Pyrroline-5-carboxylate
C00077	C00437	L-Ornithine	N-Acetylornithine
C00077	C00148	L-Ornithine	L-Proline
C00077	C00515	L-Ornithine	D-Ornithine
C00077	C05933	L-Ornithine	N(omega)-Hydroxyarginine
C00077	C20850	L-Ornithine	N5-Hydroxy-L-ornithine
C00077	C20951	L-Ornithine	LysW-L-ornithine
C00078	C00463	L-Tryptophan	Indole
C00078	C00331	L-Tryptophan	Indolepyruvate
C00078	C02700	L-Tryptophan	L-Formylkynurenine
C00078	C02693	L-Tryptophan	(Indol-3-yl)acetamide
C00078	C03230	L-Tryptophan	(Indol-3-yl)glycolaldehyde
C00078	C00977	L-Tryptophan	L-Tryptophanamide
C00078	C02983	L-Tryptophan	Abrine
C00078	C00398	L-Tryptophan	Tryptamine
C00078	C04290	L-Tryptophan	4-(3-Methylbut-2-enyl)-L-tryptophan
C00078	C00643	L-Tryptophan	5-Hydroxy-L-tryptophan
C00078	C03506	L-Tryptophan	Indoleglycerol phosphate
C00078	C03512	L-Tryptophan	L-Tryptophanyl-tRNA(Trp)
C00078	C06732	L-Tryptophan	alpha,beta-Didehydrotryptophan
C00078	C02937	L-Tryptophan	Indole-3-acetaldehyde oxime
C00078	C16831	L-Tryptophan	L-2-Methyltryptophan
C00078	C19687	L-Tryptophan	7-Chloro-L-tryptophan
C00078	C19716	L-Tryptophan	N-Hydroxy-L-tryptophan
C00078	C19767	L-Tryptophan	7-(3-Methylbut-2-enyl)-L-tryptophan
C00078	C20563	L-Tryptophan	Brevianamide F
C00078	C21124	L-Tryptophan	IPA imine
C00078	C21283	L-Tryptophan	3-Indoleacrylate
C00079	C02265	L-Phenylalanine	D-Phenylalanine
C00079	C00166	L-Phenylalanine	Phenylpyruvate
C00079	C02505	L-Phenylalanine	2-Phenylacetamide
C00079	C00826	L-Phenylalanine	L-Arogenate
C00079	C03519	L-Phenylalanine	N-Acetyl-L-phenylalanine
C00079	C00423	L-Phenylalanine	trans-Cinnamate
C00079	C05332	L-Phenylalanine	Phenethylamine
C00079	C03511	L-Phenylalanine	L-Phenylalanyl-tRNA(Phe)
C00079	C16700	L-Phenylalanine	3,4-Dihydroxybenzaldehyde
C00079	C16075	L-Phenylalanine	(Z)-Phenylacetaldehyde oxime
C00079	C17235	L-Phenylalanine	L-Homophenylalanine
C00079	C02135	L-Phenylalanine	Angiotensin II
C00079	C19714	L-Phenylalanine	(E)-Phenylacetaldoxime
C00079	C19712	L-Phenylalanine	N-Hydroxy-L-phenylalanine
C00079	C20487	L-Phenylalanine	L-beta-Phenylalanine
C00079	C20488	L-Phenylalanine	D-beta-Phenylalanine
C00079	C20579	L-Phenylalanine	Cyclopeptine
C00079	C20807	L-Phenylalanine	3-Hydroxy-L-phenylalanine
C00448	C03428	trans,trans-Farnesyl diphosphate	Presqualene diphosphate
C00448	C03115	trans,trans-Farnesyl diphosphate	Farnesyl triphosphate
C00448	C01841	trans,trans-Farnesyl diphosphate	Pentalenene
C00448	C01860	trans,trans-Farnesyl diphosphate	Trichodiene
C00448	C02004	trans,trans-Farnesyl diphosphate	Aristolochene
C00448	C06111	trans,trans-Farnesyl diphosphate	Nerolidyl diphosphate
C00448	C06394	trans,trans-Farnesyl diphosphate	delta-Cadinene
C00448	C05859	trans,trans-Farnesyl diphosphate	Dehydrodolichol diphosphate
C00448	C00751	trans,trans-Farnesyl diphosphate	Squalene
C00448	C04574	trans,trans-Farnesyl diphosphate	di-trans,poly-cis-Undecaprenyl diphosphate
C00448	C12142	trans,trans-Farnesyl diphosphate	Vetispiradiene
C00448	C16028	trans,trans-Farnesyl diphosphate	Amorpha-4,11-diene
C00448	C16143	trans,trans-Farnesyl diphosphate	(1E,4S,5E,7R)-Germacra-1(10),5-dien-11-ol
C00448	C16142	trans,trans-Farnesyl diphosphate	(-)-Germacrene D
C00448	C16141	trans,trans-Farnesyl diphosphate	(+)-Germacrene A
C00448	C16269	trans,trans-Farnesyl diphosphate	(+)-epi-Isozizaene
C00448	C01126	trans,trans-Farnesyl diphosphate	(2E,6E)-Farnesol
C00448	C19749	trans,trans-Farnesyl diphosphate	(E)-alpha-Bisabolene
C00448	C09684	trans,trans-Farnesyl diphosphate	Humulene
C00448	C09704	trans,trans-Farnesyl diphosphate	Nerolidol
C00448	C16829	trans,trans-Farnesyl diphosphate	gamma-Humulene
C00448	C09629	trans,trans-Farnesyl diphosphate	beta-Caryophyllene
C00448	C09699	trans,trans-Farnesyl diphosphate	Longifolene
C00448	C16286	trans,trans-Farnesyl diphosphate	Geosmin
C00448	C09672	trans,trans-Farnesyl diphosphate	Germacrene B
C00448	C09723	trans,trans-Farnesyl diphosphate	beta-Selinene
C00448	C17277	trans,trans-Farnesyl diphosphate	(+)-Valencene
C00448	C09666	trans,trans-Farnesyl diphosphate	beta-Farnesene
C00448	C09665	trans,trans-Farnesyl diphosphate	alpha-Farnesene
C00448	C16826	trans,trans-Farnesyl diphosphate	2-cis,6-trans-Farnesyl diphosphate
C00448	C18245	trans,trans-Farnesyl diphosphate	8-epi-Cedrol
C00448	C09750	trans,trans-Farnesyl diphosphate	Zingiberene
C00448	C09664	trans,trans-Farnesyl diphosphate	beta-Eudesmol
C00448	C19619	trans,trans-Farnesyl diphosphate	(+)-Germacrene D
C00448	C19708	trans,trans-Farnesyl diphosphate	5-Epiaristolochene
C00448	C19734	trans,trans-Farnesyl diphosphate	(-)-alpha-Gurjunene
C00448	C19740	trans,trans-Farnesyl diphosphate	(+)-alpha-Barbatene
C00448	C19741	trans,trans-Farnesyl diphosphate	(+)-Cubenene
C00448	C19742	trans,trans-Farnesyl diphosphate	(+)-delta-Selinene
C00448	C19744	trans,trans-Farnesyl diphosphate	(+)-Epicubenol
C00448	C19746	trans,trans-Farnesyl diphosphate	(3R,6E)-Nerolidol
C00448	C19748	trans,trans-Farnesyl diphosphate	(E)-gamma-Bisabolene
C00448	C16814	trans,trans-Farnesyl diphosphate	gamma-Bisabolene
C00448	C19751	trans,trans-Farnesyl diphosphate	(S)-beta-Bisabolene
C00448	C19747	trans,trans-Farnesyl diphosphate	Germacrene C
C00448	C19753	trans,trans-Farnesyl diphosphate	cis-Muurola-3,5-diene
C00448	C19754	trans,trans-Farnesyl diphosphate	cis-Muurola-4(14),5-diene
C00448	C19743	trans,trans-Farnesyl diphosphate	Drimenol
C00448	C19755	trans,trans-Farnesyl diphosphate	Patchoulol
C00448	C19756	trans,trans-Farnesyl diphosphate	Presilphiperfolan-8beta-ol
C00448	C09663	trans,trans-Farnesyl diphosphate	alpha-Eudesmol
C00448	C19893	trans,trans-Farnesyl diphosphate	10-epi-gamma-Eudesmol
C00448	C20120	trans,trans-Farnesyl diphosphate	S-Farnesyl protein
C00448	C20121	trans,trans-Farnesyl diphosphate	trans,trans-Farnesyl phosphate
C00448	C20159	trans,trans-Farnesyl diphosphate	7-epi-alpha-Selinene
C00448	C20161	trans,trans-Farnesyl diphosphate	alpha-Guaiene
C00448	C20162	trans,trans-Farnesyl diphosphate	Viridiflorene
C00448	C19973	trans,trans-Farnesyl diphosphate	(+)-beta-Caryophyllene
C00448	C20163	trans,trans-Farnesyl diphosphate	5-epi-alpha-Selinene
C00448	C20172	trans,trans-Farnesyl diphosphate	Cubebol
C00448	C20173	trans,trans-Farnesyl diphosphate	(+)-gamma-Cadinene
C00448	C20174	trans,trans-Farnesyl diphosphate	delta-Guaiene
C00448	C20179	trans,trans-Farnesyl diphosphate	gamma-Curcumene
C00448	C20180	trans,trans-Farnesyl diphosphate	(-)-alpha-Cuprenene
C00448	C20181	trans,trans-Farnesyl diphosphate	Avermitilol
C00448	C20182	trans,trans-Farnesyl diphosphate	(-)-delta-Cadinene
C00448	C20184	trans,trans-Farnesyl diphosphate	(+)-T-Muurolol
C00448	C20175	trans,trans-Farnesyl diphosphate	Bicyclogermacrene
C00448	C20177	trans,trans-Farnesyl diphosphate	7-epi-Sesquithujene
C00448	C20178	trans,trans-Farnesyl diphosphate	Sesquithujene
C00448	C16776	trans,trans-Farnesyl diphosphate	beta-Sesquiphellandrene
C00448	C20272	trans,trans-Farnesyl diphosphate	alpha-Muurolene
C00448	C20273	trans,trans-Farnesyl diphosphate	gamma-Muurolene
C00448	C20274	trans,trans-Farnesyl diphosphate	beta-Copaene
C00448	C09648	trans,trans-Farnesyl diphosphate	beta-Cubebene
C00448	C20275	trans,trans-Farnesyl diphosphate	(+)-Sativene
C00448	C20476	trans,trans-Farnesyl diphosphate	Delta6-Protoilludene
C00448	C20477	trans,trans-Farnesyl diphosphate	(-)-alpha-Isocomene
C00448	C20478	trans,trans-Farnesyl diphosphate	(E)-2-epi-beta-Caryophyllene
C00448	C20479	trans,trans-Farnesyl diphosphate	(+)-epi-alpha-Bisabolol
C00448	C20480	trans,trans-Farnesyl diphosphate	Valerena-4,7(11)-diene
C00448	C20576	trans,trans-Farnesyl diphosphate	Kunzeaol
C00448	C09639	trans,trans-Farnesyl diphosphate	alpha-Copaene
C00448	C19908	trans,trans-Farnesyl diphosphate	(+)-beta-Chamigrene
C00448	C20724	trans,trans-Farnesyl diphosphate	(+)-Thujopsene
C00448	C20804	trans,trans-Farnesyl diphosphate	alpha-Longipinene
C00448	C20811	trans,trans-Farnesyl diphosphate	(-)-exo-alpha-Bergamotene
C00448	C19736	trans,trans-Farnesyl diphosphate	(+)-alpha-Santalene
C00448	C09718	trans,trans-Farnesyl diphosphate	beta-Santalene
C00448	C00129	trans,trans-Farnesyl diphosphate	Isopentenyl diphosphate
C00448	C00207	trans,trans-Farnesyl diphosphate	Acetone
C00081	C00104	ITP	IDP
C00081	C00130	ITP	IMP
C00081	C03614	ITP	Inosine 5'-tetraphosphate
C00083	C00222	Malonyl-CoA	3-Oxopropanoate
C00083	C00383	Malonyl-CoA	Malonate
C00083	C05989	Malonyl-CoA	3-Oxopropionyl-CoA
C00083	C01209	Malonyl-CoA	Malonyl-[acyl-carrier protein]
C00083	C12000	Malonyl-CoA	Tylactone
C00083	C11989	Malonyl-CoA	8,8a-Deoxyoleandolide
C00083	C11993	Malonyl-CoA	10-Deoxymethynolide
C00083	C11997	Malonyl-CoA	Narbonolide
C00083	C11969	Malonyl-CoA	6,8a-Seco-6,8a-deoxy-5-oxoavermectin ''2a'' aglycone
C00083	C11977	Malonyl-CoA	6,8a-Seco-6,8a-deoxy-5-oxoavermectin ''1a'' aglycone
C00083	C11953	Malonyl-CoA	6,8a-Seco-6,8a-deoxy-5-oxoavermectin ''2b'' aglycone
C00083	C11961	Malonyl-CoA	6,8a-Seco-6,8a-deoxy-5-oxoavermectin ''1b'' aglycone
C00083	C12324	Malonyl-CoA	3,5-Dihydroxyphenylacetyl-CoA
C00083	C12348	Malonyl-CoA	3,5,7,9,11,13,15-Heptaoxo-hexadecanoyl-[acp]
C00083	C12350	Malonyl-CoA	3,5,7,9,11,13,15-Heptaoxo-octadecanoyl-[acp]
C00083	C12441	Malonyl-CoA	18-Carbamoyl-3,5,7,9,11,13,15,17-octaoxooctadecanoyl-[acp]
C00083	C12354	Malonyl-CoA	3,5,7,9,11,13,15,17,19-Nonaoxo-eicosanoyl-[acp]
C00083	C12355	Malonyl-CoA	3,5,7,9,11,13,15,17,19-Nonaoxo-henicosanoyl-[acp]
C00083	C12356	Malonyl-CoA	3,5,7,9,11,13,15,17,19-Nonaoxo-docosanoyl-[acp]
C00083	C18202	Malonyl-CoA	8-Methyl-6-nonenoic acid
C00083	C06625	Malonyl-CoA	Malonamoyl-CoA
C00083	C00264	Malonyl-CoA	3-Oxoacyl-CoA
C00083	C20877	Malonyl-CoA	Very-long-chain 3-oxoacyl-CoA
C00085	C00354	D-Fructose 6-phosphate	D-Fructose 1,6-bisphosphate
C00085	C00644	D-Fructose 6-phosphate	D-Mannitol 1-phosphate
C00085	C00095	D-Fructose 6-phosphate	D-Fructose
C00085	C00279	D-Fructose 6-phosphate	D-Erythrose 4-phosphate
C00085	C00665	D-Fructose 6-phosphate	beta-D-Fructose 2,6-bisphosphate
C00085	C00352	D-Fructose 6-phosphate	D-Glucosamine 6-phosphate
C00085	C02591	D-Fructose 6-phosphate	Sucrose 6'-phosphate
C00085	C00092	D-Fructose 6-phosphate	D-Glucose 6-phosphate
C00085	C00275	D-Fructose 6-phosphate	D-Mannose 6-phosphate
C00085	C06019	D-Fructose 6-phosphate	D-arabino-Hex-3-ulose 6-phosphate
C00085	C01096	D-Fructose 6-phosphate	Sorbitol 6-phosphate
C00085	C00118	D-Fructose 6-phosphate	D-Glyceraldehyde 3-phosphate
C00085	C18050	D-Fructose 6-phosphate	beta-D-Fructofuranosyl-alpha-D-mannopyranoside 6F-phosphate
C00086	C01010	Urea	Urea-1-carboxylate
C00086	C00581	Urea	Guanidinoacetate
C00086	C00603	Urea	(-)-Ureidoglycolate
C00086	C03139	Urea	N-Amidino-L-aspartate
C00086	C01566	Urea	Cyanamide
C00086	C03065	Urea	3-Guanidinopropanoate
C00086	C00179	Urea	Agmatine
C00086	C03047	Urea	Arcaine
C00086	C00300	Urea	Creatine
C00086	C02294	Urea	Methylguanidine
C00086	C01035	Urea	4-Guanidinobutanoate
C00086	C00499	Urea	Allantoate
C00086	C00792	Urea	D-Arginine
C00086	C03771	Urea	5-Guanidino-2-oxopentanoate
C00086	C05281	Urea	5-Methylbarbiturate
C00086	C06657	Urea	Guanidinoproclavaminic acid
C00086	C15607	Urea	3-Oxo-3-ureidopropanoate
C00086	C20560	Urea	N1-(3-Aminopropyl)agmatine
C00086	C20846	Urea	3-Oxo-3-ureidoisobutyrate
C00097	C00283	L-Cysteine	Hydrogen sulfide
C00097	C00491	L-Cysteine	L-Cystine
C00097	C00606	L-Cysteine	3-Sulfino-L-alanine
C00097	C00669	L-Cysteine	gamma-L-Glutamyl-L-cysteine
C00097	C00957	L-Cysteine	Mercaptopyruvate
C00097	C00979	L-Cysteine	O-Acetyl-L-serine
C00097	C01419	L-Cysteine	Cys-Gly
C00097	C05526	L-Cysteine	S-Glutathionyl-L-cysteine
C00097	C00506	L-Cysteine	L-Cysteate
C00097	C00793	L-Cysteine	D-Cysteine
C00097	C02291	L-Cysteine	L-Cystathionine
C00097	C00542	L-Cysteine	Cystathionine
C00097	C02512	L-Cysteine	3-Cyano-L-alanine
C00097	C03125	L-Cysteine	L-Cysteinyl-tRNA(Cys)
C00097	C04352	L-Cysteine	(R)-4'-Phosphopantothenoyl-L-cysteine
C00097	C05556	L-Cysteine	delta-(L-2-Aminoadipyl)-L-cysteinyl-D-valine
C00097	C01005	L-Cysteine	O-Phospho-L-serine
C00097	C06751	L-Cysteine	Prenyl-L-cysteine
C00097	C16518	L-Cysteine	S-(Indolylmethylthiohydroximoyl)-L-cysteine
C00097	C17237	L-Cysteine	S-(Phenylacetothiohydroximoyl)-L-cysteine
C00097	C17238	L-Cysteine	S-(Hydroxyphenylacetothiohydroximoyl)-L-cysteine
C00097	C17242	L-Cysteine	S-(4-Methylthiobutylthiohydroximoyl)-L-cysteine
C00097	C17262	L-Cysteine	S-Alkyl-thiohydroximate
C00097	C17935	L-Cysteine	Cysteinyldopa
C00097	C19691	L-Cysteine	Farnesylcysteine
C00097	C19703	L-Cysteine	1-O-[2-(L-Cysteinamido)-2-deoxy-alpha-D-glucopyranosyl]-1D-myo-inositol
C00097	C05824	L-Cysteine	S-Sulfo-L-cysteine
C00097	C20994	L-Cysteine	S-(Hercyn-2-yl)-L-cysteine S-oxide
C00097	C20993	L-Cysteine	S-(L-Histidin-5-yl)-L-cysteine S-oxide
C00097	C21437	L-Cysteine	[Sulfur-carrier protein]-Gly-Gly-L-Cys
C00615	C04261	Protein histidine	Protein N(pi)-phospho-L-histidine
C00615	C04262	Protein histidine	Protein N(tau)-phospho-L-histidine
C00615	C04087	Protein histidine	Protein N(tau)-methyl-L-histidine
C00091	C01213	Succinyl-CoA	(R)-Methylmalonyl-CoA
C00091	C16254	Succinyl-CoA	[Dihydrolipoyllysine-residue succinyltransferase] S-succinyldihydrolipoyllysine
C00091	C09820	Succinyl-CoA	Benzoylsuccinyl-CoA
C00091	C14119	Succinyl-CoA	Naphthyl-2-oxomethyl-succinyl-CoA
C00091	C00232	Succinyl-CoA	Succinate semialdehyde
C00092	C01096	D-Glucose 6-phosphate	Sorbitol 6-phosphate
C00092	C01236	D-Glucose 6-phosphate	D-Glucono-1,5-lactone 6-phosphate
C00092	C00689	D-Glucose 6-phosphate	alpha,alpha'-Trehalose 6-phosphate
C00092	C02995	D-Glucose 6-phosphate	Maltose 6'-phosphate
C00092	C04534	D-Glucose 6-phosphate	6-Phospho-beta-D-glucosyl-(1,4)-D-glucose
C00092	C04006	D-Glucose 6-phosphate	1D-myo-Inositol 3-phosphate
C00092	C16489	D-Glucose 6-phosphate	Fructoselysine 6-phosphate
C00092	C17209	D-Glucose 6-phosphate	2-Deoxy-scyllo-inosose
C00092	C00103	D-Glucose 6-phosphate	D-Glucose 1-phosphate
C00092	C20668	D-Glucose 6-phosphate	3-Dehydro-D-glucose 6-phosphate
C00092	C00663	D-Glucose 6-phosphate	beta-D-Glucose 1-phosphate
C00093	C00116	sn-Glycerol 3-phosphate	Glycerol
C00093	C00111	sn-Glycerol 3-phosphate	Glycerone phosphate
C00093	C00118	sn-Glycerol 3-phosphate	D-Glyceraldehyde 3-phosphate
C00093	C00681	sn-Glycerol 3-phosphate	1-Acyl-sn-glycerol 3-phosphate
C00093	C04641	sn-Glycerol 3-phosphate	2-(alpha-D-Galactosyl)-sn-glycerol 3-phosphate
C00093	C04703	sn-Glycerol 3-phosphate	alpha-D-Galactosyl-(1,1')-sn-glycerol 3-phosphate
C00093	C00513	sn-Glycerol 3-phosphate	CDP-glycerol
C00093	C03120	sn-Glycerol 3-phosphate	Glycerophosphodiester
C00093	C00670	sn-Glycerol 3-phosphate	sn-Glycero-3-phosphocholine
C00093	C01225	sn-Glycerol 3-phosphate	sn-Glycero-3-phospho-1-inositol
C00093	C01233	sn-Glycerol 3-phosphate	sn-Glycero-3-phosphoethanolamine
C00093	C03892	sn-Glycerol 3-phosphate	Phosphatidylglycerophosphate
C00093	C00344	sn-Glycerol 3-phosphate	Phosphatidylglycerol
C00093	C10517	sn-Glycerol 3-phosphate	2-(alpha-D-Glucosyl)-sn-glycerol 3-phosphate
C00093	C03974	sn-Glycerol 3-phosphate	2-Acyl-sn-glycerol 3-phosphate
C00094	C00283	Sulfite	Hydrogen sulfide
C00094	C00224	Sulfite	Adenylyl sulfate
C00094	C00593	Sulfite	Sulfoacetaldehyde
C00606	C09306	3-Sulfino-L-alanine	Sulfur dioxide
C00606	C05527	3-Sulfino-L-alanine	3-Sulfinylpyruvate
C00606	C00506	3-Sulfino-L-alanine	L-Cysteate
C00606	C00519	3-Sulfino-L-alanine	Hypotaurine
C00095	C00392	D-Fructose	Mannitol
C00095	C01094	D-Fructose	D-Fructose 1-phosphate
C00095	C05345	D-Fructose	beta-D-Fructose 6-phosphate
C00095	C03267	D-Fructose	beta-D-Fructose 2-phosphate
C00095	C00273	D-Fructose	5-Dehydro-D-fructose
C00095	C00794	D-Fructose	D-Sorbitol
C00095	C00159	D-Fructose	D-Mannose
C00095	C00267	D-Fructose	alpha-D-Glucose
C00095	C01613	D-Fructose	Stachyose
C00095	C06468	D-Fructose	D-Psicose
C00273	C10906	5-Dehydro-D-fructose	D-Fructose
C00273	C00247	5-Dehydro-D-fructose	L-Sorbose
C00096	C00976	GDP-mannose	GDP-D-mannuronate
C00096	C00144	GDP-mannose	GMP
C00096	C00636	GDP-mannose	D-Mannose 1-phosphate
C00096	C01222	GDP-mannose	GDP-4-dehydro-6-deoxy-D-mannose
C00096	C02280	GDP-mannose	GDP-L-galactose
C00096	C11516	GDP-mannose	2-(alpha-D-Mannosyl)-3-phosphoglycerate
C00096	C15925	GDP-mannose	GDP-L-gulose
C00099	C05665	beta-Alanine	3-Aminopropanal
C00099	C02642	beta-Alanine	3-Ureidopropionate
C00099	C02207	beta-Alanine	beta-Alanopine
C00099	C00222	beta-Alanine	3-Oxopropanoate
C00099	C01073	beta-Alanine	N-Acetyl-beta-alanine
C00099	C05341	beta-Alanine	beta-Alanyl-L-lysine
C00099	C05340	beta-Alanine	beta-Alanyl-L-arginine
C00099	C03065	beta-Alanine	3-Guanidinopropanoate
C00099	C02335	beta-Alanine	beta-Alanyl-CoA
C00099	C05669	beta-Alanine	beta-Nitropropanoate
C00099	C05670	beta-Alanine	3-Aminopropiononitrile
C00099	C00386	beta-Alanine	Carnosine
C00099	C00864	beta-Alanine	Pantothenate
C00099	C04544	beta-Alanine	gamma-L-Glutamyl-L-cysteinyl-beta-alanine
C00099	C01262	beta-Alanine	beta-Alanyl-N(pi)-methyl-L-histidine
C00099	C03492	beta-Alanine	D-4'-Phosphopantothenate
C00099	C19779	beta-Alanine	beta-Alaninamide
C00100	C03240	Propanoyl-CoA	6-Deoxyerythronolide B
C00100	C00894	Propanoyl-CoA	Propenoyl-CoA
C00100	C00163	Propanoyl-CoA	Propanoate
C00100	C02876	Propanoyl-CoA	Propanoyl phosphate
C00100	C00683	Propanoyl-CoA	(S)-Methylmalonyl-CoA
C00100	C05983	Propanoyl-CoA	Propionyladenylate
C00100	C03344	Propanoyl-CoA	2-Methylacetoacetyl-CoA
C00100	C02225	Propanoyl-CoA	2-Methylcitrate
C00100	C06027	Propanoyl-CoA	L-erythro-3-Methylmalyl-CoA
C00100	C06002	Propanoyl-CoA	(S)-Methylmalonate semialdehyde
C00100	C00109	Propanoyl-CoA	2-Oxobutanoate
C00100	C05467	Propanoyl-CoA	3alpha,7alpha,12alpha-Trihydroxy-5beta-24-oxocholestanoyl-CoA
C00100	C04644	Propanoyl-CoA	3alpha,7alpha-Dihydroxy-5beta-cholestanoyl-CoA
C00100	C05449	Propanoyl-CoA	3alpha,7alpha-Dihydroxy-5beta-24-oxocholestanoyl-CoA
C00100	C07297	Propanoyl-CoA	3-Oxopristanoyl-CoA
C00100	C02557	Propanoyl-CoA	Methylmalonyl-CoA
C00100	C11948	Propanoyl-CoA	2,6-Dimethyl-5-methylene-3-oxo-heptanoyl-CoA
C00100	C12355	Propanoyl-CoA	3,5,7,9,11,13,15,17,19-Nonaoxo-henicosanoyl-[acp]
C00100	C20987	Propanoyl-CoA	3-Sulfinopropanoyl-CoA
C00100	C21018	Propanoyl-CoA	Enzyme N6-(S-propyldihydrolipoyl)lysine
C00683	C03240	(S)-Methylmalonyl-CoA	6-Deoxyerythronolide B
C00683	C02170	(S)-Methylmalonyl-CoA	Methylmalonate
C00683	C01213	(S)-Methylmalonyl-CoA	(R)-Methylmalonyl-CoA
C00683	C11993	(S)-Methylmalonyl-CoA	10-Deoxymethynolide
C00683	C11997	(S)-Methylmalonyl-CoA	Narbonolide
C00101	C00415	Tetrahydrofolate	Dihydrofolate
C00101	C00504	Tetrahydrofolate	Folate
C00101	C00234	Tetrahydrofolate	10-Formyltetrahydrofolate
C00101	C09332	Tetrahydrofolate	THF-L-glutamate
C00101	C00143	Tetrahydrofolate	5,10-Methylenetetrahydrofolate
C00101	C00440	Tetrahydrofolate	5-Methyltetrahydrofolate
C00101	C00664	Tetrahydrofolate	5-Formiminotetrahydrofolate
C00101	C03479	Tetrahydrofolate	Folinic acid
C00101	C03541	Tetrahydrofolate	THF-polyglutamate
C00101	C00445	Tetrahydrofolate	5,10-Methenyltetrahydrofolate
C00103	C00267	D-Glucose 1-phosphate	alpha-D-Glucose
C00103	C00498	D-Glucose 1-phosphate	ADP-glucose
C00103	C01231	D-Glucose 1-phosphate	alpha-D-Glucose 1,6-bisphosphate
C00103	C00394	D-Glucose 1-phosphate	GDP-glucose
C00103	C00501	D-Glucose 1-phosphate	CDP-glucose
C00103	C00208	D-Glucose 1-phosphate	Maltose
C00103	C00668	D-Glucose 1-phosphate	alpha-D-Glucose 6-phosphate
C00103	C00842	D-Glucose 1-phosphate	dTDP-glucose
C00103	C04645	D-Glucose 1-phosphate	6-(D-Glucose-1-phospho)-D-mannosylglycoprotein
C00103	C06592	D-Glucose 1-phosphate	NDP-N-methyl-L-glucosamine
C00104	C00130	IDP	IMP
C00105	C00299	UMP	Uridine
C00105	C01103	UMP	Orotidine 5'-phosphate
C00105	C00106	UMP	Uracil
C00105	C06198	UMP	P1,P4-Bis(5'-uridyl) tetraphosphate
C00105	C04652	UMP	UDP-2,3-bis(3-hydroxytetradecanoyl)glucosamine
C00105	C04702	UMP	UDPMurNAc(oyl-L-Ala-D-gamma-Glu-L-Lys-D-Ala-D-Ala)
C00105	C04882	UMP	UDP-N-acetylmuramoyl-L-alanyl-D-glutamyl-6-carboxy-L-lysyl-D-alanyl-D-alanine
C00105	C00190	UMP	UDP-D-xylose
C00105	C20357	UMP	UDP-N,N'-Diacetylbacillosamine
C00105	C00203	UMP	UDP-N-acetyl-D-galactosamine
C00105	C21079	UMP	5'-Dehydrouridine
C00106	C03030	Uracil	Uracil 5-carboxylate
C00106	C00380	Uracil	Cytosine
C00106	C00429	Uracil	5,6-Dihydrouracil
C00106	C00813	Uracil	Barbiturate
C00106	C01168	Uracil	Pseudouridine 5'-phosphate
C00106	C00299	Uracil	Uridine
C00106	C00526	Uracil	Deoxyuridine
C00106	C03584	Uracil	3-(Uracil-1-yl)-L-alanine
C00106	C20231	Uracil	(Z)-3-Ureidoacrylate peracid
C00108	C00196	Anthranilate	2,3-Dihydroxybenzoate
C00108	C02247	Anthranilate	Anthraniloyl-CoA
C00108	C02775	Anthranilate	2,3-Dihydroxyindole
C00108	C03005	Anthranilate	N-Methylanthranilate
C00108	C00251	Anthranilate	Chorismate
C00108	C00328	Anthranilate	L-Kynurenine
C00108	C05653	Anthranilate	Formylanthranilate
C00108	C03147	Anthranilate	N-Malonylanthranilate
C00108	C00292	Anthranilate	Aniline
C00108	C05835	Anthranilate	2-Formaminobenzoylacetate
C00108	C04302	Anthranilate	N-(5-Phospho-D-ribosyl)anthranilate
C00108	C00632	Anthranilate	3-Hydroxyanthranilate
C00108	C03141	Anthranilate	N-Benzoylanthranilate
C00108	C08062	Anthranilate	2-Hydroxy-6-oxo-(2'-aminophenyl)-hexa-2,4-dienoate
C00108	C16235	Anthranilate	o-Hydroxylaminobenzoate
C00108	C16716	Anthranilate	4-Hydroxy-2-quinolone
C00108	C10733	Anthranilate	Peganine
C00108	C20634	Anthranilate	O-Methyl anthranilate
C00108	C20579	Anthranilate	Cyclopeptine
C00109	C02876	2-Oxobutanoate	Propanoyl phosphate
C00109	C06032	2-Oxobutanoate	D-erythro-3-Methylmalate
C00109	C06030	2-Oxobutanoate	Methyloxaloacetate
C00109	C00188	2-Oxobutanoate	L-Threonine
C00109	C01234	2-Oxobutanoate	1-Aminocyclopropane-1-carboxylate
C00109	C02488	2-Oxobutanoate	(R)-2-Ethylmalate
C00109	C01118	2-Oxobutanoate	O-Succinyl-L-homoserine
C00109	C05984	2-Oxobutanoate	2-Hydroxybutanoic acid
C00109	C02291	2-Oxobutanoate	L-Cystathionine
C00109	C00155	2-Oxobutanoate	L-Homocysteine
C00109	C06006	2-Oxobutanoate	(S)-2-Aceto-2-hydroxybutanoate
C00109	C05335	2-Oxobutanoate	L-Selenomethionine
C00109	C05699	2-Oxobutanoate	L-Selenocystathionine
C00109	C17234	2-Oxobutanoate	2-Aminobut-2-enoate
C00109	C02356	2-Oxobutanoate	(S)-2-Aminobutanoate
C00109	C21017	2-Oxobutanoate	2-(alpha-Hydroxypropyl)thiamine diphosphate
C00109	C20905	2-Oxobutanoate	2-Iminobutanoate
C00110	C00381	Dolichyl phosphate	Dolichol
C00110	C00621	Dolichyl phosphate	Dolichyl diphosphate
C00110	C01246	Dolichyl phosphate	Dolichyl beta-D-glucosyl phosphate
C00110	C04500	Dolichyl phosphate	N-Acetyl-D-glucosaminyldiphosphodolichol
C00110	C03862	Dolichyl phosphate	Dolichyl phosphate D-mannose
C00110	C01191	Dolichyl phosphate	Dolichyl D-xylosyl phosphate
C00110	C04213	Dolichyl phosphate	Dolichyl diphosphooligosaccharide
C00111	C00184	Glycerone phosphate	Glycerone
C00111	C03372	Glycerone phosphate	Acylglycerone phosphate
C00111	C03394	Glycerone phosphate	Erythrulose 1-phosphate
C00111	C00118	Glycerone phosphate	D-Glyceraldehyde 3-phosphate
C00111	C00546	Glycerone phosphate	Methylglyoxal
C00111	C00354	Glycerone phosphate	D-Fructose 1,6-bisphosphate
C00111	C03785	Glycerone phosphate	D-Tagatose 1,6-bisphosphate
C00111	C05378	Glycerone phosphate	beta-D-Fructose 1,6-bisphosphate
C00111	C06441	Glycerone phosphate	L-Xylulose 1-phosphate
C00111	C00447	Glycerone phosphate	Sedoheptulose 1,7-bisphosphate
C00111	C01099	Glycerone phosphate	L-Fuculose 1-phosphate
C00111	C01131	Glycerone phosphate	L-Rhamnulose 1-phosphate
C00111	C01094	Glycerone phosphate	D-Fructose 1-phosphate
C00111	C06893	Glycerone phosphate	2-Deoxy-5-keto-D-gluconic acid 6-phosphate
C00111	C00623	Glycerone phosphate	sn-Glycerol 1-phosphate
C00111	C20644	Glycerone phosphate	2-Amino-4,5-dihydroxy-6-oxo-7-(phosphooxy)heptanoate
C00111	C20831	Glycerone phosphate	6-Deoxy-6-sulfo-D-fructose 1-phosphate
C00111	C20960	Glycerone phosphate	3-Hydroxy-5-phosphonooxypentane-2,4-dione
C00114	C00588	Choline	Choline phosphate
C00114	C00576	Choline	Betaine aldehyde
C00114	C01996	Choline	Acetylcholine
C00114	C00919	Choline	Choline sulfate
C00114	C01777	Choline	Acylcholine
C00114	C00670	Choline	sn-Glycero-3-phosphocholine
C00114	C00157	Choline	Phosphatidylcholine
C00114	C00933	Choline	Sinapine
C00114	C00550	Choline	Sphingomyelin
C00114	C07345	Choline	Betaine aldehyde hydrate
C00114	C00958	Choline	Plasmenylcholine
C00114	C00719	Choline	Betaine
C00114	C00565	Choline	Trimethylamine
C00116	C00184	Glycerol	Glycerone
C00116	C00577	Glycerol	D-Glyceraldehyde
C00116	C02979	Glycerol	Glycerol 2-phosphate
C00116	C00623	Glycerol	sn-Glycerol 1-phosphate
C00116	C00969	Glycerol	3-Hydroxypropanal
C00116	C05401	Glycerol	3-beta-D-Galactosyl-sn-glycerol
C00116	C00422	Glycerol	Triacylglycerol
C00116	C01885	Glycerol	1-Acylglycerol
C00116	C02112	Glycerol	2-Acylglycerol
C00116	C00670	Glycerol	sn-Glycero-3-phosphocholine
C00116	C01225	Glycerol	sn-Glycero-3-phospho-1-inositol
C00116	C00344	Glycerol	Phosphatidylglycerol
C00116	C03658	Glycerol	1-Hydroxyalkyl-sn-glycerol
C00116	C03189	Glycerol	DL-Glycerol 1-phosphate
C00116	C02426	Glycerol	L-Glyceraldehyde
C00117	C00119	D-Ribose 5-phosphate	5-Phospho-alpha-D-ribose 1-diphosphate
C00117	C01151	D-Ribose 5-phosphate	D-Ribose 1,5-bisphosphate
C00117	C00121	D-Ribose 5-phosphate	D-Ribose
C00117	C00301	D-Ribose 5-phosphate	ADP-ribose
[truncated: 7,604 more rows]

## Sheet: Definition of columns
Columns	Definition
Node1 KEGG ID	KEGG ID of node 1
Node2 KEGG ID	KEGG ID of node 2
Node1 metabolite name	Metabolite name of note 1
Node2 metabolite name	Metabolite name of note 2
