# Supplementary material for: Metabolic reaction network-based recursive metabolite annotation for untargeted metabolomics
Source: Nat Commun. 2019 Apr 3;10:1516. doi: 10.1038/s41467-019-09550-x (PMC6447530; doi:10.1038/s41467-019-09550-x)
Supplement: Supplementary file 15 — Supplementary Data 12 [file 41467_2019_9550_MOESM15_ESM.xlsx]

## Sheet: Pathway information
Species	Pathway number	Pathway name(ID)
Homo sapiens (human)	69	Glycolysis / Gluconeogenesis(hsa00010);Citrate cycle (TCA cycle)(hsa00020);Pentose phosphate pathway(hsa00030);Pentose and glucuronate interconversions(hsa00040);Fructose and mannose metabolism(hsa00051);Galactose metabolism(hsa00052);Ascorbate and aldarate metabolism(hsa00053);Fatty acid biosynthesis(hsa00061);Fatty acid elongation(hsa00062);Fatty acid degradation(hsa00071);Synthesis and degrada…
Drosophila melanogaster (fruit fly)	66	Glycolysis / Gluconeogenesis(dme00010);Citrate cycle (TCA cycle)(dme00020);Pentose phosphate pathway(dme00030);Pentose and glucuronate interconversions(dme00040);Fructose and mannose metabolism(dme00051);Galactose metabolism(dme00052);Ascorbate and aldarate metabolism(dme00053);Fatty acid biosynthesis(dme00061);Fatty acid elongation(dme00062);Fatty acid degradation(dme00071);Synthesis and degrada…
Mus musculus (mouse)	69	Glycolysis / Gluconeogenesis(mmu00010);Citrate cycle (TCA cycle)(mmu00020);Pentose phosphate pathway(mmu00030);Pentose and glucuronate interconversions(mmu00040);Fructose and mannose metabolism(mmu00051);Galactose metabolism(mmu00052);Ascorbate and aldarate metabolism(mmu00053);Fatty acid biosynthesis(mmu00061);Fatty acid elongation(mmu00062);Fatty acid degradation(mmu00071);Synthesis and degrada…
Rattus norvegicus (rat)	70	Glycolysis / Gluconeogenesis(rat00010);Citrate cycle (TCA cycle)(rat00020);Pentose phosphate pathway(rat00030);Pentose and glucuronate interconversions(rat00040);Fructose and mannose metabolism(rat00051);Galactose metabolism(rat00052);Ascorbate and aldarate metabolism(rat00053);Fatty acid biosynthesis(rat00061);Fatty acid degradation(rat00071);Synthesis and degradation of ketone bodies(rat00072);…
Bos taurus (cow)	67	Glycolysis / Gluconeogenesis(bta00010);Citrate cycle (TCA cycle)(bta00020);Pentose phosphate pathway(bta00030);Pentose and glucuronate interconversions(bta00040);Fructose and mannose metabolism(bta00051);Galactose metabolism(bta00052);Ascorbate and aldarate metabolism(bta00053);Fatty acid biosynthesis(bta00061);Fatty acid elongation(bta00062);Fatty acid degradation(bta00071);Synthesis and degrada…
Gallus gallus (chicken)	67	Glycolysis / Gluconeogenesis(gga00010);Citrate cycle (TCA cycle)(gga00020);Pentose phosphate pathway(gga00030);Pentose and glucuronate interconversions(gga00040);Fructose and mannose metabolism(gga00051);Galactose metabolism(gga00052);Ascorbate and aldarate metabolism(gga00053);Fatty acid biosynthesis(gga00061);Fatty acid elongation(gga00062);Fatty acid degradation(gga00071);Synthesis and degrada…
Danio rerio (zebrafish)	67	Glycolysis / Gluconeogenesis(dre00010);Citrate cycle (TCA cycle)(dre00020);Pentose phosphate pathway(dre00030);Pentose and glucuronate interconversions(dre00040);Fructose and mannose metabolism(dre00051);Galactose metabolism(dre00052);Ascorbate and aldarate metabolism(dre00053);Fatty acid biosynthesis(dre00061);Fatty acid elongation(dre00062);Fatty acid degradation(dre00071);Synthesis and degrada…
Caenorhabditis elegans (nematode)	65	Glycolysis / Gluconeogenesis(cel00010);Citrate cycle (TCA cycle)(cel00020);Pentose phosphate pathway(cel00030);Pentose and glucuronate interconversions(cel00040);Fructose and mannose metabolism(cel00051);Galactose metabolism(cel00052);Ascorbate and aldarate metabolism(cel00053);Fatty acid biosynthesis(cel00061);Fatty acid elongation(cel00062);Fatty acid degradation(cel00071);Synthesis and degrada…
Saccharomyces cerevisiae (yeast)	65	Glycolysis / Gluconeogenesis(sce00010);Citrate cycle (TCA cycle)(sce00020);Pentose phosphate pathway(sce00030);Pentose and glucuronate interconversions(sce00040);Fructose and mannose metabolism(sce00051);Galactose metabolism(sce00052);Fatty acid biosynthesis(sce00061);Fatty acid elongation(sce00062);Fatty acid degradation(sce00071);Synthesis and degradation of ketone bodies(sce00072);Steroid bios…
Arabidopsis thaliana (thale cress)	82	Glycolysis / Gluconeogenesis(ath00010);Citrate cycle (TCA cycle)(ath00020);Pentose phosphate pathway(ath00030);Pentose and glucuronate interconversions(ath00040);Fructose and mannose metabolism(ath00051);Galactose metabolism(ath00052);Ascorbate and aldarate metabolism(ath00053);Fatty acid biosynthesis(ath00061);Fatty acid elongation(ath00062);Fatty acid degradation(ath00071);Synthesis and degrada…
Schistosoma mansoni	59	Glycolysis / Gluconeogenesis(smm00010);Citrate cycle (TCA cycle)(smm00020);Pentose phosphate pathway(smm00030);Pentose and glucuronate interconversions(smm00040);Fructose and mannose metabolism(smm00051);Galactose metabolism(smm00052);Ascorbate and aldarate metabolism(smm00053);Fatty acid biosynthesis(smm00061);Fatty acid elongation(smm00062);Fatty acid degradation(smm00071);Synthesis and degrada…
Plasmodium falciparum 3D7 (Malaria)	46	Glycolysis / Gluconeogenesis(pfa00010);Citrate cycle (TCA cycle)(pfa00020);Pentose phosphate pathway(pfa00030);Fructose and mannose metabolism(pfa00051);Galactose metabolism(pfa00052);Fatty acid biosynthesis(pfa00061);Fatty acid elongation(pfa00062);Fatty acid degradation(pfa00071);Ubiquinone and other terpenoid-quinone biosynthesis(pfa00130);Oxidative phosphorylation(pfa00190);Arginine biosynthe…
Trypanosoma brucei	55	Glycolysis / Gluconeogenesis(tbr00010);Citrate cycle (TCA cycle)(tbr00020);Pentose phosphate pathway(tbr00030);Pentose and glucuronate interconversions(tbr00040);Fructose and mannose metabolism(tbr00051);Galactose metabolism(tbr00052);Fatty acid biosynthesis(tbr00061);Fatty acid elongation(tbr00062);Fatty acid degradation(tbr00071);Synthesis and degradation of ketone bodies(tbr00072);Steroid bios…
Escherichia coli	84	Glycolysis / Gluconeogenesis(eco00010);Citrate cycle (TCA cycle)(eco00020);Pentose phosphate pathway(eco00030);Pentose and glucuronate interconversions(eco00040);Fructose and mannose metabolism(eco00051);Galactose metabolism(eco00052);Ascorbate and aldarate metabolism(eco00053);Fatty acid biosynthesis(eco00061);Fatty acid degradation(eco00071);Secondary bile acid biosynthesis(eco00121);Ubiquinone…
Pseudomonas putida	84	Glycolysis / Gluconeogenesis(ppu00010);Citrate cycle (TCA cycle)(ppu00020);Pentose phosphate pathway(ppu00030);Pentose and glucuronate interconversions(ppu00040);Fructose and mannose metabolism(ppu00051);Galactose metabolism(ppu00052);Ascorbate and aldarate metabolism(ppu00053);Fatty acid biosynthesis(ppu00061);Fatty acid degradation(ppu00071);Synthesis and degradation of ketone bodies(ppu00072);…
Synechococcus elongatus	77	Glycolysis / Gluconeogenesis(syf00010);Citrate cycle (TCA cycle)(syf00020);Pentose phosphate pathway(syf00030);Pentose and glucuronate interconversions(syf00040);Fructose and mannose metabolism(syf00051);Galactose metabolism(syf00052);Ascorbate and aldarate metabolism(syf00053);Fatty acid biosynthesis(syf00061);Fatty acid degradation(syf00071);Secondary bile acid biosynthesis(syf00121);Ubiquinone…

## Sheet: Homo sapiens
Pathway name(ID)	Compound ID	Compound name
Glycolysis / Gluconeogenesis(hsa00010)	C00022;C00024;C00031;C00033;C00036;C00068;C00074;C00084;C00103;C00111;C00118;C00186;C00197;C00221;C00236;C00267;C00469;C00631;C00668;C01159;C01172;C01451;C05125;C05345;C05378;C06186;C06187;C06188;C15972;C15973;C16255	Pyruvate;Acetyl-CoA;D-Glucose;Acetate;Oxaloacetate;Thiamin diphosphate;Phosphoenolpyruvate;Acetaldehyde;D-Glucose 1-phosphate;Glycerone phosphate;D-Glyceraldehyde 3-phosphate;(S)-Lactate;3-Phospho-D-glycerate;beta-D-Glucose;3-Phospho-D-glyceroyl phosphate;alpha-D-Glucose;Ethanol;2-Phospho-D-glycerate;alpha-D-Glucose 6-phosphate;2,3-Bisphospho-D-glycerate;beta-D-Glucose 6-phosphate;Salicin;2-(alph…
Citrate cycle (TCA cycle)(hsa00020)	C00022;C00024;C00026;C00036;C00042;C00068;C00074;C00091;C00122;C00149;C00158;C00311;C00417;C05125;C05379;C05381;C15972;C15973;C16254;C16255	Pyruvate;Acetyl-CoA;2-Oxoglutarate;Oxaloacetate;Succinate;Thiamin diphosphate;Phosphoenolpyruvate;Succinyl-CoA;Fumarate;(S)-Malate;Citrate;Isocitrate;cis-Aconitate;2-(alpha-Hydroxyethyl)thiamine diphosphate;Oxalosuccinate;3-Carboxy-1-hydroxypropyl-ThPP;Enzyme N6-(lipoyl)lysine;Enzyme N6-(dihydrolipoyl)lysine;[Dihydrolipoyllysine-residue succinyltransferase] S-succinyldihydrolipoyllysine;[Dihydrol…
Pentose phosphate pathway(hsa00030)	C00022;C00031;C00117;C00118;C00119;C00121;C00197;C00198;C00199;C00204;C00221;C00231;C00257;C00258;C00279;C00345;C00577;C00620;C00631;C00668;C00672;C00673;C01151;C01172;C01218;C01236;C01801;C03752;C04442;C05345;C05378;C05382;C06019;C06473;C20589	Pyruvate;D-Glucose;D-Ribose 5-phosphate;D-Glyceraldehyde 3-phosphate;5-Phospho-alpha-D-ribose 1-diphosphate;D-Ribose;3-Phospho-D-glycerate;D-Glucono-1,5-lactone;D-Ribulose 5-phosphate;2-Dehydro-3-deoxy-D-gluconate;beta-D-Glucose;D-Xylulose 5-phosphate;D-Gluconic acid;D-Glycerate;D-Erythrose 4-phosphate;6-Phospho-D-gluconate;D-Glyceraldehyde;alpha-D-Ribose 1-phosphate;2-Phospho-D-glycerate;alpha-D…
Pentose and glucuronate interconversions(hsa00040)	C00022;C00026;C00029;C00103;C00111;C00116;C00167;C00181;C00191;C00199;C00204;C00231;C00259;C00266;C00309;C00310;C00312;C00333;C00379;C00433;C00470;C00474;C00476;C00502;C00508;C00514;C00532;C00558;C00618;C00714;C00789;C00800;C00817;C00905;C01068;C01101;C01508;C01904;C02266;C02273;C02426;C03033;C03291;C03826;C04053;C04349;C04575;C05385;C05411;C05412;C06118;C06441;C14899;C15930;C20680	Pyruvate;2-Oxoglutarate;UDP-glucose;D-Glucose 1-phosphate;Glycerone phosphate;Glycerol;UDP-glucuronate;D-Xylose;D-Glucuronate;D-Ribulose 5-phosphate;2-Dehydro-3-deoxy-D-gluconate;D-Xylulose 5-phosphate;L-Arabinose;Glycolaldehyde;D-Ribulose;D-Xylulose;L-Xylulose;D-Galacturonate;Xylitol;2,5-Dioxopentanoate;Pectate;Ribitol;D-Lyxose;D-Xylonate;L-Ribulose;D-Mannonate;L-Arabitol;D-Tagaturonate;3-Dehydr…
Fructose and mannose metabolism(hsa00051)	C00095;C00096;C00111;C00118;C00159;C00186;C00247;C00267;C00275;C00325;C00392;C00424;C00464;C00507;C00577;C00636;C00644;C00665;C00794;C00861;C00976;C01019;C01094;C01096;C01099;C01131;C01222;C01355;C01487;C01720;C01721;C01768;C01934;C02431;C02492;C02888;C02962;C02977;C02985;C02991;C03117;C03267;C03827;C03979;C05144;C05345;C05378;C05392;C06192;C11516;C11544;C18028;C18096;C20781	D-Fructose;GDP-mannose;Glycerone phosphate;D-Glyceraldehyde 3-phosphate;D-Mannose;(S)-Lactate;L-Sorbose;alpha-D-Glucose;D-Mannose 6-phosphate;GDP-L-fucose;Mannitol;(S)-Lactaldehyde;Mannan;L-Rhamnose;D-Glyceraldehyde;D-Mannose 1-phosphate;D-Mannitol 1-phosphate;beta-D-Fructose 2,6-bisphosphate;D-Sorbitol;L-Rhamnulose;GDP-D-mannuronate;6-Deoxy-L-galactose;D-Fructose 1-phosphate;Sorbitol 6-phosphate…
Galactose metabolism(hsa00052)	C00029;C00031;C00052;C00085;C00089;C00095;C00103;C00111;C00116;C00118;C00124;C00137;C00159;C00243;C00267;C00446;C00492;C00577;C00668;C00794;C00795;C00880;C00984;C01097;C01113;C01132;C01216;C01235;C01286;C01613;C01697;C02262;C02669;C03383;C03733;C03785;C05396;C05399;C05400;C05401;C05402;C05404;C05796;C06311;C06376;C06377	UDP-glucose;D-Glucose;UDP-alpha-D-galactose;D-Fructose 6-phosphate;Sucrose;D-Fructose;D-Glucose 1-phosphate;Glycerone phosphate;Glycerol;D-Glyceraldehyde 3-phosphate;D-Galactose;myo-Inositol;D-Mannose;Lactose;alpha-D-Glucose;alpha-D-Galactose 1-phosphate;Raffinose;D-Glyceraldehyde;alpha-D-Glucose 6-phosphate;D-Sorbitol;D-Tagatose;D-Galactonate;alpha-D-Galactose;D-Tagatose 6-phosphate;D-Galactose …
Ascorbate and aldarate metabolism(hsa00053)	C00022;C00026;C00029;C00072;C00096;C00137;C00167;C00191;C00231;C00259;C00333;C00433;C00545;C00618;C00679;C00684;C00800;C00818;C00879;C01040;C01041;C01101;C01114;C01115;C01146;C01620;C01825;C02280;C02670;C03064;C03289;C03291;C03921;C04575;C05385;C05411;C05412;C05422;C14899;C15923;C15924;C15925;C15926;C15930;C16186;C20889;C20896	Pyruvate;2-Oxoglutarate;UDP-glucose;Ascorbate;GDP-mannose;myo-Inositol;UDP-glucuronate;D-Glucuronate;D-Xylulose 5-phosphate;L-Arabinose;D-Galacturonate;2,5-Dioxopentanoate;L-Arabinonate;3-Dehydro-L-gulonate;5-Dehydro-4-deoxy-D-glucarate;2-Dehydro-3-deoxy-L-arabinonate;L-Gulonate;D-Glucarate;D-Galactarate;L-Gulono-1,4-lactone;Monodehydroascorbate;L-Ribulose 5-phosphate;L-Arabinono-1,4-lactone;L-Ga…
Fatty acid biosynthesis(hsa00061)	C00024;C00083;C00154;C00229;C00249;C00712;C01203;C01209;C01530;C01571;C02679;C03939;C04088;C04180;C04246;C04618;C04619;C04620;C04633;C04688;C05223;C05744;C05745;C05746;C05747;C05748;C05749;C05750;C05751;C05752;C05753;C05754;C05755;C05756;C05757;C05758;C05759;C05760;C05761;C05762;C05763;C05764;C06423;C06424;C08362;C16219;C16220;C16221;C16520;C20794	Acetyl-CoA;Malonyl-CoA;Palmitoyl-CoA;Acyl-carrier protein;Hexadecanoic acid;(9Z)-Octadecenoic acid;Oleoyl-[acyl-carrier protein];Malonyl-[acyl-carrier protein];Octadecanoic acid;Decanoic acid;Dodecanoic acid;Acetyl-[acyl-carrier protein];Octadecanoyl-[acyl-carrier protein];cis-Dec-3-enoyl-[acp];But-2-enoyl-[acyl-carrier protein];(3R)-3-Hydroxybutanoyl-[acyl-carrier protein];(3R)-3-Hydroxydecanoyl…
Fatty acid elongation(hsa00062)	C00024;C00040;C00083;C00136;C00154;C00162;C00249;C00264;C00605;C00638;C00640;C00658;C01832;C01944;C02593;C02843;C03221;C05258;C05259;C05260;C05261;C05262;C05263;C05264;C05265;C05266;C05267;C05268;C05269;C05270;C05271;C05272;C05273;C05274;C05275;C05276;C20876;C20877;C20878;C20879	Acetyl-CoA;Acyl-CoA;Malonyl-CoA;Butanoyl-CoA;Palmitoyl-CoA;Fatty acid;Hexadecanoic acid;3-Oxoacyl-CoA;2,3-Dehydroacyl-CoA;Long-chain fatty acid;(3S)-3-Hydroxyacyl-CoA;trans-2,3-Dehydroacyl-CoA;Lauroyl-CoA;Octanoyl-CoA;Tetradecanoyl-CoA;Long-chain acyl-CoA;2-trans-Dodecenoyl-CoA;(S)-3-Hydroxyhexadecanoyl-CoA;3-Oxopalmitoyl-CoA;(S)-3-Hydroxytetradecanoyl-CoA;3-Oxotetradecanoyl-CoA;(S)-3-Hydroxydode…
Fatty acid degradation(hsa00071)	C00010;C00024;C00071;C00136;C00154;C00162;C00226;C00229;C00249;C00332;C00340;C00435;C00489;C00517;C00527;C00638;C00823;C00877;C01144;C01371;C01832;C01944;C02593;C02990;C03221;C03547;C03561;C05102;C05258;C05259;C05260;C05261;C05262;C05263;C05264;C05265;C05266;C05267;C05268;C05269;C05270;C05271;C05272;C05273;C05274;C05275;C05276;C05279;C05280;C20683	CoA;Acetyl-CoA;Aldehyde;Butanoyl-CoA;Palmitoyl-CoA;Fatty acid;Primary alcohol;Acyl-carrier protein;Hexadecanoic acid;Acetoacetyl-CoA;Reduced rubredoxin;Oxidized rubredoxin;Glutarate;Hexadecanal;Glutaryl-CoA;Long-chain fatty acid;1-Hexadecanol;Crotonoyl-CoA;(S)-3-Hydroxybutanoyl-CoA;Alkane;Lauroyl-CoA;Octanoyl-CoA;Tetradecanoyl-CoA;L-Palmitoylcarnitine;2-trans-Dodecenoyl-CoA;omega-Hydroxy fatty ac…
Synthesis and degradation of ketone bodies(hsa00072)	C00024;C00164;C00207;C00332;C00356;C01089	Acetyl-CoA;Acetoacetate;Acetone;Acetoacetyl-CoA;(S)-3-Hydroxy-3-methylglutaryl-CoA;(R)-3-Hydroxybutanoate
Steroid biosynthesis(hsa00100)	C00187;C00448;C00751;C01054;C01164;C01189;C01561;C01673;C01694;C01724;C01753;C01789;C01802;C01902;C01943;C02141;C02530;C03428;C03845;C04525;C05103;C05107;C05108;C05109;C05437;C05439;C05440;C05441;C05442;C05443;C07712;C08813;C08821;C08830;C11455;C11508;C11522;C11523;C15776;C15777;C15778;C15780;C15781;C15782;C15783;C15808;C15816;C15915;C18231;C21106	Cholesterol;trans,trans-Farnesyl diphosphate;Squalene;(S)-2,3-Epoxysqualene;7-Dehydrocholesterol;Lathosterol;Calcidiol;Calcitriol;Ergosterol;Lanosterol;beta-Sitosterol;Campesterol;Desmosterol;Cycloartenol;Obtusifoliol;Cycloeucalenol;Cholesterol ester;Presqualene diphosphate;5alpha-Cholest-8-en-3beta-ol;Fecosterol;4alpha-Methylzymosterol;7-Dehydrodesmosterol;14-Demethyllanosterol;24,25-Dihydrolano…
Primary bile acid biosynthesis(hsa00120)	C00037;C00187;C00245;C00695;C01301;C01794;C01921;C02528;C03594;C04554;C04722;C05122;C05337;C05444;C05445;C05446;C05447;C05448;C05449;C05450;C05451;C05452;C05453;C05454;C05455;C05460;C05465;C05466;C05467;C05468;C06341;C13550;C15518;C15519;C15520;C15610;C15613;C17331;C17332;C17333;C17335;C17336;C17337;C17339;C17343;C17345;C17346	Glycine;Cholesterol;Taurine;Cholic acid;3alpha,7alpha,12alpha-Trihydroxy-5beta-cholestan-26-al;Choloyl-CoA;Glycocholate;Chenodeoxycholate;7alpha-Hydroxycholesterol;3alpha,7alpha-Dihydroxy-5beta-cholestanate;3alpha,7alpha,12alpha-Trihydroxy-5beta-cholestanoate;Taurocholate;Chenodeoxycholoyl-CoA;3alpha,7alpha,26-Trihydroxy-5beta-cholestane;3alpha,7alpha-Dihydroxy-5beta-cholestan-26-al;3alpha,7alpha…
Ubiquinone and other terpenoid-quinone biosynthesis(hsa00130)	C00082;C00156;C00223;C00251;C00341;C00353;C00399;C00423;C00544;C00811;C00828;C00885;C01179;C01230;C01967;C02059;C02477;C02483;C02730;C02949;C03160;C03313;C03657;C03672;C03885;C03993;C04145;C04146;C05200;C05313;C05427;C05802;C05803;C05804;C05805;C05807;C05809;C05810;C05811;C05812;C05813;C05814;C05815;C05817;C05818;C05819;C05847;C05848;C05849;C06986;C10793;C13309;C13425;C14151;C14152;C14153;C14154;…	L-Tyrosine;4-Hydroxybenzoate;p-Coumaroyl-CoA;Chorismate;Geranyl diphosphate;Geranylgeranyl diphosphate;Ubiquinone;trans-Cinnamate;Homogentisate;4-Coumarate;Menaquinone;Isochorismate;3-(4-Hydroxyphenyl)pyruvate;all-trans-Hexaprenyl diphosphate;Ubiquinone-9;Phylloquinone;alpha-Tocopherol;gamma-Tocopherol;2-Succinylbenzoate;4-Hydroxybenzoyl-CoA;2-Succinylbenzoyl-CoA;Phylloquinol;1,4-Dihydroxy-2-naph…
Steroid hormone biosynthesis(hsa00140)	C00187;C00280;C00410;C00468;C00523;C00535;C00674;C00735;C00762;C00951;C01124;C01176;C01227;C01780;C01953;C02140;C02373;C02537;C02538;C03205;C03681;C03747;C03772;C03852;C03917;C03935;C04042;C04295;C04373;C04518;C04555;C04676;C05138;C05139;C05140;C05141;C05284;C05285;C05290;C05291;C05293;C05294;C05295;C05296;C05297;C05298;C05299;C05300;C05301;C05302;C05469;C05470;C05471;C05472;C05473;C05474;C05475;…	Cholesterol;Androstenedione;Progesterone;Estrone;Androsterone;Testosterone;5alpha-Androstane-3,17-dione;Cortisol;Cortisone;Estradiol-17beta;18-Hydroxycorticosterone;17alpha-Hydroxyprogesterone;Dehydroepiandrosterone;Aldosterone;Pregnenolone;Corticosterone;4-Methylpentanal;Estradiol-17alpha;Estrone 3-sulfate;11-Deoxycorticosterone;5alpha-Pregnane-3,20-dione;11alpha-Hydroxyprogesterone;5beta-Andros…
Oxidative phosphorylation(hsa00190)	C00001;C00002;C00003;C00004;C00007;C00008;C00009;C00013;C00042;C00061;C00080;C00122;C00390;C00399;C00524;C00536	H2O;ATP;NAD+;NADH;Oxygen;ADP;Orthophosphate;Diphosphate;Succinate;FMN;H+;Fumarate;Ubiquinol;Ubiquinone;Cytochrome c;Triphosphate
Arginine biosynthesis(hsa00220)	C00011;C00014;C00025;C00026;C00049;C00062;C00064;C00077;C00086;C00122;C00169;C00327;C00437;C00624;C01010;C01250;C03406;C04133;C15532;C20948;C20949;C20950;C20951	CO2;Ammonia;L-Glutamate;2-Oxoglutarate;L-Aspartate;L-Arginine;L-Glutamine;L-Ornithine;Urea;Fumarate;Carbamoyl phosphate;L-Citrulline;N-Acetylornithine;N-Acetyl-L-glutamate;Urea-1-carboxylate;N-Acetyl-L-glutamate 5-semialdehyde;N-(L-Arginino)succinate;N-Acetyl-L-glutamate 5-phosphate;N-Acetyl-L-citrulline;LysW-L-glutamate;LysW-L-glutamyl 5-phosphate;LysW-L-glutamate 5-semialdehyde;LysW-L-ornithine
Purine metabolism(hsa00230)	C00002;C00008;C00011;C00014;C00020;C00035;C00037;C00039;C00044;C00046;C00048;C00053;C00054;C00059;C00064;C00081;C00086;C00104;C00117;C00119;C00130;C00131;C00144;C00147;C00169;C00206;C00212;C00224;C00242;C00262;C00286;C00294;C00301;C00330;C00360;C00361;C00362;C00366;C00385;C00387;C00499;C00559;C00575;C00603;C00620;C00655;C00700;C00802;C00942;C01228;C01260;C01261;C01344;C01345;C01367;C01762;C02091;…	ATP;ADP;CO2;Ammonia;AMP;GDP;Glycine;DNA;GTP;RNA;Glyoxylate;3'-Phosphoadenylyl sulfate;Adenosine 3',5'-bisphosphate;Sulfate;L-Glutamine;ITP;Urea;IDP;D-Ribose 5-phosphate;5-Phospho-alpha-D-ribose 1-diphosphate;IMP;dATP;GMP;Adenine;Carbamoyl phosphate;dADP;Adenosine;Adenylyl sulfate;Guanine;Hypoxanthine;dGTP;Inosine;ADP-ribose;Deoxyguanosine;dAMP;dGDP;dGMP;Urate;Xanthine;Guanosine;Allantoate;Deoxyad…
Caffeine metabolism(hsa00232)	C00048;C00385;C01762;C07130;C07480;C07481;C13747;C16352;C16353;C16355;C16356;C16357;C16358;C16359;C16360;C16361;C16362;C16363;C16364;C16365;C16366	Glyoxylate;Xanthine;Xanthosine;Theophylline;Theobromine;Caffeine;1,7-Dimethylxanthine;7-Methylxanthosine;7-Methylxanthine;7-Methyluric acid;1,7-Dimethyluric acid;3-Methylxanthine;1-Methylxanthine;1-Methyluric acid;3,7-Dimethyluric acid;1,3,7-Trimethyluric acid;3,6,8-Trimethylallantoin;N-Methylurea;N,N'-Dimethylurea;5-Acetylamino-6-formylamino-3-methyluracil;5-Acetylamino-6-amino-3-methyluracil
Pyrimidine metabolism(hsa00240)	C00015;C00029;C00039;C00046;C00055;C00063;C00064;C00075;C00086;C00099;C00105;C00106;C00112;C00119;C00169;C00178;C00214;C00222;C00239;C00295;C00299;C00337;C00363;C00364;C00365;C00380;C00383;C00429;C00438;C00458;C00459;C00460;C00475;C00526;C00672;C00705;C00813;C00881;C01013;C01103;C01168;C01205;C01346;C01368;C01563;C02067;C02170;C02354;C02355;C02376;C02642;C03997;C05281;C05822;C06198;C11038;C11039;…	UDP;UDP-glucose;DNA;RNA;CMP;CTP;L-Glutamine;UTP;Urea;beta-Alanine;UMP;Uracil;CDP;5-Phospho-alpha-D-ribose 1-diphosphate;Carbamoyl phosphate;Thymine;Thymidine;3-Oxopropanoate;dCMP;Orotate;Uridine;(S)-Dihydroorotate;dTDP;dTMP;dUMP;Cytosine;Malonate;5,6-Dihydrouracil;N-Carbamoyl-L-aspartate;dCTP;dTTP;dUTP;Cytidine;Deoxyuridine;2-Deoxy-D-ribose 1-phosphate;dCDP;Barbiturate;Deoxycytidine;3-Hydroxyprop…
Alanine, aspartate and glutamate metabolism(hsa00250)	C00014;C00022;C00025;C00026;C00036;C00041;C00042;C00049;C00064;C00122;C00152;C00158;C00169;C00232;C00334;C00352;C00402;C00438;C00940;C01042;C02362;C03090;C03406;C03794;C03912;C12270;C20775;C20776	Ammonia;Pyruvate;L-Glutamate;2-Oxoglutarate;Oxaloacetate;L-Alanine;Succinate;L-Aspartate;L-Glutamine;Fumarate;L-Asparagine;Citrate;Carbamoyl phosphate;Succinate semialdehyde;4-Aminobutanoate;D-Glucosamine 6-phosphate;D-Aspartate;N-Carbamoyl-L-aspartate;2-Oxoglutaramate;N-Acetyl-L-aspartate;2-Oxosuccinamate;5-Phosphoribosylamine;N-(L-Arginino)succinate;N6-(1,2-Dicarboxyethyl)-AMP;(S)-1-Pyrroline-5…
Glycine, serine and threonine metabolism(hsa00260)	C00011;C00014;C00022;C00037;C00048;C00049;C00065;C00078;C00097;C00101;C00109;C00114;C00143;C00168;C00188;C00197;C00213;C00258;C00263;C00300;C00430;C00441;C00546;C00576;C00581;C00631;C00719;C00740;C00986;C01005;C01026;C01102;C01242;C01726;C01888;C02051;C02291;C02737;C02855;C02972;C03082;C03194;C03232;C03283;C03508;C05519;C06231;C06442;C16432;C19929	CO2;Ammonia;Pyruvate;Glycine;Glyoxylate;L-Aspartate;L-Serine;L-Tryptophan;L-Cysteine;Tetrahydrofolate;2-Oxobutanoate;Choline;5,10-Methylenetetrahydrofolate;Hydroxypyruvate;L-Threonine;3-Phospho-D-glycerate;Sarcosine;D-Glycerate;L-Homoserine;Creatine;5-Aminolevulinate;L-Aspartate 4-semialdehyde;Methylglyoxal;Betaine aldehyde;Guanidinoacetate;2-Phospho-D-glycerate;Betaine;D-Serine;1,3-Diaminopropan…
Cysteine and methionine metabolism(hsa00270)	C00019;C00021;C00022;C00041;C00049;C00051;C00059;C00065;C00073;C00094;C00097;C00109;C00155;C00170;C00263;C00283;C00320;C00409;C00441;C00491;C00506;C00606;C00793;C00957;C00979;C01005;C01077;C01118;C01137;C01180;C01234;C01817;C01962;C02218;C02291;C02356;C02989;C03082;C03089;C03145;C03539;C04188;C04582;C05524;C05526;C05527;C05528;C05823;C05824;C06547;C08276;C09306;C11481;C11499;C11537;C15606;C15650;…	S-Adenosyl-L-methionine;S-Adenosyl-L-homocysteine;Pyruvate;L-Alanine;L-Aspartate;Glutathione;Sulfate;L-Serine;L-Methionine;Sulfite;L-Cysteine;2-Oxobutanoate;L-Homocysteine;5'-Methylthioadenosine;L-Homoserine;Hydrogen sulfide;Thiosulfate;Methanethiol;L-Aspartate 4-semialdehyde;L-Cystine;L-Cysteate;3-Sulfino-L-alanine;D-Cysteine;Mercaptopyruvate;O-Acetyl-L-serine;O-Phospho-L-serine;O-Acetyl-L-homos…
Valine, leucine and isoleucine degradation(hsa00280)	C00024;C00068;C00091;C00100;C00123;C00141;C00164;C00183;C00233;C00332;C00349;C00356;C00407;C00630;C00671;C00683;C01205;C01213;C02170;C02939;C03069;C03231;C03284;C03344;C03345;C03460;C04405;C05996;C05998;C06000;C06001;C06002;C15972;C15973;C15974;C15975;C15976;C15977;C15978;C15979;C15980;C20827	Acetyl-CoA;Thiamin diphosphate;Succinyl-CoA;Propanoyl-CoA;L-Leucine;3-Methyl-2-oxobutanoic acid;Acetoacetate;L-Valine;4-Methyl-2-oxopentanoate;Acetoacetyl-CoA;2-Methyl-3-oxopropanoate;(S)-3-Hydroxy-3-methylglutaryl-CoA;L-Isoleucine;2-Methylpropanoyl-CoA;(S)-3-Methyl-2-oxopentanoic acid;(S)-Methylmalonyl-CoA;(R)-3-Amino-2-methylpropanoate;(R)-Methylmalonyl-CoA;Methylmalonate;3-Methylbutanoyl-CoA;3…
Valine, leucine and isoleucine biosynthesis(hsa00290)	C00022;C00024;C00109;C00123;C00141;C00183;C00188;C00233;C00407;C00671;C02226;C02504;C02612;C02631;C04181;C04236;C04272;C04411;C06006;C06007;C06010;C06032;C14463	Pyruvate;Acetyl-CoA;2-Oxobutanoate;L-Leucine;3-Methyl-2-oxobutanoic acid;L-Valine;L-Threonine;4-Methyl-2-oxopentanoate;L-Isoleucine;(S)-3-Methyl-2-oxopentanoic acid;2-Methylmaleate;alpha-Isopropylmalate;(R)-2-Methylmalate;2-Isopropylmaleate;3-Hydroxy-3-methyl-2-oxobutanoic acid;(2S)-2-Isopropyl-3-oxosuccinate;(R)-2,3-Dihydroxy-3-methylbutanoate;(2R,3S)-3-Isopropylmalate;(S)-2-Aceto-2-hydroxybutan…
Lysine biosynthesis(hsa00300)	C00024;C00026;C00047;C00049;C00263;C00322;C00441;C00449;C00666;C00680;C00956;C01251;C03082;C03871;C03972;C04002;C04076;C04390;C04421;C04462;C04877;C04882;C05535;C05539;C05560;C05662;C16138;C19886;C19887;C19888;C19889;C20258;C20277;C20278;C20279	Acetyl-CoA;2-Oxoglutarate;L-Lysine;L-Aspartate;L-Homoserine;2-Oxoadipate;L-Aspartate 4-semialdehyde;N6-(L-1,3-Dicarboxypropyl)-L-lysine;LL-2,6-Diaminoheptanedioate;meso-2,6-Diaminoheptanedioate;L-2-Aminoadipate;(R)-2-Hydroxybutane-1,2,4-tricarboxylate;4-Phospho-L-aspartate;L-2-Amino-6-oxoheptanedioate;2,3,4,5-Tetrahydrodipicolinate;(Z)-But-1-ene-1,2,4-tricarboxylate;L-2-Aminoadipate 6-semialdehyd…
Lysine degradation(hsa00310)	C00024;C00037;C00047;C00136;C00164;C00322;C00332;C00408;C00431;C00449;C00450;C00487;C00489;C00527;C00739;C00877;C00956;C00990;C01028;C01142;C01144;C01149;C01181;C01186;C01211;C01259;C01672;C02188;C02727;C03087;C03239;C03273;C03366;C03656;C03793;C03955;C04020;C04076;C04092;C04487;C05161;C05231;C05544;C05545;C05546;C05548;C05554;C05825;C06157;C06181;C16741;C20333	Acetyl-CoA;Glycine;L-Lysine;Butanoyl-CoA;Acetoacetate;2-Oxoadipate;Acetoacetyl-CoA;L-Pipecolate;5-Aminopentanoate;N6-(L-1,3-Dicarboxypropyl)-L-lysine;(S)-2,3,4,5-Tetrahydropyridine-2-carboxylate;Carnitine;Glutarate;Glutaryl-CoA;D-Lysine;Crotonoyl-CoA;L-2-Aminoadipate;5-Aminopentanamide;N6-Hydroxy-L-lysine;(3S)-3,6-Diaminohexanoate;(S)-3-Hydroxybutanoyl-CoA;4-Trimethylammoniobutanal;4-Trimethylamm…
Arginine and proline metabolism(hsa00330)	C00012;C00019;C00022;C00025;C00048;C00062;C00077;C00086;C00134;C00148;C00179;C00213;C00223;C00300;C00315;C00334;C00406;C00431;C00433;C00436;C00441;C00533;C00555;C00581;C00750;C00763;C00791;C00884;C00986;C01035;C01043;C01110;C01137;C01157;C01165;C01682;C01877;C02305;C02565;C02647;C02714;C02946;C03078;C03166;C03287;C03296;C03375;C03415;C03440;C03564;C03771;C03912;C04137;C04281;C04282;C04498;C05147;…	Peptide;S-Adenosyl-L-methionine;Pyruvate;L-Glutamate;Glyoxylate;L-Arginine;L-Ornithine;Urea;Putrescine;L-Proline;Agmatine;Sarcosine;p-Coumaroyl-CoA;Creatine;Spermidine;4-Aminobutanoate;Feruloyl-CoA;5-Aminopentanoate;2,5-Dioxopentanoate;N-Carbamoylputrescine;L-Aspartate 4-semialdehyde;Nitric oxide;4-Aminobutyraldehyde;Guanidinoacetate;Spermine;D-Proline;Creatinine;Homocarnosine;1,3-Diaminopropane;…
Histidine metabolism(hsa00340)	C00025;C00026;C00049;C00119;C00135;C00386;C00388;C00439;C00785;C00860;C01044;C01045;C01100;C01152;C01262;C01267;C01929;C02739;C02741;C02835;C03277;C03409;C03680;C04437;C04666;C04677;C04896;C04916;C05127;C05130;C05131;C05133;C05135;C05565;C05568;C05570;C05571;C05572;C05575;C05827;C05828;C05829;C16673;C16674;C20522;C20994;C20995	L-Glutamate;2-Oxoglutarate;L-Aspartate;5-Phospho-alpha-D-ribose 1-diphosphate;L-Histidine;Carnosine;Histamine;N-Formimino-L-glutamate;Urocanate;L-Histidinol;N-Formyl-L-aspartate;N-Formyl-L-glutamate;L-Histidinol phosphate;N(pi)-Methyl-L-histidine;beta-Alanyl-N(pi)-methyl-L-histidine;3-(Imidazol-4-yl)-2-oxopropyl phosphate;L-Histidinal;1-(5-Phospho-D-ribosyl)-ATP;Phosphoribosyl-AMP;Imidazole-4-ace…
Tyrosine metabolism(hsa00350)	C00022;C00042;C00082;C00122;C00146;C00164;C00232;C00355;C00483;C00530;C00544;C00547;C00628;C00642;C00788;C00811;C00822;C01036;C01060;C01061;C01161;C01179;C01207;C01384;C01693;C01829;C01850;C02167;C02442;C02465;C02514;C02515;C03063;C03077;C03672;C03758;C03765;C04043;C04045;C04052;C04185;C04186;C04368;C04642;C04796;C04797;C05338;C05350;C05576;C05577;C05578;C05579;C05580;C05581;C05582;C05583;C05584;…	Pyruvate;Succinate;L-Tyrosine;Fumarate;Phenol;Acetoacetate;Succinate semialdehyde;3,4-Dihydroxy-L-phenylalanine;Tyramine;Hydroquinone;Homogentisate;L-Noradrenaline;2,5-Dihydroxybenzoate;4-Hydroxyphenylacetate;L-Adrenaline;4-Coumarate;Dopaquinone;4-Maleylacetoacetate;3,5-Diiodo-L-tyrosine;4-Fumarylacetoacetate;3,4-Dihydroxyphenylacetate;3-(4-Hydroxyphenyl)pyruvate;3-(3,4-Dihydroxyphenyl)lactate;Ma…
Phenylalanine metabolism(hsa00360)	C00022;C00024;C00042;C00079;C00082;C00083;C00084;C00091;C00122;C00156;C00166;C00180;C00223;C00323;C00406;C00423;C00512;C00582;C00596;C00601;C00630;C00642;C00755;C00805;C00811;C01198;C01575;C01586;C01772;C02137;C02232;C02265;C02505;C02763;C02765;C03519;C03589;C04044;C04148;C04351;C04479;C05332;C05593;C05598;C05607;C05620;C05629;C05852;C05853;C06207;C06866;C07086;C07303;C08300;C08301;C11457;C11588;…	Pyruvate;Acetyl-CoA;Succinate;L-Phenylalanine;L-Tyrosine;Malonyl-CoA;Acetaldehyde;Succinyl-CoA;Fumarate;4-Hydroxybenzoate;Phenylpyruvate;Benzoate;p-Coumaroyl-CoA;Caffeoyl-CoA;Feruloyl-CoA;trans-Cinnamate;Benzoyl-CoA;Phenylacetyl-CoA;2-Hydroxy-2,4-pentadienoate;Phenylacetaldehyde;2-Methylpropanoyl-CoA;4-Hydroxyphenylacetate;4-Hydroxy-3-methoxy-benzaldehyde;Salicylate;4-Coumarate;3-(2-Hydroxyphenyl…
Tryptophan metabolism(hsa00380)	C00024;C00078;C00108;C00322;C00328;C00331;C00332;C00398;C00463;C00527;C00632;C00637;C00643;C00780;C00877;C00954;C00955;C00978;C01111;C01144;C01249;C01252;C01598;C01717;C01987;C02043;C02161;C02172;C02220;C02298;C02470;C02693;C02700;C02775;C02937;C02938;C03227;C03230;C03453;C03574;C03722;C03824;C04409;C05634;C05635;C05636;C05637;C05638;C05639;C05640;C05641;C05642;C05643;C05644;C05645;C05646;C05647;…	Acetyl-CoA;L-Tryptophan;Anthranilate;2-Oxoadipate;L-Kynurenine;Indolepyruvate;Acetoacetyl-CoA;Tryptamine;Indole;Glutaryl-CoA;3-Hydroxyanthranilate;Indole-3-acetaldehyde;5-Hydroxy-L-tryptophan;Serotonin;Crotonoyl-CoA;Indole-3-acetate;Indole-3-ethanol;N-Acetylserotonin;7,8-Dihydroxykynurenate;(S)-3-Hydroxybutanoyl-CoA;7,8-Dihydro-7,8-dihydroxykynurenate;4-(2-Aminophenyl)-2,4-dioxobutanoate;Melatoni…
Phenylalanine, tyrosine and tryptophan biosynthesis(hsa00400)	C00074;C00078;C00079;C00082;C00108;C00119;C00166;C00230;C00251;C00254;C00279;C00296;C00354;C00441;C00463;C00493;C00587;C00826;C00944;C01094;C01179;C01269;C01302;C02637;C03175;C03506;C04302;C04691;C16848;C16850;C17235;C20327;C20653;C20654;C20710	Phosphoenolpyruvate;L-Tryptophan;L-Phenylalanine;L-Tyrosine;Anthranilate;5-Phospho-alpha-D-ribose 1-diphosphate;Phenylpyruvate;3,4-Dihydroxybenzoate;Chorismate;Prephenate;D-Erythrose 4-phosphate;Quinate;D-Fructose 1,6-bisphosphate;L-Aspartate 4-semialdehyde;Indole;Shikimate;3-Hydroxybenzoate;L-Arogenate;3-Dehydroquinate;D-Fructose 1-phosphate;3-(4-Hydroxyphenyl)pyruvate;5-O-(1-Carboxyvinyl)-3-pho…
beta-Alanine metabolism(hsa00410)	C00024;C00049;C00083;C00099;C00100;C00106;C00135;C00222;C00315;C00334;C00383;C00386;C00429;C00555;C00750;C00804;C00864;C00894;C00986;C01013;C01073;C01262;C02335;C02642;C03492;C03722;C05340;C05341;C05665;C05668;C05669;C05670	Acetyl-CoA;L-Aspartate;Malonyl-CoA;beta-Alanine;Propanoyl-CoA;Uracil;L-Histidine;3-Oxopropanoate;Spermidine;4-Aminobutanoate;Malonate;Carnosine;5,6-Dihydrouracil;4-Aminobutyraldehyde;Spermine;Propynoate;Pantothenate;Propenoyl-CoA;1,3-Diaminopropane;3-Hydroxypropanoate;N-Acetyl-beta-alanine;beta-Alanyl-N(pi)-methyl-L-histidine;beta-Alanyl-CoA;3-Ureidopropionate;D-4'-Phosphopantothenate;Quinolinate…
Taurine and hypotaurine metabolism(hsa00430)	C00022;C00024;C00025;C00026;C00033;C00041;C00094;C00097;C00227;C00245;C00506;C00519;C00593;C00606;C01678;C01959;C03149;C05122;C05123;C05844;C06735;C14179	Pyruvate;Acetyl-CoA;L-Glutamate;2-Oxoglutarate;Acetate;L-Alanine;Sulfite;L-Cysteine;Acetyl phosphate;Taurine;L-Cysteate;Hypotaurine;Sulfoacetaldehyde;3-Sulfino-L-alanine;Cysteamine;Taurocyamine;N-Phosphotaurocyamine;Taurocholate;2-Hydroxyethanesulfonate;5-L-Glutamyl-taurine;Aminoacetaldehyde;Sulfoacetate
Phosphonate and phosphinate metabolism(hsa00440)	C00022;C00033;C00037;C00074;C00084;C00117;C01151;C01438;C02798;C03167;C03557;C04650;C05672;C05673;C05674;C05675;C05676;C05677;C05678;C05679;C05680;C05681;C05682;C05683;C06367;C06368;C06451;C06452;C06454;C06455;C06456;C06457;C06459;C17940;C17941;C17942;C17943;C17944;C17945;C17947;C17948;C17949;C17950;C17951;C17952;C17960;C17961;C17962;C20396;C20422;C20423;C20440;C20986;C21372;C21403;C21404	Pyruvate;Acetate;Glycine;Phosphoenolpyruvate;Acetaldehyde;D-Ribose 5-phosphate;D-Ribose 1,5-bisphosphate;Methane;3-Phosphonopyruvate;Phosphonoacetaldehyde;2-Aminoethylphosphonate;L-Phosphinothricin;2-Amino-3-phosphonopropanoate;CMP-2-aminoethylphosphonate;CMP-N-trimethyl-2-aminoethylphosphonate;Diacylglyceryl-2-aminoethylphosphonate;Diacylglyceryl-N-trimethyl-2-aminoethylphosphonate;Lipophosphono…
Selenocompound metabolism(hsa00450)	C00017;C00041;C01528;C02535;C05172;C05335;C05336;C05684;C05686;C05688;C05689;C05690;C05695;C05697;C05698;C05699;C05703;C06481;C06482;C16638;C18870;C18871;C18872;C18893;C18902;C18904;C18905	Protein;L-Alanine;Hydrogen selenide;Dimethyl selenide;Selenophosphoric acid;L-Selenomethionine;Selenomethionyl-tRNA(Met);Selenite;Adenylylselenate;L-Selenocysteine;Se-Methyl-L-selenocysteine;Se-Methylselenomethionine;gamma-Glutamyl-Se-methylselenocysteine;Selenate;Selenohomocysteine;L-Selenocystathionine;Methaneselenol;L-Seryl-tRNA(Sec);L-Selenocysteinyl-tRNA(Sec);O-Phosphoseryl-tRNA(Sec);Selenod…
D-Glutamine and D-glutamate metabolism(hsa00471)	C00025;C00026;C00064;C00217;C00692;C00819;C01050;C01212;C02237;C02671;C03933;C05723	L-Glutamate;2-Oxoglutarate;L-Glutamine;D-Glutamate;UDP-N-acetylmuramoyl-L-alanyl-D-glutamate;D-Glutamine;UDP-N-acetylmuramate;UDP-N-acetylmuramoyl-L-alanine;5-Oxo-D-proline;D-Glutamyl-peptide;5-D-Glutamyl-D-glutamyl-peptide;Poly-gamma-D-glutamate
D-Arginine and D-ornithine metabolism(hsa00472)	C00062;C00077;C00515;C00792;C01110;C01667;C03341;C03564;C03771;C03943	L-Arginine;L-Ornithine;D-Ornithine;D-Arginine;5-Amino-2-oxopentanoic acid;Bacitracin;2-Amino-4-oxopentanoic acid;1-Pyrroline-2-carboxylate;5-Guanidino-2-oxopentanoate;(2R,4S)-2,4-Diaminopentanoate
Glutathione metabolism(hsa00480)	C00005;C00006;C00024;C00025;C00037;C00051;C00072;C00077;C00097;C00127;C00134;C00151;C00315;C00669;C00750;C01322;C01419;C01672;C01879;C02090;C02320;C03170;C03646;C03740;C05422;C05726;C05727;C05729;C05730;C16562;C16563;C16564;C16565;C16566;C16567;C16568;C16663;C16664	NADPH;NADP+;Acetyl-CoA;L-Glutamate;Glycine;Glutathione;Ascorbate;L-Ornithine;L-Cysteine;Glutathione disulfide;Putrescine;L-Amino acid;Spermidine;gamma-L-Glutamyl-L-cysteine;Spermine;RX;Cys-Gly;Cadaverine;Pidolic acid;Trypanothione;R-S-Glutathione;Trypanothione disulfide;Bis-gamma-glutamylcystine;(5-L-Glutamyl)-L-amino acid;Dehydroascorbate;S-Substituted L-cysteine;S-Substituted N-acetyl-L-cystein…
Starch and sucrose metabolism(hsa00500)	C00029;C00031;C00085;C00089;C00092;C00095;C00103;C00185;C00208;C00252;C00369;C00372;C00394;C00498;C00501;C00663;C00689;C00718;C00721;C00760;C00963;C00965;C00973;C01083;C01231;C01725;C01898;C01935;C02591;C02995;C03323;C04534;C05731;C06215;C06400;C16688;C20237	UDP-glucose;D-Glucose;D-Fructose 6-phosphate;Sucrose;D-Glucose 6-phosphate;D-Fructose;D-Glucose 1-phosphate;Cellobiose;Maltose;Isomaltose;Starch;Dextran;GDP-glucose;ADP-glucose;CDP-glucose;beta-D-Glucose 1-phosphate;alpha,alpha'-Trehalose 6-phosphate;Amylose;Dextrin;Cellulose;beta-D-Glucoside;1,3-beta-D-Glucan;Cyclomaltodextrin;alpha,alpha-Trehalose;alpha-D-Glucose 1,6-bisphosphate;Levanbiose;Cel…
Amino sugar and nucleotide sugar metabolism(hsa00520)	C00029;C00031;C00043;C00052;C00096;C00103;C00128;C00140;C00159;C00167;C00181;C00190;C00191;C00203;C00259;C00267;C00270;C00275;C00325;C00329;C00333;C00352;C00357;C00394;C00446;C00461;C00498;C00501;C00617;C00636;C00645;C00668;C00714;C00734;C00935;C00976;C00984;C00996;C00999;C01019;C01050;C01170;C01219;C01222;C01623;C01674;C01788;C02199;C02280;C02330;C02336;C02352;C02474;C02713;C02977;C02985;C03117;…	UDP-glucose;D-Glucose;UDP-N-acetyl-alpha-D-glucosamine;UDP-alpha-D-galactose;GDP-mannose;D-Glucose 1-phosphate;CMP-N-acetylneuraminate;N-Acetyl-D-glucosamine;D-Mannose;UDP-glucuronate;D-Xylose;UDP-D-xylose;D-Glucuronate;UDP-N-acetyl-D-galactosamine;L-Arabinose;alpha-D-Glucose;N-Acetylneuraminate;D-Mannose 6-phosphate;GDP-L-fucose;D-Glucosamine;D-Galacturonate;D-Glucosamine 6-phosphate;N-Acetyl-D-…
Neomycin, kanamycin and gentamicin biosynthesis(hsa00524)	C00025;C00029;C00031;C00043;C00092;C00229;C00397;C00825;C00832;C00908;C01441;C01555;C01737;C01743;C01759;C01822;C01823;C01917;C02033;C02627;C07656;C12210;C12211;C15652;C17209;C17580;C17581;C17582;C17583;C17584;C17585;C17586;C17587;C17588;C17589;C17701;C17702;C17703;C17704;C17705;C17706;C17707;C17712;C17997;C18000;C18001;C18002;C18003;C18004;C18005;C18006;C18007;C18008;C18009;C20350;C20351;C20353;…	L-Glutamate;UDP-glucose;D-Glucose;UDP-N-acetyl-alpha-D-glucosamine;D-Glucose 6-phosphate;Acyl-carrier protein;Tobramycin;Kanamycin B;Paromomycin;Gentamicin C1a;Neamine;Apramycin;Neomycin B;Paromamine;Ribostamycin;Kanamycin A;Kanamycin C;Gentamicin A;Gentamicin C2;2-Deoxystreptamine;Gentamicin C1;UDP-3-ketoglucose;UDP-kanosamine;Neomycin C;2-Deoxy-scyllo-inosose;2-Deoxy-scyllo-inosamine;3-Amino-2,…
Glycerolipid metabolism(hsa00561)	C00029;C00040;C00093;C00111;C00116;C00162;C00184;C00197;C00258;C00416;C00422;C00577;C00631;C00641;C00681;C00969;C01885;C02457;C03692;C04046;C04315;C04872;C05401;C06037;C06038;C06040;C06041;C06042;C06364;C06365;C11521;C13508;C20897;C20898;C20991	UDP-glucose;Acyl-CoA;sn-Glycerol 3-phosphate;Glycerone phosphate;Glycerol;Fatty acid;Glycerone;3-Phospho-D-glycerate;D-Glycerate;Phosphatidate;Triacylglycerol;D-Glyceraldehyde;2-Phospho-D-glycerate;1,2-Diacyl-sn-glycerol;1-Acyl-sn-glycerol 3-phosphate;3-Hydroxypropanal;1-Acylglycerol;Propane-1,3-diol;1,2-Diacyl-3-beta-D-galactosyl-sn-glycerol;3-D-Glucosyl-1,2-diacylglycerol;2-Acyl-3-O-(beta-D-gal…
Inositol phosphate metabolism(hsa00562)	C00024;C00092;C00111;C00118;C00137;C00191;C00222;C00641;C00691;C01177;C01194;C01204;C01220;C01243;C01245;C01272;C01277;C01284;C03546;C03659;C03660;C04006;C04062;C04063;C04287;C04477;C04520;C04549;C04563;C04579;C04637;C05981;C06153;C06892;C06893;C11554;C11555;C11556;C11557;C16737;C19794;C19799;C19891;C20251	Acetyl-CoA;D-Glucose 6-phosphate;Glycerone phosphate;D-Glyceraldehyde 3-phosphate;myo-Inositol;D-Glucuronate;3-Oxopropanoate;1,2-Diacyl-sn-glycerol;2,4,6/3,5-Pentahydroxycyclohexanone;Inositol 1-phosphate;1-Phosphatidyl-D-myo-inositol;Phytic acid;1D-myo-Inositol 1,4-bisphosphate;1D-myo-Inositol 1,3,4-trisphosphate;D-myo-Inositol 1,4,5-trisphosphate;1D-myo-Inositol 1,3,4,5-tetrakisphosphate;1-Phos…
Glycerophospholipid metabolism(hsa00564)	C00040;C00084;C00093;C00111;C00114;C00157;C00189;C00269;C00307;C00344;C00346;C00350;C00416;C00513;C00570;C00588;C00623;C00641;C00670;C00681;C01194;C01210;C01233;C01241;C01996;C02737;C03372;C03819;C03872;C03892;C03974;C04230;C04233;C04308;C04438;C04590;C04638;C05973;C05974;C05976;C05980;C06771;C06772;C13482;C18059;C18125;C18126;C18129;C18168;C18169;C20466;C20518	Acyl-CoA;Acetaldehyde;sn-Glycerol 3-phosphate;Glycerone phosphate;Choline;Phosphatidylcholine;Ethanolamine;CDP-diacylglycerol;CDP-choline;Phosphatidylglycerol;Ethanolamine phosphate;Phosphatidylethanolamine;Phosphatidate;CDP-glycerol;CDP-ethanolamine;Choline phosphate;sn-Glycerol 1-phosphate;1,2-Diacyl-sn-glycerol;sn-Glycero-3-phosphocholine;1-Acyl-sn-glycerol 3-phosphate;1-Phosphatidyl-D-myo-ino…
Ether lipid metabolism(hsa00565)	C00670;C00958;C01233;C01264;C02773;C03201;C03372;C03454;C03715;C03820;C03968;C04317;C04361;C04475;C04517;C04598;C04635;C04756;C05212;C05977;C15645;C15646;C15647;C20825;C20859	sn-Glycero-3-phosphocholine;Plasmenylcholine;sn-Glycero-3-phosphoethanolamine;2-Acetyl-1-alkyl-sn-glycero-3-phosphate;1-Alkyl-sn-glycerol;1-Alkyl-2-acylglycerol;Acylglycerone phosphate;1-Alkenyl-2-acylglycerol;O-Alkylglycerone phosphate;1-Alkyl-2-acetyl-sn-glycerol;1-Alkyl-sn-glycero-3-phosphate;1-Organyl-2-lyso-sn-glycero-3-phosphocholine;1-O-Alkyl-2-acetyl-3-acyl-sn-glycerol;1-Alkyl-2-acylglyce…
Arachidonic acid metabolism(hsa00590)	C00157;C00219;C00427;C00584;C00639;C00696;C00909;C01312;C02165;C02166;C02198;C03577;C04577;C04742;C04805;C04822;C04853;C05356;C05949;C05950;C05951;C05952;C05953;C05954;C05955;C05956;C05957;C05958;C05959;C05960;C05961;C05962;C05963;C05964;C05965;C05966;C06314;C06315;C06462;C13809;C14717;C14732;C14748;C14749;C14768;C14769;C14770;C14771;C14772;C14773;C14774;C14775;C14776;C14777;C14778;C14779;C14780;…	Phosphatidylcholine;Arachidonate;Prostaglandin H2;Prostaglandin E2;Prostaglandin F2alpha;Prostaglandin D2;Leukotriene A4;Prostaglandin I2;Leukotriene B4;Leukotriene C4;Thromboxane A2;20-Hydroxyleukotriene E4;15-OxoETE;(15S)-15-Hydroxy-5,8,11-cis-13-trans-eicosatetraenoate;5(S)-HETE;8(R)-HPETE;20-OH-Leukotriene B4;5(S)-HPETE;12-Keto-leukotriene B4;20-COOH-Leukotriene B4;Leukotriene D4;Leukotriene …
Linoleic acid metabolism(hsa00591)	C00157;C00219;C01595;C03242;C04056;C04717;C06426;C07289;C07338;C07354;C14762;C14765;C14766;C14767;C14825;C14826;C14827;C14828;C14829;C14831;C14832;C14833;C14834;C14835;C14836;C14837;C19937;C20186	Phosphatidylcholine;Arachidonate;Linoleate;(8Z,11Z,14Z)-Icosatrienoic acid;9-cis,11-trans-Octadecadienoate;(9Z,11E)-(13S)-13-Hydroperoxyoctadeca-9,11-dienoic acid;(6Z,9Z,12Z)-Octadecatrienoic acid;Crepenynate;(9Z,12Z)-(11S)-11-Hydroperoxyoctadeca-9,12-dienoic acid;(7S,8S)-DiHODE;13(S)-HODE;13-OxoODE;9-OxoODE;9(S)-HODE;9(10)-EpOME;12(13)-EpOME;9(S)-HPODE;9,10-DHOME;12,13-DHOME;8(R)-HPODE;12,13-Epo…
alpha-Linolenic acid metabolism(hsa00592)	C00157;C01226;C04672;C04780;C04785;C06427;C08491;C08492;C11512;C16300;C16308;C16309;C16310;C16311;C16316;C16317;C16318;C16319;C16320;C16321;C16322;C16323;C16324;C16325;C16326;C16327;C16328;C16330;C16331;C16332;C16334;C16335;C16336;C16338;C16339;C16341;C16342;C16343;C16344;C16345;C16346;C19757	Phosphatidylcholine;12-OPDA;(9Z,15Z)-(13S)-12,13-Epoxyoctadeca-9,11,15-trienoic acid;8-[(1R,2R)-3-Oxo-2-{(Z)-pent-2-enyl}cyclopentyl]octanoate;13(S)-HPOT;(9Z,12Z,15Z)-Octadecatrienoic acid;(-)-Jasmonic acid;3-Hexenol;Methyl jasmonate;Stearidonic acid;Traumatic acid;Traumatin;3-Hexenal;12-Oxo-9(Z)-dodecenoic acid;13(S)-HOT;(+)-7-Isojasmonic acid;(+)-7-Isomethyljasmonate;Etherolenic acid;Colnelenic…
Sphingolipid metabolism(hsa00600)	C00065;C00154;C00195;C00319;C00346;C00550;C00836;C01120;C01190;C01290;C01747;C02686;C02934;C02960;C03640;C05681;C06062;C06124;C06125;C06126;C06127;C06128;C12126;C12144;C12145	L-Serine;Palmitoyl-CoA;N-Acylsphingosine;Sphingosine;Ethanolamine phosphate;Sphingomyelin;Sphinganine;Sphinganine 1-phosphate;beta-D-Glucosyl-(1<->1)-ceramide;beta-D-Galactosyl-(1->4)-beta-D-glucosyl-(1<->1)-ceramide;Psychosine;Galactosylceramide;3-Dehydrosphinganine;Ceramide 1-phosphate;Sphingosyl-phosphocholine;Ceramide 2-aminoethylphosphonate;Ceramide phosphoethanolamine;Sphingosine 1-phosphat…
Pyruvate metabolism(hsa00620)	C00022;C00024;C00033;C00036;C00042;C00058;C00068;C00074;C00083;C00084;C00122;C00149;C00186;C00227;C00256;C00332;C00424;C00546;C00937;C01251;C02488;C02504;C03248;C03451;C03981;C05125;C05993;C05994;C15972;C15973;C16255	Pyruvate;Acetyl-CoA;Acetate;Oxaloacetate;Succinate;Formate;Thiamin diphosphate;Phosphoenolpyruvate;Malonyl-CoA;Acetaldehyde;Fumarate;(S)-Malate;(S)-Lactate;Acetyl phosphate;(R)-Lactate;Acetoacetyl-CoA;(S)-Lactaldehyde;Methylglyoxal;(R)-Lactaldehyde;(R)-2-Hydroxybutane-1,2,4-tricarboxylate;(R)-2-Ethylmalate;alpha-Isopropylmalate;Acetylenedicarboxylate;(R)-S-Lactoylglutathione;2-Hydroxyethylenedica…
Glyoxylate and dicarboxylate metabolism(hsa00630)	C00007;C00011;C00014;C00022;C00024;C00025;C00026;C00027;C00036;C00037;C00042;C00048;C00058;C00064;C00065;C00091;C00100;C00136;C00149;C00158;C00160;C00168;C00197;C00209;C00258;C00266;C00311;C00313;C00332;C00417;C00552;C00631;C00683;C00798;C00877;C00888;C00898;C00975;C00988;C01127;C01146;C01182;C01213;C01380;C01732;C01989;C01990;C02123;C02405;C03217;C03459;C03548;C03561;C03618;C04348;C06027;C06028;…	Oxygen;CO2;Ammonia;Pyruvate;Acetyl-CoA;L-Glutamate;2-Oxoglutarate;Hydrogen peroxide;Oxaloacetate;Glycine;Succinate;Glyoxylate;Formate;L-Glutamine;L-Serine;Succinyl-CoA;Propanoyl-CoA;Butanoyl-CoA;(S)-Malate;Citrate;Glycolate;Hydroxypyruvate;3-Phospho-D-glycerate;Oxalate;D-Glycerate;Glycolaldehyde;Isocitrate;Oxalyl-CoA;Acetoacetyl-CoA;cis-Aconitate;meso-Tartaric acid;2-Phospho-D-glycerate;(S)-Methy…
Propanoate metabolism(hsa00640)	C00024;C00033;C00042;C00068;C00083;C00091;C00099;C00100;C00109;C00111;C00132;C00163;C00164;C00186;C00207;C00222;C00332;C00424;C00479;C00546;C00583;C00683;C00804;C00827;C00894;C01013;C01213;C01845;C02170;C02225;C02335;C02876;C04225;C04593;C05235;C05668;C05979;C05983;C05984;C05989;C06002;C15972;C15973;C17530;C20783;C21017;C21018;C21250	Acetyl-CoA;Acetate;Succinate;Thiamin diphosphate;Malonyl-CoA;Succinyl-CoA;beta-Alanine;Propanoyl-CoA;2-Oxobutanoate;Glycerone phosphate;Methanol;Propanoate;Acetoacetate;(S)-Lactate;Acetone;3-Oxopropanoate;Acetoacetyl-CoA;(S)-Lactaldehyde;Propanal;Methylglyoxal;Propane-1,2-diol;(S)-Methylmalonyl-CoA;Propynoate;Lactoyl-CoA;Propenoyl-CoA;3-Hydroxypropanoate;(R)-Methylmalonyl-CoA;Propan-2-ol;Methylma…
Butanoate metabolism(hsa00650)	C00022;C00024;C00025;C00026;C00042;C00091;C00122;C00136;C00164;C00232;C00246;C00332;C00334;C00356;C00497;C00741;C00810;C00877;C00989;C01089;C01144;C01384;C01412;C01769;C02331;C02411;C02527;C02630;C03044;C03046;C03058;C03561;C04546;C06010;C06142;C06143;C06144;C06145;C06146;C11062;C20657;C21390	Pyruvate;Acetyl-CoA;L-Glutamate;2-Oxoglutarate;Succinate;Succinyl-CoA;Fumarate;Butanoyl-CoA;Acetoacetate;Succinate semialdehyde;Butanoic acid;Acetoacetyl-CoA;4-Aminobutanoate;(S)-3-Hydroxy-3-methylglutaryl-CoA;(R)-Malate;Diacetyl;(R)-Acetoin;Crotonoyl-CoA;4-Hydroxybutanoic acid;(R)-3-Hydroxybutanoate;(S)-3-Hydroxybutanoyl-CoA;Maleic acid;Butanal;(S)-Acetoin;Vinylacetyl-CoA;Glutaconyl-1-CoA;Butano…
One carbon pool by folate(hsa00670)	C00101;C00143;C00234;C00415;C00440;C00445;C00504;C00664;C03479	Tetrahydrofolate;5,10-Methylenetetrahydrofolate;10-Formyltetrahydrofolate;Dihydrofolate;5-Methyltetrahydrofolate;5,10-Methenyltetrahydrofolate;Folate;5-Formiminotetrahydrofolate;Folinic acid
Thiamine metabolism(hsa00730)	C00003;C00018;C00022;C00037;C00068;C00082;C00097;C00118;C00378;C01081;C01279;C02892;C03028;C03373;C04294;C04327;C04556;C04752;C05856;C11437;C15809;C15810;C15811;C15812;C15813;C15814;C19872;C20246;C20247;C20267;C20784	NAD+;Pyridoxal phosphate;Pyruvate;Glycine;Thiamin diphosphate;L-Tyrosine;L-Cysteine;D-Glyceraldehyde 3-phosphate;Thiamine;Thiamin monophosphate;4-Amino-5-hydroxymethyl-2-methylpyrimidine;Thiamine acetic acid;Thiamin triphosphate;Aminoimidazole ribotide;5-(2-Hydroxyethyl)-4-methylthiazole;4-Methyl-5-(2-phosphooxyethyl)thiazole;4-Amino-2-methyl-5-(phosphooxymethyl)pyrimidine;4-Amino-5-hydroxymethyl…
Riboflavin metabolism(hsa00740)	C00016;C00044;C00061;C00199;C00255;C00474;C01007;C01268;C01304;C01352;C01727;C01847;C03114;C04332;C04454;C04732;C05995;C15556;C15563;C18910	FAD;GTP;FMN;D-Ribulose 5-phosphate;Riboflavin;Ribitol;Reduced riboflavin;5-Amino-6-(5'-phosphoribosylamino)uracil;2,5-Diamino-6-(5-phospho-D-ribosylamino)pyrimidin-4(3H)-one;FADH2;Lumichrome;Reduced FMN;Dimethylbenzimidazole;6,7-Dimethyl-8-(D-ribityl)lumazine;5-Amino-6-(5'-phospho-D-ribitylamino)uracil;5-Amino-6-(1-D-ribitylamino)uracil;7-Hydroxy-6-methyl-8-ribityllumazine;L-3,4-Dihydroxybutan-2-…
Vitamin B6 metabolism(hsa00750)	C00018;C00118;C00199;C00232;C00250;C00266;C00279;C00314;C00534;C00627;C00647;C00847;C00971;C01215;C01270;C03393;C04106;C04604;C04690;C04773;C06050;C06051;C06052;C06054;C06055;C06056;C07335;C11638	Pyridoxal phosphate;D-Glyceraldehyde 3-phosphate;D-Ribulose 5-phosphate;Succinate semialdehyde;Pyridoxal;Glycolaldehyde;D-Erythrose 4-phosphate;Pyridoxine;Pyridoxamine;Pyridoxine phosphate;Pyridoxamine phosphate;4-Pyridoxate;4-Pyridoxolactone;2-(Acetamidomethylene)succinate;3-Hydroxy-2-methylpyridine-5-carboxylate;4-Phospho-D-erythronate;2-(Hydroxymethyl)-4-oxobutanoate;3-Hydroxy-2-methylpyridine…
Nicotinate and nicotinamide metabolism(hsa00760)	C00003;C00006;C00022;C00042;C00049;C00111;C00122;C00153;C00163;C00232;C00253;C00334;C00455;C00857;C00922;C01004;C01020;C01056;C01059;C01185;C01297;C01384;C01596;C02295;C02918;C02930;C03043;C03056;C03150;C03458;C03652;C03722;C04226;C05380;C05840;C05841;C05842;C05843;C06178;C15523;C15986;C15987;C16150;C16151;C16152;C16159;C16390;C18232;C19567;C19569;C19631;C20361;C20381;C21075;C21154	NAD+;NADP+;Pyruvate;Succinate;L-Aspartate;Glycerone phosphate;Fumarate;Nicotinamide;Propanoate;Succinate semialdehyde;Nicotinate;4-Aminobutanoate;Nicotinamide D-ribonucleotide;Deamino-NAD+;2,3-Dimethylmaleate;N-Methylnicotinate;6-Hydroxynicotinate;(S)-6-Hydroxynicotine;2,5-Dihydroxypyridine;Nicotinate D-ribonucleotide;6-Hydroxypseudooxynicotine;Maleic acid;Maleamate;Methylitaconate;1-Methylnicoti…
Pantothenate and CoA biosynthesis(hsa00770)	C00010;C00022;C00049;C00054;C00097;C00099;C00106;C00141;C00183;C00229;C00429;C00522;C00831;C00864;C00882;C00900;C00966;C01053;C01088;C01134;C02642;C03492;C03688;C04039;C04079;C04352;C05944;C18911	CoA;Pyruvate;L-Aspartate;Adenosine 3',5'-bisphosphate;L-Cysteine;beta-Alanine;Uracil;3-Methyl-2-oxobutanoic acid;L-Valine;Acyl-carrier protein;5,6-Dihydrouracil;(R)-Pantoate;Pantetheine;Pantothenate;Dephospho-CoA;2-Acetolactate;2-Dehydropantoate;(R)-4-Dehydropantoate;(R)-3,3-Dimethylmalate;Pantetheine 4'-phosphate;3-Ureidopropionate;D-4'-Phosphopantothenate;Apo-[acyl-carrier-protein];2,3-Dihydrox…
Biotin metabolism(hsa00780)	C00047;C00086;C00120;C01037;C01063;C01092;C01209;C01894;C01909;C02656;C05552;C05921;C06250;C19673;C19845;C19846;C20372;C20373;C20374;C20375;C20376;C20377;C20378;C20384;C20385;C20386;C20387;C20683	L-Lysine;Urea;Biotin;7,8-Diaminononanoate;6-Carboxyhexanoyl-CoA;8-Amino-7-oxononanoate;Malonyl-[acyl-carrier protein];Biotinyl-CoA;Dethiobiotin;Pimelate;Biocytin;Biotinyl-5'-AMP;Holo-[carboxylase];Malonyl-[acp] methyl ester;Pimeloyl-[acyl-carrier protein];Pimeloyl-[acyl-carrier protein] methyl ester;3-Ketoglutaryl-[acp] methyl ester;3-Hydroxyglutaryl-[acp] methyl ester;Enoylglutaryl-[acp] methyl …
Lipoic acid metabolism(hsa00785)	C05752;C16236;C16237;C16238;C16239;C16241	Octanoyl-[acp];Protein N6-(octanoyl)lysine;Protein N6-(lipoyl)lysine;Lipoyl-AMP;Lipoyl-[acp];(R)-Lipoate
Retinol metabolism(hsa00830)	C00376;C00473;C00777;C00778;C00899;C02075;C02094;C02110;C02588;C03455;C05914;C05915;C05916;C05917;C11061;C15492;C15493;C16677;C16678;C16679;C16680;C16681;C16682;C16683	Retinal;Retinol;Retinoate;Rhodopsin;11-cis-Retinol;Retinyl ester;beta-Carotene;11-cis-Retinal;Retinyl palmitate;11-cis-Retinyl palmitate;Bathorhodopsin;Lumirhodopsin;Metarhodopsin;Iodopsin;all-trans-Retinoyl-beta-glucuronide;all-trans-13,14-Dihydroretinol;9-cis-Retinoic acid;all-trans-4-Hydroxyretinoic acid;all-trans-4-Oxoretinoic acid;all-trans-18-Hydroxyretinoic acid;all-trans-5,6-Epoxyretinoic…
Terpenoid backbone biosynthesis(hsa00900)	C00022;C00024;C00118;C00129;C00235;C00332;C00341;C00353;C00356;C00418;C00448;C00621;C01107;C01126;C01143;C01230;C02321;C03461;C04145;C04146;C04216;C04506;C04574;C04748;C05427;C05859;C11434;C11435;C11436;C11437;C11453;C11811;C16521;C16826;C17432;C18321;C19691;C19760;C19852;C19853;C20120;C20121;C20345;C20847;C20848	Pyruvate;Acetyl-CoA;D-Glyceraldehyde 3-phosphate;Isopentenyl diphosphate;Dimethylallyl diphosphate;Acetoacetyl-CoA;Geranyl diphosphate;Geranylgeranyl diphosphate;(S)-3-Hydroxy-3-methylglutaryl-CoA;(R)-Mevalonate;trans,trans-Farnesyl diphosphate;Dolichyl diphosphate;(R)-5-Phosphomevalonate;(2E,6E)-Farnesol;(R)-5-Diphosphomevalonate;all-trans-Hexaprenyl diphosphate;Rubber particle;2-trans,6-trans-F…
Nitrogen metabolism(hsa00910)	C00011;C00014;C00025;C00058;C00064;C00088;C00169;C00192;C00244;C00288;C00488;C00533;C00697;C00726;C00887;C01417;C01563;C05361;C06058	CO2;Ammonia;L-Glutamate;Formate;L-Glutamine;Nitrite;Carbamoyl phosphate;Hydroxylamine;Nitrate;HCO3-;Formamide;Nitric oxide;Nitrogen;Nitrile;Nitrous oxide;Cyanate;Carbamate;Hydrazine;Nitroalkane
Sulfur metabolism(hsa00920)	C00033;C00042;C00053;C00054;C00059;C00065;C00084;C00087;C00094;C00097;C00155;C00224;C00245;C00263;C00283;C00320;C00409;C00580;C00979;C01118;C01861;C02084;C03920;C04022;C08276;C11142;C11143;C11145;C15521;C19692;C20870;C20955	Acetate;Succinate;3'-Phosphoadenylyl sulfate;Adenosine 3',5'-bisphosphate;Sulfate;L-Serine;Acetaldehyde;Sulfur;Sulfite;L-Cysteine;L-Homocysteine;Adenylyl sulfate;Taurine;L-Homoserine;Hydrogen sulfide;Thiosulfate;Methanethiol;Dimethyl sulfide;O-Acetyl-L-serine;O-Succinyl-L-homoserine;Trithionate;Tetrathionate;2-(Methylthio)ethanesulfonate;S,S-Dimethyl-beta-propiothetin;3-(Methylthio)propanoate;Dim…
Metabolism of xenobiotics by cytochrome P450(hsa00980)	C00745;C00829;C02617;C03012;C06205;C06755;C06790;C06800;C06899;C07490;C07535;C11036;C11088;C11148;C11149;C11150;C11278;C11713;C11714;C14039;C14040;C14453;C14556;C14783;C14784;C14785;C14786;C14787;C14788;C14789;C14790;C14791;C14792;C14793;C14796;C14797;C14798;C14799;C14800;C14801;C14802;C14803;C14804;C14805;C14806;C14839;C14840;C14841;C14842;C14843;C14844;C14845;C14846;C14847;C14848;C14849;C14850;…	Nicotine;Naphthalene;1,4-Naphthoquinone;Naphthalene-1,2-diol;1,2-Dihydronaphthalene-1,2-diol;Chloroacetic acid;Trichloroethene;Aflatoxin B1;Chloral hydrate;Trichloroethanol;Benzo[a]pyrene;Bromobenzene;1,2-Dibromoethane;TCE epoxide;Dichloroacetate;Trichloroacetate;Aflatoxin B1exo-8,9-epoxide-GSH;2-Naphthol;1-Naphthol;1,1-Dichloroethylene;1-Nitronaphthalene;4-Bromophenol;9-Hydroxybenzo[a]pyrene;1,2…
Biosynthesis of unsaturated fatty acids(hsa01040)	C00154;C00219;C00249;C00412;C00510;C00712;C01203;C01530;C01595;C02041;C02050;C02249;C03035;C03242;C03595;C04088;C05764;C06425;C06426;C06427;C06428;C06429;C08281;C08316;C08320;C08323;C16160;C16161;C16162;C16163;C16164;C16165;C16166;C16167;C16168;C16169;C16170;C16171;C16172;C16173;C16179;C16180;C16513;C16522;C16525;C16526;C16527;C16528;C16529;C16530;C16531;C16532;C16533;C16645	Palmitoyl-CoA;Arachidonate;Hexadecanoic acid;Stearoyl-CoA;Oleoyl-CoA;(9Z)-Octadecenoic acid;Oleoyl-[acyl-carrier protein];Octadecanoic acid;Linoleate;Eicosanoyl-CoA;Linoleoyl-CoA;Arachidonyl-CoA;gamma-Linolenoyl-CoA;(8Z,11Z,14Z)-Icosatrienoic acid;8,11,14-Eicosatrienoyl-CoA;Octadecanoyl-[acyl-carrier protein];Hexadecanoyl-[acp];Icosanoic acid;(6Z,9Z,12Z)-Octadecatrienoic acid;(9Z,12Z,15Z)-Octadec…

## Sheet: Drosophila melanogaster
Pathway name(ID)	Compound ID	Compound name
Glycolysis / Gluconeogenesis(dme00010)	C00022;C00024;C00031;C00033;C00036;C00068;C00074;C00084;C00103;C00111;C00118;C00186;C00197;C00221;C00236;C00267;C00469;C00631;C00668;C01159;C01172;C01451;C05125;C05345;C05378;C06186;C06187;C06188;C15972;C15973;C16255	Pyruvate;Acetyl-CoA;D-Glucose;Acetate;Oxaloacetate;Thiamin diphosphate;Phosphoenolpyruvate;Acetaldehyde;D-Glucose 1-phosphate;Glycerone phosphate;D-Glyceraldehyde 3-phosphate;(S)-Lactate;3-Phospho-D-glycerate;beta-D-Glucose;3-Phospho-D-glyceroyl phosphate;alpha-D-Glucose;Ethanol;2-Phospho-D-glycerate;alpha-D-Glucose 6-phosphate;2,3-Bisphospho-D-glycerate;beta-D-Glucose 6-phosphate;Salicin;2-(alph…
Citrate cycle (TCA cycle)(dme00020)	C00022;C00024;C00026;C00036;C00042;C00068;C00074;C00091;C00122;C00149;C00158;C00311;C00417;C05125;C05379;C05381;C15972;C15973;C16254;C16255	Pyruvate;Acetyl-CoA;2-Oxoglutarate;Oxaloacetate;Succinate;Thiamin diphosphate;Phosphoenolpyruvate;Succinyl-CoA;Fumarate;(S)-Malate;Citrate;Isocitrate;cis-Aconitate;2-(alpha-Hydroxyethyl)thiamine diphosphate;Oxalosuccinate;3-Carboxy-1-hydroxypropyl-ThPP;Enzyme N6-(lipoyl)lysine;Enzyme N6-(dihydrolipoyl)lysine;[Dihydrolipoyllysine-residue succinyltransferase] S-succinyldihydrolipoyllysine;[Dihydrol…
Pentose phosphate pathway(dme00030)	C00022;C00031;C00117;C00118;C00119;C00121;C00197;C00198;C00199;C00204;C00221;C00231;C00257;C00258;C00279;C00345;C00577;C00620;C00631;C00668;C00672;C00673;C01151;C01172;C01218;C01236;C01801;C03752;C04442;C05345;C05378;C05382;C06019;C06473;C20589	Pyruvate;D-Glucose;D-Ribose 5-phosphate;D-Glyceraldehyde 3-phosphate;5-Phospho-alpha-D-ribose 1-diphosphate;D-Ribose;3-Phospho-D-glycerate;D-Glucono-1,5-lactone;D-Ribulose 5-phosphate;2-Dehydro-3-deoxy-D-gluconate;beta-D-Glucose;D-Xylulose 5-phosphate;D-Gluconic acid;D-Glycerate;D-Erythrose 4-phosphate;6-Phospho-D-gluconate;D-Glyceraldehyde;alpha-D-Ribose 1-phosphate;2-Phospho-D-glycerate;alpha-D…
Pentose and glucuronate interconversions(dme00040)	C00022;C00026;C00029;C00103;C00111;C00116;C00167;C00181;C00191;C00199;C00204;C00231;C00259;C00266;C00309;C00310;C00312;C00333;C00379;C00433;C00470;C00474;C00476;C00502;C00508;C00514;C00532;C00558;C00618;C00714;C00789;C00800;C00817;C00905;C01068;C01101;C01508;C01904;C02266;C02273;C02426;C03033;C03291;C03826;C04053;C04349;C04575;C05385;C05411;C05412;C06118;C06441;C14899;C15930;C20680	Pyruvate;2-Oxoglutarate;UDP-glucose;D-Glucose 1-phosphate;Glycerone phosphate;Glycerol;UDP-glucuronate;D-Xylose;D-Glucuronate;D-Ribulose 5-phosphate;2-Dehydro-3-deoxy-D-gluconate;D-Xylulose 5-phosphate;L-Arabinose;Glycolaldehyde;D-Ribulose;D-Xylulose;L-Xylulose;D-Galacturonate;Xylitol;2,5-Dioxopentanoate;Pectate;Ribitol;D-Lyxose;D-Xylonate;L-Ribulose;D-Mannonate;L-Arabitol;D-Tagaturonate;3-Dehydr…
Fructose and mannose metabolism(dme00051)	C00095;C00096;C00111;C00118;C00159;C00186;C00247;C00267;C00275;C00325;C00392;C00424;C00464;C00507;C00577;C00636;C00644;C00665;C00794;C00861;C00976;C01019;C01094;C01096;C01099;C01131;C01222;C01355;C01487;C01720;C01721;C01768;C01934;C02431;C02492;C02888;C02962;C02977;C02985;C02991;C03117;C03267;C03827;C03979;C05144;C05345;C05378;C05392;C06192;C11516;C11544;C18028;C18096;C20781	D-Fructose;GDP-mannose;Glycerone phosphate;D-Glyceraldehyde 3-phosphate;D-Mannose;(S)-Lactate;L-Sorbose;alpha-D-Glucose;D-Mannose 6-phosphate;GDP-L-fucose;Mannitol;(S)-Lactaldehyde;Mannan;L-Rhamnose;D-Glyceraldehyde;D-Mannose 1-phosphate;D-Mannitol 1-phosphate;beta-D-Fructose 2,6-bisphosphate;D-Sorbitol;L-Rhamnulose;GDP-D-mannuronate;6-Deoxy-L-galactose;D-Fructose 1-phosphate;Sorbitol 6-phosphate…
Galactose metabolism(dme00052)	C00029;C00031;C00052;C00085;C00089;C00095;C00103;C00111;C00116;C00118;C00124;C00137;C00159;C00243;C00267;C00446;C00492;C00577;C00668;C00794;C00795;C00880;C00984;C01097;C01113;C01132;C01216;C01235;C01286;C01613;C01697;C02262;C02669;C03383;C03733;C03785;C05396;C05399;C05400;C05401;C05402;C05404;C05796;C06311;C06376;C06377	UDP-glucose;D-Glucose;UDP-alpha-D-galactose;D-Fructose 6-phosphate;Sucrose;D-Fructose;D-Glucose 1-phosphate;Glycerone phosphate;Glycerol;D-Glyceraldehyde 3-phosphate;D-Galactose;myo-Inositol;D-Mannose;Lactose;alpha-D-Glucose;alpha-D-Galactose 1-phosphate;Raffinose;D-Glyceraldehyde;alpha-D-Glucose 6-phosphate;D-Sorbitol;D-Tagatose;D-Galactonate;alpha-D-Galactose;D-Tagatose 6-phosphate;D-Galactose …
Ascorbate and aldarate metabolism(dme00053)	C00022;C00026;C00029;C00072;C00096;C00137;C00167;C00191;C00231;C00259;C00333;C00433;C00545;C00618;C00679;C00684;C00800;C00818;C00879;C01040;C01041;C01101;C01114;C01115;C01146;C01620;C01825;C02280;C02670;C03064;C03289;C03291;C03921;C04575;C05385;C05411;C05412;C05422;C14899;C15923;C15924;C15925;C15926;C15930;C16186;C20889;C20896	Pyruvate;2-Oxoglutarate;UDP-glucose;Ascorbate;GDP-mannose;myo-Inositol;UDP-glucuronate;D-Glucuronate;D-Xylulose 5-phosphate;L-Arabinose;D-Galacturonate;2,5-Dioxopentanoate;L-Arabinonate;3-Dehydro-L-gulonate;5-Dehydro-4-deoxy-D-glucarate;2-Dehydro-3-deoxy-L-arabinonate;L-Gulonate;D-Glucarate;D-Galactarate;L-Gulono-1,4-lactone;Monodehydroascorbate;L-Ribulose 5-phosphate;L-Arabinono-1,4-lactone;L-Ga…
Fatty acid biosynthesis(dme00061)	C00024;C00083;C00154;C00229;C00249;C00712;C01203;C01209;C01530;C01571;C02679;C03939;C04088;C04180;C04246;C04618;C04619;C04620;C04633;C04688;C05223;C05744;C05745;C05746;C05747;C05748;C05749;C05750;C05751;C05752;C05753;C05754;C05755;C05756;C05757;C05758;C05759;C05760;C05761;C05762;C05763;C05764;C06423;C06424;C08362;C16219;C16220;C16221;C16520;C20794	Acetyl-CoA;Malonyl-CoA;Palmitoyl-CoA;Acyl-carrier protein;Hexadecanoic acid;(9Z)-Octadecenoic acid;Oleoyl-[acyl-carrier protein];Malonyl-[acyl-carrier protein];Octadecanoic acid;Decanoic acid;Dodecanoic acid;Acetyl-[acyl-carrier protein];Octadecanoyl-[acyl-carrier protein];cis-Dec-3-enoyl-[acp];But-2-enoyl-[acyl-carrier protein];(3R)-3-Hydroxybutanoyl-[acyl-carrier protein];(3R)-3-Hydroxydecanoyl…
Fatty acid elongation(dme00062)	C00024;C00040;C00083;C00136;C00154;C00162;C00249;C00264;C00605;C00638;C00640;C00658;C01832;C01944;C02593;C02843;C03221;C05258;C05259;C05260;C05261;C05262;C05263;C05264;C05265;C05266;C05267;C05268;C05269;C05270;C05271;C05272;C05273;C05274;C05275;C05276;C20876;C20877;C20878;C20879	Acetyl-CoA;Acyl-CoA;Malonyl-CoA;Butanoyl-CoA;Palmitoyl-CoA;Fatty acid;Hexadecanoic acid;3-Oxoacyl-CoA;2,3-Dehydroacyl-CoA;Long-chain fatty acid;(3S)-3-Hydroxyacyl-CoA;trans-2,3-Dehydroacyl-CoA;Lauroyl-CoA;Octanoyl-CoA;Tetradecanoyl-CoA;Long-chain acyl-CoA;2-trans-Dodecenoyl-CoA;(S)-3-Hydroxyhexadecanoyl-CoA;3-Oxopalmitoyl-CoA;(S)-3-Hydroxytetradecanoyl-CoA;3-Oxotetradecanoyl-CoA;(S)-3-Hydroxydode…
Fatty acid degradation(dme00071)	C00010;C00024;C00071;C00136;C00154;C00162;C00226;C00229;C00249;C00332;C00340;C00435;C00489;C00517;C00527;C00638;C00823;C00877;C01144;C01371;C01832;C01944;C02593;C02990;C03221;C03547;C03561;C05102;C05258;C05259;C05260;C05261;C05262;C05263;C05264;C05265;C05266;C05267;C05268;C05269;C05270;C05271;C05272;C05273;C05274;C05275;C05276;C05279;C05280;C20683	CoA;Acetyl-CoA;Aldehyde;Butanoyl-CoA;Palmitoyl-CoA;Fatty acid;Primary alcohol;Acyl-carrier protein;Hexadecanoic acid;Acetoacetyl-CoA;Reduced rubredoxin;Oxidized rubredoxin;Glutarate;Hexadecanal;Glutaryl-CoA;Long-chain fatty acid;1-Hexadecanol;Crotonoyl-CoA;(S)-3-Hydroxybutanoyl-CoA;Alkane;Lauroyl-CoA;Octanoyl-CoA;Tetradecanoyl-CoA;L-Palmitoylcarnitine;2-trans-Dodecenoyl-CoA;omega-Hydroxy fatty ac…
Synthesis and degradation of ketone bodies(dme00072)	C00024;C00164;C00207;C00332;C00356;C01089	Acetyl-CoA;Acetoacetate;Acetone;Acetoacetyl-CoA;(S)-3-Hydroxy-3-methylglutaryl-CoA;(R)-3-Hydroxybutanoate
Steroid biosynthesis(dme00100)	C00187;C00448;C00751;C01054;C01164;C01189;C01561;C01673;C01694;C01724;C01753;C01789;C01802;C01902;C01943;C02141;C02530;C03428;C03845;C04525;C05103;C05107;C05108;C05109;C05437;C05439;C05440;C05441;C05442;C05443;C07712;C08813;C08821;C08830;C11455;C11508;C11522;C11523;C15776;C15777;C15778;C15780;C15781;C15782;C15783;C15808;C15816;C15915;C18231;C21106	Cholesterol;trans,trans-Farnesyl diphosphate;Squalene;(S)-2,3-Epoxysqualene;7-Dehydrocholesterol;Lathosterol;Calcidiol;Calcitriol;Ergosterol;Lanosterol;beta-Sitosterol;Campesterol;Desmosterol;Cycloartenol;Obtusifoliol;Cycloeucalenol;Cholesterol ester;Presqualene diphosphate;5alpha-Cholest-8-en-3beta-ol;Fecosterol;4alpha-Methylzymosterol;7-Dehydrodesmosterol;14-Demethyllanosterol;24,25-Dihydrolano…
Ubiquinone and other terpenoid-quinone biosynthesis(dme00130)	C00082;C00156;C00223;C00251;C00341;C00353;C00399;C00423;C00544;C00811;C00828;C00885;C01179;C01230;C01967;C02059;C02477;C02483;C02730;C02949;C03160;C03313;C03657;C03672;C03885;C03993;C04145;C04146;C05200;C05313;C05427;C05802;C05803;C05804;C05805;C05807;C05809;C05810;C05811;C05812;C05813;C05814;C05815;C05817;C05818;C05819;C05847;C05848;C05849;C06986;C10793;C13309;C13425;C14151;C14152;C14153;C14154;…	L-Tyrosine;4-Hydroxybenzoate;p-Coumaroyl-CoA;Chorismate;Geranyl diphosphate;Geranylgeranyl diphosphate;Ubiquinone;trans-Cinnamate;Homogentisate;4-Coumarate;Menaquinone;Isochorismate;3-(4-Hydroxyphenyl)pyruvate;all-trans-Hexaprenyl diphosphate;Ubiquinone-9;Phylloquinone;alpha-Tocopherol;gamma-Tocopherol;2-Succinylbenzoate;4-Hydroxybenzoyl-CoA;2-Succinylbenzoyl-CoA;Phylloquinol;1,4-Dihydroxy-2-naph…
Oxidative phosphorylation(dme00190)	C00001;C00002;C00003;C00004;C00007;C00008;C00009;C00013;C00042;C00061;C00080;C00122;C00390;C00399;C00524;C00536	H2O;ATP;NAD+;NADH;Oxygen;ADP;Orthophosphate;Diphosphate;Succinate;FMN;H+;Fumarate;Ubiquinol;Ubiquinone;Cytochrome c;Triphosphate
Arginine biosynthesis(dme00220)	C00011;C00014;C00025;C00026;C00049;C00062;C00064;C00077;C00086;C00122;C00169;C00327;C00437;C00624;C01010;C01250;C03406;C04133;C15532;C20948;C20949;C20950;C20951	CO2;Ammonia;L-Glutamate;2-Oxoglutarate;L-Aspartate;L-Arginine;L-Glutamine;L-Ornithine;Urea;Fumarate;Carbamoyl phosphate;L-Citrulline;N-Acetylornithine;N-Acetyl-L-glutamate;Urea-1-carboxylate;N-Acetyl-L-glutamate 5-semialdehyde;N-(L-Arginino)succinate;N-Acetyl-L-glutamate 5-phosphate;N-Acetyl-L-citrulline;LysW-L-glutamate;LysW-L-glutamyl 5-phosphate;LysW-L-glutamate 5-semialdehyde;LysW-L-ornithine
Purine metabolism(dme00230)	C00002;C00008;C00011;C00014;C00020;C00035;C00037;C00039;C00044;C00046;C00048;C00053;C00054;C00059;C00064;C00081;C00086;C00104;C00117;C00119;C00130;C00131;C00144;C00147;C00169;C00206;C00212;C00224;C00242;C00262;C00286;C00294;C00301;C00330;C00360;C00361;C00362;C00366;C00385;C00387;C00499;C00559;C00575;C00603;C00620;C00655;C00700;C00802;C00942;C01228;C01260;C01261;C01344;C01345;C01367;C01762;C02091;…	ATP;ADP;CO2;Ammonia;AMP;GDP;Glycine;DNA;GTP;RNA;Glyoxylate;3'-Phosphoadenylyl sulfate;Adenosine 3',5'-bisphosphate;Sulfate;L-Glutamine;ITP;Urea;IDP;D-Ribose 5-phosphate;5-Phospho-alpha-D-ribose 1-diphosphate;IMP;dATP;GMP;Adenine;Carbamoyl phosphate;dADP;Adenosine;Adenylyl sulfate;Guanine;Hypoxanthine;dGTP;Inosine;ADP-ribose;Deoxyguanosine;dAMP;dGDP;dGMP;Urate;Xanthine;Guanosine;Allantoate;Deoxyad…
Caffeine metabolism(dme00232)	C00048;C00385;C01762;C07130;C07480;C07481;C13747;C16352;C16353;C16355;C16356;C16357;C16358;C16359;C16360;C16361;C16362;C16363;C16364;C16365;C16366	Glyoxylate;Xanthine;Xanthosine;Theophylline;Theobromine;Caffeine;1,7-Dimethylxanthine;7-Methylxanthosine;7-Methylxanthine;7-Methyluric acid;1,7-Dimethyluric acid;3-Methylxanthine;1-Methylxanthine;1-Methyluric acid;3,7-Dimethyluric acid;1,3,7-Trimethyluric acid;3,6,8-Trimethylallantoin;N-Methylurea;N,N'-Dimethylurea;5-Acetylamino-6-formylamino-3-methyluracil;5-Acetylamino-6-amino-3-methyluracil
Pyrimidine metabolism(dme00240)	C00015;C00029;C00039;C00046;C00055;C00063;C00064;C00075;C00086;C00099;C00105;C00106;C00112;C00119;C00169;C00178;C00214;C00222;C00239;C00295;C00299;C00337;C00363;C00364;C00365;C00380;C00383;C00429;C00438;C00458;C00459;C00460;C00475;C00526;C00672;C00705;C00813;C00881;C01013;C01103;C01168;C01205;C01346;C01368;C01563;C02067;C02170;C02354;C02355;C02376;C02642;C03997;C05281;C05822;C06198;C11038;C11039;…	UDP;UDP-glucose;DNA;RNA;CMP;CTP;L-Glutamine;UTP;Urea;beta-Alanine;UMP;Uracil;CDP;5-Phospho-alpha-D-ribose 1-diphosphate;Carbamoyl phosphate;Thymine;Thymidine;3-Oxopropanoate;dCMP;Orotate;Uridine;(S)-Dihydroorotate;dTDP;dTMP;dUMP;Cytosine;Malonate;5,6-Dihydrouracil;N-Carbamoyl-L-aspartate;dCTP;dTTP;dUTP;Cytidine;Deoxyuridine;2-Deoxy-D-ribose 1-phosphate;dCDP;Barbiturate;Deoxycytidine;3-Hydroxyprop…
Alanine, aspartate and glutamate metabolism(dme00250)	C00014;C00022;C00025;C00026;C00036;C00041;C00042;C00049;C00064;C00122;C00152;C00158;C00169;C00232;C00334;C00352;C00402;C00438;C00940;C01042;C02362;C03090;C03406;C03794;C03912;C12270;C20775;C20776	Ammonia;Pyruvate;L-Glutamate;2-Oxoglutarate;Oxaloacetate;L-Alanine;Succinate;L-Aspartate;L-Glutamine;Fumarate;L-Asparagine;Citrate;Carbamoyl phosphate;Succinate semialdehyde;4-Aminobutanoate;D-Glucosamine 6-phosphate;D-Aspartate;N-Carbamoyl-L-aspartate;2-Oxoglutaramate;N-Acetyl-L-aspartate;2-Oxosuccinamate;5-Phosphoribosylamine;N-(L-Arginino)succinate;N6-(1,2-Dicarboxyethyl)-AMP;(S)-1-Pyrroline-5…
Glycine, serine and threonine metabolism(dme00260)	C00011;C00014;C00022;C00037;C00048;C00049;C00065;C00078;C00097;C00101;C00109;C00114;C00143;C00168;C00188;C00197;C00213;C00258;C00263;C00300;C00430;C00441;C00546;C00576;C00581;C00631;C00719;C00740;C00986;C01005;C01026;C01102;C01242;C01726;C01888;C02051;C02291;C02737;C02855;C02972;C03082;C03194;C03232;C03283;C03508;C05519;C06231;C06442;C16432;C19929	CO2;Ammonia;Pyruvate;Glycine;Glyoxylate;L-Aspartate;L-Serine;L-Tryptophan;L-Cysteine;Tetrahydrofolate;2-Oxobutanoate;Choline;5,10-Methylenetetrahydrofolate;Hydroxypyruvate;L-Threonine;3-Phospho-D-glycerate;Sarcosine;D-Glycerate;L-Homoserine;Creatine;5-Aminolevulinate;L-Aspartate 4-semialdehyde;Methylglyoxal;Betaine aldehyde;Guanidinoacetate;2-Phospho-D-glycerate;Betaine;D-Serine;1,3-Diaminopropan…
Cysteine and methionine metabolism(dme00270)	C00019;C00021;C00022;C00041;C00049;C00051;C00059;C00065;C00073;C00094;C00097;C00109;C00155;C00170;C00263;C00283;C00320;C00409;C00441;C00491;C00506;C00606;C00793;C00957;C00979;C01005;C01077;C01118;C01137;C01180;C01234;C01817;C01962;C02218;C02291;C02356;C02989;C03082;C03089;C03145;C03539;C04188;C04582;C05524;C05526;C05527;C05528;C05823;C05824;C06547;C08276;C09306;C11481;C11499;C11537;C15606;C15650;…	S-Adenosyl-L-methionine;S-Adenosyl-L-homocysteine;Pyruvate;L-Alanine;L-Aspartate;Glutathione;Sulfate;L-Serine;L-Methionine;Sulfite;L-Cysteine;2-Oxobutanoate;L-Homocysteine;5'-Methylthioadenosine;L-Homoserine;Hydrogen sulfide;Thiosulfate;Methanethiol;L-Aspartate 4-semialdehyde;L-Cystine;L-Cysteate;3-Sulfino-L-alanine;D-Cysteine;Mercaptopyruvate;O-Acetyl-L-serine;O-Phospho-L-serine;O-Acetyl-L-homos…
Valine, leucine and isoleucine degradation(dme00280)	C00024;C00068;C00091;C00100;C00123;C00141;C00164;C00183;C00233;C00332;C00349;C00356;C00407;C00630;C00671;C00683;C01205;C01213;C02170;C02939;C03069;C03231;C03284;C03344;C03345;C03460;C04405;C05996;C05998;C06000;C06001;C06002;C15972;C15973;C15974;C15975;C15976;C15977;C15978;C15979;C15980;C20827	Acetyl-CoA;Thiamin diphosphate;Succinyl-CoA;Propanoyl-CoA;L-Leucine;3-Methyl-2-oxobutanoic acid;Acetoacetate;L-Valine;4-Methyl-2-oxopentanoate;Acetoacetyl-CoA;2-Methyl-3-oxopropanoate;(S)-3-Hydroxy-3-methylglutaryl-CoA;L-Isoleucine;2-Methylpropanoyl-CoA;(S)-3-Methyl-2-oxopentanoic acid;(S)-Methylmalonyl-CoA;(R)-3-Amino-2-methylpropanoate;(R)-Methylmalonyl-CoA;Methylmalonate;3-Methylbutanoyl-CoA;3…
Valine, leucine and isoleucine biosynthesis(dme00290)	C00022;C00024;C00109;C00123;C00141;C00183;C00188;C00233;C00407;C00671;C02226;C02504;C02612;C02631;C04181;C04236;C04272;C04411;C06006;C06007;C06010;C06032;C14463	Pyruvate;Acetyl-CoA;2-Oxobutanoate;L-Leucine;3-Methyl-2-oxobutanoic acid;L-Valine;L-Threonine;4-Methyl-2-oxopentanoate;L-Isoleucine;(S)-3-Methyl-2-oxopentanoic acid;2-Methylmaleate;alpha-Isopropylmalate;(R)-2-Methylmalate;2-Isopropylmaleate;3-Hydroxy-3-methyl-2-oxobutanoic acid;(2S)-2-Isopropyl-3-oxosuccinate;(R)-2,3-Dihydroxy-3-methylbutanoate;(2R,3S)-3-Isopropylmalate;(S)-2-Aceto-2-hydroxybutan…
Lysine biosynthesis(dme00300)	C00024;C00026;C00047;C00049;C00263;C00322;C00441;C00449;C00666;C00680;C00956;C01251;C03082;C03871;C03972;C04002;C04076;C04390;C04421;C04462;C04877;C04882;C05535;C05539;C05560;C05662;C16138;C19886;C19887;C19888;C19889;C20258;C20277;C20278;C20279	Acetyl-CoA;2-Oxoglutarate;L-Lysine;L-Aspartate;L-Homoserine;2-Oxoadipate;L-Aspartate 4-semialdehyde;N6-(L-1,3-Dicarboxypropyl)-L-lysine;LL-2,6-Diaminoheptanedioate;meso-2,6-Diaminoheptanedioate;L-2-Aminoadipate;(R)-2-Hydroxybutane-1,2,4-tricarboxylate;4-Phospho-L-aspartate;L-2-Amino-6-oxoheptanedioate;2,3,4,5-Tetrahydrodipicolinate;(Z)-But-1-ene-1,2,4-tricarboxylate;L-2-Aminoadipate 6-semialdehyd…
Lysine degradation(dme00310)	C00024;C00037;C00047;C00136;C00164;C00322;C00332;C00408;C00431;C00449;C00450;C00487;C00489;C00527;C00739;C00877;C00956;C00990;C01028;C01142;C01144;C01149;C01181;C01186;C01211;C01259;C01672;C02188;C02727;C03087;C03239;C03273;C03366;C03656;C03793;C03955;C04020;C04076;C04092;C04487;C05161;C05231;C05544;C05545;C05546;C05548;C05554;C05825;C06157;C06181;C16741;C20333	Acetyl-CoA;Glycine;L-Lysine;Butanoyl-CoA;Acetoacetate;2-Oxoadipate;Acetoacetyl-CoA;L-Pipecolate;5-Aminopentanoate;N6-(L-1,3-Dicarboxypropyl)-L-lysine;(S)-2,3,4,5-Tetrahydropyridine-2-carboxylate;Carnitine;Glutarate;Glutaryl-CoA;D-Lysine;Crotonoyl-CoA;L-2-Aminoadipate;5-Aminopentanamide;N6-Hydroxy-L-lysine;(3S)-3,6-Diaminohexanoate;(S)-3-Hydroxybutanoyl-CoA;4-Trimethylammoniobutanal;4-Trimethylamm…
Arginine and proline metabolism(dme00330)	C00012;C00019;C00022;C00025;C00048;C00062;C00077;C00086;C00134;C00148;C00179;C00213;C00223;C00300;C00315;C00334;C00406;C00431;C00433;C00436;C00441;C00533;C00555;C00581;C00750;C00763;C00791;C00884;C00986;C01035;C01043;C01110;C01137;C01157;C01165;C01682;C01877;C02305;C02565;C02647;C02714;C02946;C03078;C03166;C03287;C03296;C03375;C03415;C03440;C03564;C03771;C03912;C04137;C04281;C04282;C04498;C05147;…	Peptide;S-Adenosyl-L-methionine;Pyruvate;L-Glutamate;Glyoxylate;L-Arginine;L-Ornithine;Urea;Putrescine;L-Proline;Agmatine;Sarcosine;p-Coumaroyl-CoA;Creatine;Spermidine;4-Aminobutanoate;Feruloyl-CoA;5-Aminopentanoate;2,5-Dioxopentanoate;N-Carbamoylputrescine;L-Aspartate 4-semialdehyde;Nitric oxide;4-Aminobutyraldehyde;Guanidinoacetate;Spermine;D-Proline;Creatinine;Homocarnosine;1,3-Diaminopropane;…
Histidine metabolism(dme00340)	C00025;C00026;C00049;C00119;C00135;C00386;C00388;C00439;C00785;C00860;C01044;C01045;C01100;C01152;C01262;C01267;C01929;C02739;C02741;C02835;C03277;C03409;C03680;C04437;C04666;C04677;C04896;C04916;C05127;C05130;C05131;C05133;C05135;C05565;C05568;C05570;C05571;C05572;C05575;C05827;C05828;C05829;C16673;C16674;C20522;C20994;C20995	L-Glutamate;2-Oxoglutarate;L-Aspartate;5-Phospho-alpha-D-ribose 1-diphosphate;L-Histidine;Carnosine;Histamine;N-Formimino-L-glutamate;Urocanate;L-Histidinol;N-Formyl-L-aspartate;N-Formyl-L-glutamate;L-Histidinol phosphate;N(pi)-Methyl-L-histidine;beta-Alanyl-N(pi)-methyl-L-histidine;3-(Imidazol-4-yl)-2-oxopropyl phosphate;L-Histidinal;1-(5-Phospho-D-ribosyl)-ATP;Phosphoribosyl-AMP;Imidazole-4-ace…
Tyrosine metabolism(dme00350)	C00022;C00042;C00082;C00122;C00146;C00164;C00232;C00355;C00483;C00530;C00544;C00547;C00628;C00642;C00788;C00811;C00822;C01036;C01060;C01061;C01161;C01179;C01207;C01384;C01693;C01829;C01850;C02167;C02442;C02465;C02514;C02515;C03063;C03077;C03672;C03758;C03765;C04043;C04045;C04052;C04185;C04186;C04368;C04642;C04796;C04797;C05338;C05350;C05576;C05577;C05578;C05579;C05580;C05581;C05582;C05583;C05584;…	Pyruvate;Succinate;L-Tyrosine;Fumarate;Phenol;Acetoacetate;Succinate semialdehyde;3,4-Dihydroxy-L-phenylalanine;Tyramine;Hydroquinone;Homogentisate;L-Noradrenaline;2,5-Dihydroxybenzoate;4-Hydroxyphenylacetate;L-Adrenaline;4-Coumarate;Dopaquinone;4-Maleylacetoacetate;3,5-Diiodo-L-tyrosine;4-Fumarylacetoacetate;3,4-Dihydroxyphenylacetate;3-(4-Hydroxyphenyl)pyruvate;3-(3,4-Dihydroxyphenyl)lactate;Ma…
Phenylalanine metabolism(dme00360)	C00022;C00024;C00042;C00079;C00082;C00083;C00084;C00091;C00122;C00156;C00166;C00180;C00223;C00323;C00406;C00423;C00512;C00582;C00596;C00601;C00630;C00642;C00755;C00805;C00811;C01198;C01575;C01586;C01772;C02137;C02232;C02265;C02505;C02763;C02765;C03519;C03589;C04044;C04148;C04351;C04479;C05332;C05593;C05598;C05607;C05620;C05629;C05852;C05853;C06207;C06866;C07086;C07303;C08300;C08301;C11457;C11588;…	Pyruvate;Acetyl-CoA;Succinate;L-Phenylalanine;L-Tyrosine;Malonyl-CoA;Acetaldehyde;Succinyl-CoA;Fumarate;4-Hydroxybenzoate;Phenylpyruvate;Benzoate;p-Coumaroyl-CoA;Caffeoyl-CoA;Feruloyl-CoA;trans-Cinnamate;Benzoyl-CoA;Phenylacetyl-CoA;2-Hydroxy-2,4-pentadienoate;Phenylacetaldehyde;2-Methylpropanoyl-CoA;4-Hydroxyphenylacetate;4-Hydroxy-3-methoxy-benzaldehyde;Salicylate;4-Coumarate;3-(2-Hydroxyphenyl…
Tryptophan metabolism(dme00380)	C00024;C00078;C00108;C00322;C00328;C00331;C00332;C00398;C00463;C00527;C00632;C00637;C00643;C00780;C00877;C00954;C00955;C00978;C01111;C01144;C01249;C01252;C01598;C01717;C01987;C02043;C02161;C02172;C02220;C02298;C02470;C02693;C02700;C02775;C02937;C02938;C03227;C03230;C03453;C03574;C03722;C03824;C04409;C05634;C05635;C05636;C05637;C05638;C05639;C05640;C05641;C05642;C05643;C05644;C05645;C05646;C05647;…	Acetyl-CoA;L-Tryptophan;Anthranilate;2-Oxoadipate;L-Kynurenine;Indolepyruvate;Acetoacetyl-CoA;Tryptamine;Indole;Glutaryl-CoA;3-Hydroxyanthranilate;Indole-3-acetaldehyde;5-Hydroxy-L-tryptophan;Serotonin;Crotonoyl-CoA;Indole-3-acetate;Indole-3-ethanol;N-Acetylserotonin;7,8-Dihydroxykynurenate;(S)-3-Hydroxybutanoyl-CoA;7,8-Dihydro-7,8-dihydroxykynurenate;4-(2-Aminophenyl)-2,4-dioxobutanoate;Melatoni…
Phenylalanine, tyrosine and tryptophan biosynthesis(dme00400)	C00074;C00078;C00079;C00082;C00108;C00119;C00166;C00230;C00251;C00254;C00279;C00296;C00354;C00441;C00463;C00493;C00587;C00826;C00944;C01094;C01179;C01269;C01302;C02637;C03175;C03506;C04302;C04691;C16848;C16850;C17235;C20327;C20653;C20654;C20710	Phosphoenolpyruvate;L-Tryptophan;L-Phenylalanine;L-Tyrosine;Anthranilate;5-Phospho-alpha-D-ribose 1-diphosphate;Phenylpyruvate;3,4-Dihydroxybenzoate;Chorismate;Prephenate;D-Erythrose 4-phosphate;Quinate;D-Fructose 1,6-bisphosphate;L-Aspartate 4-semialdehyde;Indole;Shikimate;3-Hydroxybenzoate;L-Arogenate;3-Dehydroquinate;D-Fructose 1-phosphate;3-(4-Hydroxyphenyl)pyruvate;5-O-(1-Carboxyvinyl)-3-pho…
beta-Alanine metabolism(dme00410)	C00024;C00049;C00083;C00099;C00100;C00106;C00135;C00222;C00315;C00334;C00383;C00386;C00429;C00555;C00750;C00804;C00864;C00894;C00986;C01013;C01073;C01262;C02335;C02642;C03492;C03722;C05340;C05341;C05665;C05668;C05669;C05670	Acetyl-CoA;L-Aspartate;Malonyl-CoA;beta-Alanine;Propanoyl-CoA;Uracil;L-Histidine;3-Oxopropanoate;Spermidine;4-Aminobutanoate;Malonate;Carnosine;5,6-Dihydrouracil;4-Aminobutyraldehyde;Spermine;Propynoate;Pantothenate;Propenoyl-CoA;1,3-Diaminopropane;3-Hydroxypropanoate;N-Acetyl-beta-alanine;beta-Alanyl-N(pi)-methyl-L-histidine;beta-Alanyl-CoA;3-Ureidopropionate;D-4'-Phosphopantothenate;Quinolinate…
Taurine and hypotaurine metabolism(dme00430)	C00022;C00024;C00025;C00026;C00033;C00041;C00094;C00097;C00227;C00245;C00506;C00519;C00593;C00606;C01678;C01959;C03149;C05122;C05123;C05844;C06735;C14179	Pyruvate;Acetyl-CoA;L-Glutamate;2-Oxoglutarate;Acetate;L-Alanine;Sulfite;L-Cysteine;Acetyl phosphate;Taurine;L-Cysteate;Hypotaurine;Sulfoacetaldehyde;3-Sulfino-L-alanine;Cysteamine;Taurocyamine;N-Phosphotaurocyamine;Taurocholate;2-Hydroxyethanesulfonate;5-L-Glutamyl-taurine;Aminoacetaldehyde;Sulfoacetate
Phosphonate and phosphinate metabolism(dme00440)	C00022;C00033;C00037;C00074;C00084;C00117;C01151;C01438;C02798;C03167;C03557;C04650;C05672;C05673;C05674;C05675;C05676;C05677;C05678;C05679;C05680;C05681;C05682;C05683;C06367;C06368;C06451;C06452;C06454;C06455;C06456;C06457;C06459;C17940;C17941;C17942;C17943;C17944;C17945;C17947;C17948;C17949;C17950;C17951;C17952;C17960;C17961;C17962;C20396;C20422;C20423;C20440;C20986;C21372;C21403;C21404	Pyruvate;Acetate;Glycine;Phosphoenolpyruvate;Acetaldehyde;D-Ribose 5-phosphate;D-Ribose 1,5-bisphosphate;Methane;3-Phosphonopyruvate;Phosphonoacetaldehyde;2-Aminoethylphosphonate;L-Phosphinothricin;2-Amino-3-phosphonopropanoate;CMP-2-aminoethylphosphonate;CMP-N-trimethyl-2-aminoethylphosphonate;Diacylglyceryl-2-aminoethylphosphonate;Diacylglyceryl-N-trimethyl-2-aminoethylphosphonate;Lipophosphono…
Selenocompound metabolism(dme00450)	C00017;C00041;C01528;C02535;C05172;C05335;C05336;C05684;C05686;C05688;C05689;C05690;C05695;C05697;C05698;C05699;C05703;C06481;C06482;C16638;C18870;C18871;C18872;C18893;C18902;C18904;C18905	Protein;L-Alanine;Hydrogen selenide;Dimethyl selenide;Selenophosphoric acid;L-Selenomethionine;Selenomethionyl-tRNA(Met);Selenite;Adenylylselenate;L-Selenocysteine;Se-Methyl-L-selenocysteine;Se-Methylselenomethionine;gamma-Glutamyl-Se-methylselenocysteine;Selenate;Selenohomocysteine;L-Selenocystathionine;Methaneselenol;L-Seryl-tRNA(Sec);L-Selenocysteinyl-tRNA(Sec);O-Phosphoseryl-tRNA(Sec);Selenod…
D-Glutamine and D-glutamate metabolism(dme00471)	C00025;C00026;C00064;C00217;C00692;C00819;C01050;C01212;C02237;C02671;C03933;C05723	L-Glutamate;2-Oxoglutarate;L-Glutamine;D-Glutamate;UDP-N-acetylmuramoyl-L-alanyl-D-glutamate;D-Glutamine;UDP-N-acetylmuramate;UDP-N-acetylmuramoyl-L-alanine;5-Oxo-D-proline;D-Glutamyl-peptide;5-D-Glutamyl-D-glutamyl-peptide;Poly-gamma-D-glutamate
D-Arginine and D-ornithine metabolism(dme00472)	C00062;C00077;C00515;C00792;C01110;C01667;C03341;C03564;C03771;C03943	L-Arginine;L-Ornithine;D-Ornithine;D-Arginine;5-Amino-2-oxopentanoic acid;Bacitracin;2-Amino-4-oxopentanoic acid;1-Pyrroline-2-carboxylate;5-Guanidino-2-oxopentanoate;(2R,4S)-2,4-Diaminopentanoate
Glutathione metabolism(dme00480)	C00005;C00006;C00024;C00025;C00037;C00051;C00072;C00077;C00097;C00127;C00134;C00151;C00315;C00669;C00750;C01322;C01419;C01672;C01879;C02090;C02320;C03170;C03646;C03740;C05422;C05726;C05727;C05729;C05730;C16562;C16563;C16564;C16565;C16566;C16567;C16568;C16663;C16664	NADPH;NADP+;Acetyl-CoA;L-Glutamate;Glycine;Glutathione;Ascorbate;L-Ornithine;L-Cysteine;Glutathione disulfide;Putrescine;L-Amino acid;Spermidine;gamma-L-Glutamyl-L-cysteine;Spermine;RX;Cys-Gly;Cadaverine;Pidolic acid;Trypanothione;R-S-Glutathione;Trypanothione disulfide;Bis-gamma-glutamylcystine;(5-L-Glutamyl)-L-amino acid;Dehydroascorbate;S-Substituted L-cysteine;S-Substituted N-acetyl-L-cystein…
Starch and sucrose metabolism(dme00500)	C00029;C00031;C00085;C00089;C00092;C00095;C00103;C00185;C00208;C00252;C00369;C00372;C00394;C00498;C00501;C00663;C00689;C00718;C00721;C00760;C00963;C00965;C00973;C01083;C01231;C01725;C01898;C01935;C02591;C02995;C03323;C04534;C05731;C06215;C06400;C16688;C20237	UDP-glucose;D-Glucose;D-Fructose 6-phosphate;Sucrose;D-Glucose 6-phosphate;D-Fructose;D-Glucose 1-phosphate;Cellobiose;Maltose;Isomaltose;Starch;Dextran;GDP-glucose;ADP-glucose;CDP-glucose;beta-D-Glucose 1-phosphate;alpha,alpha'-Trehalose 6-phosphate;Amylose;Dextrin;Cellulose;beta-D-Glucoside;1,3-beta-D-Glucan;Cyclomaltodextrin;alpha,alpha-Trehalose;alpha-D-Glucose 1,6-bisphosphate;Levanbiose;Cel…
Amino sugar and nucleotide sugar metabolism(dme00520)	C00029;C00031;C00043;C00052;C00096;C00103;C00128;C00140;C00159;C00167;C00181;C00190;C00191;C00203;C00259;C00267;C00270;C00275;C00325;C00329;C00333;C00352;C00357;C00394;C00446;C00461;C00498;C00501;C00617;C00636;C00645;C00668;C00714;C00734;C00935;C00976;C00984;C00996;C00999;C01019;C01050;C01170;C01219;C01222;C01623;C01674;C01788;C02199;C02280;C02330;C02336;C02352;C02474;C02713;C02977;C02985;C03117;…	UDP-glucose;D-Glucose;UDP-N-acetyl-alpha-D-glucosamine;UDP-alpha-D-galactose;GDP-mannose;D-Glucose 1-phosphate;CMP-N-acetylneuraminate;N-Acetyl-D-glucosamine;D-Mannose;UDP-glucuronate;D-Xylose;UDP-D-xylose;D-Glucuronate;UDP-N-acetyl-D-galactosamine;L-Arabinose;alpha-D-Glucose;N-Acetylneuraminate;D-Mannose 6-phosphate;GDP-L-fucose;D-Glucosamine;D-Galacturonate;D-Glucosamine 6-phosphate;N-Acetyl-D-…
Glycerolipid metabolism(dme00561)	C00029;C00040;C00093;C00111;C00116;C00162;C00184;C00197;C00258;C00416;C00422;C00577;C00631;C00641;C00681;C00969;C01885;C02457;C03692;C04046;C04315;C04872;C05401;C06037;C06038;C06040;C06041;C06042;C06364;C06365;C11521;C13508;C20897;C20898;C20991	UDP-glucose;Acyl-CoA;sn-Glycerol 3-phosphate;Glycerone phosphate;Glycerol;Fatty acid;Glycerone;3-Phospho-D-glycerate;D-Glycerate;Phosphatidate;Triacylglycerol;D-Glyceraldehyde;2-Phospho-D-glycerate;1,2-Diacyl-sn-glycerol;1-Acyl-sn-glycerol 3-phosphate;3-Hydroxypropanal;1-Acylglycerol;Propane-1,3-diol;1,2-Diacyl-3-beta-D-galactosyl-sn-glycerol;3-D-Glucosyl-1,2-diacylglycerol;2-Acyl-3-O-(beta-D-gal…
Inositol phosphate metabolism(dme00562)	C00024;C00092;C00111;C00118;C00137;C00191;C00222;C00641;C00691;C01177;C01194;C01204;C01220;C01243;C01245;C01272;C01277;C01284;C03546;C03659;C03660;C04006;C04062;C04063;C04287;C04477;C04520;C04549;C04563;C04579;C04637;C05981;C06153;C06892;C06893;C11554;C11555;C11556;C11557;C16737;C19794;C19799;C19891;C20251	Acetyl-CoA;D-Glucose 6-phosphate;Glycerone phosphate;D-Glyceraldehyde 3-phosphate;myo-Inositol;D-Glucuronate;3-Oxopropanoate;1,2-Diacyl-sn-glycerol;2,4,6/3,5-Pentahydroxycyclohexanone;Inositol 1-phosphate;1-Phosphatidyl-D-myo-inositol;Phytic acid;1D-myo-Inositol 1,4-bisphosphate;1D-myo-Inositol 1,3,4-trisphosphate;D-myo-Inositol 1,4,5-trisphosphate;1D-myo-Inositol 1,3,4,5-tetrakisphosphate;1-Phos…
Glycerophospholipid metabolism(dme00564)	C00040;C00084;C00093;C00111;C00114;C00157;C00189;C00269;C00307;C00344;C00346;C00350;C00416;C00513;C00570;C00588;C00623;C00641;C00670;C00681;C01194;C01210;C01233;C01241;C01996;C02737;C03372;C03819;C03872;C03892;C03974;C04230;C04233;C04308;C04438;C04590;C04638;C05973;C05974;C05976;C05980;C06771;C06772;C13482;C18059;C18125;C18126;C18129;C18168;C18169;C20466;C20518	Acyl-CoA;Acetaldehyde;sn-Glycerol 3-phosphate;Glycerone phosphate;Choline;Phosphatidylcholine;Ethanolamine;CDP-diacylglycerol;CDP-choline;Phosphatidylglycerol;Ethanolamine phosphate;Phosphatidylethanolamine;Phosphatidate;CDP-glycerol;CDP-ethanolamine;Choline phosphate;sn-Glycerol 1-phosphate;1,2-Diacyl-sn-glycerol;sn-Glycero-3-phosphocholine;1-Acyl-sn-glycerol 3-phosphate;1-Phosphatidyl-D-myo-ino…
Ether lipid metabolism(dme00565)	C00670;C00958;C01233;C01264;C02773;C03201;C03372;C03454;C03715;C03820;C03968;C04317;C04361;C04475;C04517;C04598;C04635;C04756;C05212;C05977;C15645;C15646;C15647;C20825;C20859	sn-Glycero-3-phosphocholine;Plasmenylcholine;sn-Glycero-3-phosphoethanolamine;2-Acetyl-1-alkyl-sn-glycero-3-phosphate;1-Alkyl-sn-glycerol;1-Alkyl-2-acylglycerol;Acylglycerone phosphate;1-Alkenyl-2-acylglycerol;O-Alkylglycerone phosphate;1-Alkyl-2-acetyl-sn-glycerol;1-Alkyl-sn-glycero-3-phosphate;1-Organyl-2-lyso-sn-glycero-3-phosphocholine;1-O-Alkyl-2-acetyl-3-acyl-sn-glycerol;1-Alkyl-2-acylglyce…
Arachidonic acid metabolism(dme00590)	C00157;C00219;C00427;C00584;C00639;C00696;C00909;C01312;C02165;C02166;C02198;C03577;C04577;C04742;C04805;C04822;C04853;C05356;C05949;C05950;C05951;C05952;C05953;C05954;C05955;C05956;C05957;C05958;C05959;C05960;C05961;C05962;C05963;C05964;C05965;C05966;C06314;C06315;C06462;C13809;C14717;C14732;C14748;C14749;C14768;C14769;C14770;C14771;C14772;C14773;C14774;C14775;C14776;C14777;C14778;C14779;C14780;…	Phosphatidylcholine;Arachidonate;Prostaglandin H2;Prostaglandin E2;Prostaglandin F2alpha;Prostaglandin D2;Leukotriene A4;Prostaglandin I2;Leukotriene B4;Leukotriene C4;Thromboxane A2;20-Hydroxyleukotriene E4;15-OxoETE;(15S)-15-Hydroxy-5,8,11-cis-13-trans-eicosatetraenoate;5(S)-HETE;8(R)-HPETE;20-OH-Leukotriene B4;5(S)-HPETE;12-Keto-leukotriene B4;20-COOH-Leukotriene B4;Leukotriene D4;Leukotriene …
alpha-Linolenic acid metabolism(dme00592)	C00157;C01226;C04672;C04780;C04785;C06427;C08491;C08492;C11512;C16300;C16308;C16309;C16310;C16311;C16316;C16317;C16318;C16319;C16320;C16321;C16322;C16323;C16324;C16325;C16326;C16327;C16328;C16330;C16331;C16332;C16334;C16335;C16336;C16338;C16339;C16341;C16342;C16343;C16344;C16345;C16346;C19757	Phosphatidylcholine;12-OPDA;(9Z,15Z)-(13S)-12,13-Epoxyoctadeca-9,11,15-trienoic acid;8-[(1R,2R)-3-Oxo-2-{(Z)-pent-2-enyl}cyclopentyl]octanoate;13(S)-HPOT;(9Z,12Z,15Z)-Octadecatrienoic acid;(-)-Jasmonic acid;3-Hexenol;Methyl jasmonate;Stearidonic acid;Traumatic acid;Traumatin;3-Hexenal;12-Oxo-9(Z)-dodecenoic acid;13(S)-HOT;(+)-7-Isojasmonic acid;(+)-7-Isomethyljasmonate;Etherolenic acid;Colnelenic…
Sphingolipid metabolism(dme00600)	C00065;C00154;C00195;C00319;C00346;C00550;C00836;C01120;C01190;C01290;C01747;C02686;C02934;C02960;C03640;C05681;C06062;C06124;C06125;C06126;C06127;C06128;C12126;C12144;C12145	L-Serine;Palmitoyl-CoA;N-Acylsphingosine;Sphingosine;Ethanolamine phosphate;Sphingomyelin;Sphinganine;Sphinganine 1-phosphate;beta-D-Glucosyl-(1<->1)-ceramide;beta-D-Galactosyl-(1->4)-beta-D-glucosyl-(1<->1)-ceramide;Psychosine;Galactosylceramide;3-Dehydrosphinganine;Ceramide 1-phosphate;Sphingosyl-phosphocholine;Ceramide 2-aminoethylphosphonate;Ceramide phosphoethanolamine;Sphingosine 1-phosphat…
Pyruvate metabolism(dme00620)	C00022;C00024;C00033;C00036;C00042;C00058;C00068;C00074;C00083;C00084;C00122;C00149;C00186;C00227;C00256;C00332;C00424;C00546;C00937;C01251;C02488;C02504;C03248;C03451;C03981;C05125;C05993;C05994;C15972;C15973;C16255	Pyruvate;Acetyl-CoA;Acetate;Oxaloacetate;Succinate;Formate;Thiamin diphosphate;Phosphoenolpyruvate;Malonyl-CoA;Acetaldehyde;Fumarate;(S)-Malate;(S)-Lactate;Acetyl phosphate;(R)-Lactate;Acetoacetyl-CoA;(S)-Lactaldehyde;Methylglyoxal;(R)-Lactaldehyde;(R)-2-Hydroxybutane-1,2,4-tricarboxylate;(R)-2-Ethylmalate;alpha-Isopropylmalate;Acetylenedicarboxylate;(R)-S-Lactoylglutathione;2-Hydroxyethylenedica…
Glyoxylate and dicarboxylate metabolism(dme00630)	C00007;C00011;C00014;C00022;C00024;C00025;C00026;C00027;C00036;C00037;C00042;C00048;C00058;C00064;C00065;C00091;C00100;C00136;C00149;C00158;C00160;C00168;C00197;C00209;C00258;C00266;C00311;C00313;C00332;C00417;C00552;C00631;C00683;C00798;C00877;C00888;C00898;C00975;C00988;C01127;C01146;C01182;C01213;C01380;C01732;C01989;C01990;C02123;C02405;C03217;C03459;C03548;C03561;C03618;C04348;C06027;C06028;…	Oxygen;CO2;Ammonia;Pyruvate;Acetyl-CoA;L-Glutamate;2-Oxoglutarate;Hydrogen peroxide;Oxaloacetate;Glycine;Succinate;Glyoxylate;Formate;L-Glutamine;L-Serine;Succinyl-CoA;Propanoyl-CoA;Butanoyl-CoA;(S)-Malate;Citrate;Glycolate;Hydroxypyruvate;3-Phospho-D-glycerate;Oxalate;D-Glycerate;Glycolaldehyde;Isocitrate;Oxalyl-CoA;Acetoacetyl-CoA;cis-Aconitate;meso-Tartaric acid;2-Phospho-D-glycerate;(S)-Methy…
Propanoate metabolism(dme00640)	C00024;C00033;C00042;C00068;C00083;C00091;C00099;C00100;C00109;C00111;C00132;C00163;C00164;C00186;C00207;C00222;C00332;C00424;C00479;C00546;C00583;C00683;C00804;C00827;C00894;C01013;C01213;C01845;C02170;C02225;C02335;C02876;C04225;C04593;C05235;C05668;C05979;C05983;C05984;C05989;C06002;C15972;C15973;C17530;C20783;C21017;C21018;C21250	Acetyl-CoA;Acetate;Succinate;Thiamin diphosphate;Malonyl-CoA;Succinyl-CoA;beta-Alanine;Propanoyl-CoA;2-Oxobutanoate;Glycerone phosphate;Methanol;Propanoate;Acetoacetate;(S)-Lactate;Acetone;3-Oxopropanoate;Acetoacetyl-CoA;(S)-Lactaldehyde;Propanal;Methylglyoxal;Propane-1,2-diol;(S)-Methylmalonyl-CoA;Propynoate;Lactoyl-CoA;Propenoyl-CoA;3-Hydroxypropanoate;(R)-Methylmalonyl-CoA;Propan-2-ol;Methylma…
Butanoate metabolism(dme00650)	C00022;C00024;C00025;C00026;C00042;C00091;C00122;C00136;C00164;C00232;C00246;C00332;C00334;C00356;C00497;C00741;C00810;C00877;C00989;C01089;C01144;C01384;C01412;C01769;C02331;C02411;C02527;C02630;C03044;C03046;C03058;C03561;C04546;C06010;C06142;C06143;C06144;C06145;C06146;C11062;C20657;C21390	Pyruvate;Acetyl-CoA;L-Glutamate;2-Oxoglutarate;Succinate;Succinyl-CoA;Fumarate;Butanoyl-CoA;Acetoacetate;Succinate semialdehyde;Butanoic acid;Acetoacetyl-CoA;4-Aminobutanoate;(S)-3-Hydroxy-3-methylglutaryl-CoA;(R)-Malate;Diacetyl;(R)-Acetoin;Crotonoyl-CoA;4-Hydroxybutanoic acid;(R)-3-Hydroxybutanoate;(S)-3-Hydroxybutanoyl-CoA;Maleic acid;Butanal;(S)-Acetoin;Vinylacetyl-CoA;Glutaconyl-1-CoA;Butano…
One carbon pool by folate(dme00670)	C00101;C00143;C00234;C00415;C00440;C00445;C00504;C00664;C03479	Tetrahydrofolate;5,10-Methylenetetrahydrofolate;10-Formyltetrahydrofolate;Dihydrofolate;5-Methyltetrahydrofolate;5,10-Methenyltetrahydrofolate;Folate;5-Formiminotetrahydrofolate;Folinic acid
Thiamine metabolism(dme00730)	C00003;C00018;C00022;C00037;C00068;C00082;C00097;C00118;C00378;C01081;C01279;C02892;C03028;C03373;C04294;C04327;C04556;C04752;C05856;C11437;C15809;C15810;C15811;C15812;C15813;C15814;C19872;C20246;C20247;C20267;C20784	NAD+;Pyridoxal phosphate;Pyruvate;Glycine;Thiamin diphosphate;L-Tyrosine;L-Cysteine;D-Glyceraldehyde 3-phosphate;Thiamine;Thiamin monophosphate;4-Amino-5-hydroxymethyl-2-methylpyrimidine;Thiamine acetic acid;Thiamin triphosphate;Aminoimidazole ribotide;5-(2-Hydroxyethyl)-4-methylthiazole;4-Methyl-5-(2-phosphooxyethyl)thiazole;4-Amino-2-methyl-5-(phosphooxymethyl)pyrimidine;4-Amino-5-hydroxymethyl…
Riboflavin metabolism(dme00740)	C00016;C00044;C00061;C00199;C00255;C00474;C01007;C01268;C01304;C01352;C01727;C01847;C03114;C04332;C04454;C04732;C05995;C15556;C15563;C18910	FAD;GTP;FMN;D-Ribulose 5-phosphate;Riboflavin;Ribitol;Reduced riboflavin;5-Amino-6-(5'-phosphoribosylamino)uracil;2,5-Diamino-6-(5-phospho-D-ribosylamino)pyrimidin-4(3H)-one;FADH2;Lumichrome;Reduced FMN;Dimethylbenzimidazole;6,7-Dimethyl-8-(D-ribityl)lumazine;5-Amino-6-(5'-phospho-D-ribitylamino)uracil;5-Amino-6-(1-D-ribitylamino)uracil;7-Hydroxy-6-methyl-8-ribityllumazine;L-3,4-Dihydroxybutan-2-…
Vitamin B6 metabolism(dme00750)	C00018;C00118;C00199;C00232;C00250;C00266;C00279;C00314;C00534;C00627;C00647;C00847;C00971;C01215;C01270;C03393;C04106;C04604;C04690;C04773;C06050;C06051;C06052;C06054;C06055;C06056;C07335;C11638	Pyridoxal phosphate;D-Glyceraldehyde 3-phosphate;D-Ribulose 5-phosphate;Succinate semialdehyde;Pyridoxal;Glycolaldehyde;D-Erythrose 4-phosphate;Pyridoxine;Pyridoxamine;Pyridoxine phosphate;Pyridoxamine phosphate;4-Pyridoxate;4-Pyridoxolactone;2-(Acetamidomethylene)succinate;3-Hydroxy-2-methylpyridine-5-carboxylate;4-Phospho-D-erythronate;2-(Hydroxymethyl)-4-oxobutanoate;3-Hydroxy-2-methylpyridine…
Nicotinate and nicotinamide metabolism(dme00760)	C00003;C00006;C00022;C00042;C00049;C00111;C00122;C00153;C00163;C00232;C00253;C00334;C00455;C00857;C00922;C01004;C01020;C01056;C01059;C01185;C01297;C01384;C01596;C02295;C02918;C02930;C03043;C03056;C03150;C03458;C03652;C03722;C04226;C05380;C05840;C05841;C05842;C05843;C06178;C15523;C15986;C15987;C16150;C16151;C16152;C16159;C16390;C18232;C19567;C19569;C19631;C20361;C20381;C21075;C21154	NAD+;NADP+;Pyruvate;Succinate;L-Aspartate;Glycerone phosphate;Fumarate;Nicotinamide;Propanoate;Succinate semialdehyde;Nicotinate;4-Aminobutanoate;Nicotinamide D-ribonucleotide;Deamino-NAD+;2,3-Dimethylmaleate;N-Methylnicotinate;6-Hydroxynicotinate;(S)-6-Hydroxynicotine;2,5-Dihydroxypyridine;Nicotinate D-ribonucleotide;6-Hydroxypseudooxynicotine;Maleic acid;Maleamate;Methylitaconate;1-Methylnicoti…
Pantothenate and CoA biosynthesis(dme00770)	C00010;C00022;C00049;C00054;C00097;C00099;C00106;C00141;C00183;C00229;C00429;C00522;C00831;C00864;C00882;C00900;C00966;C01053;C01088;C01134;C02642;C03492;C03688;C04039;C04079;C04352;C05944;C18911	CoA;Pyruvate;L-Aspartate;Adenosine 3',5'-bisphosphate;L-Cysteine;beta-Alanine;Uracil;3-Methyl-2-oxobutanoic acid;L-Valine;Acyl-carrier protein;5,6-Dihydrouracil;(R)-Pantoate;Pantetheine;Pantothenate;Dephospho-CoA;2-Acetolactate;2-Dehydropantoate;(R)-4-Dehydropantoate;(R)-3,3-Dimethylmalate;Pantetheine 4'-phosphate;3-Ureidopropionate;D-4'-Phosphopantothenate;Apo-[acyl-carrier-protein];2,3-Dihydrox…
Biotin metabolism(dme00780)	C00047;C00086;C00120;C01037;C01063;C01092;C01209;C01894;C01909;C02656;C05552;C05921;C06250;C19673;C19845;C19846;C20372;C20373;C20374;C20375;C20376;C20377;C20378;C20384;C20385;C20386;C20387;C20683	L-Lysine;Urea;Biotin;7,8-Diaminononanoate;6-Carboxyhexanoyl-CoA;8-Amino-7-oxononanoate;Malonyl-[acyl-carrier protein];Biotinyl-CoA;Dethiobiotin;Pimelate;Biocytin;Biotinyl-5'-AMP;Holo-[carboxylase];Malonyl-[acp] methyl ester;Pimeloyl-[acyl-carrier protein];Pimeloyl-[acyl-carrier protein] methyl ester;3-Ketoglutaryl-[acp] methyl ester;3-Hydroxyglutaryl-[acp] methyl ester;Enoylglutaryl-[acp] methyl …
Lipoic acid metabolism(dme00785)	C05752;C16236;C16237;C16238;C16239;C16241	Octanoyl-[acp];Protein N6-(octanoyl)lysine;Protein N6-(lipoyl)lysine;Lipoyl-AMP;Lipoyl-[acp];(R)-Lipoate
Retinol metabolism(dme00830)	C00376;C00473;C00777;C00778;C00899;C02075;C02094;C02110;C02588;C03455;C05914;C05915;C05916;C05917;C11061;C15492;C15493;C16677;C16678;C16679;C16680;C16681;C16682;C16683	Retinal;Retinol;Retinoate;Rhodopsin;11-cis-Retinol;Retinyl ester;beta-Carotene;11-cis-Retinal;Retinyl palmitate;11-cis-Retinyl palmitate;Bathorhodopsin;Lumirhodopsin;Metarhodopsin;Iodopsin;all-trans-Retinoyl-beta-glucuronide;all-trans-13,14-Dihydroretinol;9-cis-Retinoic acid;all-trans-4-Hydroxyretinoic acid;all-trans-4-Oxoretinoic acid;all-trans-18-Hydroxyretinoic acid;all-trans-5,6-Epoxyretinoic…
Terpenoid backbone biosynthesis(dme00900)	C00022;C00024;C00118;C00129;C00235;C00332;C00341;C00353;C00356;C00418;C00448;C00621;C01107;C01126;C01143;C01230;C02321;C03461;C04145;C04146;C04216;C04506;C04574;C04748;C05427;C05859;C11434;C11435;C11436;C11437;C11453;C11811;C16521;C16826;C17432;C18321;C19691;C19760;C19852;C19853;C20120;C20121;C20345;C20847;C20848	Pyruvate;Acetyl-CoA;D-Glyceraldehyde 3-phosphate;Isopentenyl diphosphate;Dimethylallyl diphosphate;Acetoacetyl-CoA;Geranyl diphosphate;Geranylgeranyl diphosphate;(S)-3-Hydroxy-3-methylglutaryl-CoA;(R)-Mevalonate;trans,trans-Farnesyl diphosphate;Dolichyl diphosphate;(R)-5-Phosphomevalonate;(2E,6E)-Farnesol;(R)-5-Diphosphomevalonate;all-trans-Hexaprenyl diphosphate;Rubber particle;2-trans,6-trans-F…
Nitrogen metabolism(dme00910)	C00011;C00014;C00025;C00058;C00064;C00088;C00169;C00192;C00244;C00288;C00488;C00533;C00697;C00726;C00887;C01417;C01563;C05361;C06058	CO2;Ammonia;L-Glutamate;Formate;L-Glutamine;Nitrite;Carbamoyl phosphate;Hydroxylamine;Nitrate;HCO3-;Formamide;Nitric oxide;Nitrogen;Nitrile;Nitrous oxide;Cyanate;Carbamate;Hydrazine;Nitroalkane
Sulfur metabolism(dme00920)	C00033;C00042;C00053;C00054;C00059;C00065;C00084;C00087;C00094;C00097;C00155;C00224;C00245;C00263;C00283;C00320;C00409;C00580;C00979;C01118;C01861;C02084;C03920;C04022;C08276;C11142;C11143;C11145;C15521;C19692;C20870;C20955	Acetate;Succinate;3'-Phosphoadenylyl sulfate;Adenosine 3',5'-bisphosphate;Sulfate;L-Serine;Acetaldehyde;Sulfur;Sulfite;L-Cysteine;L-Homocysteine;Adenylyl sulfate;Taurine;L-Homoserine;Hydrogen sulfide;Thiosulfate;Methanethiol;Dimethyl sulfide;O-Acetyl-L-serine;O-Succinyl-L-homoserine;Trithionate;Tetrathionate;2-(Methylthio)ethanesulfonate;S,S-Dimethyl-beta-propiothetin;3-(Methylthio)propanoate;Dim…
Metabolism of xenobiotics by cytochrome P450(dme00980)	C00745;C00829;C02617;C03012;C06205;C06755;C06790;C06800;C06899;C07490;C07535;C11036;C11088;C11148;C11149;C11150;C11278;C11713;C11714;C14039;C14040;C14453;C14556;C14783;C14784;C14785;C14786;C14787;C14788;C14789;C14790;C14791;C14792;C14793;C14796;C14797;C14798;C14799;C14800;C14801;C14802;C14803;C14804;C14805;C14806;C14839;C14840;C14841;C14842;C14843;C14844;C14845;C14846;C14847;C14848;C14849;C14850;…	Nicotine;Naphthalene;1,4-Naphthoquinone;Naphthalene-1,2-diol;1,2-Dihydronaphthalene-1,2-diol;Chloroacetic acid;Trichloroethene;Aflatoxin B1;Chloral hydrate;Trichloroethanol;Benzo[a]pyrene;Bromobenzene;1,2-Dibromoethane;TCE epoxide;Dichloroacetate;Trichloroacetate;Aflatoxin B1exo-8,9-epoxide-GSH;2-Naphthol;1-Naphthol;1,1-Dichloroethylene;1-Nitronaphthalene;4-Bromophenol;9-Hydroxybenzo[a]pyrene;1,2…
Insect hormone biosynthesis(dme00981)	C00187;C00448;C00477;C01126;C01164;C02513;C02633;C03461;C09694;C16493;C16494;C16495;C16496;C16497;C16498;C16499;C16500;C16502;C16503;C16504;C16505;C16506;C16507;C16508;C16509	Cholesterol;trans,trans-Farnesyl diphosphate;Ecdysone;(2E,6E)-Farnesol;7-Dehydrocholesterol;3-Dehydroecdysone;20-Hydroxyecdysone;2-trans,6-trans-Farnesal;Juvenile hormone III;3beta,5beta-Ketodiol;3beta,5beta-Ketotriol;2-Deoxyecdysone;3-Epiecdysone;3-Dehydro-2-deoxyecdysone;2,22-Dideoxy-3-dehydroecdysone;26-Hydroxyecdysone;20,26-Dihydroxyecdysone;Farnesoic acid;Methyl farnesoate;Juvenile hormone I…
Biosynthesis of unsaturated fatty acids(dme01040)	C00154;C00219;C00249;C00412;C00510;C00712;C01203;C01530;C01595;C02041;C02050;C02249;C03035;C03242;C03595;C04088;C05764;C06425;C06426;C06427;C06428;C06429;C08281;C08316;C08320;C08323;C16160;C16161;C16162;C16163;C16164;C16165;C16166;C16167;C16168;C16169;C16170;C16171;C16172;C16173;C16179;C16180;C16513;C16522;C16525;C16526;C16527;C16528;C16529;C16530;C16531;C16532;C16533;C16645	Palmitoyl-CoA;Arachidonate;Hexadecanoic acid;Stearoyl-CoA;Oleoyl-CoA;(9Z)-Octadecenoic acid;Oleoyl-[acyl-carrier protein];Octadecanoic acid;Linoleate;Eicosanoyl-CoA;Linoleoyl-CoA;Arachidonyl-CoA;gamma-Linolenoyl-CoA;(8Z,11Z,14Z)-Icosatrienoic acid;8,11,14-Eicosatrienoyl-CoA;Octadecanoyl-[acyl-carrier protein];Hexadecanoyl-[acp];Icosanoic acid;(6Z,9Z,12Z)-Octadecatrienoic acid;(9Z,12Z,15Z)-Octadec…

## Sheet: Mus musculus
Pathway name(ID)	Compound ID	Compound name
Glycolysis / Gluconeogenesis(mmu00010)	C00022;C00024;C00031;C00033;C00036;C00068;C00074;C00084;C00103;C00111;C00118;C00186;C00197;C00221;C00236;C00267;C00469;C00631;C00668;C01159;C01172;C01451;C05125;C05345;C05378;C06186;C06187;C06188;C15972;C15973;C16255	Pyruvate;Acetyl-CoA;D-Glucose;Acetate;Oxaloacetate;Thiamin diphosphate;Phosphoenolpyruvate;Acetaldehyde;D-Glucose 1-phosphate;Glycerone phosphate;D-Glyceraldehyde 3-phosphate;(S)-Lactate;3-Phospho-D-glycerate;beta-D-Glucose;3-Phospho-D-glyceroyl phosphate;alpha-D-Glucose;Ethanol;2-Phospho-D-glycerate;alpha-D-Glucose 6-phosphate;2,3-Bisphospho-D-glycerate;beta-D-Glucose 6-phosphate;Salicin;2-(alph…
Citrate cycle (TCA cycle)(mmu00020)	C00022;C00024;C00026;C00036;C00042;C00068;C00074;C00091;C00122;C00149;C00158;C00311;C00417;C05125;C05379;C05381;C15972;C15973;C16254;C16255	Pyruvate;Acetyl-CoA;2-Oxoglutarate;Oxaloacetate;Succinate;Thiamin diphosphate;Phosphoenolpyruvate;Succinyl-CoA;Fumarate;(S)-Malate;Citrate;Isocitrate;cis-Aconitate;2-(alpha-Hydroxyethyl)thiamine diphosphate;Oxalosuccinate;3-Carboxy-1-hydroxypropyl-ThPP;Enzyme N6-(lipoyl)lysine;Enzyme N6-(dihydrolipoyl)lysine;[Dihydrolipoyllysine-residue succinyltransferase] S-succinyldihydrolipoyllysine;[Dihydrol…
Pentose phosphate pathway(mmu00030)	C00022;C00031;C00117;C00118;C00119;C00121;C00197;C00198;C00199;C00204;C00221;C00231;C00257;C00258;C00279;C00345;C00577;C00620;C00631;C00668;C00672;C00673;C01151;C01172;C01218;C01236;C01801;C03752;C04442;C05345;C05378;C05382;C06019;C06473;C20589	Pyruvate;D-Glucose;D-Ribose 5-phosphate;D-Glyceraldehyde 3-phosphate;5-Phospho-alpha-D-ribose 1-diphosphate;D-Ribose;3-Phospho-D-glycerate;D-Glucono-1,5-lactone;D-Ribulose 5-phosphate;2-Dehydro-3-deoxy-D-gluconate;beta-D-Glucose;D-Xylulose 5-phosphate;D-Gluconic acid;D-Glycerate;D-Erythrose 4-phosphate;6-Phospho-D-gluconate;D-Glyceraldehyde;alpha-D-Ribose 1-phosphate;2-Phospho-D-glycerate;alpha-D…
Pentose and glucuronate interconversions(mmu00040)	C00022;C00026;C00029;C00103;C00111;C00116;C00167;C00181;C00191;C00199;C00204;C00231;C00259;C00266;C00309;C00310;C00312;C00333;C00379;C00433;C00470;C00474;C00476;C00502;C00508;C00514;C00532;C00558;C00618;C00714;C00789;C00800;C00817;C00905;C01068;C01101;C01508;C01904;C02266;C02273;C02426;C03033;C03291;C03826;C04053;C04349;C04575;C05385;C05411;C05412;C06118;C06441;C14899;C15930;C20680	Pyruvate;2-Oxoglutarate;UDP-glucose;D-Glucose 1-phosphate;Glycerone phosphate;Glycerol;UDP-glucuronate;D-Xylose;D-Glucuronate;D-Ribulose 5-phosphate;2-Dehydro-3-deoxy-D-gluconate;D-Xylulose 5-phosphate;L-Arabinose;Glycolaldehyde;D-Ribulose;D-Xylulose;L-Xylulose;D-Galacturonate;Xylitol;2,5-Dioxopentanoate;Pectate;Ribitol;D-Lyxose;D-Xylonate;L-Ribulose;D-Mannonate;L-Arabitol;D-Tagaturonate;3-Dehydr…
Fructose and mannose metabolism(mmu00051)	C00095;C00096;C00111;C00118;C00159;C00186;C00247;C00267;C00275;C00325;C00392;C00424;C00464;C00507;C00577;C00636;C00644;C00665;C00794;C00861;C00976;C01019;C01094;C01096;C01099;C01131;C01222;C01355;C01487;C01720;C01721;C01768;C01934;C02431;C02492;C02888;C02962;C02977;C02985;C02991;C03117;C03267;C03827;C03979;C05144;C05345;C05378;C05392;C06192;C11516;C11544;C18028;C18096;C20781	D-Fructose;GDP-mannose;Glycerone phosphate;D-Glyceraldehyde 3-phosphate;D-Mannose;(S)-Lactate;L-Sorbose;alpha-D-Glucose;D-Mannose 6-phosphate;GDP-L-fucose;Mannitol;(S)-Lactaldehyde;Mannan;L-Rhamnose;D-Glyceraldehyde;D-Mannose 1-phosphate;D-Mannitol 1-phosphate;beta-D-Fructose 2,6-bisphosphate;D-Sorbitol;L-Rhamnulose;GDP-D-mannuronate;6-Deoxy-L-galactose;D-Fructose 1-phosphate;Sorbitol 6-phosphate…
Galactose metabolism(mmu00052)	C00029;C00031;C00052;C00085;C00089;C00095;C00103;C00111;C00116;C00118;C00124;C00137;C00159;C00243;C00267;C00446;C00492;C00577;C00668;C00794;C00795;C00880;C00984;C01097;C01113;C01132;C01216;C01235;C01286;C01613;C01697;C02262;C02669;C03383;C03733;C03785;C05396;C05399;C05400;C05401;C05402;C05404;C05796;C06311;C06376;C06377	UDP-glucose;D-Glucose;UDP-alpha-D-galactose;D-Fructose 6-phosphate;Sucrose;D-Fructose;D-Glucose 1-phosphate;Glycerone phosphate;Glycerol;D-Glyceraldehyde 3-phosphate;D-Galactose;myo-Inositol;D-Mannose;Lactose;alpha-D-Glucose;alpha-D-Galactose 1-phosphate;Raffinose;D-Glyceraldehyde;alpha-D-Glucose 6-phosphate;D-Sorbitol;D-Tagatose;D-Galactonate;alpha-D-Galactose;D-Tagatose 6-phosphate;D-Galactose …
Ascorbate and aldarate metabolism(mmu00053)	C00022;C00026;C00029;C00072;C00096;C00137;C00167;C00191;C00231;C00259;C00333;C00433;C00545;C00618;C00679;C00684;C00800;C00818;C00879;C01040;C01041;C01101;C01114;C01115;C01146;C01620;C01825;C02280;C02670;C03064;C03289;C03291;C03921;C04575;C05385;C05411;C05412;C05422;C14899;C15923;C15924;C15925;C15926;C15930;C16186;C20889;C20896	Pyruvate;2-Oxoglutarate;UDP-glucose;Ascorbate;GDP-mannose;myo-Inositol;UDP-glucuronate;D-Glucuronate;D-Xylulose 5-phosphate;L-Arabinose;D-Galacturonate;2,5-Dioxopentanoate;L-Arabinonate;3-Dehydro-L-gulonate;5-Dehydro-4-deoxy-D-glucarate;2-Dehydro-3-deoxy-L-arabinonate;L-Gulonate;D-Glucarate;D-Galactarate;L-Gulono-1,4-lactone;Monodehydroascorbate;L-Ribulose 5-phosphate;L-Arabinono-1,4-lactone;L-Ga…
Fatty acid biosynthesis(mmu00061)	C00024;C00083;C00154;C00229;C00249;C00712;C01203;C01209;C01530;C01571;C02679;C03939;C04088;C04180;C04246;C04618;C04619;C04620;C04633;C04688;C05223;C05744;C05745;C05746;C05747;C05748;C05749;C05750;C05751;C05752;C05753;C05754;C05755;C05756;C05757;C05758;C05759;C05760;C05761;C05762;C05763;C05764;C06423;C06424;C08362;C16219;C16220;C16221;C16520;C20794	Acetyl-CoA;Malonyl-CoA;Palmitoyl-CoA;Acyl-carrier protein;Hexadecanoic acid;(9Z)-Octadecenoic acid;Oleoyl-[acyl-carrier protein];Malonyl-[acyl-carrier protein];Octadecanoic acid;Decanoic acid;Dodecanoic acid;Acetyl-[acyl-carrier protein];Octadecanoyl-[acyl-carrier protein];cis-Dec-3-enoyl-[acp];But-2-enoyl-[acyl-carrier protein];(3R)-3-Hydroxybutanoyl-[acyl-carrier protein];(3R)-3-Hydroxydecanoyl…
Fatty acid elongation(mmu00062)	C00024;C00040;C00083;C00136;C00154;C00162;C00249;C00264;C00605;C00638;C00640;C00658;C01832;C01944;C02593;C02843;C03221;C05258;C05259;C05260;C05261;C05262;C05263;C05264;C05265;C05266;C05267;C05268;C05269;C05270;C05271;C05272;C05273;C05274;C05275;C05276;C20876;C20877;C20878;C20879	Acetyl-CoA;Acyl-CoA;Malonyl-CoA;Butanoyl-CoA;Palmitoyl-CoA;Fatty acid;Hexadecanoic acid;3-Oxoacyl-CoA;2,3-Dehydroacyl-CoA;Long-chain fatty acid;(3S)-3-Hydroxyacyl-CoA;trans-2,3-Dehydroacyl-CoA;Lauroyl-CoA;Octanoyl-CoA;Tetradecanoyl-CoA;Long-chain acyl-CoA;2-trans-Dodecenoyl-CoA;(S)-3-Hydroxyhexadecanoyl-CoA;3-Oxopalmitoyl-CoA;(S)-3-Hydroxytetradecanoyl-CoA;3-Oxotetradecanoyl-CoA;(S)-3-Hydroxydode…
Fatty acid degradation(mmu00071)	C00010;C00024;C00071;C00136;C00154;C00162;C00226;C00229;C00249;C00332;C00340;C00435;C00489;C00517;C00527;C00638;C00823;C00877;C01144;C01371;C01832;C01944;C02593;C02990;C03221;C03547;C03561;C05102;C05258;C05259;C05260;C05261;C05262;C05263;C05264;C05265;C05266;C05267;C05268;C05269;C05270;C05271;C05272;C05273;C05274;C05275;C05276;C05279;C05280;C20683	CoA;Acetyl-CoA;Aldehyde;Butanoyl-CoA;Palmitoyl-CoA;Fatty acid;Primary alcohol;Acyl-carrier protein;Hexadecanoic acid;Acetoacetyl-CoA;Reduced rubredoxin;Oxidized rubredoxin;Glutarate;Hexadecanal;Glutaryl-CoA;Long-chain fatty acid;1-Hexadecanol;Crotonoyl-CoA;(S)-3-Hydroxybutanoyl-CoA;Alkane;Lauroyl-CoA;Octanoyl-CoA;Tetradecanoyl-CoA;L-Palmitoylcarnitine;2-trans-Dodecenoyl-CoA;omega-Hydroxy fatty ac…
Synthesis and degradation of ketone bodies(mmu00072)	C00024;C00164;C00207;C00332;C00356;C01089	Acetyl-CoA;Acetoacetate;Acetone;Acetoacetyl-CoA;(S)-3-Hydroxy-3-methylglutaryl-CoA;(R)-3-Hydroxybutanoate
Steroid biosynthesis(mmu00100)	C00187;C00448;C00751;C01054;C01164;C01189;C01561;C01673;C01694;C01724;C01753;C01789;C01802;C01902;C01943;C02141;C02530;C03428;C03845;C04525;C05103;C05107;C05108;C05109;C05437;C05439;C05440;C05441;C05442;C05443;C07712;C08813;C08821;C08830;C11455;C11508;C11522;C11523;C15776;C15777;C15778;C15780;C15781;C15782;C15783;C15808;C15816;C15915;C18231;C21106	Cholesterol;trans,trans-Farnesyl diphosphate;Squalene;(S)-2,3-Epoxysqualene;7-Dehydrocholesterol;Lathosterol;Calcidiol;Calcitriol;Ergosterol;Lanosterol;beta-Sitosterol;Campesterol;Desmosterol;Cycloartenol;Obtusifoliol;Cycloeucalenol;Cholesterol ester;Presqualene diphosphate;5alpha-Cholest-8-en-3beta-ol;Fecosterol;4alpha-Methylzymosterol;7-Dehydrodesmosterol;14-Demethyllanosterol;24,25-Dihydrolano…
Primary bile acid biosynthesis(mmu00120)	C00037;C00187;C00245;C00695;C01301;C01794;C01921;C02528;C03594;C04554;C04722;C05122;C05337;C05444;C05445;C05446;C05447;C05448;C05449;C05450;C05451;C05452;C05453;C05454;C05455;C05460;C05465;C05466;C05467;C05468;C06341;C13550;C15518;C15519;C15520;C15610;C15613;C17331;C17332;C17333;C17335;C17336;C17337;C17339;C17343;C17345;C17346	Glycine;Cholesterol;Taurine;Cholic acid;3alpha,7alpha,12alpha-Trihydroxy-5beta-cholestan-26-al;Choloyl-CoA;Glycocholate;Chenodeoxycholate;7alpha-Hydroxycholesterol;3alpha,7alpha-Dihydroxy-5beta-cholestanate;3alpha,7alpha,12alpha-Trihydroxy-5beta-cholestanoate;Taurocholate;Chenodeoxycholoyl-CoA;3alpha,7alpha,26-Trihydroxy-5beta-cholestane;3alpha,7alpha-Dihydroxy-5beta-cholestan-26-al;3alpha,7alpha…
Ubiquinone and other terpenoid-quinone biosynthesis(mmu00130)	C00082;C00156;C00223;C00251;C00341;C00353;C00399;C00423;C00544;C00811;C00828;C00885;C01179;C01230;C01967;C02059;C02477;C02483;C02730;C02949;C03160;C03313;C03657;C03672;C03885;C03993;C04145;C04146;C05200;C05313;C05427;C05802;C05803;C05804;C05805;C05807;C05809;C05810;C05811;C05812;C05813;C05814;C05815;C05817;C05818;C05819;C05847;C05848;C05849;C06986;C10793;C13309;C13425;C14151;C14152;C14153;C14154;…	L-Tyrosine;4-Hydroxybenzoate;p-Coumaroyl-CoA;Chorismate;Geranyl diphosphate;Geranylgeranyl diphosphate;Ubiquinone;trans-Cinnamate;Homogentisate;4-Coumarate;Menaquinone;Isochorismate;3-(4-Hydroxyphenyl)pyruvate;all-trans-Hexaprenyl diphosphate;Ubiquinone-9;Phylloquinone;alpha-Tocopherol;gamma-Tocopherol;2-Succinylbenzoate;4-Hydroxybenzoyl-CoA;2-Succinylbenzoyl-CoA;Phylloquinol;1,4-Dihydroxy-2-naph…
Steroid hormone biosynthesis(mmu00140)	C00187;C00280;C00410;C00468;C00523;C00535;C00674;C00735;C00762;C00951;C01124;C01176;C01227;C01780;C01953;C02140;C02373;C02537;C02538;C03205;C03681;C03747;C03772;C03852;C03917;C03935;C04042;C04295;C04373;C04518;C04555;C04676;C05138;C05139;C05140;C05141;C05284;C05285;C05290;C05291;C05293;C05294;C05295;C05296;C05297;C05298;C05299;C05300;C05301;C05302;C05469;C05470;C05471;C05472;C05473;C05474;C05475;…	Cholesterol;Androstenedione;Progesterone;Estrone;Androsterone;Testosterone;5alpha-Androstane-3,17-dione;Cortisol;Cortisone;Estradiol-17beta;18-Hydroxycorticosterone;17alpha-Hydroxyprogesterone;Dehydroepiandrosterone;Aldosterone;Pregnenolone;Corticosterone;4-Methylpentanal;Estradiol-17alpha;Estrone 3-sulfate;11-Deoxycorticosterone;5alpha-Pregnane-3,20-dione;11alpha-Hydroxyprogesterone;5beta-Andros…
Oxidative phosphorylation(mmu00190)	C00001;C00002;C00003;C00004;C00007;C00008;C00009;C00013;C00042;C00061;C00080;C00122;C00390;C00399;C00524;C00536	H2O;ATP;NAD+;NADH;Oxygen;ADP;Orthophosphate;Diphosphate;Succinate;FMN;H+;Fumarate;Ubiquinol;Ubiquinone;Cytochrome c;Triphosphate
Arginine biosynthesis(mmu00220)	C00011;C00014;C00025;C00026;C00049;C00062;C00064;C00077;C00086;C00122;C00169;C00327;C00437;C00624;C01010;C01250;C03406;C04133;C15532;C20948;C20949;C20950;C20951	CO2;Ammonia;L-Glutamate;2-Oxoglutarate;L-Aspartate;L-Arginine;L-Glutamine;L-Ornithine;Urea;Fumarate;Carbamoyl phosphate;L-Citrulline;N-Acetylornithine;N-Acetyl-L-glutamate;Urea-1-carboxylate;N-Acetyl-L-glutamate 5-semialdehyde;N-(L-Arginino)succinate;N-Acetyl-L-glutamate 5-phosphate;N-Acetyl-L-citrulline;LysW-L-glutamate;LysW-L-glutamyl 5-phosphate;LysW-L-glutamate 5-semialdehyde;LysW-L-ornithine
Purine metabolism(mmu00230)	C00002;C00008;C00011;C00014;C00020;C00035;C00037;C00039;C00044;C00046;C00048;C00053;C00054;C00059;C00064;C00081;C00086;C00104;C00117;C00119;C00130;C00131;C00144;C00147;C00169;C00206;C00212;C00224;C00242;C00262;C00286;C00294;C00301;C00330;C00360;C00361;C00362;C00366;C00385;C00387;C00499;C00559;C00575;C00603;C00620;C00655;C00700;C00802;C00942;C01228;C01260;C01261;C01344;C01345;C01367;C01762;C02091;…	ATP;ADP;CO2;Ammonia;AMP;GDP;Glycine;DNA;GTP;RNA;Glyoxylate;3'-Phosphoadenylyl sulfate;Adenosine 3',5'-bisphosphate;Sulfate;L-Glutamine;ITP;Urea;IDP;D-Ribose 5-phosphate;5-Phospho-alpha-D-ribose 1-diphosphate;IMP;dATP;GMP;Adenine;Carbamoyl phosphate;dADP;Adenosine;Adenylyl sulfate;Guanine;Hypoxanthine;dGTP;Inosine;ADP-ribose;Deoxyguanosine;dAMP;dGDP;dGMP;Urate;Xanthine;Guanosine;Allantoate;Deoxyad…
Caffeine metabolism(mmu00232)	C00048;C00385;C01762;C07130;C07480;C07481;C13747;C16352;C16353;C16355;C16356;C16357;C16358;C16359;C16360;C16361;C16362;C16363;C16364;C16365;C16366	Glyoxylate;Xanthine;Xanthosine;Theophylline;Theobromine;Caffeine;1,7-Dimethylxanthine;7-Methylxanthosine;7-Methylxanthine;7-Methyluric acid;1,7-Dimethyluric acid;3-Methylxanthine;1-Methylxanthine;1-Methyluric acid;3,7-Dimethyluric acid;1,3,7-Trimethyluric acid;3,6,8-Trimethylallantoin;N-Methylurea;N,N'-Dimethylurea;5-Acetylamino-6-formylamino-3-methyluracil;5-Acetylamino-6-amino-3-methyluracil
Pyrimidine metabolism(mmu00240)	C00015;C00029;C00039;C00046;C00055;C00063;C00064;C00075;C00086;C00099;C00105;C00106;C00112;C00119;C00169;C00178;C00214;C00222;C00239;C00295;C00299;C00337;C00363;C00364;C00365;C00380;C00383;C00429;C00438;C00458;C00459;C00460;C00475;C00526;C00672;C00705;C00813;C00881;C01013;C01103;C01168;C01205;C01346;C01368;C01563;C02067;C02170;C02354;C02355;C02376;C02642;C03997;C05281;C05822;C06198;C11038;C11039;…	UDP;UDP-glucose;DNA;RNA;CMP;CTP;L-Glutamine;UTP;Urea;beta-Alanine;UMP;Uracil;CDP;5-Phospho-alpha-D-ribose 1-diphosphate;Carbamoyl phosphate;Thymine;Thymidine;3-Oxopropanoate;dCMP;Orotate;Uridine;(S)-Dihydroorotate;dTDP;dTMP;dUMP;Cytosine;Malonate;5,6-Dihydrouracil;N-Carbamoyl-L-aspartate;dCTP;dTTP;dUTP;Cytidine;Deoxyuridine;2-Deoxy-D-ribose 1-phosphate;dCDP;Barbiturate;Deoxycytidine;3-Hydroxyprop…
Alanine, aspartate and glutamate metabolism(mmu00250)	C00014;C00022;C00025;C00026;C00036;C00041;C00042;C00049;C00064;C00122;C00152;C00158;C00169;C00232;C00334;C00352;C00402;C00438;C00940;C01042;C02362;C03090;C03406;C03794;C03912;C12270;C20775;C20776	Ammonia;Pyruvate;L-Glutamate;2-Oxoglutarate;Oxaloacetate;L-Alanine;Succinate;L-Aspartate;L-Glutamine;Fumarate;L-Asparagine;Citrate;Carbamoyl phosphate;Succinate semialdehyde;4-Aminobutanoate;D-Glucosamine 6-phosphate;D-Aspartate;N-Carbamoyl-L-aspartate;2-Oxoglutaramate;N-Acetyl-L-aspartate;2-Oxosuccinamate;5-Phosphoribosylamine;N-(L-Arginino)succinate;N6-(1,2-Dicarboxyethyl)-AMP;(S)-1-Pyrroline-5…
Glycine, serine and threonine metabolism(mmu00260)	C00011;C00014;C00022;C00037;C00048;C00049;C00065;C00078;C00097;C00101;C00109;C00114;C00143;C00168;C00188;C00197;C00213;C00258;C00263;C00300;C00430;C00441;C00546;C00576;C00581;C00631;C00719;C00740;C00986;C01005;C01026;C01102;C01242;C01726;C01888;C02051;C02291;C02737;C02855;C02972;C03082;C03194;C03232;C03283;C03508;C05519;C06231;C06442;C16432;C19929	CO2;Ammonia;Pyruvate;Glycine;Glyoxylate;L-Aspartate;L-Serine;L-Tryptophan;L-Cysteine;Tetrahydrofolate;2-Oxobutanoate;Choline;5,10-Methylenetetrahydrofolate;Hydroxypyruvate;L-Threonine;3-Phospho-D-glycerate;Sarcosine;D-Glycerate;L-Homoserine;Creatine;5-Aminolevulinate;L-Aspartate 4-semialdehyde;Methylglyoxal;Betaine aldehyde;Guanidinoacetate;2-Phospho-D-glycerate;Betaine;D-Serine;1,3-Diaminopropan…
Cysteine and methionine metabolism(mmu00270)	C00019;C00021;C00022;C00041;C00049;C00051;C00059;C00065;C00073;C00094;C00097;C00109;C00155;C00170;C00263;C00283;C00320;C00409;C00441;C00491;C00506;C00606;C00793;C00957;C00979;C01005;C01077;C01118;C01137;C01180;C01234;C01817;C01962;C02218;C02291;C02356;C02989;C03082;C03089;C03145;C03539;C04188;C04582;C05524;C05526;C05527;C05528;C05823;C05824;C06547;C08276;C09306;C11481;C11499;C11537;C15606;C15650;…	S-Adenosyl-L-methionine;S-Adenosyl-L-homocysteine;Pyruvate;L-Alanine;L-Aspartate;Glutathione;Sulfate;L-Serine;L-Methionine;Sulfite;L-Cysteine;2-Oxobutanoate;L-Homocysteine;5'-Methylthioadenosine;L-Homoserine;Hydrogen sulfide;Thiosulfate;Methanethiol;L-Aspartate 4-semialdehyde;L-Cystine;L-Cysteate;3-Sulfino-L-alanine;D-Cysteine;Mercaptopyruvate;O-Acetyl-L-serine;O-Phospho-L-serine;O-Acetyl-L-homos…
Valine, leucine and isoleucine degradation(mmu00280)	C00024;C00068;C00091;C00100;C00123;C00141;C00164;C00183;C00233;C00332;C00349;C00356;C00407;C00630;C00671;C00683;C01205;C01213;C02170;C02939;C03069;C03231;C03284;C03344;C03345;C03460;C04405;C05996;C05998;C06000;C06001;C06002;C15972;C15973;C15974;C15975;C15976;C15977;C15978;C15979;C15980;C20827	Acetyl-CoA;Thiamin diphosphate;Succinyl-CoA;Propanoyl-CoA;L-Leucine;3-Methyl-2-oxobutanoic acid;Acetoacetate;L-Valine;4-Methyl-2-oxopentanoate;Acetoacetyl-CoA;2-Methyl-3-oxopropanoate;(S)-3-Hydroxy-3-methylglutaryl-CoA;L-Isoleucine;2-Methylpropanoyl-CoA;(S)-3-Methyl-2-oxopentanoic acid;(S)-Methylmalonyl-CoA;(R)-3-Amino-2-methylpropanoate;(R)-Methylmalonyl-CoA;Methylmalonate;3-Methylbutanoyl-CoA;3…
Valine, leucine and isoleucine biosynthesis(mmu00290)	C00022;C00024;C00109;C00123;C00141;C00183;C00188;C00233;C00407;C00671;C02226;C02504;C02612;C02631;C04181;C04236;C04272;C04411;C06006;C06007;C06010;C06032;C14463	Pyruvate;Acetyl-CoA;2-Oxobutanoate;L-Leucine;3-Methyl-2-oxobutanoic acid;L-Valine;L-Threonine;4-Methyl-2-oxopentanoate;L-Isoleucine;(S)-3-Methyl-2-oxopentanoic acid;2-Methylmaleate;alpha-Isopropylmalate;(R)-2-Methylmalate;2-Isopropylmaleate;3-Hydroxy-3-methyl-2-oxobutanoic acid;(2S)-2-Isopropyl-3-oxosuccinate;(R)-2,3-Dihydroxy-3-methylbutanoate;(2R,3S)-3-Isopropylmalate;(S)-2-Aceto-2-hydroxybutan…
Lysine biosynthesis(mmu00300)	C00024;C00026;C00047;C00049;C00263;C00322;C00441;C00449;C00666;C00680;C00956;C01251;C03082;C03871;C03972;C04002;C04076;C04390;C04421;C04462;C04877;C04882;C05535;C05539;C05560;C05662;C16138;C19886;C19887;C19888;C19889;C20258;C20277;C20278;C20279	Acetyl-CoA;2-Oxoglutarate;L-Lysine;L-Aspartate;L-Homoserine;2-Oxoadipate;L-Aspartate 4-semialdehyde;N6-(L-1,3-Dicarboxypropyl)-L-lysine;LL-2,6-Diaminoheptanedioate;meso-2,6-Diaminoheptanedioate;L-2-Aminoadipate;(R)-2-Hydroxybutane-1,2,4-tricarboxylate;4-Phospho-L-aspartate;L-2-Amino-6-oxoheptanedioate;2,3,4,5-Tetrahydrodipicolinate;(Z)-But-1-ene-1,2,4-tricarboxylate;L-2-Aminoadipate 6-semialdehyd…
Lysine degradation(mmu00310)	C00024;C00037;C00047;C00136;C00164;C00322;C00332;C00408;C00431;C00449;C00450;C00487;C00489;C00527;C00739;C00877;C00956;C00990;C01028;C01142;C01144;C01149;C01181;C01186;C01211;C01259;C01672;C02188;C02727;C03087;C03239;C03273;C03366;C03656;C03793;C03955;C04020;C04076;C04092;C04487;C05161;C05231;C05544;C05545;C05546;C05548;C05554;C05825;C06157;C06181;C16741;C20333	Acetyl-CoA;Glycine;L-Lysine;Butanoyl-CoA;Acetoacetate;2-Oxoadipate;Acetoacetyl-CoA;L-Pipecolate;5-Aminopentanoate;N6-(L-1,3-Dicarboxypropyl)-L-lysine;(S)-2,3,4,5-Tetrahydropyridine-2-carboxylate;Carnitine;Glutarate;Glutaryl-CoA;D-Lysine;Crotonoyl-CoA;L-2-Aminoadipate;5-Aminopentanamide;N6-Hydroxy-L-lysine;(3S)-3,6-Diaminohexanoate;(S)-3-Hydroxybutanoyl-CoA;4-Trimethylammoniobutanal;4-Trimethylamm…
Arginine and proline metabolism(mmu00330)	C00012;C00019;C00022;C00025;C00048;C00062;C00077;C00086;C00134;C00148;C00179;C00213;C00223;C00300;C00315;C00334;C00406;C00431;C00433;C00436;C00441;C00533;C00555;C00581;C00750;C00763;C00791;C00884;C00986;C01035;C01043;C01110;C01137;C01157;C01165;C01682;C01877;C02305;C02565;C02647;C02714;C02946;C03078;C03166;C03287;C03296;C03375;C03415;C03440;C03564;C03771;C03912;C04137;C04281;C04282;C04498;C05147;…	Peptide;S-Adenosyl-L-methionine;Pyruvate;L-Glutamate;Glyoxylate;L-Arginine;L-Ornithine;Urea;Putrescine;L-Proline;Agmatine;Sarcosine;p-Coumaroyl-CoA;Creatine;Spermidine;4-Aminobutanoate;Feruloyl-CoA;5-Aminopentanoate;2,5-Dioxopentanoate;N-Carbamoylputrescine;L-Aspartate 4-semialdehyde;Nitric oxide;4-Aminobutyraldehyde;Guanidinoacetate;Spermine;D-Proline;Creatinine;Homocarnosine;1,3-Diaminopropane;…
Histidine metabolism(mmu00340)	C00025;C00026;C00049;C00119;C00135;C00386;C00388;C00439;C00785;C00860;C01044;C01045;C01100;C01152;C01262;C01267;C01929;C02739;C02741;C02835;C03277;C03409;C03680;C04437;C04666;C04677;C04896;C04916;C05127;C05130;C05131;C05133;C05135;C05565;C05568;C05570;C05571;C05572;C05575;C05827;C05828;C05829;C16673;C16674;C20522;C20994;C20995	L-Glutamate;2-Oxoglutarate;L-Aspartate;5-Phospho-alpha-D-ribose 1-diphosphate;L-Histidine;Carnosine;Histamine;N-Formimino-L-glutamate;Urocanate;L-Histidinol;N-Formyl-L-aspartate;N-Formyl-L-glutamate;L-Histidinol phosphate;N(pi)-Methyl-L-histidine;beta-Alanyl-N(pi)-methyl-L-histidine;3-(Imidazol-4-yl)-2-oxopropyl phosphate;L-Histidinal;1-(5-Phospho-D-ribosyl)-ATP;Phosphoribosyl-AMP;Imidazole-4-ace…
Tyrosine metabolism(mmu00350)	C00022;C00042;C00082;C00122;C00146;C00164;C00232;C00355;C00483;C00530;C00544;C00547;C00628;C00642;C00788;C00811;C00822;C01036;C01060;C01061;C01161;C01179;C01207;C01384;C01693;C01829;C01850;C02167;C02442;C02465;C02514;C02515;C03063;C03077;C03672;C03758;C03765;C04043;C04045;C04052;C04185;C04186;C04368;C04642;C04796;C04797;C05338;C05350;C05576;C05577;C05578;C05579;C05580;C05581;C05582;C05583;C05584;…	Pyruvate;Succinate;L-Tyrosine;Fumarate;Phenol;Acetoacetate;Succinate semialdehyde;3,4-Dihydroxy-L-phenylalanine;Tyramine;Hydroquinone;Homogentisate;L-Noradrenaline;2,5-Dihydroxybenzoate;4-Hydroxyphenylacetate;L-Adrenaline;4-Coumarate;Dopaquinone;4-Maleylacetoacetate;3,5-Diiodo-L-tyrosine;4-Fumarylacetoacetate;3,4-Dihydroxyphenylacetate;3-(4-Hydroxyphenyl)pyruvate;3-(3,4-Dihydroxyphenyl)lactate;Ma…
Phenylalanine metabolism(mmu00360)	C00022;C00024;C00042;C00079;C00082;C00083;C00084;C00091;C00122;C00156;C00166;C00180;C00223;C00323;C00406;C00423;C00512;C00582;C00596;C00601;C00630;C00642;C00755;C00805;C00811;C01198;C01575;C01586;C01772;C02137;C02232;C02265;C02505;C02763;C02765;C03519;C03589;C04044;C04148;C04351;C04479;C05332;C05593;C05598;C05607;C05620;C05629;C05852;C05853;C06207;C06866;C07086;C07303;C08300;C08301;C11457;C11588;…	Pyruvate;Acetyl-CoA;Succinate;L-Phenylalanine;L-Tyrosine;Malonyl-CoA;Acetaldehyde;Succinyl-CoA;Fumarate;4-Hydroxybenzoate;Phenylpyruvate;Benzoate;p-Coumaroyl-CoA;Caffeoyl-CoA;Feruloyl-CoA;trans-Cinnamate;Benzoyl-CoA;Phenylacetyl-CoA;2-Hydroxy-2,4-pentadienoate;Phenylacetaldehyde;2-Methylpropanoyl-CoA;4-Hydroxyphenylacetate;4-Hydroxy-3-methoxy-benzaldehyde;Salicylate;4-Coumarate;3-(2-Hydroxyphenyl…
Tryptophan metabolism(mmu00380)	C00024;C00078;C00108;C00322;C00328;C00331;C00332;C00398;C00463;C00527;C00632;C00637;C00643;C00780;C00877;C00954;C00955;C00978;C01111;C01144;C01249;C01252;C01598;C01717;C01987;C02043;C02161;C02172;C02220;C02298;C02470;C02693;C02700;C02775;C02937;C02938;C03227;C03230;C03453;C03574;C03722;C03824;C04409;C05634;C05635;C05636;C05637;C05638;C05639;C05640;C05641;C05642;C05643;C05644;C05645;C05646;C05647;…	Acetyl-CoA;L-Tryptophan;Anthranilate;2-Oxoadipate;L-Kynurenine;Indolepyruvate;Acetoacetyl-CoA;Tryptamine;Indole;Glutaryl-CoA;3-Hydroxyanthranilate;Indole-3-acetaldehyde;5-Hydroxy-L-tryptophan;Serotonin;Crotonoyl-CoA;Indole-3-acetate;Indole-3-ethanol;N-Acetylserotonin;7,8-Dihydroxykynurenate;(S)-3-Hydroxybutanoyl-CoA;7,8-Dihydro-7,8-dihydroxykynurenate;4-(2-Aminophenyl)-2,4-dioxobutanoate;Melatoni…
Phenylalanine, tyrosine and tryptophan biosynthesis(mmu00400)	C00074;C00078;C00079;C00082;C00108;C00119;C00166;C00230;C00251;C00254;C00279;C00296;C00354;C00441;C00463;C00493;C00587;C00826;C00944;C01094;C01179;C01269;C01302;C02637;C03175;C03506;C04302;C04691;C16848;C16850;C17235;C20327;C20653;C20654;C20710	Phosphoenolpyruvate;L-Tryptophan;L-Phenylalanine;L-Tyrosine;Anthranilate;5-Phospho-alpha-D-ribose 1-diphosphate;Phenylpyruvate;3,4-Dihydroxybenzoate;Chorismate;Prephenate;D-Erythrose 4-phosphate;Quinate;D-Fructose 1,6-bisphosphate;L-Aspartate 4-semialdehyde;Indole;Shikimate;3-Hydroxybenzoate;L-Arogenate;3-Dehydroquinate;D-Fructose 1-phosphate;3-(4-Hydroxyphenyl)pyruvate;5-O-(1-Carboxyvinyl)-3-pho…
beta-Alanine metabolism(mmu00410)	C00024;C00049;C00083;C00099;C00100;C00106;C00135;C00222;C00315;C00334;C00383;C00386;C00429;C00555;C00750;C00804;C00864;C00894;C00986;C01013;C01073;C01262;C02335;C02642;C03492;C03722;C05340;C05341;C05665;C05668;C05669;C05670	Acetyl-CoA;L-Aspartate;Malonyl-CoA;beta-Alanine;Propanoyl-CoA;Uracil;L-Histidine;3-Oxopropanoate;Spermidine;4-Aminobutanoate;Malonate;Carnosine;5,6-Dihydrouracil;4-Aminobutyraldehyde;Spermine;Propynoate;Pantothenate;Propenoyl-CoA;1,3-Diaminopropane;3-Hydroxypropanoate;N-Acetyl-beta-alanine;beta-Alanyl-N(pi)-methyl-L-histidine;beta-Alanyl-CoA;3-Ureidopropionate;D-4'-Phosphopantothenate;Quinolinate…
Taurine and hypotaurine metabolism(mmu00430)	C00022;C00024;C00025;C00026;C00033;C00041;C00094;C00097;C00227;C00245;C00506;C00519;C00593;C00606;C01678;C01959;C03149;C05122;C05123;C05844;C06735;C14179	Pyruvate;Acetyl-CoA;L-Glutamate;2-Oxoglutarate;Acetate;L-Alanine;Sulfite;L-Cysteine;Acetyl phosphate;Taurine;L-Cysteate;Hypotaurine;Sulfoacetaldehyde;3-Sulfino-L-alanine;Cysteamine;Taurocyamine;N-Phosphotaurocyamine;Taurocholate;2-Hydroxyethanesulfonate;5-L-Glutamyl-taurine;Aminoacetaldehyde;Sulfoacetate
Phosphonate and phosphinate metabolism(mmu00440)	C00022;C00033;C00037;C00074;C00084;C00117;C01151;C01438;C02798;C03167;C03557;C04650;C05672;C05673;C05674;C05675;C05676;C05677;C05678;C05679;C05680;C05681;C05682;C05683;C06367;C06368;C06451;C06452;C06454;C06455;C06456;C06457;C06459;C17940;C17941;C17942;C17943;C17944;C17945;C17947;C17948;C17949;C17950;C17951;C17952;C17960;C17961;C17962;C20396;C20422;C20423;C20440;C20986;C21372;C21403;C21404	Pyruvate;Acetate;Glycine;Phosphoenolpyruvate;Acetaldehyde;D-Ribose 5-phosphate;D-Ribose 1,5-bisphosphate;Methane;3-Phosphonopyruvate;Phosphonoacetaldehyde;2-Aminoethylphosphonate;L-Phosphinothricin;2-Amino-3-phosphonopropanoate;CMP-2-aminoethylphosphonate;CMP-N-trimethyl-2-aminoethylphosphonate;Diacylglyceryl-2-aminoethylphosphonate;Diacylglyceryl-N-trimethyl-2-aminoethylphosphonate;Lipophosphono…
Selenocompound metabolism(mmu00450)	C00017;C00041;C01528;C02535;C05172;C05335;C05336;C05684;C05686;C05688;C05689;C05690;C05695;C05697;C05698;C05699;C05703;C06481;C06482;C16638;C18870;C18871;C18872;C18893;C18902;C18904;C18905	Protein;L-Alanine;Hydrogen selenide;Dimethyl selenide;Selenophosphoric acid;L-Selenomethionine;Selenomethionyl-tRNA(Met);Selenite;Adenylylselenate;L-Selenocysteine;Se-Methyl-L-selenocysteine;Se-Methylselenomethionine;gamma-Glutamyl-Se-methylselenocysteine;Selenate;Selenohomocysteine;L-Selenocystathionine;Methaneselenol;L-Seryl-tRNA(Sec);L-Selenocysteinyl-tRNA(Sec);O-Phosphoseryl-tRNA(Sec);Selenod…
D-Glutamine and D-glutamate metabolism(mmu00471)	C00025;C00026;C00064;C00217;C00692;C00819;C01050;C01212;C02237;C02671;C03933;C05723	L-Glutamate;2-Oxoglutarate;L-Glutamine;D-Glutamate;UDP-N-acetylmuramoyl-L-alanyl-D-glutamate;D-Glutamine;UDP-N-acetylmuramate;UDP-N-acetylmuramoyl-L-alanine;5-Oxo-D-proline;D-Glutamyl-peptide;5-D-Glutamyl-D-glutamyl-peptide;Poly-gamma-D-glutamate
D-Arginine and D-ornithine metabolism(mmu00472)	C00062;C00077;C00515;C00792;C01110;C01667;C03341;C03564;C03771;C03943	L-Arginine;L-Ornithine;D-Ornithine;D-Arginine;5-Amino-2-oxopentanoic acid;Bacitracin;2-Amino-4-oxopentanoic acid;1-Pyrroline-2-carboxylate;5-Guanidino-2-oxopentanoate;(2R,4S)-2,4-Diaminopentanoate
Glutathione metabolism(mmu00480)	C00005;C00006;C00024;C00025;C00037;C00051;C00072;C00077;C00097;C00127;C00134;C00151;C00315;C00669;C00750;C01322;C01419;C01672;C01879;C02090;C02320;C03170;C03646;C03740;C05422;C05726;C05727;C05729;C05730;C16562;C16563;C16564;C16565;C16566;C16567;C16568;C16663;C16664	NADPH;NADP+;Acetyl-CoA;L-Glutamate;Glycine;Glutathione;Ascorbate;L-Ornithine;L-Cysteine;Glutathione disulfide;Putrescine;L-Amino acid;Spermidine;gamma-L-Glutamyl-L-cysteine;Spermine;RX;Cys-Gly;Cadaverine;Pidolic acid;Trypanothione;R-S-Glutathione;Trypanothione disulfide;Bis-gamma-glutamylcystine;(5-L-Glutamyl)-L-amino acid;Dehydroascorbate;S-Substituted L-cysteine;S-Substituted N-acetyl-L-cystein…
Starch and sucrose metabolism(mmu00500)	C00029;C00031;C00085;C00089;C00092;C00095;C00103;C00185;C00208;C00252;C00369;C00372;C00394;C00498;C00501;C00663;C00689;C00718;C00721;C00760;C00963;C00965;C00973;C01083;C01231;C01725;C01898;C01935;C02591;C02995;C03323;C04534;C05731;C06215;C06400;C16688;C20237	UDP-glucose;D-Glucose;D-Fructose 6-phosphate;Sucrose;D-Glucose 6-phosphate;D-Fructose;D-Glucose 1-phosphate;Cellobiose;Maltose;Isomaltose;Starch;Dextran;GDP-glucose;ADP-glucose;CDP-glucose;beta-D-Glucose 1-phosphate;alpha,alpha'-Trehalose 6-phosphate;Amylose;Dextrin;Cellulose;beta-D-Glucoside;1,3-beta-D-Glucan;Cyclomaltodextrin;alpha,alpha-Trehalose;alpha-D-Glucose 1,6-bisphosphate;Levanbiose;Cel…
Amino sugar and nucleotide sugar metabolism(mmu00520)	C00029;C00031;C00043;C00052;C00096;C00103;C00128;C00140;C00159;C00167;C00181;C00190;C00191;C00203;C00259;C00267;C00270;C00275;C00325;C00329;C00333;C00352;C00357;C00394;C00446;C00461;C00498;C00501;C00617;C00636;C00645;C00668;C00714;C00734;C00935;C00976;C00984;C00996;C00999;C01019;C01050;C01170;C01219;C01222;C01623;C01674;C01788;C02199;C02280;C02330;C02336;C02352;C02474;C02713;C02977;C02985;C03117;…	UDP-glucose;D-Glucose;UDP-N-acetyl-alpha-D-glucosamine;UDP-alpha-D-galactose;GDP-mannose;D-Glucose 1-phosphate;CMP-N-acetylneuraminate;N-Acetyl-D-glucosamine;D-Mannose;UDP-glucuronate;D-Xylose;UDP-D-xylose;D-Glucuronate;UDP-N-acetyl-D-galactosamine;L-Arabinose;alpha-D-Glucose;N-Acetylneuraminate;D-Mannose 6-phosphate;GDP-L-fucose;D-Glucosamine;D-Galacturonate;D-Glucosamine 6-phosphate;N-Acetyl-D-…
Neomycin, kanamycin and gentamicin biosynthesis(mmu00524)	C00025;C00029;C00031;C00043;C00092;C00229;C00397;C00825;C00832;C00908;C01441;C01555;C01737;C01743;C01759;C01822;C01823;C01917;C02033;C02627;C07656;C12210;C12211;C15652;C17209;C17580;C17581;C17582;C17583;C17584;C17585;C17586;C17587;C17588;C17589;C17701;C17702;C17703;C17704;C17705;C17706;C17707;C17712;C17997;C18000;C18001;C18002;C18003;C18004;C18005;C18006;C18007;C18008;C18009;C20350;C20351;C20353;…	L-Glutamate;UDP-glucose;D-Glucose;UDP-N-acetyl-alpha-D-glucosamine;D-Glucose 6-phosphate;Acyl-carrier protein;Tobramycin;Kanamycin B;Paromomycin;Gentamicin C1a;Neamine;Apramycin;Neomycin B;Paromamine;Ribostamycin;Kanamycin A;Kanamycin C;Gentamicin A;Gentamicin C2;2-Deoxystreptamine;Gentamicin C1;UDP-3-ketoglucose;UDP-kanosamine;Neomycin C;2-Deoxy-scyllo-inosose;2-Deoxy-scyllo-inosamine;3-Amino-2,…
Glycerolipid metabolism(mmu00561)	C00029;C00040;C00093;C00111;C00116;C00162;C00184;C00197;C00258;C00416;C00422;C00577;C00631;C00641;C00681;C00969;C01885;C02457;C03692;C04046;C04315;C04872;C05401;C06037;C06038;C06040;C06041;C06042;C06364;C06365;C11521;C13508;C20897;C20898;C20991	UDP-glucose;Acyl-CoA;sn-Glycerol 3-phosphate;Glycerone phosphate;Glycerol;Fatty acid;Glycerone;3-Phospho-D-glycerate;D-Glycerate;Phosphatidate;Triacylglycerol;D-Glyceraldehyde;2-Phospho-D-glycerate;1,2-Diacyl-sn-glycerol;1-Acyl-sn-glycerol 3-phosphate;3-Hydroxypropanal;1-Acylglycerol;Propane-1,3-diol;1,2-Diacyl-3-beta-D-galactosyl-sn-glycerol;3-D-Glucosyl-1,2-diacylglycerol;2-Acyl-3-O-(beta-D-gal…
Inositol phosphate metabolism(mmu00562)	C00024;C00092;C00111;C00118;C00137;C00191;C00222;C00641;C00691;C01177;C01194;C01204;C01220;C01243;C01245;C01272;C01277;C01284;C03546;C03659;C03660;C04006;C04062;C04063;C04287;C04477;C04520;C04549;C04563;C04579;C04637;C05981;C06153;C06892;C06893;C11554;C11555;C11556;C11557;C16737;C19794;C19799;C19891;C20251	Acetyl-CoA;D-Glucose 6-phosphate;Glycerone phosphate;D-Glyceraldehyde 3-phosphate;myo-Inositol;D-Glucuronate;3-Oxopropanoate;1,2-Diacyl-sn-glycerol;2,4,6/3,5-Pentahydroxycyclohexanone;Inositol 1-phosphate;1-Phosphatidyl-D-myo-inositol;Phytic acid;1D-myo-Inositol 1,4-bisphosphate;1D-myo-Inositol 1,3,4-trisphosphate;D-myo-Inositol 1,4,5-trisphosphate;1D-myo-Inositol 1,3,4,5-tetrakisphosphate;1-Phos…
Glycerophospholipid metabolism(mmu00564)	C00040;C00084;C00093;C00111;C00114;C00157;C00189;C00269;C00307;C00344;C00346;C00350;C00416;C00513;C00570;C00588;C00623;C00641;C00670;C00681;C01194;C01210;C01233;C01241;C01996;C02737;C03372;C03819;C03872;C03892;C03974;C04230;C04233;C04308;C04438;C04590;C04638;C05973;C05974;C05976;C05980;C06771;C06772;C13482;C18059;C18125;C18126;C18129;C18168;C18169;C20466;C20518	Acyl-CoA;Acetaldehyde;sn-Glycerol 3-phosphate;Glycerone phosphate;Choline;Phosphatidylcholine;Ethanolamine;CDP-diacylglycerol;CDP-choline;Phosphatidylglycerol;Ethanolamine phosphate;Phosphatidylethanolamine;Phosphatidate;CDP-glycerol;CDP-ethanolamine;Choline phosphate;sn-Glycerol 1-phosphate;1,2-Diacyl-sn-glycerol;sn-Glycero-3-phosphocholine;1-Acyl-sn-glycerol 3-phosphate;1-Phosphatidyl-D-myo-ino…
Ether lipid metabolism(mmu00565)	C00670;C00958;C01233;C01264;C02773;C03201;C03372;C03454;C03715;C03820;C03968;C04317;C04361;C04475;C04517;C04598;C04635;C04756;C05212;C05977;C15645;C15646;C15647;C20825;C20859	sn-Glycero-3-phosphocholine;Plasmenylcholine;sn-Glycero-3-phosphoethanolamine;2-Acetyl-1-alkyl-sn-glycero-3-phosphate;1-Alkyl-sn-glycerol;1-Alkyl-2-acylglycerol;Acylglycerone phosphate;1-Alkenyl-2-acylglycerol;O-Alkylglycerone phosphate;1-Alkyl-2-acetyl-sn-glycerol;1-Alkyl-sn-glycero-3-phosphate;1-Organyl-2-lyso-sn-glycero-3-phosphocholine;1-O-Alkyl-2-acetyl-3-acyl-sn-glycerol;1-Alkyl-2-acylglyce…
Arachidonic acid metabolism(mmu00590)	C00157;C00219;C00427;C00584;C00639;C00696;C00909;C01312;C02165;C02166;C02198;C03577;C04577;C04742;C04805;C04822;C04853;C05356;C05949;C05950;C05951;C05952;C05953;C05954;C05955;C05956;C05957;C05958;C05959;C05960;C05961;C05962;C05963;C05964;C05965;C05966;C06314;C06315;C06462;C13809;C14717;C14732;C14748;C14749;C14768;C14769;C14770;C14771;C14772;C14773;C14774;C14775;C14776;C14777;C14778;C14779;C14780;…	Phosphatidylcholine;Arachidonate;Prostaglandin H2;Prostaglandin E2;Prostaglandin F2alpha;Prostaglandin D2;Leukotriene A4;Prostaglandin I2;Leukotriene B4;Leukotriene C4;Thromboxane A2;20-Hydroxyleukotriene E4;15-OxoETE;(15S)-15-Hydroxy-5,8,11-cis-13-trans-eicosatetraenoate;5(S)-HETE;8(R)-HPETE;20-OH-Leukotriene B4;5(S)-HPETE;12-Keto-leukotriene B4;20-COOH-Leukotriene B4;Leukotriene D4;Leukotriene …
Linoleic acid metabolism(mmu00591)	C00157;C00219;C01595;C03242;C04056;C04717;C06426;C07289;C07338;C07354;C14762;C14765;C14766;C14767;C14825;C14826;C14827;C14828;C14829;C14831;C14832;C14833;C14834;C14835;C14836;C14837;C19937;C20186	Phosphatidylcholine;Arachidonate;Linoleate;(8Z,11Z,14Z)-Icosatrienoic acid;9-cis,11-trans-Octadecadienoate;(9Z,11E)-(13S)-13-Hydroperoxyoctadeca-9,11-dienoic acid;(6Z,9Z,12Z)-Octadecatrienoic acid;Crepenynate;(9Z,12Z)-(11S)-11-Hydroperoxyoctadeca-9,12-dienoic acid;(7S,8S)-DiHODE;13(S)-HODE;13-OxoODE;9-OxoODE;9(S)-HODE;9(10)-EpOME;12(13)-EpOME;9(S)-HPODE;9,10-DHOME;12,13-DHOME;8(R)-HPODE;12,13-Epo…
alpha-Linolenic acid metabolism(mmu00592)	C00157;C01226;C04672;C04780;C04785;C06427;C08491;C08492;C11512;C16300;C16308;C16309;C16310;C16311;C16316;C16317;C16318;C16319;C16320;C16321;C16322;C16323;C16324;C16325;C16326;C16327;C16328;C16330;C16331;C16332;C16334;C16335;C16336;C16338;C16339;C16341;C16342;C16343;C16344;C16345;C16346;C19757	Phosphatidylcholine;12-OPDA;(9Z,15Z)-(13S)-12,13-Epoxyoctadeca-9,11,15-trienoic acid;8-[(1R,2R)-3-Oxo-2-{(Z)-pent-2-enyl}cyclopentyl]octanoate;13(S)-HPOT;(9Z,12Z,15Z)-Octadecatrienoic acid;(-)-Jasmonic acid;3-Hexenol;Methyl jasmonate;Stearidonic acid;Traumatic acid;Traumatin;3-Hexenal;12-Oxo-9(Z)-dodecenoic acid;13(S)-HOT;(+)-7-Isojasmonic acid;(+)-7-Isomethyljasmonate;Etherolenic acid;Colnelenic…
Sphingolipid metabolism(mmu00600)	C00065;C00154;C00195;C00319;C00346;C00550;C00836;C01120;C01190;C01290;C01747;C02686;C02934;C02960;C03640;C05681;C06062;C06124;C06125;C06126;C06127;C06128;C12126;C12144;C12145	L-Serine;Palmitoyl-CoA;N-Acylsphingosine;Sphingosine;Ethanolamine phosphate;Sphingomyelin;Sphinganine;Sphinganine 1-phosphate;beta-D-Glucosyl-(1<->1)-ceramide;beta-D-Galactosyl-(1->4)-beta-D-glucosyl-(1<->1)-ceramide;Psychosine;Galactosylceramide;3-Dehydrosphinganine;Ceramide 1-phosphate;Sphingosyl-phosphocholine;Ceramide 2-aminoethylphosphonate;Ceramide phosphoethanolamine;Sphingosine 1-phosphat…
Pyruvate metabolism(mmu00620)	C00022;C00024;C00033;C00036;C00042;C00058;C00068;C00074;C00083;C00084;C00122;C00149;C00186;C00227;C00256;C00332;C00424;C00546;C00937;C01251;C02488;C02504;C03248;C03451;C03981;C05125;C05993;C05994;C15972;C15973;C16255	Pyruvate;Acetyl-CoA;Acetate;Oxaloacetate;Succinate;Formate;Thiamin diphosphate;Phosphoenolpyruvate;Malonyl-CoA;Acetaldehyde;Fumarate;(S)-Malate;(S)-Lactate;Acetyl phosphate;(R)-Lactate;Acetoacetyl-CoA;(S)-Lactaldehyde;Methylglyoxal;(R)-Lactaldehyde;(R)-2-Hydroxybutane-1,2,4-tricarboxylate;(R)-2-Ethylmalate;alpha-Isopropylmalate;Acetylenedicarboxylate;(R)-S-Lactoylglutathione;2-Hydroxyethylenedica…
Glyoxylate and dicarboxylate metabolism(mmu00630)	C00007;C00011;C00014;C00022;C00024;C00025;C00026;C00027;C00036;C00037;C00042;C00048;C00058;C00064;C00065;C00091;C00100;C00136;C00149;C00158;C00160;C00168;C00197;C00209;C00258;C00266;C00311;C00313;C00332;C00417;C00552;C00631;C00683;C00798;C00877;C00888;C00898;C00975;C00988;C01127;C01146;C01182;C01213;C01380;C01732;C01989;C01990;C02123;C02405;C03217;C03459;C03548;C03561;C03618;C04348;C06027;C06028;…	Oxygen;CO2;Ammonia;Pyruvate;Acetyl-CoA;L-Glutamate;2-Oxoglutarate;Hydrogen peroxide;Oxaloacetate;Glycine;Succinate;Glyoxylate;Formate;L-Glutamine;L-Serine;Succinyl-CoA;Propanoyl-CoA;Butanoyl-CoA;(S)-Malate;Citrate;Glycolate;Hydroxypyruvate;3-Phospho-D-glycerate;Oxalate;D-Glycerate;Glycolaldehyde;Isocitrate;Oxalyl-CoA;Acetoacetyl-CoA;cis-Aconitate;meso-Tartaric acid;2-Phospho-D-glycerate;(S)-Methy…
Propanoate metabolism(mmu00640)	C00024;C00033;C00042;C00068;C00083;C00091;C00099;C00100;C00109;C00111;C00132;C00163;C00164;C00186;C00207;C00222;C00332;C00424;C00479;C00546;C00583;C00683;C00804;C00827;C00894;C01013;C01213;C01845;C02170;C02225;C02335;C02876;C04225;C04593;C05235;C05668;C05979;C05983;C05984;C05989;C06002;C15972;C15973;C17530;C20783;C21017;C21018;C21250	Acetyl-CoA;Acetate;Succinate;Thiamin diphosphate;Malonyl-CoA;Succinyl-CoA;beta-Alanine;Propanoyl-CoA;2-Oxobutanoate;Glycerone phosphate;Methanol;Propanoate;Acetoacetate;(S)-Lactate;Acetone;3-Oxopropanoate;Acetoacetyl-CoA;(S)-Lactaldehyde;Propanal;Methylglyoxal;Propane-1,2-diol;(S)-Methylmalonyl-CoA;Propynoate;Lactoyl-CoA;Propenoyl-CoA;3-Hydroxypropanoate;(R)-Methylmalonyl-CoA;Propan-2-ol;Methylma…
Butanoate metabolism(mmu00650)	C00022;C00024;C00025;C00026;C00042;C00091;C00122;C00136;C00164;C00232;C00246;C00332;C00334;C00356;C00497;C00741;C00810;C00877;C00989;C01089;C01144;C01384;C01412;C01769;C02331;C02411;C02527;C02630;C03044;C03046;C03058;C03561;C04546;C06010;C06142;C06143;C06144;C06145;C06146;C11062;C20657;C21390	Pyruvate;Acetyl-CoA;L-Glutamate;2-Oxoglutarate;Succinate;Succinyl-CoA;Fumarate;Butanoyl-CoA;Acetoacetate;Succinate semialdehyde;Butanoic acid;Acetoacetyl-CoA;4-Aminobutanoate;(S)-3-Hydroxy-3-methylglutaryl-CoA;(R)-Malate;Diacetyl;(R)-Acetoin;Crotonoyl-CoA;4-Hydroxybutanoic acid;(R)-3-Hydroxybutanoate;(S)-3-Hydroxybutanoyl-CoA;Maleic acid;Butanal;(S)-Acetoin;Vinylacetyl-CoA;Glutaconyl-1-CoA;Butano…
One carbon pool by folate(mmu00670)	C00101;C00143;C00234;C00415;C00440;C00445;C00504;C00664;C03479	Tetrahydrofolate;5,10-Methylenetetrahydrofolate;10-Formyltetrahydrofolate;Dihydrofolate;5-Methyltetrahydrofolate;5,10-Methenyltetrahydrofolate;Folate;5-Formiminotetrahydrofolate;Folinic acid
Thiamine metabolism(mmu00730)	C00003;C00018;C00022;C00037;C00068;C00082;C00097;C00118;C00378;C01081;C01279;C02892;C03028;C03373;C04294;C04327;C04556;C04752;C05856;C11437;C15809;C15810;C15811;C15812;C15813;C15814;C19872;C20246;C20247;C20267;C20784	NAD+;Pyridoxal phosphate;Pyruvate;Glycine;Thiamin diphosphate;L-Tyrosine;L-Cysteine;D-Glyceraldehyde 3-phosphate;Thiamine;Thiamin monophosphate;4-Amino-5-hydroxymethyl-2-methylpyrimidine;Thiamine acetic acid;Thiamin triphosphate;Aminoimidazole ribotide;5-(2-Hydroxyethyl)-4-methylthiazole;4-Methyl-5-(2-phosphooxyethyl)thiazole;4-Amino-2-methyl-5-(phosphooxymethyl)pyrimidine;4-Amino-5-hydroxymethyl…
Riboflavin metabolism(mmu00740)	C00016;C00044;C00061;C00199;C00255;C00474;C01007;C01268;C01304;C01352;C01727;C01847;C03114;C04332;C04454;C04732;C05995;C15556;C15563;C18910	FAD;GTP;FMN;D-Ribulose 5-phosphate;Riboflavin;Ribitol;Reduced riboflavin;5-Amino-6-(5'-phosphoribosylamino)uracil;2,5-Diamino-6-(5-phospho-D-ribosylamino)pyrimidin-4(3H)-one;FADH2;Lumichrome;Reduced FMN;Dimethylbenzimidazole;6,7-Dimethyl-8-(D-ribityl)lumazine;5-Amino-6-(5'-phospho-D-ribitylamino)uracil;5-Amino-6-(1-D-ribitylamino)uracil;7-Hydroxy-6-methyl-8-ribityllumazine;L-3,4-Dihydroxybutan-2-…
Vitamin B6 metabolism(mmu00750)	C00018;C00118;C00199;C00232;C00250;C00266;C00279;C00314;C00534;C00627;C00647;C00847;C00971;C01215;C01270;C03393;C04106;C04604;C04690;C04773;C06050;C06051;C06052;C06054;C06055;C06056;C07335;C11638	Pyridoxal phosphate;D-Glyceraldehyde 3-phosphate;D-Ribulose 5-phosphate;Succinate semialdehyde;Pyridoxal;Glycolaldehyde;D-Erythrose 4-phosphate;Pyridoxine;Pyridoxamine;Pyridoxine phosphate;Pyridoxamine phosphate;4-Pyridoxate;4-Pyridoxolactone;2-(Acetamidomethylene)succinate;3-Hydroxy-2-methylpyridine-5-carboxylate;4-Phospho-D-erythronate;2-(Hydroxymethyl)-4-oxobutanoate;3-Hydroxy-2-methylpyridine…
Nicotinate and nicotinamide metabolism(mmu00760)	C00003;C00006;C00022;C00042;C00049;C00111;C00122;C00153;C00163;C00232;C00253;C00334;C00455;C00857;C00922;C01004;C01020;C01056;C01059;C01185;C01297;C01384;C01596;C02295;C02918;C02930;C03043;C03056;C03150;C03458;C03652;C03722;C04226;C05380;C05840;C05841;C05842;C05843;C06178;C15523;C15986;C15987;C16150;C16151;C16152;C16159;C16390;C18232;C19567;C19569;C19631;C20361;C20381;C21075;C21154	NAD+;NADP+;Pyruvate;Succinate;L-Aspartate;Glycerone phosphate;Fumarate;Nicotinamide;Propanoate;Succinate semialdehyde;Nicotinate;4-Aminobutanoate;Nicotinamide D-ribonucleotide;Deamino-NAD+;2,3-Dimethylmaleate;N-Methylnicotinate;6-Hydroxynicotinate;(S)-6-Hydroxynicotine;2,5-Dihydroxypyridine;Nicotinate D-ribonucleotide;6-Hydroxypseudooxynicotine;Maleic acid;Maleamate;Methylitaconate;1-Methylnicoti…
Pantothenate and CoA biosynthesis(mmu00770)	C00010;C00022;C00049;C00054;C00097;C00099;C00106;C00141;C00183;C00229;C00429;C00522;C00831;C00864;C00882;C00900;C00966;C01053;C01088;C01134;C02642;C03492;C03688;C04039;C04079;C04352;C05944;C18911	CoA;Pyruvate;L-Aspartate;Adenosine 3',5'-bisphosphate;L-Cysteine;beta-Alanine;Uracil;3-Methyl-2-oxobutanoic acid;L-Valine;Acyl-carrier protein;5,6-Dihydrouracil;(R)-Pantoate;Pantetheine;Pantothenate;Dephospho-CoA;2-Acetolactate;2-Dehydropantoate;(R)-4-Dehydropantoate;(R)-3,3-Dimethylmalate;Pantetheine 4'-phosphate;3-Ureidopropionate;D-4'-Phosphopantothenate;Apo-[acyl-carrier-protein];2,3-Dihydrox…
Biotin metabolism(mmu00780)	C00047;C00086;C00120;C01037;C01063;C01092;C01209;C01894;C01909;C02656;C05552;C05921;C06250;C19673;C19845;C19846;C20372;C20373;C20374;C20375;C20376;C20377;C20378;C20384;C20385;C20386;C20387;C20683	L-Lysine;Urea;Biotin;7,8-Diaminononanoate;6-Carboxyhexanoyl-CoA;8-Amino-7-oxononanoate;Malonyl-[acyl-carrier protein];Biotinyl-CoA;Dethiobiotin;Pimelate;Biocytin;Biotinyl-5'-AMP;Holo-[carboxylase];Malonyl-[acp] methyl ester;Pimeloyl-[acyl-carrier protein];Pimeloyl-[acyl-carrier protein] methyl ester;3-Ketoglutaryl-[acp] methyl ester;3-Hydroxyglutaryl-[acp] methyl ester;Enoylglutaryl-[acp] methyl …
Lipoic acid metabolism(mmu00785)	C05752;C16236;C16237;C16238;C16239;C16241	Octanoyl-[acp];Protein N6-(octanoyl)lysine;Protein N6-(lipoyl)lysine;Lipoyl-AMP;Lipoyl-[acp];(R)-Lipoate
Retinol metabolism(mmu00830)	C00376;C00473;C00777;C00778;C00899;C02075;C02094;C02110;C02588;C03455;C05914;C05915;C05916;C05917;C11061;C15492;C15493;C16677;C16678;C16679;C16680;C16681;C16682;C16683	Retinal;Retinol;Retinoate;Rhodopsin;11-cis-Retinol;Retinyl ester;beta-Carotene;11-cis-Retinal;Retinyl palmitate;11-cis-Retinyl palmitate;Bathorhodopsin;Lumirhodopsin;Metarhodopsin;Iodopsin;all-trans-Retinoyl-beta-glucuronide;all-trans-13,14-Dihydroretinol;9-cis-Retinoic acid;all-trans-4-Hydroxyretinoic acid;all-trans-4-Oxoretinoic acid;all-trans-18-Hydroxyretinoic acid;all-trans-5,6-Epoxyretinoic…
Terpenoid backbone biosynthesis(mmu00900)	C00022;C00024;C00118;C00129;C00235;C00332;C00341;C00353;C00356;C00418;C00448;C00621;C01107;C01126;C01143;C01230;C02321;C03461;C04145;C04146;C04216;C04506;C04574;C04748;C05427;C05859;C11434;C11435;C11436;C11437;C11453;C11811;C16521;C16826;C17432;C18321;C19691;C19760;C19852;C19853;C20120;C20121;C20345;C20847;C20848	Pyruvate;Acetyl-CoA;D-Glyceraldehyde 3-phosphate;Isopentenyl diphosphate;Dimethylallyl diphosphate;Acetoacetyl-CoA;Geranyl diphosphate;Geranylgeranyl diphosphate;(S)-3-Hydroxy-3-methylglutaryl-CoA;(R)-Mevalonate;trans,trans-Farnesyl diphosphate;Dolichyl diphosphate;(R)-5-Phosphomevalonate;(2E,6E)-Farnesol;(R)-5-Diphosphomevalonate;all-trans-Hexaprenyl diphosphate;Rubber particle;2-trans,6-trans-F…
Nitrogen metabolism(mmu00910)	C00011;C00014;C00025;C00058;C00064;C00088;C00169;C00192;C00244;C00288;C00488;C00533;C00697;C00726;C00887;C01417;C01563;C05361;C06058	CO2;Ammonia;L-Glutamate;Formate;L-Glutamine;Nitrite;Carbamoyl phosphate;Hydroxylamine;Nitrate;HCO3-;Formamide;Nitric oxide;Nitrogen;Nitrile;Nitrous oxide;Cyanate;Carbamate;Hydrazine;Nitroalkane
Sulfur metabolism(mmu00920)	C00033;C00042;C00053;C00054;C00059;C00065;C00084;C00087;C00094;C00097;C00155;C00224;C00245;C00263;C00283;C00320;C00409;C00580;C00979;C01118;C01861;C02084;C03920;C04022;C08276;C11142;C11143;C11145;C15521;C19692;C20870;C20955	Acetate;Succinate;3'-Phosphoadenylyl sulfate;Adenosine 3',5'-bisphosphate;Sulfate;L-Serine;Acetaldehyde;Sulfur;Sulfite;L-Cysteine;L-Homocysteine;Adenylyl sulfate;Taurine;L-Homoserine;Hydrogen sulfide;Thiosulfate;Methanethiol;Dimethyl sulfide;O-Acetyl-L-serine;O-Succinyl-L-homoserine;Trithionate;Tetrathionate;2-(Methylthio)ethanesulfonate;S,S-Dimethyl-beta-propiothetin;3-(Methylthio)propanoate;Dim…
Metabolism of xenobiotics by cytochrome P450(mmu00980)	C00745;C00829;C02617;C03012;C06205;C06755;C06790;C06800;C06899;C07490;C07535;C11036;C11088;C11148;C11149;C11150;C11278;C11713;C11714;C14039;C14040;C14453;C14556;C14783;C14784;C14785;C14786;C14787;C14788;C14789;C14790;C14791;C14792;C14793;C14796;C14797;C14798;C14799;C14800;C14801;C14802;C14803;C14804;C14805;C14806;C14839;C14840;C14841;C14842;C14843;C14844;C14845;C14846;C14847;C14848;C14849;C14850;…	Nicotine;Naphthalene;1,4-Naphthoquinone;Naphthalene-1,2-diol;1,2-Dihydronaphthalene-1,2-diol;Chloroacetic acid;Trichloroethene;Aflatoxin B1;Chloral hydrate;Trichloroethanol;Benzo[a]pyrene;Bromobenzene;1,2-Dibromoethane;TCE epoxide;Dichloroacetate;Trichloroacetate;Aflatoxin B1exo-8,9-epoxide-GSH;2-Naphthol;1-Naphthol;1,1-Dichloroethylene;1-Nitronaphthalene;4-Bromophenol;9-Hydroxybenzo[a]pyrene;1,2…
Biosynthesis of unsaturated fatty acids(mmu01040)	C00154;C00219;C00249;C00412;C00510;C00712;C01203;C01530;C01595;C02041;C02050;C02249;C03035;C03242;C03595;C04088;C05764;C06425;C06426;C06427;C06428;C06429;C08281;C08316;C08320;C08323;C16160;C16161;C16162;C16163;C16164;C16165;C16166;C16167;C16168;C16169;C16170;C16171;C16172;C16173;C16179;C16180;C16513;C16522;C16525;C16526;C16527;C16528;C16529;C16530;C16531;C16532;C16533;C16645	Palmitoyl-CoA;Arachidonate;Hexadecanoic acid;Stearoyl-CoA;Oleoyl-CoA;(9Z)-Octadecenoic acid;Oleoyl-[acyl-carrier protein];Octadecanoic acid;Linoleate;Eicosanoyl-CoA;Linoleoyl-CoA;Arachidonyl-CoA;gamma-Linolenoyl-CoA;(8Z,11Z,14Z)-Icosatrienoic acid;8,11,14-Eicosatrienoyl-CoA;Octadecanoyl-[acyl-carrier protein];Hexadecanoyl-[acp];Icosanoic acid;(6Z,9Z,12Z)-Octadecatrienoic acid;(9Z,12Z,15Z)-Octadec…

## Sheet: Rattus norvegicus
Pathway name(ID)	Compound ID	Compound name
Glycolysis / Gluconeogenesis(rat00010)	C00022;C00024;C00031;C00033;C00036;C00068;C00074;C00084;C00103;C00111;C00118;C00186;C00197;C00221;C00236;C00267;C00469;C00631;C00668;C01159;C01172;C01451;C05125;C05345;C05378;C06186;C06187;C06188;C15972;C15973;C16255	Pyruvate;Acetyl-CoA;D-Glucose;Acetate;Oxaloacetate;Thiamin diphosphate;Phosphoenolpyruvate;Acetaldehyde;D-Glucose 1-phosphate;Glycerone phosphate;D-Glyceraldehyde 3-phosphate;(S)-Lactate;3-Phospho-D-glycerate;beta-D-Glucose;3-Phospho-D-glyceroyl phosphate;alpha-D-Glucose;Ethanol;2-Phospho-D-glycerate;alpha-D-Glucose 6-phosphate;2,3-Bisphospho-D-glycerate;beta-D-Glucose 6-phosphate;Salicin;2-(alph…
Citrate cycle (TCA cycle)(rat00020)	C00022;C00024;C00026;C00036;C00042;C00068;C00074;C00091;C00122;C00149;C00158;C00311;C00417;C05125;C05379;C05381;C15972;C15973;C16254;C16255	Pyruvate;Acetyl-CoA;2-Oxoglutarate;Oxaloacetate;Succinate;Thiamin diphosphate;Phosphoenolpyruvate;Succinyl-CoA;Fumarate;(S)-Malate;Citrate;Isocitrate;cis-Aconitate;2-(alpha-Hydroxyethyl)thiamine diphosphate;Oxalosuccinate;3-Carboxy-1-hydroxypropyl-ThPP;Enzyme N6-(lipoyl)lysine;Enzyme N6-(dihydrolipoyl)lysine;[Dihydrolipoyllysine-residue succinyltransferase] S-succinyldihydrolipoyllysine;[Dihydrol…
Pentose phosphate pathway(rat00030)	C00022;C00031;C00117;C00118;C00119;C00121;C00197;C00198;C00199;C00204;C00221;C00231;C00257;C00258;C00279;C00345;C00577;C00620;C00631;C00668;C00672;C00673;C01151;C01172;C01218;C01236;C01801;C03752;C04442;C05345;C05378;C05382;C06019;C06473;C20589	Pyruvate;D-Glucose;D-Ribose 5-phosphate;D-Glyceraldehyde 3-phosphate;5-Phospho-alpha-D-ribose 1-diphosphate;D-Ribose;3-Phospho-D-glycerate;D-Glucono-1,5-lactone;D-Ribulose 5-phosphate;2-Dehydro-3-deoxy-D-gluconate;beta-D-Glucose;D-Xylulose 5-phosphate;D-Gluconic acid;D-Glycerate;D-Erythrose 4-phosphate;6-Phospho-D-gluconate;D-Glyceraldehyde;alpha-D-Ribose 1-phosphate;2-Phospho-D-glycerate;alpha-D…
Pentose and glucuronate interconversions(rat00040)	C00022;C00026;C00029;C00103;C00111;C00116;C00167;C00181;C00191;C00199;C00204;C00231;C00259;C00266;C00309;C00310;C00312;C00333;C00379;C00433;C00470;C00474;C00476;C00502;C00508;C00514;C00532;C00558;C00618;C00714;C00789;C00800;C00817;C00905;C01068;C01101;C01508;C01904;C02266;C02273;C02426;C03033;C03291;C03826;C04053;C04349;C04575;C05385;C05411;C05412;C06118;C06441;C14899;C15930;C20680	Pyruvate;2-Oxoglutarate;UDP-glucose;D-Glucose 1-phosphate;Glycerone phosphate;Glycerol;UDP-glucuronate;D-Xylose;D-Glucuronate;D-Ribulose 5-phosphate;2-Dehydro-3-deoxy-D-gluconate;D-Xylulose 5-phosphate;L-Arabinose;Glycolaldehyde;D-Ribulose;D-Xylulose;L-Xylulose;D-Galacturonate;Xylitol;2,5-Dioxopentanoate;Pectate;Ribitol;D-Lyxose;D-Xylonate;L-Ribulose;D-Mannonate;L-Arabitol;D-Tagaturonate;3-Dehydr…
Fructose and mannose metabolism(rat00051)	C00095;C00096;C00111;C00118;C00159;C00186;C00247;C00267;C00275;C00325;C00392;C00424;C00464;C00507;C00577;C00636;C00644;C00665;C00794;C00861;C00976;C01019;C01094;C01096;C01099;C01131;C01222;C01355;C01487;C01720;C01721;C01768;C01934;C02431;C02492;C02888;C02962;C02977;C02985;C02991;C03117;C03267;C03827;C03979;C05144;C05345;C05378;C05392;C06192;C11516;C11544;C18028;C18096;C20781	D-Fructose;GDP-mannose;Glycerone phosphate;D-Glyceraldehyde 3-phosphate;D-Mannose;(S)-Lactate;L-Sorbose;alpha-D-Glucose;D-Mannose 6-phosphate;GDP-L-fucose;Mannitol;(S)-Lactaldehyde;Mannan;L-Rhamnose;D-Glyceraldehyde;D-Mannose 1-phosphate;D-Mannitol 1-phosphate;beta-D-Fructose 2,6-bisphosphate;D-Sorbitol;L-Rhamnulose;GDP-D-mannuronate;6-Deoxy-L-galactose;D-Fructose 1-phosphate;Sorbitol 6-phosphate…
Galactose metabolism(rat00052)	C00029;C00031;C00052;C00085;C00089;C00095;C00103;C00111;C00116;C00118;C00124;C00137;C00159;C00243;C00267;C00446;C00492;C00577;C00668;C00794;C00795;C00880;C00984;C01097;C01113;C01132;C01216;C01235;C01286;C01613;C01697;C02262;C02669;C03383;C03733;C03785;C05396;C05399;C05400;C05401;C05402;C05404;C05796;C06311;C06376;C06377	UDP-glucose;D-Glucose;UDP-alpha-D-galactose;D-Fructose 6-phosphate;Sucrose;D-Fructose;D-Glucose 1-phosphate;Glycerone phosphate;Glycerol;D-Glyceraldehyde 3-phosphate;D-Galactose;myo-Inositol;D-Mannose;Lactose;alpha-D-Glucose;alpha-D-Galactose 1-phosphate;Raffinose;D-Glyceraldehyde;alpha-D-Glucose 6-phosphate;D-Sorbitol;D-Tagatose;D-Galactonate;alpha-D-Galactose;D-Tagatose 6-phosphate;D-Galactose …
Ascorbate and aldarate metabolism(rat00053)	C00022;C00026;C00029;C00072;C00096;C00137;C00167;C00191;C00231;C00259;C00333;C00433;C00545;C00618;C00679;C00684;C00800;C00818;C00879;C01040;C01041;C01101;C01114;C01115;C01146;C01620;C01825;C02280;C02670;C03064;C03289;C03291;C03921;C04575;C05385;C05411;C05412;C05422;C14899;C15923;C15924;C15925;C15926;C15930;C16186;C20889;C20896	Pyruvate;2-Oxoglutarate;UDP-glucose;Ascorbate;GDP-mannose;myo-Inositol;UDP-glucuronate;D-Glucuronate;D-Xylulose 5-phosphate;L-Arabinose;D-Galacturonate;2,5-Dioxopentanoate;L-Arabinonate;3-Dehydro-L-gulonate;5-Dehydro-4-deoxy-D-glucarate;2-Dehydro-3-deoxy-L-arabinonate;L-Gulonate;D-Glucarate;D-Galactarate;L-Gulono-1,4-lactone;Monodehydroascorbate;L-Ribulose 5-phosphate;L-Arabinono-1,4-lactone;L-Ga…
Fatty acid biosynthesis(rat00061)	C00024;C00083;C00154;C00229;C00249;C00712;C01203;C01209;C01530;C01571;C02679;C03939;C04088;C04180;C04246;C04618;C04619;C04620;C04633;C04688;C05223;C05744;C05745;C05746;C05747;C05748;C05749;C05750;C05751;C05752;C05753;C05754;C05755;C05756;C05757;C05758;C05759;C05760;C05761;C05762;C05763;C05764;C06423;C06424;C08362;C16219;C16220;C16221;C16520;C20794	Acetyl-CoA;Malonyl-CoA;Palmitoyl-CoA;Acyl-carrier protein;Hexadecanoic acid;(9Z)-Octadecenoic acid;Oleoyl-[acyl-carrier protein];Malonyl-[acyl-carrier protein];Octadecanoic acid;Decanoic acid;Dodecanoic acid;Acetyl-[acyl-carrier protein];Octadecanoyl-[acyl-carrier protein];cis-Dec-3-enoyl-[acp];But-2-enoyl-[acyl-carrier protein];(3R)-3-Hydroxybutanoyl-[acyl-carrier protein];(3R)-3-Hydroxydecanoyl…
Fatty acid degradation(rat00071)	C00010;C00024;C00071;C00136;C00154;C00162;C00226;C00229;C00249;C00332;C00340;C00435;C00489;C00517;C00527;C00638;C00823;C00877;C01144;C01371;C01832;C01944;C02593;C02990;C03221;C03547;C03561;C05102;C05258;C05259;C05260;C05261;C05262;C05263;C05264;C05265;C05266;C05267;C05268;C05269;C05270;C05271;C05272;C05273;C05274;C05275;C05276;C05279;C05280;C20683	CoA;Acetyl-CoA;Aldehyde;Butanoyl-CoA;Palmitoyl-CoA;Fatty acid;Primary alcohol;Acyl-carrier protein;Hexadecanoic acid;Acetoacetyl-CoA;Reduced rubredoxin;Oxidized rubredoxin;Glutarate;Hexadecanal;Glutaryl-CoA;Long-chain fatty acid;1-Hexadecanol;Crotonoyl-CoA;(S)-3-Hydroxybutanoyl-CoA;Alkane;Lauroyl-CoA;Octanoyl-CoA;Tetradecanoyl-CoA;L-Palmitoylcarnitine;2-trans-Dodecenoyl-CoA;omega-Hydroxy fatty ac…
Synthesis and degradation of ketone bodies(rat00072)	C00024;C00164;C00207;C00332;C00356;C01089	Acetyl-CoA;Acetoacetate;Acetone;Acetoacetyl-CoA;(S)-3-Hydroxy-3-methylglutaryl-CoA;(R)-3-Hydroxybutanoate
Ubiquinone and other terpenoid-quinone biosynthesis(rat00130)	C00082;C00156;C00223;C00251;C00341;C00353;C00399;C00423;C00544;C00811;C00828;C00885;C01179;C01230;C01967;C02059;C02477;C02483;C02730;C02949;C03160;C03313;C03657;C03672;C03885;C03993;C04145;C04146;C05200;C05313;C05427;C05802;C05803;C05804;C05805;C05807;C05809;C05810;C05811;C05812;C05813;C05814;C05815;C05817;C05818;C05819;C05847;C05848;C05849;C06986;C10793;C13309;C13425;C14151;C14152;C14153;C14154;…	L-Tyrosine;4-Hydroxybenzoate;p-Coumaroyl-CoA;Chorismate;Geranyl diphosphate;Geranylgeranyl diphosphate;Ubiquinone;trans-Cinnamate;Homogentisate;4-Coumarate;Menaquinone;Isochorismate;3-(4-Hydroxyphenyl)pyruvate;all-trans-Hexaprenyl diphosphate;Ubiquinone-9;Phylloquinone;alpha-Tocopherol;gamma-Tocopherol;2-Succinylbenzoate;4-Hydroxybenzoyl-CoA;2-Succinylbenzoyl-CoA;Phylloquinol;1,4-Dihydroxy-2-naph…
Oxidative phosphorylation(rat00190)	C00001;C00002;C00003;C00004;C00007;C00008;C00009;C00013;C00042;C00061;C00080;C00122;C00390;C00399;C00524;C00536	H2O;ATP;NAD+;NADH;Oxygen;ADP;Orthophosphate;Diphosphate;Succinate;FMN;H+;Fumarate;Ubiquinol;Ubiquinone;Cytochrome c;Triphosphate
Arginine biosynthesis(rat00220)	C00011;C00014;C00025;C00026;C00049;C00062;C00064;C00077;C00086;C00122;C00169;C00327;C00437;C00624;C01010;C01250;C03406;C04133;C15532;C20948;C20949;C20950;C20951	CO2;Ammonia;L-Glutamate;2-Oxoglutarate;L-Aspartate;L-Arginine;L-Glutamine;L-Ornithine;Urea;Fumarate;Carbamoyl phosphate;L-Citrulline;N-Acetylornithine;N-Acetyl-L-glutamate;Urea-1-carboxylate;N-Acetyl-L-glutamate 5-semialdehyde;N-(L-Arginino)succinate;N-Acetyl-L-glutamate 5-phosphate;N-Acetyl-L-citrulline;LysW-L-glutamate;LysW-L-glutamyl 5-phosphate;LysW-L-glutamate 5-semialdehyde;LysW-L-ornithine
Purine metabolism(rat00230)	C00002;C00008;C00011;C00014;C00020;C00035;C00037;C00039;C00044;C00046;C00048;C00053;C00054;C00059;C00064;C00081;C00086;C00104;C00117;C00119;C00130;C00131;C00144;C00147;C00169;C00206;C00212;C00224;C00242;C00262;C00286;C00294;C00301;C00330;C00360;C00361;C00362;C00366;C00385;C00387;C00499;C00559;C00575;C00603;C00620;C00655;C00700;C00802;C00942;C01228;C01260;C01261;C01344;C01345;C01367;C01762;C02091;…	ATP;ADP;CO2;Ammonia;AMP;GDP;Glycine;DNA;GTP;RNA;Glyoxylate;3'-Phosphoadenylyl sulfate;Adenosine 3',5'-bisphosphate;Sulfate;L-Glutamine;ITP;Urea;IDP;D-Ribose 5-phosphate;5-Phospho-alpha-D-ribose 1-diphosphate;IMP;dATP;GMP;Adenine;Carbamoyl phosphate;dADP;Adenosine;Adenylyl sulfate;Guanine;Hypoxanthine;dGTP;Inosine;ADP-ribose;Deoxyguanosine;dAMP;dGDP;dGMP;Urate;Xanthine;Guanosine;Allantoate;Deoxyad…
Pyrimidine metabolism(rat00240)	C00015;C00029;C00039;C00046;C00055;C00063;C00064;C00075;C00086;C00099;C00105;C00106;C00112;C00119;C00169;C00178;C00214;C00222;C00239;C00295;C00299;C00337;C00363;C00364;C00365;C00380;C00383;C00429;C00438;C00458;C00459;C00460;C00475;C00526;C00672;C00705;C00813;C00881;C01013;C01103;C01168;C01205;C01346;C01368;C01563;C02067;C02170;C02354;C02355;C02376;C02642;C03997;C05281;C05822;C06198;C11038;C11039;…	UDP;UDP-glucose;DNA;RNA;CMP;CTP;L-Glutamine;UTP;Urea;beta-Alanine;UMP;Uracil;CDP;5-Phospho-alpha-D-ribose 1-diphosphate;Carbamoyl phosphate;Thymine;Thymidine;3-Oxopropanoate;dCMP;Orotate;Uridine;(S)-Dihydroorotate;dTDP;dTMP;dUMP;Cytosine;Malonate;5,6-Dihydrouracil;N-Carbamoyl-L-aspartate;dCTP;dTTP;dUTP;Cytidine;Deoxyuridine;2-Deoxy-D-ribose 1-phosphate;dCDP;Barbiturate;Deoxycytidine;3-Hydroxyprop…
Alanine, aspartate and glutamate metabolism(rat00250)	C00014;C00022;C00025;C00026;C00036;C00041;C00042;C00049;C00064;C00122;C00152;C00158;C00169;C00232;C00334;C00352;C00402;C00438;C00940;C01042;C02362;C03090;C03406;C03794;C03912;C12270;C20775;C20776	Ammonia;Pyruvate;L-Glutamate;2-Oxoglutarate;Oxaloacetate;L-Alanine;Succinate;L-Aspartate;L-Glutamine;Fumarate;L-Asparagine;Citrate;Carbamoyl phosphate;Succinate semialdehyde;4-Aminobutanoate;D-Glucosamine 6-phosphate;D-Aspartate;N-Carbamoyl-L-aspartate;2-Oxoglutaramate;N-Acetyl-L-aspartate;2-Oxosuccinamate;5-Phosphoribosylamine;N-(L-Arginino)succinate;N6-(1,2-Dicarboxyethyl)-AMP;(S)-1-Pyrroline-5…
Tetracycline biosynthesis(rat00253)	C00083;C01209;C02811;C03206;C06570;C06571;C06624;C06627;C06628;C06629;C06654;C12441;C12442;C18293;C18294;C18295;C18296;C21391;C21430;C21438;C21439	Malonyl-CoA;Malonyl-[acyl-carrier protein];Anhydrotetracycline;5a,11a-Dehydrotetracycline;Tetracycline;Chlortetracycline;Oxytetracycline;4-Keto-anhydrotetracycline;4-Hydroxy-6-methylpretetramide;6-Methylpretetramide;4-Amino-anhydrotetracycline;18-Carbamoyl-3,5,7,9,11,13,15,17-octaoxooctadecanoyl-[acp];C-9 Reduced nonaketamide;Nonaketamide monocyclic intermediate;Nonaketamide tricyclic intermediat…
Glycine, serine and threonine metabolism(rat00260)	C00011;C00014;C00022;C00037;C00048;C00049;C00065;C00078;C00097;C00101;C00109;C00114;C00143;C00168;C00188;C00197;C00213;C00258;C00263;C00300;C00430;C00441;C00546;C00576;C00581;C00631;C00719;C00740;C00986;C01005;C01026;C01102;C01242;C01726;C01888;C02051;C02291;C02737;C02855;C02972;C03082;C03194;C03232;C03283;C03508;C05519;C06231;C06442;C16432;C19929	CO2;Ammonia;Pyruvate;Glycine;Glyoxylate;L-Aspartate;L-Serine;L-Tryptophan;L-Cysteine;Tetrahydrofolate;2-Oxobutanoate;Choline;5,10-Methylenetetrahydrofolate;Hydroxypyruvate;L-Threonine;3-Phospho-D-glycerate;Sarcosine;D-Glycerate;L-Homoserine;Creatine;5-Aminolevulinate;L-Aspartate 4-semialdehyde;Methylglyoxal;Betaine aldehyde;Guanidinoacetate;2-Phospho-D-glycerate;Betaine;D-Serine;1,3-Diaminopropan…
Monobactam biosynthesis(rat00261)	C00019;C00022;C00049;C00059;C00062;C00065;C00082;C00188;C00224;C00441;C00927;C01179;C01739;C01941;C03082;C03198;C03590;C03972;C05539;C12323;C16842;C17351;C17352;C17355;C20258;C20911;C20912;C20913;C20914;C20915;C20916;C20917;C20918;C20919;C20920;C20921;C20927;C20928;C20929	S-Adenosyl-L-methionine;Pyruvate;L-Aspartate;Sulfate;L-Arginine;L-Serine;L-Tyrosine;L-Threonine;Adenylyl sulfate;L-Aspartate 4-semialdehyde;Isonocardicin A;3-(4-Hydroxyphenyl)pyruvate;Nocardicin E;Nocardicin A;4-Phospho-L-aspartate;(S)-4-Hydroxymandelate;4-Hydroxyphenylglyoxylate;2,3,4,5-Tetrahydrodipicolinate;N-Acetyl-L-2-amino-6-oxopimelate;L-4-Hydroxyphenylglycine;SQ 26180;Nocardicin C;Isonoca…
Cysteine and methionine metabolism(rat00270)	C00019;C00021;C00022;C00041;C00049;C00051;C00059;C00065;C00073;C00094;C00097;C00109;C00155;C00170;C00263;C00283;C00320;C00409;C00441;C00491;C00506;C00606;C00793;C00957;C00979;C01005;C01077;C01118;C01137;C01180;C01234;C01817;C01962;C02218;C02291;C02356;C02989;C03082;C03089;C03145;C03539;C04188;C04582;C05524;C05526;C05527;C05528;C05823;C05824;C06547;C08276;C09306;C11481;C11499;C11537;C15606;C15650;…	S-Adenosyl-L-methionine;S-Adenosyl-L-homocysteine;Pyruvate;L-Alanine;L-Aspartate;Glutathione;Sulfate;L-Serine;L-Methionine;Sulfite;L-Cysteine;2-Oxobutanoate;L-Homocysteine;5'-Methylthioadenosine;L-Homoserine;Hydrogen sulfide;Thiosulfate;Methanethiol;L-Aspartate 4-semialdehyde;L-Cystine;L-Cysteate;3-Sulfino-L-alanine;D-Cysteine;Mercaptopyruvate;O-Acetyl-L-serine;O-Phospho-L-serine;O-Acetyl-L-homos…
Valine, leucine and isoleucine degradation(rat00280)	C00024;C00068;C00091;C00100;C00123;C00141;C00164;C00183;C00233;C00332;C00349;C00356;C00407;C00630;C00671;C00683;C01205;C01213;C02170;C02939;C03069;C03231;C03284;C03344;C03345;C03460;C04405;C05996;C05998;C06000;C06001;C06002;C15972;C15973;C15974;C15975;C15976;C15977;C15978;C15979;C15980;C20827	Acetyl-CoA;Thiamin diphosphate;Succinyl-CoA;Propanoyl-CoA;L-Leucine;3-Methyl-2-oxobutanoic acid;Acetoacetate;L-Valine;4-Methyl-2-oxopentanoate;Acetoacetyl-CoA;2-Methyl-3-oxopropanoate;(S)-3-Hydroxy-3-methylglutaryl-CoA;L-Isoleucine;2-Methylpropanoyl-CoA;(S)-3-Methyl-2-oxopentanoic acid;(S)-Methylmalonyl-CoA;(R)-3-Amino-2-methylpropanoate;(R)-Methylmalonyl-CoA;Methylmalonate;3-Methylbutanoyl-CoA;3…
Geraniol degradation(rat00281)	C01291;C01499;C01500;C01920;C03069;C04675;C09847;C09848;C09849;C09871;C11384;C11386;C16461;C16462;C16464;C16465;C16466;C16468;C16469;C16470;C16471	3-(4-Methylpent-3-en-1-yl)pent-2-enedioyl-CoA;Geranial;Geraniol;Geranoyl-CoA;3-Methylcrotonyl-CoA;3-Hydroxy-3-(4-methylpent-3-en-1-yl)glutaryl-CoA;cis-Citral;(R)-(+)-Citronellal;beta-Citronellol;Nerol;(S)-(-)-Citronellal;(-)-Citronellol;Geranic acid;Citronellate;Citronellyl-CoA;trans-Geranyl-CoA;7-Methyl-3-oxo-6-octenoyl-CoA;(2E)-5-Methylhexa-2,4-dienoyl-CoA;3-Hydroxy-5-methylhex-4-enoyl-CoA;5-Me…
Valine, leucine and isoleucine biosynthesis(rat00290)	C00022;C00024;C00109;C00123;C00141;C00183;C00188;C00233;C00407;C00671;C02226;C02504;C02612;C02631;C04181;C04236;C04272;C04411;C06006;C06007;C06010;C06032;C14463	Pyruvate;Acetyl-CoA;2-Oxobutanoate;L-Leucine;3-Methyl-2-oxobutanoic acid;L-Valine;L-Threonine;4-Methyl-2-oxopentanoate;L-Isoleucine;(S)-3-Methyl-2-oxopentanoic acid;2-Methylmaleate;alpha-Isopropylmalate;(R)-2-Methylmalate;2-Isopropylmaleate;3-Hydroxy-3-methyl-2-oxobutanoic acid;(2S)-2-Isopropyl-3-oxosuccinate;(R)-2,3-Dihydroxy-3-methylbutanoate;(2R,3S)-3-Isopropylmalate;(S)-2-Aceto-2-hydroxybutan…
Lysine biosynthesis(rat00300)	C00024;C00026;C00047;C00049;C00263;C00322;C00441;C00449;C00666;C00680;C00956;C01251;C03082;C03871;C03972;C04002;C04076;C04390;C04421;C04462;C04877;C04882;C05535;C05539;C05560;C05662;C16138;C19886;C19887;C19888;C19889;C20258;C20277;C20278;C20279	Acetyl-CoA;2-Oxoglutarate;L-Lysine;L-Aspartate;L-Homoserine;2-Oxoadipate;L-Aspartate 4-semialdehyde;N6-(L-1,3-Dicarboxypropyl)-L-lysine;LL-2,6-Diaminoheptanedioate;meso-2,6-Diaminoheptanedioate;L-2-Aminoadipate;(R)-2-Hydroxybutane-1,2,4-tricarboxylate;4-Phospho-L-aspartate;L-2-Amino-6-oxoheptanedioate;2,3,4,5-Tetrahydrodipicolinate;(Z)-But-1-ene-1,2,4-tricarboxylate;L-2-Aminoadipate 6-semialdehyd…
Lysine degradation(rat00310)	C00024;C00037;C00047;C00136;C00164;C00322;C00332;C00408;C00431;C00449;C00450;C00487;C00489;C00527;C00739;C00877;C00956;C00990;C01028;C01142;C01144;C01149;C01181;C01186;C01211;C01259;C01672;C02188;C02727;C03087;C03239;C03273;C03366;C03656;C03793;C03955;C04020;C04076;C04092;C04487;C05161;C05231;C05544;C05545;C05546;C05548;C05554;C05825;C06157;C06181;C16741;C20333	Acetyl-CoA;Glycine;L-Lysine;Butanoyl-CoA;Acetoacetate;2-Oxoadipate;Acetoacetyl-CoA;L-Pipecolate;5-Aminopentanoate;N6-(L-1,3-Dicarboxypropyl)-L-lysine;(S)-2,3,4,5-Tetrahydropyridine-2-carboxylate;Carnitine;Glutarate;Glutaryl-CoA;D-Lysine;Crotonoyl-CoA;L-2-Aminoadipate;5-Aminopentanamide;N6-Hydroxy-L-lysine;(3S)-3,6-Diaminohexanoate;(S)-3-Hydroxybutanoyl-CoA;4-Trimethylammoniobutanal;4-Trimethylamm…
Arginine and proline metabolism(rat00330)	C00012;C00019;C00022;C00025;C00048;C00062;C00077;C00086;C00134;C00148;C00179;C00213;C00223;C00300;C00315;C00334;C00406;C00431;C00433;C00436;C00441;C00533;C00555;C00581;C00750;C00763;C00791;C00884;C00986;C01035;C01043;C01110;C01137;C01157;C01165;C01682;C01877;C02305;C02565;C02647;C02714;C02946;C03078;C03166;C03287;C03296;C03375;C03415;C03440;C03564;C03771;C03912;C04137;C04281;C04282;C04498;C05147;…	Peptide;S-Adenosyl-L-methionine;Pyruvate;L-Glutamate;Glyoxylate;L-Arginine;L-Ornithine;Urea;Putrescine;L-Proline;Agmatine;Sarcosine;p-Coumaroyl-CoA;Creatine;Spermidine;4-Aminobutanoate;Feruloyl-CoA;5-Aminopentanoate;2,5-Dioxopentanoate;N-Carbamoylputrescine;L-Aspartate 4-semialdehyde;Nitric oxide;4-Aminobutyraldehyde;Guanidinoacetate;Spermine;D-Proline;Creatinine;Homocarnosine;1,3-Diaminopropane;…
Tyrosine metabolism(rat00350)	C00022;C00042;C00082;C00122;C00146;C00164;C00232;C00355;C00483;C00530;C00544;C00547;C00628;C00642;C00788;C00811;C00822;C01036;C01060;C01061;C01161;C01179;C01207;C01384;C01693;C01829;C01850;C02167;C02442;C02465;C02514;C02515;C03063;C03077;C03672;C03758;C03765;C04043;C04045;C04052;C04185;C04186;C04368;C04642;C04796;C04797;C05338;C05350;C05576;C05577;C05578;C05579;C05580;C05581;C05582;C05583;C05584;…	Pyruvate;Succinate;L-Tyrosine;Fumarate;Phenol;Acetoacetate;Succinate semialdehyde;3,4-Dihydroxy-L-phenylalanine;Tyramine;Hydroquinone;Homogentisate;L-Noradrenaline;2,5-Dihydroxybenzoate;4-Hydroxyphenylacetate;L-Adrenaline;4-Coumarate;Dopaquinone;4-Maleylacetoacetate;3,5-Diiodo-L-tyrosine;4-Fumarylacetoacetate;3,4-Dihydroxyphenylacetate;3-(4-Hydroxyphenyl)pyruvate;3-(3,4-Dihydroxyphenyl)lactate;Ma…
Phenylalanine metabolism(rat00360)	C00022;C00024;C00042;C00079;C00082;C00083;C00084;C00091;C00122;C00156;C00166;C00180;C00223;C00323;C00406;C00423;C00512;C00582;C00596;C00601;C00630;C00642;C00755;C00805;C00811;C01198;C01575;C01586;C01772;C02137;C02232;C02265;C02505;C02763;C02765;C03519;C03589;C04044;C04148;C04351;C04479;C05332;C05593;C05598;C05607;C05620;C05629;C05852;C05853;C06207;C06866;C07086;C07303;C08300;C08301;C11457;C11588;…	Pyruvate;Acetyl-CoA;Succinate;L-Phenylalanine;L-Tyrosine;Malonyl-CoA;Acetaldehyde;Succinyl-CoA;Fumarate;4-Hydroxybenzoate;Phenylpyruvate;Benzoate;p-Coumaroyl-CoA;Caffeoyl-CoA;Feruloyl-CoA;trans-Cinnamate;Benzoyl-CoA;Phenylacetyl-CoA;2-Hydroxy-2,4-pentadienoate;Phenylacetaldehyde;2-Methylpropanoyl-CoA;4-Hydroxyphenylacetate;4-Hydroxy-3-methoxy-benzaldehyde;Salicylate;4-Coumarate;3-(2-Hydroxyphenyl…
Benzoate degradation(rat00362)	C00022;C00024;C00036;C00084;C00090;C00091;C00146;C00156;C00180;C00196;C00230;C00332;C00512;C00527;C00530;C00587;C00596;C00628;C00682;C00846;C00877;C01063;C01144;C01163;C01278;C01407;C01751;C02222;C02232;C02411;C02480;C02501;C02519;C02814;C02949;C03453;C03586;C03589;C03671;C03676;C04091;C04115;C04324;C04434;C04480;C04484;C04553;C05375;C06033;C06035;C06321;C06322;C06333;C06336;C06714;C06715;C06723;…	Pyruvate;Acetyl-CoA;Oxaloacetate;Acetaldehyde;Catechol;Succinyl-CoA;Phenol;4-Hydroxybenzoate;Benzoate;2,3-Dihydroxybenzoate;3,4-Dihydroxybenzoate;Acetoacetyl-CoA;Benzoyl-CoA;Glutaryl-CoA;Hydroquinone;3-Hydroxybenzoate;2-Hydroxy-2,4-pentadienoate;2,5-Dihydroxybenzoate;2-Hydroxymuconate semialdehyde;3-Oxoadipate;Crotonoyl-CoA;6-Carboxyhexanoyl-CoA;(S)-3-Hydroxybutanoyl-CoA;3-Carboxy-cis,cis-muconat…
Tryptophan metabolism(rat00380)	C00024;C00078;C00108;C00322;C00328;C00331;C00332;C00398;C00463;C00527;C00632;C00637;C00643;C00780;C00877;C00954;C00955;C00978;C01111;C01144;C01249;C01252;C01598;C01717;C01987;C02043;C02161;C02172;C02220;C02298;C02470;C02693;C02700;C02775;C02937;C02938;C03227;C03230;C03453;C03574;C03722;C03824;C04409;C05634;C05635;C05636;C05637;C05638;C05639;C05640;C05641;C05642;C05643;C05644;C05645;C05646;C05647;…	Acetyl-CoA;L-Tryptophan;Anthranilate;2-Oxoadipate;L-Kynurenine;Indolepyruvate;Acetoacetyl-CoA;Tryptamine;Indole;Glutaryl-CoA;3-Hydroxyanthranilate;Indole-3-acetaldehyde;5-Hydroxy-L-tryptophan;Serotonin;Crotonoyl-CoA;Indole-3-acetate;Indole-3-ethanol;N-Acetylserotonin;7,8-Dihydroxykynurenate;(S)-3-Hydroxybutanoyl-CoA;7,8-Dihydro-7,8-dihydroxykynurenate;4-(2-Aminophenyl)-2,4-dioxobutanoate;Melatoni…
Phenylalanine, tyrosine and tryptophan biosynthesis(rat00400)	C00074;C00078;C00079;C00082;C00108;C00119;C00166;C00230;C00251;C00254;C00279;C00296;C00354;C00441;C00463;C00493;C00587;C00826;C00944;C01094;C01179;C01269;C01302;C02637;C03175;C03506;C04302;C04691;C16848;C16850;C17235;C20327;C20653;C20654;C20710	Phosphoenolpyruvate;L-Tryptophan;L-Phenylalanine;L-Tyrosine;Anthranilate;5-Phospho-alpha-D-ribose 1-diphosphate;Phenylpyruvate;3,4-Dihydroxybenzoate;Chorismate;Prephenate;D-Erythrose 4-phosphate;Quinate;D-Fructose 1,6-bisphosphate;L-Aspartate 4-semialdehyde;Indole;Shikimate;3-Hydroxybenzoate;L-Arogenate;3-Dehydroquinate;D-Fructose 1-phosphate;3-(4-Hydroxyphenyl)pyruvate;5-O-(1-Carboxyvinyl)-3-pho…
Novobiocin biosynthesis(rat00401)	C00082;C00148;C00254;C01179;C05073;C05080;C12032;C12456;C12457;C12458;C12459;C12460;C12461;C12462;C12463;C12467;C12468;C12469;C12470;C12471;C12472;C12473;C12474;C12475;C12476;C12477;C12479;C12480;C12481;C12483;C20629;C20637	L-Tyrosine;L-Proline;Prephenate;3-(4-Hydroxyphenyl)pyruvate;Coumermycin A1;Novobiocin;Clorobiocin;3-Dimethylallyl-4-hydroxyphenylpyruvate;3-Dimethylallyl-4-hydroxymandelic acid;3-Dimethylallyl-4-hydroxybenzoate;3-Dimethylallyl-4-hydroxybenzaldehyde;3-Dimethylallyl-beta-hydroxy-L-tyrosyl-[pcp];L-Tyrosyl-[pcp];beta-Hydroxy-L-tyrosyl-[pcp];beta-Keto-L-tyrosyl-[pcp];2-Hydroxy-beta-keto-L-tyrosyl-[pcp…
beta-Alanine metabolism(rat00410)	C00024;C00049;C00083;C00099;C00100;C00106;C00135;C00222;C00315;C00334;C00383;C00386;C00429;C00555;C00750;C00804;C00864;C00894;C00986;C01013;C01073;C01262;C02335;C02642;C03492;C03722;C05340;C05341;C05665;C05668;C05669;C05670	Acetyl-CoA;L-Aspartate;Malonyl-CoA;beta-Alanine;Propanoyl-CoA;Uracil;L-Histidine;3-Oxopropanoate;Spermidine;4-Aminobutanoate;Malonate;Carnosine;5,6-Dihydrouracil;4-Aminobutyraldehyde;Spermine;Propynoate;Pantothenate;Propenoyl-CoA;1,3-Diaminopropane;3-Hydroxypropanoate;N-Acetyl-beta-alanine;beta-Alanyl-N(pi)-methyl-L-histidine;beta-Alanyl-CoA;3-Ureidopropionate;D-4'-Phosphopantothenate;Quinolinate…
Taurine and hypotaurine metabolism(rat00430)	C00022;C00024;C00025;C00026;C00033;C00041;C00094;C00097;C00227;C00245;C00506;C00519;C00593;C00606;C01678;C01959;C03149;C05122;C05123;C05844;C06735;C14179	Pyruvate;Acetyl-CoA;L-Glutamate;2-Oxoglutarate;Acetate;L-Alanine;Sulfite;L-Cysteine;Acetyl phosphate;Taurine;L-Cysteate;Hypotaurine;Sulfoacetaldehyde;3-Sulfino-L-alanine;Cysteamine;Taurocyamine;N-Phosphotaurocyamine;Taurocholate;2-Hydroxyethanesulfonate;5-L-Glutamyl-taurine;Aminoacetaldehyde;Sulfoacetate
Selenocompound metabolism(rat00450)	C00017;C00041;C01528;C02535;C05172;C05335;C05336;C05684;C05686;C05688;C05689;C05690;C05695;C05697;C05698;C05699;C05703;C06481;C06482;C16638;C18870;C18871;C18872;C18893;C18902;C18904;C18905	Protein;L-Alanine;Hydrogen selenide;Dimethyl selenide;Selenophosphoric acid;L-Selenomethionine;Selenomethionyl-tRNA(Met);Selenite;Adenylylselenate;L-Selenocysteine;Se-Methyl-L-selenocysteine;Se-Methylselenomethionine;gamma-Glutamyl-Se-methylselenocysteine;Selenate;Selenohomocysteine;L-Selenocystathionine;Methaneselenol;L-Seryl-tRNA(Sec);L-Selenocysteinyl-tRNA(Sec);O-Phosphoseryl-tRNA(Sec);Selenod…
Cyanoamino acid metabolism(rat00460)	C00014;C00037;C00049;C00065;C00079;C00082;C00097;C00152;C00183;C00302;C00407;C00488;C00561;C00844;C01326;C01401;C01594;C02512;C02659;C03004;C03219;C03742;C04350;C05143;C05670;C05711;C05714;C05715;C06114;C08325;C08334;C15503;C16074;C16075;C18796;C19491;C19712;C19714;C19715;C20310;C20311;C20312;C20313;C20314;C20315	Ammonia;Glycine;L-Aspartate;L-Serine;L-Phenylalanine;L-Tyrosine;L-Cysteine;L-Asparagine;L-Valine;Glutamate;L-Isoleucine;Formamide;Mandelonitrile;Prunasin;Hydrogen cyanide;Alanine;Linamarin;3-Cyano-L-alanine;Acetone cyanohydrin;N-Hydroxy-L-tyrosine;(E)-2-Methylpropanal oxime;(S)-4-Hydroxymandelonitrile;(E)-4-Hydroxyphenylacetaldehyde oxime;Dhurrin;3-Aminopropiononitrile;gamma-Glutamyl-beta-cyanoal…
D-Glutamine and D-glutamate metabolism(rat00471)	C00025;C00026;C00064;C00217;C00692;C00819;C01050;C01212;C02237;C02671;C03933;C05723	L-Glutamate;2-Oxoglutarate;L-Glutamine;D-Glutamate;UDP-N-acetylmuramoyl-L-alanyl-D-glutamate;D-Glutamine;UDP-N-acetylmuramate;UDP-N-acetylmuramoyl-L-alanine;5-Oxo-D-proline;D-Glutamyl-peptide;5-D-Glutamyl-D-glutamyl-peptide;Poly-gamma-D-glutamate
D-Alanine metabolism(rat00473)	C00022;C00041;C00133;C00993;C04260;C04457	Pyruvate;L-Alanine;D-Alanine;D-Alanyl-D-alanine;O-D-Alanyl-poly(ribitol phosphate);D-Alanyl-alanyl-poly(glycerolphosphate)
Glutathione metabolism(rat00480)	C00005;C00006;C00024;C00025;C00037;C00051;C00072;C00077;C00097;C00127;C00134;C00151;C00315;C00669;C00750;C01322;C01419;C01672;C01879;C02090;C02320;C03170;C03646;C03740;C05422;C05726;C05727;C05729;C05730;C16562;C16563;C16564;C16565;C16566;C16567;C16568;C16663;C16664	NADPH;NADP+;Acetyl-CoA;L-Glutamate;Glycine;Glutathione;Ascorbate;L-Ornithine;L-Cysteine;Glutathione disulfide;Putrescine;L-Amino acid;Spermidine;gamma-L-Glutamyl-L-cysteine;Spermine;RX;Cys-Gly;Cadaverine;Pidolic acid;Trypanothione;R-S-Glutathione;Trypanothione disulfide;Bis-gamma-glutamylcystine;(5-L-Glutamyl)-L-amino acid;Dehydroascorbate;S-Substituted L-cysteine;S-Substituted N-acetyl-L-cystein…
Starch and sucrose metabolism(rat00500)	C00029;C00031;C00085;C00089;C00092;C00095;C00103;C00185;C00208;C00252;C00369;C00372;C00394;C00498;C00501;C00663;C00689;C00718;C00721;C00760;C00963;C00965;C00973;C01083;C01231;C01725;C01898;C01935;C02591;C02995;C03323;C04534;C05731;C06215;C06400;C16688;C20237	UDP-glucose;D-Glucose;D-Fructose 6-phosphate;Sucrose;D-Glucose 6-phosphate;D-Fructose;D-Glucose 1-phosphate;Cellobiose;Maltose;Isomaltose;Starch;Dextran;GDP-glucose;ADP-glucose;CDP-glucose;beta-D-Glucose 1-phosphate;alpha,alpha'-Trehalose 6-phosphate;Amylose;Dextrin;Cellulose;beta-D-Glucoside;1,3-beta-D-Glucan;Cyclomaltodextrin;alpha,alpha-Trehalose;alpha-D-Glucose 1,6-bisphosphate;Levanbiose;Cel…
Amino sugar and nucleotide sugar metabolism(rat00520)	C00029;C00031;C00043;C00052;C00096;C00103;C00128;C00140;C00159;C00167;C00181;C00190;C00191;C00203;C00259;C00267;C00270;C00275;C00325;C00329;C00333;C00352;C00357;C00394;C00446;C00461;C00498;C00501;C00617;C00636;C00645;C00668;C00714;C00734;C00935;C00976;C00984;C00996;C00999;C01019;C01050;C01170;C01219;C01222;C01623;C01674;C01788;C02199;C02280;C02330;C02336;C02352;C02474;C02713;C02977;C02985;C03117;…	UDP-glucose;D-Glucose;UDP-N-acetyl-alpha-D-glucosamine;UDP-alpha-D-galactose;GDP-mannose;D-Glucose 1-phosphate;CMP-N-acetylneuraminate;N-Acetyl-D-glucosamine;D-Mannose;UDP-glucuronate;D-Xylose;UDP-D-xylose;D-Glucuronate;UDP-N-acetyl-D-galactosamine;L-Arabinose;alpha-D-Glucose;N-Acetylneuraminate;D-Mannose 6-phosphate;GDP-L-fucose;D-Glucosamine;D-Galacturonate;D-Glucosamine 6-phosphate;N-Acetyl-D-…
Streptomycin biosynthesis(rat00521)	C00031;C00092;C00103;C00137;C00413;C00688;C00691;C00842;C01121;C01138;C01214;C01221;C01283;C01294;C01298;C03319;C03442;C04006;C04280;C04673;C04767;C06592;C11351;C11907	D-Glucose;D-Glucose 6-phosphate;D-Glucose 1-phosphate;myo-Inositol;Streptomycin;dTDP-4-dehydro-beta-L-rhamnose;2,4,6/3,5-Pentahydroxycyclohexanone;dTDP-glucose;Streptidine 6-phosphate;Streptomycin 6-phosphate;1-Amino-1-deoxy-scyllo-inositol;Dihydrostreptomycin 6-phosphate;1-Amino-1-deoxy-scyllo-inositol 4-phosphate;1-Guanidino-1-deoxy-scyllo-inositol 4-phosphate;1D-1-Guanidino-3-amino-1,3-dideoxy…
Polyketide sugar unit biosynthesis(rat00523)	C00103;C00688;C00842;C03187;C03319;C04268;C06017;C06620;C07277;C11447;C11460;C11461;C11907;C11908;C11909;C11910;C11911;C11912;C11915;C11916;C11918;C11919;C11920;C11921;C11922;C11925;C11926;C11927;C11928;C11933;C12318;C12481;C18029;C18030;C18031;C18032;C18033;C18034;C18035;C19947;C19948;C19960;C20156;C20682;C21071;C21073;C21074;C21348;C21349;C21350;C21351;C21352;C21353;C21354;C21355;C21356;C21362;…	D-Glucose 1-phosphate;dTDP-4-dehydro-beta-L-rhamnose;dTDP-glucose;dTDP-6-deoxy-beta-L-talose;dTDP-L-rhamnose;dTDP-4-amino-4,6-dideoxy-D-glucose;dTDP-D-glucuronate;dTDP-3,4-dioxo-2,6-dideoxy-D-glucose;dTDP-D-fucose;dTDP-4-dimethylamino-4,6-dideoxy-5-C-methyl-D-allose;dTDP-4-oxo-5-C-methyl-L-rhamnose;dTDP-4-amino-4,6-dideoxy-5-C-methyl-D-allose;dTDP-4-oxo-6-deoxy-D-glucose;3,6-Dideoxy-3-oxo-dTDP-D-…
Acarbose and validamycin biosynthesis(rat00525)	C00103;C00842;C04268;C06802;C11907;C12112;C17691;C17692;C17693;C17694;C17695;C17696;C17697;C17698;C17699;C17700;C20956;C21156;C21204;C21205;C21206;C21207;C21208;C21209;C21210;C21211;C21216;C21218;C21219;C21247;C21248;C21249;C21293;C21367;C21368;C21415	D-Glucose 1-phosphate;dTDP-glucose;dTDP-4-amino-4,6-dideoxy-D-glucose;Acarbose;dTDP-4-oxo-6-deoxy-D-glucose;Validamycin A;2-epi-5-epi-Valiolone;2-epi-5-epi-Valiolone 7-phosphate;5-epi-Valiolone 7-phosphate;5-epi-Valiolone;2-Keto-5-epi-valiolone;Valienone;Valienone 7-phosphate;Salbostatin;Cetoniacytone A;Validoxylamine A;alpha-D-Sedoheptulopyranose 7-phosphate;Acarbose 7IV-phosphate;5-epi-Valiolol…
Lipopolysaccharide biosynthesis(rat00540)	C00043;C00199;C00229;C01112;C01187;C04121;C04478;C04652;C04738;C04824;C04919;C04932;C05223;C05382;C05761;C06022;C06024;C06025;C06026;C06251;C06397;C06398;C07836;C07838;C11472;C19877;C19878;C19879;C19880;C19881	UDP-N-acetyl-alpha-D-glucosamine;D-Ribulose 5-phosphate;Acyl-carrier protein;D-Arabinose 5-phosphate;3-Deoxy-D-manno-octulosonate;CMP-3-deoxy-D-manno-octulosonate;3-Deoxy-D-manno-octulosonate 8-phosphate;UDP-2,3-bis(3-hydroxytetradecanoyl)glucosamine;UDP-3-O-(3-hydroxytetradecanoyl)-N-acetylglucosamine;Lipid X;2,3,2'3'-Tetrakis(3-hydroxytetradecanoyl)-D-glucosaminyl-1,6-beta-D-glucosamine 1,4'-bi…
Peptidoglycan biosynthesis(rat00550)	C00043;C00133;C00692;C00993;C01050;C01212;C04574;C04631;C04702;C04851;C04877;C04882;C05892;C05893;C05894;C05895;C05896;C05897;C05898;C17541;C17542;C17549;C17550;C17556;C17558	UDP-N-acetyl-alpha-D-glucosamine;D-Alanine;UDP-N-acetylmuramoyl-L-alanyl-D-glutamate;D-Alanyl-D-alanine;UDP-N-acetylmuramate;UDP-N-acetylmuramoyl-L-alanine;di-trans,poly-cis-Undecaprenyl diphosphate;UDP-N-acetyl-3-(1-carboxyvinyl)-D-glucosamine;UDPMurNAc(oyl-L-Ala-D-gamma-Glu-L-Lys-D-Ala-D-Ala);MurAc(oyl-L-Ala-D-gamma-Glu-L-Lys-D-Ala-D-Ala)-diphospho-undecaprenol;UDP-N-acetylmuramoyl-L-alanyl-gam…
Glycerolipid metabolism(rat00561)	C00029;C00040;C00093;C00111;C00116;C00162;C00184;C00197;C00258;C00416;C00422;C00577;C00631;C00641;C00681;C00969;C01885;C02457;C03692;C04046;C04315;C04872;C05401;C06037;C06038;C06040;C06041;C06042;C06364;C06365;C11521;C13508;C20897;C20898;C20991	UDP-glucose;Acyl-CoA;sn-Glycerol 3-phosphate;Glycerone phosphate;Glycerol;Fatty acid;Glycerone;3-Phospho-D-glycerate;D-Glycerate;Phosphatidate;Triacylglycerol;D-Glyceraldehyde;2-Phospho-D-glycerate;1,2-Diacyl-sn-glycerol;1-Acyl-sn-glycerol 3-phosphate;3-Hydroxypropanal;1-Acylglycerol;Propane-1,3-diol;1,2-Diacyl-3-beta-D-galactosyl-sn-glycerol;3-D-Glucosyl-1,2-diacylglycerol;2-Acyl-3-O-(beta-D-gal…
Inositol phosphate metabolism(rat00562)	C00024;C00092;C00111;C00118;C00137;C00191;C00222;C00641;C00691;C01177;C01194;C01204;C01220;C01243;C01245;C01272;C01277;C01284;C03546;C03659;C03660;C04006;C04062;C04063;C04287;C04477;C04520;C04549;C04563;C04579;C04637;C05981;C06153;C06892;C06893;C11554;C11555;C11556;C11557;C16737;C19794;C19799;C19891;C20251	Acetyl-CoA;D-Glucose 6-phosphate;Glycerone phosphate;D-Glyceraldehyde 3-phosphate;myo-Inositol;D-Glucuronate;3-Oxopropanoate;1,2-Diacyl-sn-glycerol;2,4,6/3,5-Pentahydroxycyclohexanone;Inositol 1-phosphate;1-Phosphatidyl-D-myo-inositol;Phytic acid;1D-myo-Inositol 1,4-bisphosphate;1D-myo-Inositol 1,3,4-trisphosphate;D-myo-Inositol 1,4,5-trisphosphate;1D-myo-Inositol 1,3,4,5-tetrakisphosphate;1-Phos…
Glycerophospholipid metabolism(rat00564)	C00040;C00084;C00093;C00111;C00114;C00157;C00189;C00269;C00307;C00344;C00346;C00350;C00416;C00513;C00570;C00588;C00623;C00641;C00670;C00681;C01194;C01210;C01233;C01241;C01996;C02737;C03372;C03819;C03872;C03892;C03974;C04230;C04233;C04308;C04438;C04590;C04638;C05973;C05974;C05976;C05980;C06771;C06772;C13482;C18059;C18125;C18126;C18129;C18168;C18169;C20466;C20518	Acyl-CoA;Acetaldehyde;sn-Glycerol 3-phosphate;Glycerone phosphate;Choline;Phosphatidylcholine;Ethanolamine;CDP-diacylglycerol;CDP-choline;Phosphatidylglycerol;Ethanolamine phosphate;Phosphatidylethanolamine;Phosphatidate;CDP-glycerol;CDP-ethanolamine;Choline phosphate;sn-Glycerol 1-phosphate;1,2-Diacyl-sn-glycerol;sn-Glycero-3-phosphocholine;1-Acyl-sn-glycerol 3-phosphate;1-Phosphatidyl-D-myo-ino…
Arachidonic acid metabolism(rat00590)	C00157;C00219;C00427;C00584;C00639;C00696;C00909;C01312;C02165;C02166;C02198;C03577;C04577;C04742;C04805;C04822;C04853;C05356;C05949;C05950;C05951;C05952;C05953;C05954;C05955;C05956;C05957;C05958;C05959;C05960;C05961;C05962;C05963;C05964;C05965;C05966;C06314;C06315;C06462;C13809;C14717;C14732;C14748;C14749;C14768;C14769;C14770;C14771;C14772;C14773;C14774;C14775;C14776;C14777;C14778;C14779;C14780;…	Phosphatidylcholine;Arachidonate;Prostaglandin H2;Prostaglandin E2;Prostaglandin F2alpha;Prostaglandin D2;Leukotriene A4;Prostaglandin I2;Leukotriene B4;Leukotriene C4;Thromboxane A2;20-Hydroxyleukotriene E4;15-OxoETE;(15S)-15-Hydroxy-5,8,11-cis-13-trans-eicosatetraenoate;5(S)-HETE;8(R)-HPETE;20-OH-Leukotriene B4;5(S)-HPETE;12-Keto-leukotriene B4;20-COOH-Leukotriene B4;Leukotriene D4;Leukotriene …
alpha-Linolenic acid metabolism(rat00592)	C00157;C01226;C04672;C04780;C04785;C06427;C08491;C08492;C11512;C16300;C16308;C16309;C16310;C16311;C16316;C16317;C16318;C16319;C16320;C16321;C16322;C16323;C16324;C16325;C16326;C16327;C16328;C16330;C16331;C16332;C16334;C16335;C16336;C16338;C16339;C16341;C16342;C16343;C16344;C16345;C16346;C19757	Phosphatidylcholine;12-OPDA;(9Z,15Z)-(13S)-12,13-Epoxyoctadeca-9,11,15-trienoic acid;8-[(1R,2R)-3-Oxo-2-{(Z)-pent-2-enyl}cyclopentyl]octanoate;13(S)-HPOT;(9Z,12Z,15Z)-Octadecatrienoic acid;(-)-Jasmonic acid;3-Hexenol;Methyl jasmonate;Stearidonic acid;Traumatic acid;Traumatin;3-Hexenal;12-Oxo-9(Z)-dodecenoic acid;13(S)-HOT;(+)-7-Isojasmonic acid;(+)-7-Isomethyljasmonate;Etherolenic acid;Colnelenic…
Pyruvate metabolism(rat00620)	C00022;C00024;C00033;C00036;C00042;C00058;C00068;C00074;C00083;C00084;C00122;C00149;C00186;C00227;C00256;C00332;C00424;C00546;C00937;C01251;C02488;C02504;C03248;C03451;C03981;C05125;C05993;C05994;C15972;C15973;C16255	Pyruvate;Acetyl-CoA;Acetate;Oxaloacetate;Succinate;Formate;Thiamin diphosphate;Phosphoenolpyruvate;Malonyl-CoA;Acetaldehyde;Fumarate;(S)-Malate;(S)-Lactate;Acetyl phosphate;(R)-Lactate;Acetoacetyl-CoA;(S)-Lactaldehyde;Methylglyoxal;(R)-Lactaldehyde;(R)-2-Hydroxybutane-1,2,4-tricarboxylate;(R)-2-Ethylmalate;alpha-Isopropylmalate;Acetylenedicarboxylate;(R)-S-Lactoylglutathione;2-Hydroxyethylenedica…
Chloroalkane and chloroalkene degradation(rat00625)	C00011;C00024;C00048;C00058;C00067;C00084;C00160;C00209;C00222;C00237;C01380;C01548;C02271;C06547;C06548;C06609;C06610;C06611;C06612;C06613;C06614;C06615;C06752;C06753;C06754;C06755;C06789;C06790;C06791;C06792;C06793;C07490;C11148;C11149;C11150;C14866;C16348;C18246;C18247;C18248	CO2;Acetyl-CoA;Glyoxylate;Formate;Formaldehyde;Acetaldehyde;Glycolate;Oxalate;3-Oxopropanoate;CO;Ethylene glycol;Acetylene;Dichloromethane;Ethylene;Ethylene oxide;trans-1,3-Dichloropropene;cis-1,3-Dichloropropene;trans-3-Chloro-2-propene-1-ol;cis-3-Chloro-2-propene-1-ol;trans-3-Chloroallyl aldehyde;trans-3-Chloroacrylic acid;cis-3-Chloroacrylic acid;1,2-Dichloroethane;2-Chloroethanol;Chloroacetal…
Glyoxylate and dicarboxylate metabolism(rat00630)	C00007;C00011;C00014;C00022;C00024;C00025;C00026;C00027;C00036;C00037;C00042;C00048;C00058;C00064;C00065;C00091;C00100;C00136;C00149;C00158;C00160;C00168;C00197;C00209;C00258;C00266;C00311;C00313;C00332;C00417;C00552;C00631;C00683;C00798;C00877;C00888;C00898;C00975;C00988;C01127;C01146;C01182;C01213;C01380;C01732;C01989;C01990;C02123;C02405;C03217;C03459;C03548;C03561;C03618;C04348;C06027;C06028;…	Oxygen;CO2;Ammonia;Pyruvate;Acetyl-CoA;L-Glutamate;2-Oxoglutarate;Hydrogen peroxide;Oxaloacetate;Glycine;Succinate;Glyoxylate;Formate;L-Glutamine;L-Serine;Succinyl-CoA;Propanoyl-CoA;Butanoyl-CoA;(S)-Malate;Citrate;Glycolate;Hydroxypyruvate;3-Phospho-D-glycerate;Oxalate;D-Glycerate;Glycolaldehyde;Isocitrate;Oxalyl-CoA;Acetoacetyl-CoA;cis-Aconitate;meso-Tartaric acid;2-Phospho-D-glycerate;(S)-Methy…
Propanoate metabolism(rat00640)	C00024;C00033;C00042;C00068;C00083;C00091;C00099;C00100;C00109;C00111;C00132;C00163;C00164;C00186;C00207;C00222;C00332;C00424;C00479;C00546;C00583;C00683;C00804;C00827;C00894;C01013;C01213;C01845;C02170;C02225;C02335;C02876;C04225;C04593;C05235;C05668;C05979;C05983;C05984;C05989;C06002;C15972;C15973;C17530;C20783;C21017;C21018;C21250	Acetyl-CoA;Acetate;Succinate;Thiamin diphosphate;Malonyl-CoA;Succinyl-CoA;beta-Alanine;Propanoyl-CoA;2-Oxobutanoate;Glycerone phosphate;Methanol;Propanoate;Acetoacetate;(S)-Lactate;Acetone;3-Oxopropanoate;Acetoacetyl-CoA;(S)-Lactaldehyde;Propanal;Methylglyoxal;Propane-1,2-diol;(S)-Methylmalonyl-CoA;Propynoate;Lactoyl-CoA;Propenoyl-CoA;3-Hydroxypropanoate;(R)-Methylmalonyl-CoA;Propan-2-ol;Methylma…
Styrene degradation(rat00643)	C00122;C00164;C00186;C00511;C00544;C00596;C00601;C00827;C00894;C01036;C01061;C01659;C01998;C02505;C05593;C05852;C07083;C07084;C07085;C07086;C07087;C16074;C16075;C20782	Fumarate;Acetoacetate;(S)-Lactate;Acrylic acid;Homogentisate;2-Hydroxy-2,4-pentadienoate;Phenylacetaldehyde;Lactoyl-CoA;Propenoyl-CoA;4-Maleylacetoacetate;4-Fumarylacetoacetate;Acrylamide;Acrylonitrile;2-Phenylacetamide;3-Hydroxyphenylacetate;2-Hydroxyphenylacetate;Styrene;Styrene-cis-2,3-dihydrodiol;3-Vinylcatechol;Phenylacetic acid;2-Hydroxy-6-oxoocta-2,4,7-trienoate;Phenylacetonitrile;(Z)-Phen…
Butanoate metabolism(rat00650)	C00022;C00024;C00025;C00026;C00042;C00091;C00122;C00136;C00164;C00232;C00246;C00332;C00334;C00356;C00497;C00741;C00810;C00877;C00989;C01089;C01144;C01384;C01412;C01769;C02331;C02411;C02527;C02630;C03044;C03046;C03058;C03561;C04546;C06010;C06142;C06143;C06144;C06145;C06146;C11062;C20657;C21390	Pyruvate;Acetyl-CoA;L-Glutamate;2-Oxoglutarate;Succinate;Succinyl-CoA;Fumarate;Butanoyl-CoA;Acetoacetate;Succinate semialdehyde;Butanoic acid;Acetoacetyl-CoA;4-Aminobutanoate;(S)-3-Hydroxy-3-methylglutaryl-CoA;(R)-Malate;Diacetyl;(R)-Acetoin;Crotonoyl-CoA;4-Hydroxybutanoic acid;(R)-3-Hydroxybutanoate;(S)-3-Hydroxybutanoyl-CoA;Maleic acid;Butanal;(S)-Acetoin;Vinylacetyl-CoA;Glutaconyl-1-CoA;Butano…
One carbon pool by folate(rat00670)	C00101;C00143;C00234;C00415;C00440;C00445;C00504;C00664;C03479	Tetrahydrofolate;5,10-Methylenetetrahydrofolate;10-Formyltetrahydrofolate;Dihydrofolate;5-Methyltetrahydrofolate;5,10-Methenyltetrahydrofolate;Folate;5-Formiminotetrahydrofolate;Folinic acid
Methane metabolism(rat00680)	C00011;C00022;C00024;C00033;C00036;C00037;C00048;C00058;C00065;C00067;C00074;C00082;C00085;C00101;C00111;C00118;C00132;C00143;C00149;C00168;C00184;C00197;C00199;C00218;C00227;C00231;C00237;C00258;C00322;C00354;C00483;C00543;C00565;C00593;C00631;C00862;C00876;C01001;C01005;C01031;C01046;C01080;C01104;C01179;C01217;C01274;C01438;C03232;C03576;C03920;C04330;C04348;C04377;C04488;C04628;C04732;C04832;…	CO2;Pyruvate;Acetyl-CoA;Acetate;Oxaloacetate;Glycine;Glyoxylate;Formate;L-Serine;Formaldehyde;Phosphoenolpyruvate;L-Tyrosine;D-Fructose 6-phosphate;Tetrahydrofolate;Glycerone phosphate;D-Glyceraldehyde 3-phosphate;Methanol;5,10-Methylenetetrahydrofolate;(S)-Malate;Hydroxypyruvate;Glycerone;3-Phospho-D-glycerate;D-Ribulose 5-phosphate;Methylamine;Acetyl phosphate;D-Xylulose 5-phosphate;CO;D-Glycer…
Thiamine metabolism(rat00730)	C00003;C00018;C00022;C00037;C00068;C00082;C00097;C00118;C00378;C01081;C01279;C02892;C03028;C03373;C04294;C04327;C04556;C04752;C05856;C11437;C15809;C15810;C15811;C15812;C15813;C15814;C19872;C20246;C20247;C20267;C20784	NAD+;Pyridoxal phosphate;Pyruvate;Glycine;Thiamin diphosphate;L-Tyrosine;L-Cysteine;D-Glyceraldehyde 3-phosphate;Thiamine;Thiamin monophosphate;4-Amino-5-hydroxymethyl-2-methylpyrimidine;Thiamine acetic acid;Thiamin triphosphate;Aminoimidazole ribotide;5-(2-Hydroxyethyl)-4-methylthiazole;4-Methyl-5-(2-phosphooxyethyl)thiazole;4-Amino-2-methyl-5-(phosphooxymethyl)pyrimidine;4-Amino-5-hydroxymethyl…
Riboflavin metabolism(rat00740)	C00016;C00044;C00061;C00199;C00255;C00474;C01007;C01268;C01304;C01352;C01727;C01847;C03114;C04332;C04454;C04732;C05995;C15556;C15563;C18910	FAD;GTP;FMN;D-Ribulose 5-phosphate;Riboflavin;Ribitol;Reduced riboflavin;5-Amino-6-(5'-phosphoribosylamino)uracil;2,5-Diamino-6-(5-phospho-D-ribosylamino)pyrimidin-4(3H)-one;FADH2;Lumichrome;Reduced FMN;Dimethylbenzimidazole;6,7-Dimethyl-8-(D-ribityl)lumazine;5-Amino-6-(5'-phospho-D-ribitylamino)uracil;5-Amino-6-(1-D-ribitylamino)uracil;7-Hydroxy-6-methyl-8-ribityllumazine;L-3,4-Dihydroxybutan-2-…
Vitamin B6 metabolism(rat00750)	C00018;C00118;C00199;C00232;C00250;C00266;C00279;C00314;C00534;C00627;C00647;C00847;C00971;C01215;C01270;C03393;C04106;C04604;C04690;C04773;C06050;C06051;C06052;C06054;C06055;C06056;C07335;C11638	Pyridoxal phosphate;D-Glyceraldehyde 3-phosphate;D-Ribulose 5-phosphate;Succinate semialdehyde;Pyridoxal;Glycolaldehyde;D-Erythrose 4-phosphate;Pyridoxine;Pyridoxamine;Pyridoxine phosphate;Pyridoxamine phosphate;4-Pyridoxate;4-Pyridoxolactone;2-(Acetamidomethylene)succinate;3-Hydroxy-2-methylpyridine-5-carboxylate;4-Phospho-D-erythronate;2-(Hydroxymethyl)-4-oxobutanoate;3-Hydroxy-2-methylpyridine…
Nicotinate and nicotinamide metabolism(rat00760)	C00003;C00006;C00022;C00042;C00049;C00111;C00122;C00153;C00163;C00232;C00253;C00334;C00455;C00857;C00922;C01004;C01020;C01056;C01059;C01185;C01297;C01384;C01596;C02295;C02918;C02930;C03043;C03056;C03150;C03458;C03652;C03722;C04226;C05380;C05840;C05841;C05842;C05843;C06178;C15523;C15986;C15987;C16150;C16151;C16152;C16159;C16390;C18232;C19567;C19569;C19631;C20361;C20381;C21075;C21154	NAD+;NADP+;Pyruvate;Succinate;L-Aspartate;Glycerone phosphate;Fumarate;Nicotinamide;Propanoate;Succinate semialdehyde;Nicotinate;4-Aminobutanoate;Nicotinamide D-ribonucleotide;Deamino-NAD+;2,3-Dimethylmaleate;N-Methylnicotinate;6-Hydroxynicotinate;(S)-6-Hydroxynicotine;2,5-Dihydroxypyridine;Nicotinate D-ribonucleotide;6-Hydroxypseudooxynicotine;Maleic acid;Maleamate;Methylitaconate;1-Methylnicoti…
Pantothenate and CoA biosynthesis(rat00770)	C00010;C00022;C00049;C00054;C00097;C00099;C00106;C00141;C00183;C00229;C00429;C00522;C00831;C00864;C00882;C00900;C00966;C01053;C01088;C01134;C02642;C03492;C03688;C04039;C04079;C04352;C05944;C18911	CoA;Pyruvate;L-Aspartate;Adenosine 3',5'-bisphosphate;L-Cysteine;beta-Alanine;Uracil;3-Methyl-2-oxobutanoic acid;L-Valine;Acyl-carrier protein;5,6-Dihydrouracil;(R)-Pantoate;Pantetheine;Pantothenate;Dephospho-CoA;2-Acetolactate;2-Dehydropantoate;(R)-4-Dehydropantoate;(R)-3,3-Dimethylmalate;Pantetheine 4'-phosphate;3-Ureidopropionate;D-4'-Phosphopantothenate;Apo-[acyl-carrier-protein];2,3-Dihydrox…
Biotin metabolism(rat00780)	C00047;C00086;C00120;C01037;C01063;C01092;C01209;C01894;C01909;C02656;C05552;C05921;C06250;C19673;C19845;C19846;C20372;C20373;C20374;C20375;C20376;C20377;C20378;C20384;C20385;C20386;C20387;C20683	L-Lysine;Urea;Biotin;7,8-Diaminononanoate;6-Carboxyhexanoyl-CoA;8-Amino-7-oxononanoate;Malonyl-[acyl-carrier protein];Biotinyl-CoA;Dethiobiotin;Pimelate;Biocytin;Biotinyl-5'-AMP;Holo-[carboxylase];Malonyl-[acp] methyl ester;Pimeloyl-[acyl-carrier protein];Pimeloyl-[acyl-carrier protein] methyl ester;3-Ketoglutaryl-[acp] methyl ester;3-Hydroxyglutaryl-[acp] methyl ester;Enoylglutaryl-[acp] methyl …
Lipoic acid metabolism(rat00785)	C05752;C16236;C16237;C16238;C16239;C16241	Octanoyl-[acp];Protein N6-(octanoyl)lysine;Protein N6-(lipoyl)lysine;Lipoyl-AMP;Lipoyl-[acp];(R)-Lipoate
Terpenoid backbone biosynthesis(rat00900)	C00022;C00024;C00118;C00129;C00235;C00332;C00341;C00353;C00356;C00418;C00448;C00621;C01107;C01126;C01143;C01230;C02321;C03461;C04145;C04146;C04216;C04506;C04574;C04748;C05427;C05859;C11434;C11435;C11436;C11437;C11453;C11811;C16521;C16826;C17432;C18321;C19691;C19760;C19852;C19853;C20120;C20121;C20345;C20847;C20848	Pyruvate;Acetyl-CoA;D-Glyceraldehyde 3-phosphate;Isopentenyl diphosphate;Dimethylallyl diphosphate;Acetoacetyl-CoA;Geranyl diphosphate;Geranylgeranyl diphosphate;(S)-3-Hydroxy-3-methylglutaryl-CoA;(R)-Mevalonate;trans,trans-Farnesyl diphosphate;Dolichyl diphosphate;(R)-5-Phosphomevalonate;(2E,6E)-Farnesol;(R)-5-Diphosphomevalonate;all-trans-Hexaprenyl diphosphate;Rubber particle;2-trans,6-trans-F…
Nitrogen metabolism(rat00910)	C00011;C00014;C00025;C00058;C00064;C00088;C00169;C00192;C00244;C00288;C00488;C00533;C00697;C00726;C00887;C01417;C01563;C05361;C06058	CO2;Ammonia;L-Glutamate;Formate;L-Glutamine;Nitrite;Carbamoyl phosphate;Hydroxylamine;Nitrate;HCO3-;Formamide;Nitric oxide;Nitrogen;Nitrile;Nitrous oxide;Cyanate;Carbamate;Hydrazine;Nitroalkane
Sulfur metabolism(rat00920)	C00033;C00042;C00053;C00054;C00059;C00065;C00084;C00087;C00094;C00097;C00155;C00224;C00245;C00263;C00283;C00320;C00409;C00580;C00979;C01118;C01861;C02084;C03920;C04022;C08276;C11142;C11143;C11145;C15521;C19692;C20870;C20955	Acetate;Succinate;3'-Phosphoadenylyl sulfate;Adenosine 3',5'-bisphosphate;Sulfate;L-Serine;Acetaldehyde;Sulfur;Sulfite;L-Cysteine;L-Homocysteine;Adenylyl sulfate;Taurine;L-Homoserine;Hydrogen sulfide;Thiosulfate;Methanethiol;Dimethyl sulfide;O-Acetyl-L-serine;O-Succinyl-L-homoserine;Trithionate;Tetrathionate;2-(Methylthio)ethanesulfonate;S,S-Dimethyl-beta-propiothetin;3-(Methylthio)propanoate;Dim…
Biosynthesis of unsaturated fatty acids(rat01040)	C00154;C00219;C00249;C00412;C00510;C00712;C01203;C01530;C01595;C02041;C02050;C02249;C03035;C03242;C03595;C04088;C05764;C06425;C06426;C06427;C06428;C06429;C08281;C08316;C08320;C08323;C16160;C16161;C16162;C16163;C16164;C16165;C16166;C16167;C16168;C16169;C16170;C16171;C16172;C16173;C16179;C16180;C16513;C16522;C16525;C16526;C16527;C16528;C16529;C16530;C16531;C16532;C16533;C16645	Palmitoyl-CoA;Arachidonate;Hexadecanoic acid;Stearoyl-CoA;Oleoyl-CoA;(9Z)-Octadecenoic acid;Oleoyl-[acyl-carrier protein];Octadecanoic acid;Linoleate;Eicosanoyl-CoA;Linoleoyl-CoA;Arachidonyl-CoA;gamma-Linolenoyl-CoA;(8Z,11Z,14Z)-Icosatrienoic acid;8,11,14-Eicosatrienoyl-CoA;Octadecanoyl-[acyl-carrier protein];Hexadecanoyl-[acp];Icosanoic acid;(6Z,9Z,12Z)-Octadecatrienoic acid;(9Z,12Z,15Z)-Octadec…

## Sheet: Bos taurus
Pathway name(ID)	Compound ID	Compound name
Glycolysis / Gluconeogenesis(bta00010)	C00022;C00024;C00031;C00033;C00036;C00068;C00074;C00084;C00103;C00111;C00118;C00186;C00197;C00221;C00236;C00267;C00469;C00631;C00668;C01159;C01172;C01451;C05125;C05345;C05378;C06186;C06187;C06188;C15972;C15973;C16255	Pyruvate;Acetyl-CoA;D-Glucose;Acetate;Oxaloacetate;Thiamin diphosphate;Phosphoenolpyruvate;Acetaldehyde;D-Glucose 1-phosphate;Glycerone phosphate;D-Glyceraldehyde 3-phosphate;(S)-Lactate;3-Phospho-D-glycerate;beta-D-Glucose;3-Phospho-D-glyceroyl phosphate;alpha-D-Glucose;Ethanol;2-Phospho-D-glycerate;alpha-D-Glucose 6-phosphate;2,3-Bisphospho-D-glycerate;beta-D-Glucose 6-phosphate;Salicin;2-(alph…
Citrate cycle (TCA cycle)(bta00020)	C00022;C00024;C00026;C00036;C00042;C00068;C00074;C00091;C00122;C00149;C00158;C00311;C00417;C05125;C05379;C05381;C15972;C15973;C16254;C16255	Pyruvate;Acetyl-CoA;2-Oxoglutarate;Oxaloacetate;Succinate;Thiamin diphosphate;Phosphoenolpyruvate;Succinyl-CoA;Fumarate;(S)-Malate;Citrate;Isocitrate;cis-Aconitate;2-(alpha-Hydroxyethyl)thiamine diphosphate;Oxalosuccinate;3-Carboxy-1-hydroxypropyl-ThPP;Enzyme N6-(lipoyl)lysine;Enzyme N6-(dihydrolipoyl)lysine;[Dihydrolipoyllysine-residue succinyltransferase] S-succinyldihydrolipoyllysine;[Dihydrol…
Pentose phosphate pathway(bta00030)	C00022;C00031;C00117;C00118;C00119;C00121;C00197;C00198;C00199;C00204;C00221;C00231;C00257;C00258;C00279;C00345;C00577;C00620;C00631;C00668;C00672;C00673;C01151;C01172;C01218;C01236;C01801;C03752;C04442;C05345;C05378;C05382;C06019;C06473;C20589	Pyruvate;D-Glucose;D-Ribose 5-phosphate;D-Glyceraldehyde 3-phosphate;5-Phospho-alpha-D-ribose 1-diphosphate;D-Ribose;3-Phospho-D-glycerate;D-Glucono-1,5-lactone;D-Ribulose 5-phosphate;2-Dehydro-3-deoxy-D-gluconate;beta-D-Glucose;D-Xylulose 5-phosphate;D-Gluconic acid;D-Glycerate;D-Erythrose 4-phosphate;6-Phospho-D-gluconate;D-Glyceraldehyde;alpha-D-Ribose 1-phosphate;2-Phospho-D-glycerate;alpha-D…
Pentose and glucuronate interconversions(bta00040)	C00022;C00026;C00029;C00103;C00111;C00116;C00167;C00181;C00191;C00199;C00204;C00231;C00259;C00266;C00309;C00310;C00312;C00333;C00379;C00433;C00470;C00474;C00476;C00502;C00508;C00514;C00532;C00558;C00618;C00714;C00789;C00800;C00817;C00905;C01068;C01101;C01508;C01904;C02266;C02273;C02426;C03033;C03291;C03826;C04053;C04349;C04575;C05385;C05411;C05412;C06118;C06441;C14899;C15930;C20680	Pyruvate;2-Oxoglutarate;UDP-glucose;D-Glucose 1-phosphate;Glycerone phosphate;Glycerol;UDP-glucuronate;D-Xylose;D-Glucuronate;D-Ribulose 5-phosphate;2-Dehydro-3-deoxy-D-gluconate;D-Xylulose 5-phosphate;L-Arabinose;Glycolaldehyde;D-Ribulose;D-Xylulose;L-Xylulose;D-Galacturonate;Xylitol;2,5-Dioxopentanoate;Pectate;Ribitol;D-Lyxose;D-Xylonate;L-Ribulose;D-Mannonate;L-Arabitol;D-Tagaturonate;3-Dehydr…
Fructose and mannose metabolism(bta00051)	C00095;C00096;C00111;C00118;C00159;C00186;C00247;C00267;C00275;C00325;C00392;C00424;C00464;C00507;C00577;C00636;C00644;C00665;C00794;C00861;C00976;C01019;C01094;C01096;C01099;C01131;C01222;C01355;C01487;C01720;C01721;C01768;C01934;C02431;C02492;C02888;C02962;C02977;C02985;C02991;C03117;C03267;C03827;C03979;C05144;C05345;C05378;C05392;C06192;C11516;C11544;C18028;C18096;C20781	D-Fructose;GDP-mannose;Glycerone phosphate;D-Glyceraldehyde 3-phosphate;D-Mannose;(S)-Lactate;L-Sorbose;alpha-D-Glucose;D-Mannose 6-phosphate;GDP-L-fucose;Mannitol;(S)-Lactaldehyde;Mannan;L-Rhamnose;D-Glyceraldehyde;D-Mannose 1-phosphate;D-Mannitol 1-phosphate;beta-D-Fructose 2,6-bisphosphate;D-Sorbitol;L-Rhamnulose;GDP-D-mannuronate;6-Deoxy-L-galactose;D-Fructose 1-phosphate;Sorbitol 6-phosphate…
Galactose metabolism(bta00052)	C00029;C00031;C00052;C00085;C00089;C00095;C00103;C00111;C00116;C00118;C00124;C00137;C00159;C00243;C00267;C00446;C00492;C00577;C00668;C00794;C00795;C00880;C00984;C01097;C01113;C01132;C01216;C01235;C01286;C01613;C01697;C02262;C02669;C03383;C03733;C03785;C05396;C05399;C05400;C05401;C05402;C05404;C05796;C06311;C06376;C06377	UDP-glucose;D-Glucose;UDP-alpha-D-galactose;D-Fructose 6-phosphate;Sucrose;D-Fructose;D-Glucose 1-phosphate;Glycerone phosphate;Glycerol;D-Glyceraldehyde 3-phosphate;D-Galactose;myo-Inositol;D-Mannose;Lactose;alpha-D-Glucose;alpha-D-Galactose 1-phosphate;Raffinose;D-Glyceraldehyde;alpha-D-Glucose 6-phosphate;D-Sorbitol;D-Tagatose;D-Galactonate;alpha-D-Galactose;D-Tagatose 6-phosphate;D-Galactose …
Ascorbate and aldarate metabolism(bta00053)	C00022;C00026;C00029;C00072;C00096;C00137;C00167;C00191;C00231;C00259;C00333;C00433;C00545;C00618;C00679;C00684;C00800;C00818;C00879;C01040;C01041;C01101;C01114;C01115;C01146;C01620;C01825;C02280;C02670;C03064;C03289;C03291;C03921;C04575;C05385;C05411;C05412;C05422;C14899;C15923;C15924;C15925;C15926;C15930;C16186;C20889;C20896	Pyruvate;2-Oxoglutarate;UDP-glucose;Ascorbate;GDP-mannose;myo-Inositol;UDP-glucuronate;D-Glucuronate;D-Xylulose 5-phosphate;L-Arabinose;D-Galacturonate;2,5-Dioxopentanoate;L-Arabinonate;3-Dehydro-L-gulonate;5-Dehydro-4-deoxy-D-glucarate;2-Dehydro-3-deoxy-L-arabinonate;L-Gulonate;D-Glucarate;D-Galactarate;L-Gulono-1,4-lactone;Monodehydroascorbate;L-Ribulose 5-phosphate;L-Arabinono-1,4-lactone;L-Ga…
Fatty acid biosynthesis(bta00061)	C00024;C00083;C00154;C00229;C00249;C00712;C01203;C01209;C01530;C01571;C02679;C03939;C04088;C04180;C04246;C04618;C04619;C04620;C04633;C04688;C05223;C05744;C05745;C05746;C05747;C05748;C05749;C05750;C05751;C05752;C05753;C05754;C05755;C05756;C05757;C05758;C05759;C05760;C05761;C05762;C05763;C05764;C06423;C06424;C08362;C16219;C16220;C16221;C16520;C20794	Acetyl-CoA;Malonyl-CoA;Palmitoyl-CoA;Acyl-carrier protein;Hexadecanoic acid;(9Z)-Octadecenoic acid;Oleoyl-[acyl-carrier protein];Malonyl-[acyl-carrier protein];Octadecanoic acid;Decanoic acid;Dodecanoic acid;Acetyl-[acyl-carrier protein];Octadecanoyl-[acyl-carrier protein];cis-Dec-3-enoyl-[acp];But-2-enoyl-[acyl-carrier protein];(3R)-3-Hydroxybutanoyl-[acyl-carrier protein];(3R)-3-Hydroxydecanoyl…
Fatty acid elongation(bta00062)	C00024;C00040;C00083;C00136;C00154;C00162;C00249;C00264;C00605;C00638;C00640;C00658;C01832;C01944;C02593;C02843;C03221;C05258;C05259;C05260;C05261;C05262;C05263;C05264;C05265;C05266;C05267;C05268;C05269;C05270;C05271;C05272;C05273;C05274;C05275;C05276;C20876;C20877;C20878;C20879	Acetyl-CoA;Acyl-CoA;Malonyl-CoA;Butanoyl-CoA;Palmitoyl-CoA;Fatty acid;Hexadecanoic acid;3-Oxoacyl-CoA;2,3-Dehydroacyl-CoA;Long-chain fatty acid;(3S)-3-Hydroxyacyl-CoA;trans-2,3-Dehydroacyl-CoA;Lauroyl-CoA;Octanoyl-CoA;Tetradecanoyl-CoA;Long-chain acyl-CoA;2-trans-Dodecenoyl-CoA;(S)-3-Hydroxyhexadecanoyl-CoA;3-Oxopalmitoyl-CoA;(S)-3-Hydroxytetradecanoyl-CoA;3-Oxotetradecanoyl-CoA;(S)-3-Hydroxydode…
Fatty acid degradation(bta00071)	C00010;C00024;C00071;C00136;C00154;C00162;C00226;C00229;C00249;C00332;C00340;C00435;C00489;C00517;C00527;C00638;C00823;C00877;C01144;C01371;C01832;C01944;C02593;C02990;C03221;C03547;C03561;C05102;C05258;C05259;C05260;C05261;C05262;C05263;C05264;C05265;C05266;C05267;C05268;C05269;C05270;C05271;C05272;C05273;C05274;C05275;C05276;C05279;C05280;C20683	CoA;Acetyl-CoA;Aldehyde;Butanoyl-CoA;Palmitoyl-CoA;Fatty acid;Primary alcohol;Acyl-carrier protein;Hexadecanoic acid;Acetoacetyl-CoA;Reduced rubredoxin;Oxidized rubredoxin;Glutarate;Hexadecanal;Glutaryl-CoA;Long-chain fatty acid;1-Hexadecanol;Crotonoyl-CoA;(S)-3-Hydroxybutanoyl-CoA;Alkane;Lauroyl-CoA;Octanoyl-CoA;Tetradecanoyl-CoA;L-Palmitoylcarnitine;2-trans-Dodecenoyl-CoA;omega-Hydroxy fatty ac…
Synthesis and degradation of ketone bodies(bta00072)	C00024;C00164;C00207;C00332;C00356;C01089	Acetyl-CoA;Acetoacetate;Acetone;Acetoacetyl-CoA;(S)-3-Hydroxy-3-methylglutaryl-CoA;(R)-3-Hydroxybutanoate
Steroid biosynthesis(bta00100)	C00187;C00448;C00751;C01054;C01164;C01189;C01561;C01673;C01694;C01724;C01753;C01789;C01802;C01902;C01943;C02141;C02530;C03428;C03845;C04525;C05103;C05107;C05108;C05109;C05437;C05439;C05440;C05441;C05442;C05443;C07712;C08813;C08821;C08830;C11455;C11508;C11522;C11523;C15776;C15777;C15778;C15780;C15781;C15782;C15783;C15808;C15816;C15915;C18231;C21106	Cholesterol;trans,trans-Farnesyl diphosphate;Squalene;(S)-2,3-Epoxysqualene;7-Dehydrocholesterol;Lathosterol;Calcidiol;Calcitriol;Ergosterol;Lanosterol;beta-Sitosterol;Campesterol;Desmosterol;Cycloartenol;Obtusifoliol;Cycloeucalenol;Cholesterol ester;Presqualene diphosphate;5alpha-Cholest-8-en-3beta-ol;Fecosterol;4alpha-Methylzymosterol;7-Dehydrodesmosterol;14-Demethyllanosterol;24,25-Dihydrolano…
Primary bile acid biosynthesis(bta00120)	C00037;C00187;C00245;C00695;C01301;C01794;C01921;C02528;C03594;C04554;C04722;C05122;C05337;C05444;C05445;C05446;C05447;C05448;C05449;C05450;C05451;C05452;C05453;C05454;C05455;C05460;C05465;C05466;C05467;C05468;C06341;C13550;C15518;C15519;C15520;C15610;C15613;C17331;C17332;C17333;C17335;C17336;C17337;C17339;C17343;C17345;C17346	Glycine;Cholesterol;Taurine;Cholic acid;3alpha,7alpha,12alpha-Trihydroxy-5beta-cholestan-26-al;Choloyl-CoA;Glycocholate;Chenodeoxycholate;7alpha-Hydroxycholesterol;3alpha,7alpha-Dihydroxy-5beta-cholestanate;3alpha,7alpha,12alpha-Trihydroxy-5beta-cholestanoate;Taurocholate;Chenodeoxycholoyl-CoA;3alpha,7alpha,26-Trihydroxy-5beta-cholestane;3alpha,7alpha-Dihydroxy-5beta-cholestan-26-al;3alpha,7alpha…
Ubiquinone and other terpenoid-quinone biosynthesis(bta00130)	C00082;C00156;C00223;C00251;C00341;C00353;C00399;C00423;C00544;C00811;C00828;C00885;C01179;C01230;C01967;C02059;C02477;C02483;C02730;C02949;C03160;C03313;C03657;C03672;C03885;C03993;C04145;C04146;C05200;C05313;C05427;C05802;C05803;C05804;C05805;C05807;C05809;C05810;C05811;C05812;C05813;C05814;C05815;C05817;C05818;C05819;C05847;C05848;C05849;C06986;C10793;C13309;C13425;C14151;C14152;C14153;C14154;…	L-Tyrosine;4-Hydroxybenzoate;p-Coumaroyl-CoA;Chorismate;Geranyl diphosphate;Geranylgeranyl diphosphate;Ubiquinone;trans-Cinnamate;Homogentisate;4-Coumarate;Menaquinone;Isochorismate;3-(4-Hydroxyphenyl)pyruvate;all-trans-Hexaprenyl diphosphate;Ubiquinone-9;Phylloquinone;alpha-Tocopherol;gamma-Tocopherol;2-Succinylbenzoate;4-Hydroxybenzoyl-CoA;2-Succinylbenzoyl-CoA;Phylloquinol;1,4-Dihydroxy-2-naph…
Steroid hormone biosynthesis(bta00140)	C00187;C00280;C00410;C00468;C00523;C00535;C00674;C00735;C00762;C00951;C01124;C01176;C01227;C01780;C01953;C02140;C02373;C02537;C02538;C03205;C03681;C03747;C03772;C03852;C03917;C03935;C04042;C04295;C04373;C04518;C04555;C04676;C05138;C05139;C05140;C05141;C05284;C05285;C05290;C05291;C05293;C05294;C05295;C05296;C05297;C05298;C05299;C05300;C05301;C05302;C05469;C05470;C05471;C05472;C05473;C05474;C05475;…	Cholesterol;Androstenedione;Progesterone;Estrone;Androsterone;Testosterone;5alpha-Androstane-3,17-dione;Cortisol;Cortisone;Estradiol-17beta;18-Hydroxycorticosterone;17alpha-Hydroxyprogesterone;Dehydroepiandrosterone;Aldosterone;Pregnenolone;Corticosterone;4-Methylpentanal;Estradiol-17alpha;Estrone 3-sulfate;11-Deoxycorticosterone;5alpha-Pregnane-3,20-dione;11alpha-Hydroxyprogesterone;5beta-Andros…
Oxidative phosphorylation(bta00190)	C00001;C00002;C00003;C00004;C00007;C00008;C00009;C00013;C00042;C00061;C00080;C00122;C00390;C00399;C00524;C00536	H2O;ATP;NAD+;NADH;Oxygen;ADP;Orthophosphate;Diphosphate;Succinate;FMN;H+;Fumarate;Ubiquinol;Ubiquinone;Cytochrome c;Triphosphate
Arginine biosynthesis(bta00220)	C00011;C00014;C00025;C00026;C00049;C00062;C00064;C00077;C00086;C00122;C00169;C00327;C00437;C00624;C01010;C01250;C03406;C04133;C15532;C20948;C20949;C20950;C20951	CO2;Ammonia;L-Glutamate;2-Oxoglutarate;L-Aspartate;L-Arginine;L-Glutamine;L-Ornithine;Urea;Fumarate;Carbamoyl phosphate;L-Citrulline;N-Acetylornithine;N-Acetyl-L-glutamate;Urea-1-carboxylate;N-Acetyl-L-glutamate 5-semialdehyde;N-(L-Arginino)succinate;N-Acetyl-L-glutamate 5-phosphate;N-Acetyl-L-citrulline;LysW-L-glutamate;LysW-L-glutamyl 5-phosphate;LysW-L-glutamate 5-semialdehyde;LysW-L-ornithine
Purine metabolism(bta00230)	C00002;C00008;C00011;C00014;C00020;C00035;C00037;C00039;C00044;C00046;C00048;C00053;C00054;C00059;C00064;C00081;C00086;C00104;C00117;C00119;C00130;C00131;C00144;C00147;C00169;C00206;C00212;C00224;C00242;C00262;C00286;C00294;C00301;C00330;C00360;C00361;C00362;C00366;C00385;C00387;C00499;C00559;C00575;C00603;C00620;C00655;C00700;C00802;C00942;C01228;C01260;C01261;C01344;C01345;C01367;C01762;C02091;…	ATP;ADP;CO2;Ammonia;AMP;GDP;Glycine;DNA;GTP;RNA;Glyoxylate;3'-Phosphoadenylyl sulfate;Adenosine 3',5'-bisphosphate;Sulfate;L-Glutamine;ITP;Urea;IDP;D-Ribose 5-phosphate;5-Phospho-alpha-D-ribose 1-diphosphate;IMP;dATP;GMP;Adenine;Carbamoyl phosphate;dADP;Adenosine;Adenylyl sulfate;Guanine;Hypoxanthine;dGTP;Inosine;ADP-ribose;Deoxyguanosine;dAMP;dGDP;dGMP;Urate;Xanthine;Guanosine;Allantoate;Deoxyad…
Caffeine metabolism(bta00232)	C00048;C00385;C01762;C07130;C07480;C07481;C13747;C16352;C16353;C16355;C16356;C16357;C16358;C16359;C16360;C16361;C16362;C16363;C16364;C16365;C16366	Glyoxylate;Xanthine;Xanthosine;Theophylline;Theobromine;Caffeine;1,7-Dimethylxanthine;7-Methylxanthosine;7-Methylxanthine;7-Methyluric acid;1,7-Dimethyluric acid;3-Methylxanthine;1-Methylxanthine;1-Methyluric acid;3,7-Dimethyluric acid;1,3,7-Trimethyluric acid;3,6,8-Trimethylallantoin;N-Methylurea;N,N'-Dimethylurea;5-Acetylamino-6-formylamino-3-methyluracil;5-Acetylamino-6-amino-3-methyluracil
Pyrimidine metabolism(bta00240)	C00015;C00029;C00039;C00046;C00055;C00063;C00064;C00075;C00086;C00099;C00105;C00106;C00112;C00119;C00169;C00178;C00214;C00222;C00239;C00295;C00299;C00337;C00363;C00364;C00365;C00380;C00383;C00429;C00438;C00458;C00459;C00460;C00475;C00526;C00672;C00705;C00813;C00881;C01013;C01103;C01168;C01205;C01346;C01368;C01563;C02067;C02170;C02354;C02355;C02376;C02642;C03997;C05281;C05822;C06198;C11038;C11039;…	UDP;UDP-glucose;DNA;RNA;CMP;CTP;L-Glutamine;UTP;Urea;beta-Alanine;UMP;Uracil;CDP;5-Phospho-alpha-D-ribose 1-diphosphate;Carbamoyl phosphate;Thymine;Thymidine;3-Oxopropanoate;dCMP;Orotate;Uridine;(S)-Dihydroorotate;dTDP;dTMP;dUMP;Cytosine;Malonate;5,6-Dihydrouracil;N-Carbamoyl-L-aspartate;dCTP;dTTP;dUTP;Cytidine;Deoxyuridine;2-Deoxy-D-ribose 1-phosphate;dCDP;Barbiturate;Deoxycytidine;3-Hydroxyprop…
Alanine, aspartate and glutamate metabolism(bta00250)	C00014;C00022;C00025;C00026;C00036;C00041;C00042;C00049;C00064;C00122;C00152;C00158;C00169;C00232;C00334;C00352;C00402;C00438;C00940;C01042;C02362;C03090;C03406;C03794;C03912;C12270;C20775;C20776	Ammonia;Pyruvate;L-Glutamate;2-Oxoglutarate;Oxaloacetate;L-Alanine;Succinate;L-Aspartate;L-Glutamine;Fumarate;L-Asparagine;Citrate;Carbamoyl phosphate;Succinate semialdehyde;4-Aminobutanoate;D-Glucosamine 6-phosphate;D-Aspartate;N-Carbamoyl-L-aspartate;2-Oxoglutaramate;N-Acetyl-L-aspartate;2-Oxosuccinamate;5-Phosphoribosylamine;N-(L-Arginino)succinate;N6-(1,2-Dicarboxyethyl)-AMP;(S)-1-Pyrroline-5…
Glycine, serine and threonine metabolism(bta00260)	C00011;C00014;C00022;C00037;C00048;C00049;C00065;C00078;C00097;C00101;C00109;C00114;C00143;C00168;C00188;C00197;C00213;C00258;C00263;C00300;C00430;C00441;C00546;C00576;C00581;C00631;C00719;C00740;C00986;C01005;C01026;C01102;C01242;C01726;C01888;C02051;C02291;C02737;C02855;C02972;C03082;C03194;C03232;C03283;C03508;C05519;C06231;C06442;C16432;C19929	CO2;Ammonia;Pyruvate;Glycine;Glyoxylate;L-Aspartate;L-Serine;L-Tryptophan;L-Cysteine;Tetrahydrofolate;2-Oxobutanoate;Choline;5,10-Methylenetetrahydrofolate;Hydroxypyruvate;L-Threonine;3-Phospho-D-glycerate;Sarcosine;D-Glycerate;L-Homoserine;Creatine;5-Aminolevulinate;L-Aspartate 4-semialdehyde;Methylglyoxal;Betaine aldehyde;Guanidinoacetate;2-Phospho-D-glycerate;Betaine;D-Serine;1,3-Diaminopropan…
Cysteine and methionine metabolism(bta00270)	C00019;C00021;C00022;C00041;C00049;C00051;C00059;C00065;C00073;C00094;C00097;C00109;C00155;C00170;C00263;C00283;C00320;C00409;C00441;C00491;C00506;C00606;C00793;C00957;C00979;C01005;C01077;C01118;C01137;C01180;C01234;C01817;C01962;C02218;C02291;C02356;C02989;C03082;C03089;C03145;C03539;C04188;C04582;C05524;C05526;C05527;C05528;C05823;C05824;C06547;C08276;C09306;C11481;C11499;C11537;C15606;C15650;…	S-Adenosyl-L-methionine;S-Adenosyl-L-homocysteine;Pyruvate;L-Alanine;L-Aspartate;Glutathione;Sulfate;L-Serine;L-Methionine;Sulfite;L-Cysteine;2-Oxobutanoate;L-Homocysteine;5'-Methylthioadenosine;L-Homoserine;Hydrogen sulfide;Thiosulfate;Methanethiol;L-Aspartate 4-semialdehyde;L-Cystine;L-Cysteate;3-Sulfino-L-alanine;D-Cysteine;Mercaptopyruvate;O-Acetyl-L-serine;O-Phospho-L-serine;O-Acetyl-L-homos…
Valine, leucine and isoleucine degradation(bta00280)	C00024;C00068;C00091;C00100;C00123;C00141;C00164;C00183;C00233;C00332;C00349;C00356;C00407;C00630;C00671;C00683;C01205;C01213;C02170;C02939;C03069;C03231;C03284;C03344;C03345;C03460;C04405;C05996;C05998;C06000;C06001;C06002;C15972;C15973;C15974;C15975;C15976;C15977;C15978;C15979;C15980;C20827	Acetyl-CoA;Thiamin diphosphate;Succinyl-CoA;Propanoyl-CoA;L-Leucine;3-Methyl-2-oxobutanoic acid;Acetoacetate;L-Valine;4-Methyl-2-oxopentanoate;Acetoacetyl-CoA;2-Methyl-3-oxopropanoate;(S)-3-Hydroxy-3-methylglutaryl-CoA;L-Isoleucine;2-Methylpropanoyl-CoA;(S)-3-Methyl-2-oxopentanoic acid;(S)-Methylmalonyl-CoA;(R)-3-Amino-2-methylpropanoate;(R)-Methylmalonyl-CoA;Methylmalonate;3-Methylbutanoyl-CoA;3…
Valine, leucine and isoleucine biosynthesis(bta00290)	C00022;C00024;C00109;C00123;C00141;C00183;C00188;C00233;C00407;C00671;C02226;C02504;C02612;C02631;C04181;C04236;C04272;C04411;C06006;C06007;C06010;C06032;C14463	Pyruvate;Acetyl-CoA;2-Oxobutanoate;L-Leucine;3-Methyl-2-oxobutanoic acid;L-Valine;L-Threonine;4-Methyl-2-oxopentanoate;L-Isoleucine;(S)-3-Methyl-2-oxopentanoic acid;2-Methylmaleate;alpha-Isopropylmalate;(R)-2-Methylmalate;2-Isopropylmaleate;3-Hydroxy-3-methyl-2-oxobutanoic acid;(2S)-2-Isopropyl-3-oxosuccinate;(R)-2,3-Dihydroxy-3-methylbutanoate;(2R,3S)-3-Isopropylmalate;(S)-2-Aceto-2-hydroxybutan…
Lysine degradation(bta00310)	C00024;C00037;C00047;C00136;C00164;C00322;C00332;C00408;C00431;C00449;C00450;C00487;C00489;C00527;C00739;C00877;C00956;C00990;C01028;C01142;C01144;C01149;C01181;C01186;C01211;C01259;C01672;C02188;C02727;C03087;C03239;C03273;C03366;C03656;C03793;C03955;C04020;C04076;C04092;C04487;C05161;C05231;C05544;C05545;C05546;C05548;C05554;C05825;C06157;C06181;C16741;C20333	Acetyl-CoA;Glycine;L-Lysine;Butanoyl-CoA;Acetoacetate;2-Oxoadipate;Acetoacetyl-CoA;L-Pipecolate;5-Aminopentanoate;N6-(L-1,3-Dicarboxypropyl)-L-lysine;(S)-2,3,4,5-Tetrahydropyridine-2-carboxylate;Carnitine;Glutarate;Glutaryl-CoA;D-Lysine;Crotonoyl-CoA;L-2-Aminoadipate;5-Aminopentanamide;N6-Hydroxy-L-lysine;(3S)-3,6-Diaminohexanoate;(S)-3-Hydroxybutanoyl-CoA;4-Trimethylammoniobutanal;4-Trimethylamm…
Arginine and proline metabolism(bta00330)	C00012;C00019;C00022;C00025;C00048;C00062;C00077;C00086;C00134;C00148;C00179;C00213;C00223;C00300;C00315;C00334;C00406;C00431;C00433;C00436;C00441;C00533;C00555;C00581;C00750;C00763;C00791;C00884;C00986;C01035;C01043;C01110;C01137;C01157;C01165;C01682;C01877;C02305;C02565;C02647;C02714;C02946;C03078;C03166;C03287;C03296;C03375;C03415;C03440;C03564;C03771;C03912;C04137;C04281;C04282;C04498;C05147;…	Peptide;S-Adenosyl-L-methionine;Pyruvate;L-Glutamate;Glyoxylate;L-Arginine;L-Ornithine;Urea;Putrescine;L-Proline;Agmatine;Sarcosine;p-Coumaroyl-CoA;Creatine;Spermidine;4-Aminobutanoate;Feruloyl-CoA;5-Aminopentanoate;2,5-Dioxopentanoate;N-Carbamoylputrescine;L-Aspartate 4-semialdehyde;Nitric oxide;4-Aminobutyraldehyde;Guanidinoacetate;Spermine;D-Proline;Creatinine;Homocarnosine;1,3-Diaminopropane;…
Histidine metabolism(bta00340)	C00025;C00026;C00049;C00119;C00135;C00386;C00388;C00439;C00785;C00860;C01044;C01045;C01100;C01152;C01262;C01267;C01929;C02739;C02741;C02835;C03277;C03409;C03680;C04437;C04666;C04677;C04896;C04916;C05127;C05130;C05131;C05133;C05135;C05565;C05568;C05570;C05571;C05572;C05575;C05827;C05828;C05829;C16673;C16674;C20522;C20994;C20995	L-Glutamate;2-Oxoglutarate;L-Aspartate;5-Phospho-alpha-D-ribose 1-diphosphate;L-Histidine;Carnosine;Histamine;N-Formimino-L-glutamate;Urocanate;L-Histidinol;N-Formyl-L-aspartate;N-Formyl-L-glutamate;L-Histidinol phosphate;N(pi)-Methyl-L-histidine;beta-Alanyl-N(pi)-methyl-L-histidine;3-(Imidazol-4-yl)-2-oxopropyl phosphate;L-Histidinal;1-(5-Phospho-D-ribosyl)-ATP;Phosphoribosyl-AMP;Imidazole-4-ace…
Tyrosine metabolism(bta00350)	C00022;C00042;C00082;C00122;C00146;C00164;C00232;C00355;C00483;C00530;C00544;C00547;C00628;C00642;C00788;C00811;C00822;C01036;C01060;C01061;C01161;C01179;C01207;C01384;C01693;C01829;C01850;C02167;C02442;C02465;C02514;C02515;C03063;C03077;C03672;C03758;C03765;C04043;C04045;C04052;C04185;C04186;C04368;C04642;C04796;C04797;C05338;C05350;C05576;C05577;C05578;C05579;C05580;C05581;C05582;C05583;C05584;…	Pyruvate;Succinate;L-Tyrosine;Fumarate;Phenol;Acetoacetate;Succinate semialdehyde;3,4-Dihydroxy-L-phenylalanine;Tyramine;Hydroquinone;Homogentisate;L-Noradrenaline;2,5-Dihydroxybenzoate;4-Hydroxyphenylacetate;L-Adrenaline;4-Coumarate;Dopaquinone;4-Maleylacetoacetate;3,5-Diiodo-L-tyrosine;4-Fumarylacetoacetate;3,4-Dihydroxyphenylacetate;3-(4-Hydroxyphenyl)pyruvate;3-(3,4-Dihydroxyphenyl)lactate;Ma…
Phenylalanine metabolism(bta00360)	C00022;C00024;C00042;C00079;C00082;C00083;C00084;C00091;C00122;C00156;C00166;C00180;C00223;C00323;C00406;C00423;C00512;C00582;C00596;C00601;C00630;C00642;C00755;C00805;C00811;C01198;C01575;C01586;C01772;C02137;C02232;C02265;C02505;C02763;C02765;C03519;C03589;C04044;C04148;C04351;C04479;C05332;C05593;C05598;C05607;C05620;C05629;C05852;C05853;C06207;C06866;C07086;C07303;C08300;C08301;C11457;C11588;…	Pyruvate;Acetyl-CoA;Succinate;L-Phenylalanine;L-Tyrosine;Malonyl-CoA;Acetaldehyde;Succinyl-CoA;Fumarate;4-Hydroxybenzoate;Phenylpyruvate;Benzoate;p-Coumaroyl-CoA;Caffeoyl-CoA;Feruloyl-CoA;trans-Cinnamate;Benzoyl-CoA;Phenylacetyl-CoA;2-Hydroxy-2,4-pentadienoate;Phenylacetaldehyde;2-Methylpropanoyl-CoA;4-Hydroxyphenylacetate;4-Hydroxy-3-methoxy-benzaldehyde;Salicylate;4-Coumarate;3-(2-Hydroxyphenyl…
Tryptophan metabolism(bta00380)	C00024;C00078;C00108;C00322;C00328;C00331;C00332;C00398;C00463;C00527;C00632;C00637;C00643;C00780;C00877;C00954;C00955;C00978;C01111;C01144;C01249;C01252;C01598;C01717;C01987;C02043;C02161;C02172;C02220;C02298;C02470;C02693;C02700;C02775;C02937;C02938;C03227;C03230;C03453;C03574;C03722;C03824;C04409;C05634;C05635;C05636;C05637;C05638;C05639;C05640;C05641;C05642;C05643;C05644;C05645;C05646;C05647;…	Acetyl-CoA;L-Tryptophan;Anthranilate;2-Oxoadipate;L-Kynurenine;Indolepyruvate;Acetoacetyl-CoA;Tryptamine;Indole;Glutaryl-CoA;3-Hydroxyanthranilate;Indole-3-acetaldehyde;5-Hydroxy-L-tryptophan;Serotonin;Crotonoyl-CoA;Indole-3-acetate;Indole-3-ethanol;N-Acetylserotonin;7,8-Dihydroxykynurenate;(S)-3-Hydroxybutanoyl-CoA;7,8-Dihydro-7,8-dihydroxykynurenate;4-(2-Aminophenyl)-2,4-dioxobutanoate;Melatoni…
Phenylalanine, tyrosine and tryptophan biosynthesis(bta00400)	C00074;C00078;C00079;C00082;C00108;C00119;C00166;C00230;C00251;C00254;C00279;C00296;C00354;C00441;C00463;C00493;C00587;C00826;C00944;C01094;C01179;C01269;C01302;C02637;C03175;C03506;C04302;C04691;C16848;C16850;C17235;C20327;C20653;C20654;C20710	Phosphoenolpyruvate;L-Tryptophan;L-Phenylalanine;L-Tyrosine;Anthranilate;5-Phospho-alpha-D-ribose 1-diphosphate;Phenylpyruvate;3,4-Dihydroxybenzoate;Chorismate;Prephenate;D-Erythrose 4-phosphate;Quinate;D-Fructose 1,6-bisphosphate;L-Aspartate 4-semialdehyde;Indole;Shikimate;3-Hydroxybenzoate;L-Arogenate;3-Dehydroquinate;D-Fructose 1-phosphate;3-(4-Hydroxyphenyl)pyruvate;5-O-(1-Carboxyvinyl)-3-pho…
beta-Alanine metabolism(bta00410)	C00024;C00049;C00083;C00099;C00100;C00106;C00135;C00222;C00315;C00334;C00383;C00386;C00429;C00555;C00750;C00804;C00864;C00894;C00986;C01013;C01073;C01262;C02335;C02642;C03492;C03722;C05340;C05341;C05665;C05668;C05669;C05670	Acetyl-CoA;L-Aspartate;Malonyl-CoA;beta-Alanine;Propanoyl-CoA;Uracil;L-Histidine;3-Oxopropanoate;Spermidine;4-Aminobutanoate;Malonate;Carnosine;5,6-Dihydrouracil;4-Aminobutyraldehyde;Spermine;Propynoate;Pantothenate;Propenoyl-CoA;1,3-Diaminopropane;3-Hydroxypropanoate;N-Acetyl-beta-alanine;beta-Alanyl-N(pi)-methyl-L-histidine;beta-Alanyl-CoA;3-Ureidopropionate;D-4'-Phosphopantothenate;Quinolinate…
Taurine and hypotaurine metabolism(bta00430)	C00022;C00024;C00025;C00026;C00033;C00041;C00094;C00097;C00227;C00245;C00506;C00519;C00593;C00606;C01678;C01959;C03149;C05122;C05123;C05844;C06735;C14179	Pyruvate;Acetyl-CoA;L-Glutamate;2-Oxoglutarate;Acetate;L-Alanine;Sulfite;L-Cysteine;Acetyl phosphate;Taurine;L-Cysteate;Hypotaurine;Sulfoacetaldehyde;3-Sulfino-L-alanine;Cysteamine;Taurocyamine;N-Phosphotaurocyamine;Taurocholate;2-Hydroxyethanesulfonate;5-L-Glutamyl-taurine;Aminoacetaldehyde;Sulfoacetate
Selenocompound metabolism(bta00450)	C00017;C00041;C01528;C02535;C05172;C05335;C05336;C05684;C05686;C05688;C05689;C05690;C05695;C05697;C05698;C05699;C05703;C06481;C06482;C16638;C18870;C18871;C18872;C18893;C18902;C18904;C18905	Protein;L-Alanine;Hydrogen selenide;Dimethyl selenide;Selenophosphoric acid;L-Selenomethionine;Selenomethionyl-tRNA(Met);Selenite;Adenylylselenate;L-Selenocysteine;Se-Methyl-L-selenocysteine;Se-Methylselenomethionine;gamma-Glutamyl-Se-methylselenocysteine;Selenate;Selenohomocysteine;L-Selenocystathionine;Methaneselenol;L-Seryl-tRNA(Sec);L-Selenocysteinyl-tRNA(Sec);O-Phosphoseryl-tRNA(Sec);Selenod…
D-Glutamine and D-glutamate metabolism(bta00471)	C00025;C00026;C00064;C00217;C00692;C00819;C01050;C01212;C02237;C02671;C03933;C05723	L-Glutamate;2-Oxoglutarate;L-Glutamine;D-Glutamate;UDP-N-acetylmuramoyl-L-alanyl-D-glutamate;D-Glutamine;UDP-N-acetylmuramate;UDP-N-acetylmuramoyl-L-alanine;5-Oxo-D-proline;D-Glutamyl-peptide;5-D-Glutamyl-D-glutamyl-peptide;Poly-gamma-D-glutamate
D-Arginine and D-ornithine metabolism(bta00472)	C00062;C00077;C00515;C00792;C01110;C01667;C03341;C03564;C03771;C03943	L-Arginine;L-Ornithine;D-Ornithine;D-Arginine;5-Amino-2-oxopentanoic acid;Bacitracin;2-Amino-4-oxopentanoic acid;1-Pyrroline-2-carboxylate;5-Guanidino-2-oxopentanoate;(2R,4S)-2,4-Diaminopentanoate
Glutathione metabolism(bta00480)	C00005;C00006;C00024;C00025;C00037;C00051;C00072;C00077;C00097;C00127;C00134;C00151;C00315;C00669;C00750;C01322;C01419;C01672;C01879;C02090;C02320;C03170;C03646;C03740;C05422;C05726;C05727;C05729;C05730;C16562;C16563;C16564;C16565;C16566;C16567;C16568;C16663;C16664	NADPH;NADP+;Acetyl-CoA;L-Glutamate;Glycine;Glutathione;Ascorbate;L-Ornithine;L-Cysteine;Glutathione disulfide;Putrescine;L-Amino acid;Spermidine;gamma-L-Glutamyl-L-cysteine;Spermine;RX;Cys-Gly;Cadaverine;Pidolic acid;Trypanothione;R-S-Glutathione;Trypanothione disulfide;Bis-gamma-glutamylcystine;(5-L-Glutamyl)-L-amino acid;Dehydroascorbate;S-Substituted L-cysteine;S-Substituted N-acetyl-L-cystein…
Starch and sucrose metabolism(bta00500)	C00029;C00031;C00085;C00089;C00092;C00095;C00103;C00185;C00208;C00252;C00369;C00372;C00394;C00498;C00501;C00663;C00689;C00718;C00721;C00760;C00963;C00965;C00973;C01083;C01231;C01725;C01898;C01935;C02591;C02995;C03323;C04534;C05731;C06215;C06400;C16688;C20237	UDP-glucose;D-Glucose;D-Fructose 6-phosphate;Sucrose;D-Glucose 6-phosphate;D-Fructose;D-Glucose 1-phosphate;Cellobiose;Maltose;Isomaltose;Starch;Dextran;GDP-glucose;ADP-glucose;CDP-glucose;beta-D-Glucose 1-phosphate;alpha,alpha'-Trehalose 6-phosphate;Amylose;Dextrin;Cellulose;beta-D-Glucoside;1,3-beta-D-Glucan;Cyclomaltodextrin;alpha,alpha-Trehalose;alpha-D-Glucose 1,6-bisphosphate;Levanbiose;Cel…
Amino sugar and nucleotide sugar metabolism(bta00520)	C00029;C00031;C00043;C00052;C00096;C00103;C00128;C00140;C00159;C00167;C00181;C00190;C00191;C00203;C00259;C00267;C00270;C00275;C00325;C00329;C00333;C00352;C00357;C00394;C00446;C00461;C00498;C00501;C00617;C00636;C00645;C00668;C00714;C00734;C00935;C00976;C00984;C00996;C00999;C01019;C01050;C01170;C01219;C01222;C01623;C01674;C01788;C02199;C02280;C02330;C02336;C02352;C02474;C02713;C02977;C02985;C03117;…	UDP-glucose;D-Glucose;UDP-N-acetyl-alpha-D-glucosamine;UDP-alpha-D-galactose;GDP-mannose;D-Glucose 1-phosphate;CMP-N-acetylneuraminate;N-Acetyl-D-glucosamine;D-Mannose;UDP-glucuronate;D-Xylose;UDP-D-xylose;D-Glucuronate;UDP-N-acetyl-D-galactosamine;L-Arabinose;alpha-D-Glucose;N-Acetylneuraminate;D-Mannose 6-phosphate;GDP-L-fucose;D-Glucosamine;D-Galacturonate;D-Glucosamine 6-phosphate;N-Acetyl-D-…
Neomycin, kanamycin and gentamicin biosynthesis(bta00524)	C00025;C00029;C00031;C00043;C00092;C00229;C00397;C00825;C00832;C00908;C01441;C01555;C01737;C01743;C01759;C01822;C01823;C01917;C02033;C02627;C07656;C12210;C12211;C15652;C17209;C17580;C17581;C17582;C17583;C17584;C17585;C17586;C17587;C17588;C17589;C17701;C17702;C17703;C17704;C17705;C17706;C17707;C17712;C17997;C18000;C18001;C18002;C18003;C18004;C18005;C18006;C18007;C18008;C18009;C20350;C20351;C20353;…	L-Glutamate;UDP-glucose;D-Glucose;UDP-N-acetyl-alpha-D-glucosamine;D-Glucose 6-phosphate;Acyl-carrier protein;Tobramycin;Kanamycin B;Paromomycin;Gentamicin C1a;Neamine;Apramycin;Neomycin B;Paromamine;Ribostamycin;Kanamycin A;Kanamycin C;Gentamicin A;Gentamicin C2;2-Deoxystreptamine;Gentamicin C1;UDP-3-ketoglucose;UDP-kanosamine;Neomycin C;2-Deoxy-scyllo-inosose;2-Deoxy-scyllo-inosamine;3-Amino-2,…
Glycerolipid metabolism(bta00561)	C00029;C00040;C00093;C00111;C00116;C00162;C00184;C00197;C00258;C00416;C00422;C00577;C00631;C00641;C00681;C00969;C01885;C02457;C03692;C04046;C04315;C04872;C05401;C06037;C06038;C06040;C06041;C06042;C06364;C06365;C11521;C13508;C20897;C20898;C20991	UDP-glucose;Acyl-CoA;sn-Glycerol 3-phosphate;Glycerone phosphate;Glycerol;Fatty acid;Glycerone;3-Phospho-D-glycerate;D-Glycerate;Phosphatidate;Triacylglycerol;D-Glyceraldehyde;2-Phospho-D-glycerate;1,2-Diacyl-sn-glycerol;1-Acyl-sn-glycerol 3-phosphate;3-Hydroxypropanal;1-Acylglycerol;Propane-1,3-diol;1,2-Diacyl-3-beta-D-galactosyl-sn-glycerol;3-D-Glucosyl-1,2-diacylglycerol;2-Acyl-3-O-(beta-D-gal…
Inositol phosphate metabolism(bta00562)	C00024;C00092;C00111;C00118;C00137;C00191;C00222;C00641;C00691;C01177;C01194;C01204;C01220;C01243;C01245;C01272;C01277;C01284;C03546;C03659;C03660;C04006;C04062;C04063;C04287;C04477;C04520;C04549;C04563;C04579;C04637;C05981;C06153;C06892;C06893;C11554;C11555;C11556;C11557;C16737;C19794;C19799;C19891;C20251	Acetyl-CoA;D-Glucose 6-phosphate;Glycerone phosphate;D-Glyceraldehyde 3-phosphate;myo-Inositol;D-Glucuronate;3-Oxopropanoate;1,2-Diacyl-sn-glycerol;2,4,6/3,5-Pentahydroxycyclohexanone;Inositol 1-phosphate;1-Phosphatidyl-D-myo-inositol;Phytic acid;1D-myo-Inositol 1,4-bisphosphate;1D-myo-Inositol 1,3,4-trisphosphate;D-myo-Inositol 1,4,5-trisphosphate;1D-myo-Inositol 1,3,4,5-tetrakisphosphate;1-Phos…
Glycerophospholipid metabolism(bta00564)	C00040;C00084;C00093;C00111;C00114;C00157;C00189;C00269;C00307;C00344;C00346;C00350;C00416;C00513;C00570;C00588;C00623;C00641;C00670;C00681;C01194;C01210;C01233;C01241;C01996;C02737;C03372;C03819;C03872;C03892;C03974;C04230;C04233;C04308;C04438;C04590;C04638;C05973;C05974;C05976;C05980;C06771;C06772;C13482;C18059;C18125;C18126;C18129;C18168;C18169;C20466;C20518	Acyl-CoA;Acetaldehyde;sn-Glycerol 3-phosphate;Glycerone phosphate;Choline;Phosphatidylcholine;Ethanolamine;CDP-diacylglycerol;CDP-choline;Phosphatidylglycerol;Ethanolamine phosphate;Phosphatidylethanolamine;Phosphatidate;CDP-glycerol;CDP-ethanolamine;Choline phosphate;sn-Glycerol 1-phosphate;1,2-Diacyl-sn-glycerol;sn-Glycero-3-phosphocholine;1-Acyl-sn-glycerol 3-phosphate;1-Phosphatidyl-D-myo-ino…
Ether lipid metabolism(bta00565)	C00670;C00958;C01233;C01264;C02773;C03201;C03372;C03454;C03715;C03820;C03968;C04317;C04361;C04475;C04517;C04598;C04635;C04756;C05212;C05977;C15645;C15646;C15647;C20825;C20859	sn-Glycero-3-phosphocholine;Plasmenylcholine;sn-Glycero-3-phosphoethanolamine;2-Acetyl-1-alkyl-sn-glycero-3-phosphate;1-Alkyl-sn-glycerol;1-Alkyl-2-acylglycerol;Acylglycerone phosphate;1-Alkenyl-2-acylglycerol;O-Alkylglycerone phosphate;1-Alkyl-2-acetyl-sn-glycerol;1-Alkyl-sn-glycero-3-phosphate;1-Organyl-2-lyso-sn-glycero-3-phosphocholine;1-O-Alkyl-2-acetyl-3-acyl-sn-glycerol;1-Alkyl-2-acylglyce…
Arachidonic acid metabolism(bta00590)	C00157;C00219;C00427;C00584;C00639;C00696;C00909;C01312;C02165;C02166;C02198;C03577;C04577;C04742;C04805;C04822;C04853;C05356;C05949;C05950;C05951;C05952;C05953;C05954;C05955;C05956;C05957;C05958;C05959;C05960;C05961;C05962;C05963;C05964;C05965;C05966;C06314;C06315;C06462;C13809;C14717;C14732;C14748;C14749;C14768;C14769;C14770;C14771;C14772;C14773;C14774;C14775;C14776;C14777;C14778;C14779;C14780;…	Phosphatidylcholine;Arachidonate;Prostaglandin H2;Prostaglandin E2;Prostaglandin F2alpha;Prostaglandin D2;Leukotriene A4;Prostaglandin I2;Leukotriene B4;Leukotriene C4;Thromboxane A2;20-Hydroxyleukotriene E4;15-OxoETE;(15S)-15-Hydroxy-5,8,11-cis-13-trans-eicosatetraenoate;5(S)-HETE;8(R)-HPETE;20-OH-Leukotriene B4;5(S)-HPETE;12-Keto-leukotriene B4;20-COOH-Leukotriene B4;Leukotriene D4;Leukotriene …
Linoleic acid metabolism(bta00591)	C00157;C00219;C01595;C03242;C04056;C04717;C06426;C07289;C07338;C07354;C14762;C14765;C14766;C14767;C14825;C14826;C14827;C14828;C14829;C14831;C14832;C14833;C14834;C14835;C14836;C14837;C19937;C20186	Phosphatidylcholine;Arachidonate;Linoleate;(8Z,11Z,14Z)-Icosatrienoic acid;9-cis,11-trans-Octadecadienoate;(9Z,11E)-(13S)-13-Hydroperoxyoctadeca-9,11-dienoic acid;(6Z,9Z,12Z)-Octadecatrienoic acid;Crepenynate;(9Z,12Z)-(11S)-11-Hydroperoxyoctadeca-9,12-dienoic acid;(7S,8S)-DiHODE;13(S)-HODE;13-OxoODE;9-OxoODE;9(S)-HODE;9(10)-EpOME;12(13)-EpOME;9(S)-HPODE;9,10-DHOME;12,13-DHOME;8(R)-HPODE;12,13-Epo…
alpha-Linolenic acid metabolism(bta00592)	C00157;C01226;C04672;C04780;C04785;C06427;C08491;C08492;C11512;C16300;C16308;C16309;C16310;C16311;C16316;C16317;C16318;C16319;C16320;C16321;C16322;C16323;C16324;C16325;C16326;C16327;C16328;C16330;C16331;C16332;C16334;C16335;C16336;C16338;C16339;C16341;C16342;C16343;C16344;C16345;C16346;C19757	Phosphatidylcholine;12-OPDA;(9Z,15Z)-(13S)-12,13-Epoxyoctadeca-9,11,15-trienoic acid;8-[(1R,2R)-3-Oxo-2-{(Z)-pent-2-enyl}cyclopentyl]octanoate;13(S)-HPOT;(9Z,12Z,15Z)-Octadecatrienoic acid;(-)-Jasmonic acid;3-Hexenol;Methyl jasmonate;Stearidonic acid;Traumatic acid;Traumatin;3-Hexenal;12-Oxo-9(Z)-dodecenoic acid;13(S)-HOT;(+)-7-Isojasmonic acid;(+)-7-Isomethyljasmonate;Etherolenic acid;Colnelenic…
Sphingolipid metabolism(bta00600)	C00065;C00154;C00195;C00319;C00346;C00550;C00836;C01120;C01190;C01290;C01747;C02686;C02934;C02960;C03640;C05681;C06062;C06124;C06125;C06126;C06127;C06128;C12126;C12144;C12145	L-Serine;Palmitoyl-CoA;N-Acylsphingosine;Sphingosine;Ethanolamine phosphate;Sphingomyelin;Sphinganine;Sphinganine 1-phosphate;beta-D-Glucosyl-(1<->1)-ceramide;beta-D-Galactosyl-(1->4)-beta-D-glucosyl-(1<->1)-ceramide;Psychosine;Galactosylceramide;3-Dehydrosphinganine;Ceramide 1-phosphate;Sphingosyl-phosphocholine;Ceramide 2-aminoethylphosphonate;Ceramide phosphoethanolamine;Sphingosine 1-phosphat…
Pyruvate metabolism(bta00620)	C00022;C00024;C00033;C00036;C00042;C00058;C00068;C00074;C00083;C00084;C00122;C00149;C00186;C00227;C00256;C00332;C00424;C00546;C00937;C01251;C02488;C02504;C03248;C03451;C03981;C05125;C05993;C05994;C15972;C15973;C16255	Pyruvate;Acetyl-CoA;Acetate;Oxaloacetate;Succinate;Formate;Thiamin diphosphate;Phosphoenolpyruvate;Malonyl-CoA;Acetaldehyde;Fumarate;(S)-Malate;(S)-Lactate;Acetyl phosphate;(R)-Lactate;Acetoacetyl-CoA;(S)-Lactaldehyde;Methylglyoxal;(R)-Lactaldehyde;(R)-2-Hydroxybutane-1,2,4-tricarboxylate;(R)-2-Ethylmalate;alpha-Isopropylmalate;Acetylenedicarboxylate;(R)-S-Lactoylglutathione;2-Hydroxyethylenedica…
Glyoxylate and dicarboxylate metabolism(bta00630)	C00007;C00011;C00014;C00022;C00024;C00025;C00026;C00027;C00036;C00037;C00042;C00048;C00058;C00064;C00065;C00091;C00100;C00136;C00149;C00158;C00160;C00168;C00197;C00209;C00258;C00266;C00311;C00313;C00332;C00417;C00552;C00631;C00683;C00798;C00877;C00888;C00898;C00975;C00988;C01127;C01146;C01182;C01213;C01380;C01732;C01989;C01990;C02123;C02405;C03217;C03459;C03548;C03561;C03618;C04348;C06027;C06028;…	Oxygen;CO2;Ammonia;Pyruvate;Acetyl-CoA;L-Glutamate;2-Oxoglutarate;Hydrogen peroxide;Oxaloacetate;Glycine;Succinate;Glyoxylate;Formate;L-Glutamine;L-Serine;Succinyl-CoA;Propanoyl-CoA;Butanoyl-CoA;(S)-Malate;Citrate;Glycolate;Hydroxypyruvate;3-Phospho-D-glycerate;Oxalate;D-Glycerate;Glycolaldehyde;Isocitrate;Oxalyl-CoA;Acetoacetyl-CoA;cis-Aconitate;meso-Tartaric acid;2-Phospho-D-glycerate;(S)-Methy…
Propanoate metabolism(bta00640)	C00024;C00033;C00042;C00068;C00083;C00091;C00099;C00100;C00109;C00111;C00132;C00163;C00164;C00186;C00207;C00222;C00332;C00424;C00479;C00546;C00583;C00683;C00804;C00827;C00894;C01013;C01213;C01845;C02170;C02225;C02335;C02876;C04225;C04593;C05235;C05668;C05979;C05983;C05984;C05989;C06002;C15972;C15973;C17530;C20783;C21017;C21018;C21250	Acetyl-CoA;Acetate;Succinate;Thiamin diphosphate;Malonyl-CoA;Succinyl-CoA;beta-Alanine;Propanoyl-CoA;2-Oxobutanoate;Glycerone phosphate;Methanol;Propanoate;Acetoacetate;(S)-Lactate;Acetone;3-Oxopropanoate;Acetoacetyl-CoA;(S)-Lactaldehyde;Propanal;Methylglyoxal;Propane-1,2-diol;(S)-Methylmalonyl-CoA;Propynoate;Lactoyl-CoA;Propenoyl-CoA;3-Hydroxypropanoate;(R)-Methylmalonyl-CoA;Propan-2-ol;Methylma…
Butanoate metabolism(bta00650)	C00022;C00024;C00025;C00026;C00042;C00091;C00122;C00136;C00164;C00232;C00246;C00332;C00334;C00356;C00497;C00741;C00810;C00877;C00989;C01089;C01144;C01384;C01412;C01769;C02331;C02411;C02527;C02630;C03044;C03046;C03058;C03561;C04546;C06010;C06142;C06143;C06144;C06145;C06146;C11062;C20657;C21390	Pyruvate;Acetyl-CoA;L-Glutamate;2-Oxoglutarate;Succinate;Succinyl-CoA;Fumarate;Butanoyl-CoA;Acetoacetate;Succinate semialdehyde;Butanoic acid;Acetoacetyl-CoA;4-Aminobutanoate;(S)-3-Hydroxy-3-methylglutaryl-CoA;(R)-Malate;Diacetyl;(R)-Acetoin;Crotonoyl-CoA;4-Hydroxybutanoic acid;(R)-3-Hydroxybutanoate;(S)-3-Hydroxybutanoyl-CoA;Maleic acid;Butanal;(S)-Acetoin;Vinylacetyl-CoA;Glutaconyl-1-CoA;Butano…
One carbon pool by folate(bta00670)	C00101;C00143;C00234;C00415;C00440;C00445;C00504;C00664;C03479	Tetrahydrofolate;5,10-Methylenetetrahydrofolate;10-Formyltetrahydrofolate;Dihydrofolate;5-Methyltetrahydrofolate;5,10-Methenyltetrahydrofolate;Folate;5-Formiminotetrahydrofolate;Folinic acid
Thiamine metabolism(bta00730)	C00003;C00018;C00022;C00037;C00068;C00082;C00097;C00118;C00378;C01081;C01279;C02892;C03028;C03373;C04294;C04327;C04556;C04752;C05856;C11437;C15809;C15810;C15811;C15812;C15813;C15814;C19872;C20246;C20247;C20267;C20784	NAD+;Pyridoxal phosphate;Pyruvate;Glycine;Thiamin diphosphate;L-Tyrosine;L-Cysteine;D-Glyceraldehyde 3-phosphate;Thiamine;Thiamin monophosphate;4-Amino-5-hydroxymethyl-2-methylpyrimidine;Thiamine acetic acid;Thiamin triphosphate;Aminoimidazole ribotide;5-(2-Hydroxyethyl)-4-methylthiazole;4-Methyl-5-(2-phosphooxyethyl)thiazole;4-Amino-2-methyl-5-(phosphooxymethyl)pyrimidine;4-Amino-5-hydroxymethyl…
Riboflavin metabolism(bta00740)	C00016;C00044;C00061;C00199;C00255;C00474;C01007;C01268;C01304;C01352;C01727;C01847;C03114;C04332;C04454;C04732;C05995;C15556;C15563;C18910	FAD;GTP;FMN;D-Ribulose 5-phosphate;Riboflavin;Ribitol;Reduced riboflavin;5-Amino-6-(5'-phosphoribosylamino)uracil;2,5-Diamino-6-(5-phospho-D-ribosylamino)pyrimidin-4(3H)-one;FADH2;Lumichrome;Reduced FMN;Dimethylbenzimidazole;6,7-Dimethyl-8-(D-ribityl)lumazine;5-Amino-6-(5'-phospho-D-ribitylamino)uracil;5-Amino-6-(1-D-ribitylamino)uracil;7-Hydroxy-6-methyl-8-ribityllumazine;L-3,4-Dihydroxybutan-2-…
Vitamin B6 metabolism(bta00750)	C00018;C00118;C00199;C00232;C00250;C00266;C00279;C00314;C00534;C00627;C00647;C00847;C00971;C01215;C01270;C03393;C04106;C04604;C04690;C04773;C06050;C06051;C06052;C06054;C06055;C06056;C07335;C11638	Pyridoxal phosphate;D-Glyceraldehyde 3-phosphate;D-Ribulose 5-phosphate;Succinate semialdehyde;Pyridoxal;Glycolaldehyde;D-Erythrose 4-phosphate;Pyridoxine;Pyridoxamine;Pyridoxine phosphate;Pyridoxamine phosphate;4-Pyridoxate;4-Pyridoxolactone;2-(Acetamidomethylene)succinate;3-Hydroxy-2-methylpyridine-5-carboxylate;4-Phospho-D-erythronate;2-(Hydroxymethyl)-4-oxobutanoate;3-Hydroxy-2-methylpyridine…
Nicotinate and nicotinamide metabolism(bta00760)	C00003;C00006;C00022;C00042;C00049;C00111;C00122;C00153;C00163;C00232;C00253;C00334;C00455;C00857;C00922;C01004;C01020;C01056;C01059;C01185;C01297;C01384;C01596;C02295;C02918;C02930;C03043;C03056;C03150;C03458;C03652;C03722;C04226;C05380;C05840;C05841;C05842;C05843;C06178;C15523;C15986;C15987;C16150;C16151;C16152;C16159;C16390;C18232;C19567;C19569;C19631;C20361;C20381;C21075;C21154	NAD+;NADP+;Pyruvate;Succinate;L-Aspartate;Glycerone phosphate;Fumarate;Nicotinamide;Propanoate;Succinate semialdehyde;Nicotinate;4-Aminobutanoate;Nicotinamide D-ribonucleotide;Deamino-NAD+;2,3-Dimethylmaleate;N-Methylnicotinate;6-Hydroxynicotinate;(S)-6-Hydroxynicotine;2,5-Dihydroxypyridine;Nicotinate D-ribonucleotide;6-Hydroxypseudooxynicotine;Maleic acid;Maleamate;Methylitaconate;1-Methylnicoti…
Pantothenate and CoA biosynthesis(bta00770)	C00010;C00022;C00049;C00054;C00097;C00099;C00106;C00141;C00183;C00229;C00429;C00522;C00831;C00864;C00882;C00900;C00966;C01053;C01088;C01134;C02642;C03492;C03688;C04039;C04079;C04352;C05944;C18911	CoA;Pyruvate;L-Aspartate;Adenosine 3',5'-bisphosphate;L-Cysteine;beta-Alanine;Uracil;3-Methyl-2-oxobutanoic acid;L-Valine;Acyl-carrier protein;5,6-Dihydrouracil;(R)-Pantoate;Pantetheine;Pantothenate;Dephospho-CoA;2-Acetolactate;2-Dehydropantoate;(R)-4-Dehydropantoate;(R)-3,3-Dimethylmalate;Pantetheine 4'-phosphate;3-Ureidopropionate;D-4'-Phosphopantothenate;Apo-[acyl-carrier-protein];2,3-Dihydrox…
Biotin metabolism(bta00780)	C00047;C00086;C00120;C01037;C01063;C01092;C01209;C01894;C01909;C02656;C05552;C05921;C06250;C19673;C19845;C19846;C20372;C20373;C20374;C20375;C20376;C20377;C20378;C20384;C20385;C20386;C20387;C20683	L-Lysine;Urea;Biotin;7,8-Diaminononanoate;6-Carboxyhexanoyl-CoA;8-Amino-7-oxononanoate;Malonyl-[acyl-carrier protein];Biotinyl-CoA;Dethiobiotin;Pimelate;Biocytin;Biotinyl-5'-AMP;Holo-[carboxylase];Malonyl-[acp] methyl ester;Pimeloyl-[acyl-carrier protein];Pimeloyl-[acyl-carrier protein] methyl ester;3-Ketoglutaryl-[acp] methyl ester;3-Hydroxyglutaryl-[acp] methyl ester;Enoylglutaryl-[acp] methyl …
Lipoic acid metabolism(bta00785)	C05752;C16236;C16237;C16238;C16239;C16241	Octanoyl-[acp];Protein N6-(octanoyl)lysine;Protein N6-(lipoyl)lysine;Lipoyl-AMP;Lipoyl-[acp];(R)-Lipoate
Retinol metabolism(bta00830)	C00376;C00473;C00777;C00778;C00899;C02075;C02094;C02110;C02588;C03455;C05914;C05915;C05916;C05917;C11061;C15492;C15493;C16677;C16678;C16679;C16680;C16681;C16682;C16683	Retinal;Retinol;Retinoate;Rhodopsin;11-cis-Retinol;Retinyl ester;beta-Carotene;11-cis-Retinal;Retinyl palmitate;11-cis-Retinyl palmitate;Bathorhodopsin;Lumirhodopsin;Metarhodopsin;Iodopsin;all-trans-Retinoyl-beta-glucuronide;all-trans-13,14-Dihydroretinol;9-cis-Retinoic acid;all-trans-4-Hydroxyretinoic acid;all-trans-4-Oxoretinoic acid;all-trans-18-Hydroxyretinoic acid;all-trans-5,6-Epoxyretinoic…
Terpenoid backbone biosynthesis(bta00900)	C00022;C00024;C00118;C00129;C00235;C00332;C00341;C00353;C00356;C00418;C00448;C00621;C01107;C01126;C01143;C01230;C02321;C03461;C04145;C04146;C04216;C04506;C04574;C04748;C05427;C05859;C11434;C11435;C11436;C11437;C11453;C11811;C16521;C16826;C17432;C18321;C19691;C19760;C19852;C19853;C20120;C20121;C20345;C20847;C20848	Pyruvate;Acetyl-CoA;D-Glyceraldehyde 3-phosphate;Isopentenyl diphosphate;Dimethylallyl diphosphate;Acetoacetyl-CoA;Geranyl diphosphate;Geranylgeranyl diphosphate;(S)-3-Hydroxy-3-methylglutaryl-CoA;(R)-Mevalonate;trans,trans-Farnesyl diphosphate;Dolichyl diphosphate;(R)-5-Phosphomevalonate;(2E,6E)-Farnesol;(R)-5-Diphosphomevalonate;all-trans-Hexaprenyl diphosphate;Rubber particle;2-trans,6-trans-F…
Nitrogen metabolism(bta00910)	C00011;C00014;C00025;C00058;C00064;C00088;C00169;C00192;C00244;C00288;C00488;C00533;C00697;C00726;C00887;C01417;C01563;C05361;C06058	CO2;Ammonia;L-Glutamate;Formate;L-Glutamine;Nitrite;Carbamoyl phosphate;Hydroxylamine;Nitrate;HCO3-;Formamide;Nitric oxide;Nitrogen;Nitrile;Nitrous oxide;Cyanate;Carbamate;Hydrazine;Nitroalkane
Sulfur metabolism(bta00920)	C00033;C00042;C00053;C00054;C00059;C00065;C00084;C00087;C00094;C00097;C00155;C00224;C00245;C00263;C00283;C00320;C00409;C00580;C00979;C01118;C01861;C02084;C03920;C04022;C08276;C11142;C11143;C11145;C15521;C19692;C20870;C20955	Acetate;Succinate;3'-Phosphoadenylyl sulfate;Adenosine 3',5'-bisphosphate;Sulfate;L-Serine;Acetaldehyde;Sulfur;Sulfite;L-Cysteine;L-Homocysteine;Adenylyl sulfate;Taurine;L-Homoserine;Hydrogen sulfide;Thiosulfate;Methanethiol;Dimethyl sulfide;O-Acetyl-L-serine;O-Succinyl-L-homoserine;Trithionate;Tetrathionate;2-(Methylthio)ethanesulfonate;S,S-Dimethyl-beta-propiothetin;3-(Methylthio)propanoate;Dim…
Metabolism of xenobiotics by cytochrome P450(bta00980)	C00745;C00829;C02617;C03012;C06205;C06755;C06790;C06800;C06899;C07490;C07535;C11036;C11088;C11148;C11149;C11150;C11278;C11713;C11714;C14039;C14040;C14453;C14556;C14783;C14784;C14785;C14786;C14787;C14788;C14789;C14790;C14791;C14792;C14793;C14796;C14797;C14798;C14799;C14800;C14801;C14802;C14803;C14804;C14805;C14806;C14839;C14840;C14841;C14842;C14843;C14844;C14845;C14846;C14847;C14848;C14849;C14850;…	Nicotine;Naphthalene;1,4-Naphthoquinone;Naphthalene-1,2-diol;1,2-Dihydronaphthalene-1,2-diol;Chloroacetic acid;Trichloroethene;Aflatoxin B1;Chloral hydrate;Trichloroethanol;Benzo[a]pyrene;Bromobenzene;1,2-Dibromoethane;TCE epoxide;Dichloroacetate;Trichloroacetate;Aflatoxin B1exo-8,9-epoxide-GSH;2-Naphthol;1-Naphthol;1,1-Dichloroethylene;1-Nitronaphthalene;4-Bromophenol;9-Hydroxybenzo[a]pyrene;1,2…
Biosynthesis of unsaturated fatty acids(bta01040)	C00154;C00219;C00249;C00412;C00510;C00712;C01203;C01530;C01595;C02041;C02050;C02249;C03035;C03242;C03595;C04088;C05764;C06425;C06426;C06427;C06428;C06429;C08281;C08316;C08320;C08323;C16160;C16161;C16162;C16163;C16164;C16165;C16166;C16167;C16168;C16169;C16170;C16171;C16172;C16173;C16179;C16180;C16513;C16522;C16525;C16526;C16527;C16528;C16529;C16530;C16531;C16532;C16533;C16645	Palmitoyl-CoA;Arachidonate;Hexadecanoic acid;Stearoyl-CoA;Oleoyl-CoA;(9Z)-Octadecenoic acid;Oleoyl-[acyl-carrier protein];Octadecanoic acid;Linoleate;Eicosanoyl-CoA;Linoleoyl-CoA;Arachidonyl-CoA;gamma-Linolenoyl-CoA;(8Z,11Z,14Z)-Icosatrienoic acid;8,11,14-Eicosatrienoyl-CoA;Octadecanoyl-[acyl-carrier protein];Hexadecanoyl-[acp];Icosanoic acid;(6Z,9Z,12Z)-Octadecatrienoic acid;(9Z,12Z,15Z)-Octadec…

## Sheet: Gallus gallus
Pathway name(ID)	Compound ID	Compound name
Glycolysis / Gluconeogenesis(gga00010)	C00022;C00024;C00031;C00033;C00036;C00068;C00074;C00084;C00103;C00111;C00118;C00186;C00197;C00221;C00236;C00267;C00469;C00631;C00668;C01159;C01172;C01451;C05125;C05345;C05378;C06186;C06187;C06188;C15972;C15973;C16255	Pyruvate;Acetyl-CoA;D-Glucose;Acetate;Oxaloacetate;Thiamin diphosphate;Phosphoenolpyruvate;Acetaldehyde;D-Glucose 1-phosphate;Glycerone phosphate;D-Glyceraldehyde 3-phosphate;(S)-Lactate;3-Phospho-D-glycerate;beta-D-Glucose;3-Phospho-D-glyceroyl phosphate;alpha-D-Glucose;Ethanol;2-Phospho-D-glycerate;alpha-D-Glucose 6-phosphate;2,3-Bisphospho-D-glycerate;beta-D-Glucose 6-phosphate;Salicin;2-(alph…
Citrate cycle (TCA cycle)(gga00020)	C00022;C00024;C00026;C00036;C00042;C00068;C00074;C00091;C00122;C00149;C00158;C00311;C00417;C05125;C05379;C05381;C15972;C15973;C16254;C16255	Pyruvate;Acetyl-CoA;2-Oxoglutarate;Oxaloacetate;Succinate;Thiamin diphosphate;Phosphoenolpyruvate;Succinyl-CoA;Fumarate;(S)-Malate;Citrate;Isocitrate;cis-Aconitate;2-(alpha-Hydroxyethyl)thiamine diphosphate;Oxalosuccinate;3-Carboxy-1-hydroxypropyl-ThPP;Enzyme N6-(lipoyl)lysine;Enzyme N6-(dihydrolipoyl)lysine;[Dihydrolipoyllysine-residue succinyltransferase] S-succinyldihydrolipoyllysine;[Dihydrol…
Pentose phosphate pathway(gga00030)	C00022;C00031;C00117;C00118;C00119;C00121;C00197;C00198;C00199;C00204;C00221;C00231;C00257;C00258;C00279;C00345;C00577;C00620;C00631;C00668;C00672;C00673;C01151;C01172;C01218;C01236;C01801;C03752;C04442;C05345;C05378;C05382;C06019;C06473;C20589	Pyruvate;D-Glucose;D-Ribose 5-phosphate;D-Glyceraldehyde 3-phosphate;5-Phospho-alpha-D-ribose 1-diphosphate;D-Ribose;3-Phospho-D-glycerate;D-Glucono-1,5-lactone;D-Ribulose 5-phosphate;2-Dehydro-3-deoxy-D-gluconate;beta-D-Glucose;D-Xylulose 5-phosphate;D-Gluconic acid;D-Glycerate;D-Erythrose 4-phosphate;6-Phospho-D-gluconate;D-Glyceraldehyde;alpha-D-Ribose 1-phosphate;2-Phospho-D-glycerate;alpha-D…
Pentose and glucuronate interconversions(gga00040)	C00022;C00026;C00029;C00103;C00111;C00116;C00167;C00181;C00191;C00199;C00204;C00231;C00259;C00266;C00309;C00310;C00312;C00333;C00379;C00433;C00470;C00474;C00476;C00502;C00508;C00514;C00532;C00558;C00618;C00714;C00789;C00800;C00817;C00905;C01068;C01101;C01508;C01904;C02266;C02273;C02426;C03033;C03291;C03826;C04053;C04349;C04575;C05385;C05411;C05412;C06118;C06441;C14899;C15930;C20680	Pyruvate;2-Oxoglutarate;UDP-glucose;D-Glucose 1-phosphate;Glycerone phosphate;Glycerol;UDP-glucuronate;D-Xylose;D-Glucuronate;D-Ribulose 5-phosphate;2-Dehydro-3-deoxy-D-gluconate;D-Xylulose 5-phosphate;L-Arabinose;Glycolaldehyde;D-Ribulose;D-Xylulose;L-Xylulose;D-Galacturonate;Xylitol;2,5-Dioxopentanoate;Pectate;Ribitol;D-Lyxose;D-Xylonate;L-Ribulose;D-Mannonate;L-Arabitol;D-Tagaturonate;3-Dehydr…
Fructose and mannose metabolism(gga00051)	C00095;C00096;C00111;C00118;C00159;C00186;C00247;C00267;C00275;C00325;C00392;C00424;C00464;C00507;C00577;C00636;C00644;C00665;C00794;C00861;C00976;C01019;C01094;C01096;C01099;C01131;C01222;C01355;C01487;C01720;C01721;C01768;C01934;C02431;C02492;C02888;C02962;C02977;C02985;C02991;C03117;C03267;C03827;C03979;C05144;C05345;C05378;C05392;C06192;C11516;C11544;C18028;C18096;C20781	D-Fructose;GDP-mannose;Glycerone phosphate;D-Glyceraldehyde 3-phosphate;D-Mannose;(S)-Lactate;L-Sorbose;alpha-D-Glucose;D-Mannose 6-phosphate;GDP-L-fucose;Mannitol;(S)-Lactaldehyde;Mannan;L-Rhamnose;D-Glyceraldehyde;D-Mannose 1-phosphate;D-Mannitol 1-phosphate;beta-D-Fructose 2,6-bisphosphate;D-Sorbitol;L-Rhamnulose;GDP-D-mannuronate;6-Deoxy-L-galactose;D-Fructose 1-phosphate;Sorbitol 6-phosphate…
Galactose metabolism(gga00052)	C00029;C00031;C00052;C00085;C00089;C00095;C00103;C00111;C00116;C00118;C00124;C00137;C00159;C00243;C00267;C00446;C00492;C00577;C00668;C00794;C00795;C00880;C00984;C01097;C01113;C01132;C01216;C01235;C01286;C01613;C01697;C02262;C02669;C03383;C03733;C03785;C05396;C05399;C05400;C05401;C05402;C05404;C05796;C06311;C06376;C06377	UDP-glucose;D-Glucose;UDP-alpha-D-galactose;D-Fructose 6-phosphate;Sucrose;D-Fructose;D-Glucose 1-phosphate;Glycerone phosphate;Glycerol;D-Glyceraldehyde 3-phosphate;D-Galactose;myo-Inositol;D-Mannose;Lactose;alpha-D-Glucose;alpha-D-Galactose 1-phosphate;Raffinose;D-Glyceraldehyde;alpha-D-Glucose 6-phosphate;D-Sorbitol;D-Tagatose;D-Galactonate;alpha-D-Galactose;D-Tagatose 6-phosphate;D-Galactose …
Ascorbate and aldarate metabolism(gga00053)	C00022;C00026;C00029;C00072;C00096;C00137;C00167;C00191;C00231;C00259;C00333;C00433;C00545;C00618;C00679;C00684;C00800;C00818;C00879;C01040;C01041;C01101;C01114;C01115;C01146;C01620;C01825;C02280;C02670;C03064;C03289;C03291;C03921;C04575;C05385;C05411;C05412;C05422;C14899;C15923;C15924;C15925;C15926;C15930;C16186;C20889;C20896	Pyruvate;2-Oxoglutarate;UDP-glucose;Ascorbate;GDP-mannose;myo-Inositol;UDP-glucuronate;D-Glucuronate;D-Xylulose 5-phosphate;L-Arabinose;D-Galacturonate;2,5-Dioxopentanoate;L-Arabinonate;3-Dehydro-L-gulonate;5-Dehydro-4-deoxy-D-glucarate;2-Dehydro-3-deoxy-L-arabinonate;L-Gulonate;D-Glucarate;D-Galactarate;L-Gulono-1,4-lactone;Monodehydroascorbate;L-Ribulose 5-phosphate;L-Arabinono-1,4-lactone;L-Ga…
Fatty acid biosynthesis(gga00061)	C00024;C00083;C00154;C00229;C00249;C00712;C01203;C01209;C01530;C01571;C02679;C03939;C04088;C04180;C04246;C04618;C04619;C04620;C04633;C04688;C05223;C05744;C05745;C05746;C05747;C05748;C05749;C05750;C05751;C05752;C05753;C05754;C05755;C05756;C05757;C05758;C05759;C05760;C05761;C05762;C05763;C05764;C06423;C06424;C08362;C16219;C16220;C16221;C16520;C20794	Acetyl-CoA;Malonyl-CoA;Palmitoyl-CoA;Acyl-carrier protein;Hexadecanoic acid;(9Z)-Octadecenoic acid;Oleoyl-[acyl-carrier protein];Malonyl-[acyl-carrier protein];Octadecanoic acid;Decanoic acid;Dodecanoic acid;Acetyl-[acyl-carrier protein];Octadecanoyl-[acyl-carrier protein];cis-Dec-3-enoyl-[acp];But-2-enoyl-[acyl-carrier protein];(3R)-3-Hydroxybutanoyl-[acyl-carrier protein];(3R)-3-Hydroxydecanoyl…
Fatty acid elongation(gga00062)	C00024;C00040;C00083;C00136;C00154;C00162;C00249;C00264;C00605;C00638;C00640;C00658;C01832;C01944;C02593;C02843;C03221;C05258;C05259;C05260;C05261;C05262;C05263;C05264;C05265;C05266;C05267;C05268;C05269;C05270;C05271;C05272;C05273;C05274;C05275;C05276;C20876;C20877;C20878;C20879	Acetyl-CoA;Acyl-CoA;Malonyl-CoA;Butanoyl-CoA;Palmitoyl-CoA;Fatty acid;Hexadecanoic acid;3-Oxoacyl-CoA;2,3-Dehydroacyl-CoA;Long-chain fatty acid;(3S)-3-Hydroxyacyl-CoA;trans-2,3-Dehydroacyl-CoA;Lauroyl-CoA;Octanoyl-CoA;Tetradecanoyl-CoA;Long-chain acyl-CoA;2-trans-Dodecenoyl-CoA;(S)-3-Hydroxyhexadecanoyl-CoA;3-Oxopalmitoyl-CoA;(S)-3-Hydroxytetradecanoyl-CoA;3-Oxotetradecanoyl-CoA;(S)-3-Hydroxydode…
Fatty acid degradation(gga00071)	C00010;C00024;C00071;C00136;C00154;C00162;C00226;C00229;C00249;C00332;C00340;C00435;C00489;C00517;C00527;C00638;C00823;C00877;C01144;C01371;C01832;C01944;C02593;C02990;C03221;C03547;C03561;C05102;C05258;C05259;C05260;C05261;C05262;C05263;C05264;C05265;C05266;C05267;C05268;C05269;C05270;C05271;C05272;C05273;C05274;C05275;C05276;C05279;C05280;C20683	CoA;Acetyl-CoA;Aldehyde;Butanoyl-CoA;Palmitoyl-CoA;Fatty acid;Primary alcohol;Acyl-carrier protein;Hexadecanoic acid;Acetoacetyl-CoA;Reduced rubredoxin;Oxidized rubredoxin;Glutarate;Hexadecanal;Glutaryl-CoA;Long-chain fatty acid;1-Hexadecanol;Crotonoyl-CoA;(S)-3-Hydroxybutanoyl-CoA;Alkane;Lauroyl-CoA;Octanoyl-CoA;Tetradecanoyl-CoA;L-Palmitoylcarnitine;2-trans-Dodecenoyl-CoA;omega-Hydroxy fatty ac…
Synthesis and degradation of ketone bodies(gga00072)	C00024;C00164;C00207;C00332;C00356;C01089	Acetyl-CoA;Acetoacetate;Acetone;Acetoacetyl-CoA;(S)-3-Hydroxy-3-methylglutaryl-CoA;(R)-3-Hydroxybutanoate
Steroid biosynthesis(gga00100)	C00187;C00448;C00751;C01054;C01164;C01189;C01561;C01673;C01694;C01724;C01753;C01789;C01802;C01902;C01943;C02141;C02530;C03428;C03845;C04525;C05103;C05107;C05108;C05109;C05437;C05439;C05440;C05441;C05442;C05443;C07712;C08813;C08821;C08830;C11455;C11508;C11522;C11523;C15776;C15777;C15778;C15780;C15781;C15782;C15783;C15808;C15816;C15915;C18231;C21106	Cholesterol;trans,trans-Farnesyl diphosphate;Squalene;(S)-2,3-Epoxysqualene;7-Dehydrocholesterol;Lathosterol;Calcidiol;Calcitriol;Ergosterol;Lanosterol;beta-Sitosterol;Campesterol;Desmosterol;Cycloartenol;Obtusifoliol;Cycloeucalenol;Cholesterol ester;Presqualene diphosphate;5alpha-Cholest-8-en-3beta-ol;Fecosterol;4alpha-Methylzymosterol;7-Dehydrodesmosterol;14-Demethyllanosterol;24,25-Dihydrolano…
Primary bile acid biosynthesis(gga00120)	C00037;C00187;C00245;C00695;C01301;C01794;C01921;C02528;C03594;C04554;C04722;C05122;C05337;C05444;C05445;C05446;C05447;C05448;C05449;C05450;C05451;C05452;C05453;C05454;C05455;C05460;C05465;C05466;C05467;C05468;C06341;C13550;C15518;C15519;C15520;C15610;C15613;C17331;C17332;C17333;C17335;C17336;C17337;C17339;C17343;C17345;C17346	Glycine;Cholesterol;Taurine;Cholic acid;3alpha,7alpha,12alpha-Trihydroxy-5beta-cholestan-26-al;Choloyl-CoA;Glycocholate;Chenodeoxycholate;7alpha-Hydroxycholesterol;3alpha,7alpha-Dihydroxy-5beta-cholestanate;3alpha,7alpha,12alpha-Trihydroxy-5beta-cholestanoate;Taurocholate;Chenodeoxycholoyl-CoA;3alpha,7alpha,26-Trihydroxy-5beta-cholestane;3alpha,7alpha-Dihydroxy-5beta-cholestan-26-al;3alpha,7alpha…
Ubiquinone and other terpenoid-quinone biosynthesis(gga00130)	C00082;C00156;C00223;C00251;C00341;C00353;C00399;C00423;C00544;C00811;C00828;C00885;C01179;C01230;C01967;C02059;C02477;C02483;C02730;C02949;C03160;C03313;C03657;C03672;C03885;C03993;C04145;C04146;C05200;C05313;C05427;C05802;C05803;C05804;C05805;C05807;C05809;C05810;C05811;C05812;C05813;C05814;C05815;C05817;C05818;C05819;C05847;C05848;C05849;C06986;C10793;C13309;C13425;C14151;C14152;C14153;C14154;…	L-Tyrosine;4-Hydroxybenzoate;p-Coumaroyl-CoA;Chorismate;Geranyl diphosphate;Geranylgeranyl diphosphate;Ubiquinone;trans-Cinnamate;Homogentisate;4-Coumarate;Menaquinone;Isochorismate;3-(4-Hydroxyphenyl)pyruvate;all-trans-Hexaprenyl diphosphate;Ubiquinone-9;Phylloquinone;alpha-Tocopherol;gamma-Tocopherol;2-Succinylbenzoate;4-Hydroxybenzoyl-CoA;2-Succinylbenzoyl-CoA;Phylloquinol;1,4-Dihydroxy-2-naph…
Steroid hormone biosynthesis(gga00140)	C00187;C00280;C00410;C00468;C00523;C00535;C00674;C00735;C00762;C00951;C01124;C01176;C01227;C01780;C01953;C02140;C02373;C02537;C02538;C03205;C03681;C03747;C03772;C03852;C03917;C03935;C04042;C04295;C04373;C04518;C04555;C04676;C05138;C05139;C05140;C05141;C05284;C05285;C05290;C05291;C05293;C05294;C05295;C05296;C05297;C05298;C05299;C05300;C05301;C05302;C05469;C05470;C05471;C05472;C05473;C05474;C05475;…	Cholesterol;Androstenedione;Progesterone;Estrone;Androsterone;Testosterone;5alpha-Androstane-3,17-dione;Cortisol;Cortisone;Estradiol-17beta;18-Hydroxycorticosterone;17alpha-Hydroxyprogesterone;Dehydroepiandrosterone;Aldosterone;Pregnenolone;Corticosterone;4-Methylpentanal;Estradiol-17alpha;Estrone 3-sulfate;11-Deoxycorticosterone;5alpha-Pregnane-3,20-dione;11alpha-Hydroxyprogesterone;5beta-Andros…
Oxidative phosphorylation(gga00190)	C00001;C00002;C00003;C00004;C00007;C00008;C00009;C00013;C00042;C00061;C00080;C00122;C00390;C00399;C00524;C00536	H2O;ATP;NAD+;NADH;Oxygen;ADP;Orthophosphate;Diphosphate;Succinate;FMN;H+;Fumarate;Ubiquinol;Ubiquinone;Cytochrome c;Triphosphate
Arginine biosynthesis(gga00220)	C00011;C00014;C00025;C00026;C00049;C00062;C00064;C00077;C00086;C00122;C00169;C00327;C00437;C00624;C01010;C01250;C03406;C04133;C15532;C20948;C20949;C20950;C20951	CO2;Ammonia;L-Glutamate;2-Oxoglutarate;L-Aspartate;L-Arginine;L-Glutamine;L-Ornithine;Urea;Fumarate;Carbamoyl phosphate;L-Citrulline;N-Acetylornithine;N-Acetyl-L-glutamate;Urea-1-carboxylate;N-Acetyl-L-glutamate 5-semialdehyde;N-(L-Arginino)succinate;N-Acetyl-L-glutamate 5-phosphate;N-Acetyl-L-citrulline;LysW-L-glutamate;LysW-L-glutamyl 5-phosphate;LysW-L-glutamate 5-semialdehyde;LysW-L-ornithine
Purine metabolism(gga00230)	C00002;C00008;C00011;C00014;C00020;C00035;C00037;C00039;C00044;C00046;C00048;C00053;C00054;C00059;C00064;C00081;C00086;C00104;C00117;C00119;C00130;C00131;C00144;C00147;C00169;C00206;C00212;C00224;C00242;C00262;C00286;C00294;C00301;C00330;C00360;C00361;C00362;C00366;C00385;C00387;C00499;C00559;C00575;C00603;C00620;C00655;C00700;C00802;C00942;C01228;C01260;C01261;C01344;C01345;C01367;C01762;C02091;…	ATP;ADP;CO2;Ammonia;AMP;GDP;Glycine;DNA;GTP;RNA;Glyoxylate;3'-Phosphoadenylyl sulfate;Adenosine 3',5'-bisphosphate;Sulfate;L-Glutamine;ITP;Urea;IDP;D-Ribose 5-phosphate;5-Phospho-alpha-D-ribose 1-diphosphate;IMP;dATP;GMP;Adenine;Carbamoyl phosphate;dADP;Adenosine;Adenylyl sulfate;Guanine;Hypoxanthine;dGTP;Inosine;ADP-ribose;Deoxyguanosine;dAMP;dGDP;dGMP;Urate;Xanthine;Guanosine;Allantoate;Deoxyad…
Caffeine metabolism(gga00232)	C00048;C00385;C01762;C07130;C07480;C07481;C13747;C16352;C16353;C16355;C16356;C16357;C16358;C16359;C16360;C16361;C16362;C16363;C16364;C16365;C16366	Glyoxylate;Xanthine;Xanthosine;Theophylline;Theobromine;Caffeine;1,7-Dimethylxanthine;7-Methylxanthosine;7-Methylxanthine;7-Methyluric acid;1,7-Dimethyluric acid;3-Methylxanthine;1-Methylxanthine;1-Methyluric acid;3,7-Dimethyluric acid;1,3,7-Trimethyluric acid;3,6,8-Trimethylallantoin;N-Methylurea;N,N'-Dimethylurea;5-Acetylamino-6-formylamino-3-methyluracil;5-Acetylamino-6-amino-3-methyluracil
Pyrimidine metabolism(gga00240)	C00015;C00029;C00039;C00046;C00055;C00063;C00064;C00075;C00086;C00099;C00105;C00106;C00112;C00119;C00169;C00178;C00214;C00222;C00239;C00295;C00299;C00337;C00363;C00364;C00365;C00380;C00383;C00429;C00438;C00458;C00459;C00460;C00475;C00526;C00672;C00705;C00813;C00881;C01013;C01103;C01168;C01205;C01346;C01368;C01563;C02067;C02170;C02354;C02355;C02376;C02642;C03997;C05281;C05822;C06198;C11038;C11039;…	UDP;UDP-glucose;DNA;RNA;CMP;CTP;L-Glutamine;UTP;Urea;beta-Alanine;UMP;Uracil;CDP;5-Phospho-alpha-D-ribose 1-diphosphate;Carbamoyl phosphate;Thymine;Thymidine;3-Oxopropanoate;dCMP;Orotate;Uridine;(S)-Dihydroorotate;dTDP;dTMP;dUMP;Cytosine;Malonate;5,6-Dihydrouracil;N-Carbamoyl-L-aspartate;dCTP;dTTP;dUTP;Cytidine;Deoxyuridine;2-Deoxy-D-ribose 1-phosphate;dCDP;Barbiturate;Deoxycytidine;3-Hydroxyprop…
Alanine, aspartate and glutamate metabolism(gga00250)	C00014;C00022;C00025;C00026;C00036;C00041;C00042;C00049;C00064;C00122;C00152;C00158;C00169;C00232;C00334;C00352;C00402;C00438;C00940;C01042;C02362;C03090;C03406;C03794;C03912;C12270;C20775;C20776	Ammonia;Pyruvate;L-Glutamate;2-Oxoglutarate;Oxaloacetate;L-Alanine;Succinate;L-Aspartate;L-Glutamine;Fumarate;L-Asparagine;Citrate;Carbamoyl phosphate;Succinate semialdehyde;4-Aminobutanoate;D-Glucosamine 6-phosphate;D-Aspartate;N-Carbamoyl-L-aspartate;2-Oxoglutaramate;N-Acetyl-L-aspartate;2-Oxosuccinamate;5-Phosphoribosylamine;N-(L-Arginino)succinate;N6-(1,2-Dicarboxyethyl)-AMP;(S)-1-Pyrroline-5…
Glycine, serine and threonine metabolism(gga00260)	C00011;C00014;C00022;C00037;C00048;C00049;C00065;C00078;C00097;C00101;C00109;C00114;C00143;C00168;C00188;C00197;C00213;C00258;C00263;C00300;C00430;C00441;C00546;C00576;C00581;C00631;C00719;C00740;C00986;C01005;C01026;C01102;C01242;C01726;C01888;C02051;C02291;C02737;C02855;C02972;C03082;C03194;C03232;C03283;C03508;C05519;C06231;C06442;C16432;C19929	CO2;Ammonia;Pyruvate;Glycine;Glyoxylate;L-Aspartate;L-Serine;L-Tryptophan;L-Cysteine;Tetrahydrofolate;2-Oxobutanoate;Choline;5,10-Methylenetetrahydrofolate;Hydroxypyruvate;L-Threonine;3-Phospho-D-glycerate;Sarcosine;D-Glycerate;L-Homoserine;Creatine;5-Aminolevulinate;L-Aspartate 4-semialdehyde;Methylglyoxal;Betaine aldehyde;Guanidinoacetate;2-Phospho-D-glycerate;Betaine;D-Serine;1,3-Diaminopropan…
Cysteine and methionine metabolism(gga00270)	C00019;C00021;C00022;C00041;C00049;C00051;C00059;C00065;C00073;C00094;C00097;C00109;C00155;C00170;C00263;C00283;C00320;C00409;C00441;C00491;C00506;C00606;C00793;C00957;C00979;C01005;C01077;C01118;C01137;C01180;C01234;C01817;C01962;C02218;C02291;C02356;C02989;C03082;C03089;C03145;C03539;C04188;C04582;C05524;C05526;C05527;C05528;C05823;C05824;C06547;C08276;C09306;C11481;C11499;C11537;C15606;C15650;…	S-Adenosyl-L-methionine;S-Adenosyl-L-homocysteine;Pyruvate;L-Alanine;L-Aspartate;Glutathione;Sulfate;L-Serine;L-Methionine;Sulfite;L-Cysteine;2-Oxobutanoate;L-Homocysteine;5'-Methylthioadenosine;L-Homoserine;Hydrogen sulfide;Thiosulfate;Methanethiol;L-Aspartate 4-semialdehyde;L-Cystine;L-Cysteate;3-Sulfino-L-alanine;D-Cysteine;Mercaptopyruvate;O-Acetyl-L-serine;O-Phospho-L-serine;O-Acetyl-L-homos…
Valine, leucine and isoleucine degradation(gga00280)	C00024;C00068;C00091;C00100;C00123;C00141;C00164;C00183;C00233;C00332;C00349;C00356;C00407;C00630;C00671;C00683;C01205;C01213;C02170;C02939;C03069;C03231;C03284;C03344;C03345;C03460;C04405;C05996;C05998;C06000;C06001;C06002;C15972;C15973;C15974;C15975;C15976;C15977;C15978;C15979;C15980;C20827	Acetyl-CoA;Thiamin diphosphate;Succinyl-CoA;Propanoyl-CoA;L-Leucine;3-Methyl-2-oxobutanoic acid;Acetoacetate;L-Valine;4-Methyl-2-oxopentanoate;Acetoacetyl-CoA;2-Methyl-3-oxopropanoate;(S)-3-Hydroxy-3-methylglutaryl-CoA;L-Isoleucine;2-Methylpropanoyl-CoA;(S)-3-Methyl-2-oxopentanoic acid;(S)-Methylmalonyl-CoA;(R)-3-Amino-2-methylpropanoate;(R)-Methylmalonyl-CoA;Methylmalonate;3-Methylbutanoyl-CoA;3…
Valine, leucine and isoleucine biosynthesis(gga00290)	C00022;C00024;C00109;C00123;C00141;C00183;C00188;C00233;C00407;C00671;C02226;C02504;C02612;C02631;C04181;C04236;C04272;C04411;C06006;C06007;C06010;C06032;C14463	Pyruvate;Acetyl-CoA;2-Oxobutanoate;L-Leucine;3-Methyl-2-oxobutanoic acid;L-Valine;L-Threonine;4-Methyl-2-oxopentanoate;L-Isoleucine;(S)-3-Methyl-2-oxopentanoic acid;2-Methylmaleate;alpha-Isopropylmalate;(R)-2-Methylmalate;2-Isopropylmaleate;3-Hydroxy-3-methyl-2-oxobutanoic acid;(2S)-2-Isopropyl-3-oxosuccinate;(R)-2,3-Dihydroxy-3-methylbutanoate;(2R,3S)-3-Isopropylmalate;(S)-2-Aceto-2-hydroxybutan…
Lysine degradation(gga00310)	C00024;C00037;C00047;C00136;C00164;C00322;C00332;C00408;C00431;C00449;C00450;C00487;C00489;C00527;C00739;C00877;C00956;C00990;C01028;C01142;C01144;C01149;C01181;C01186;C01211;C01259;C01672;C02188;C02727;C03087;C03239;C03273;C03366;C03656;C03793;C03955;C04020;C04076;C04092;C04487;C05161;C05231;C05544;C05545;C05546;C05548;C05554;C05825;C06157;C06181;C16741;C20333	Acetyl-CoA;Glycine;L-Lysine;Butanoyl-CoA;Acetoacetate;2-Oxoadipate;Acetoacetyl-CoA;L-Pipecolate;5-Aminopentanoate;N6-(L-1,3-Dicarboxypropyl)-L-lysine;(S)-2,3,4,5-Tetrahydropyridine-2-carboxylate;Carnitine;Glutarate;Glutaryl-CoA;D-Lysine;Crotonoyl-CoA;L-2-Aminoadipate;5-Aminopentanamide;N6-Hydroxy-L-lysine;(3S)-3,6-Diaminohexanoate;(S)-3-Hydroxybutanoyl-CoA;4-Trimethylammoniobutanal;4-Trimethylamm…
Arginine and proline metabolism(gga00330)	C00012;C00019;C00022;C00025;C00048;C00062;C00077;C00086;C00134;C00148;C00179;C00213;C00223;C00300;C00315;C00334;C00406;C00431;C00433;C00436;C00441;C00533;C00555;C00581;C00750;C00763;C00791;C00884;C00986;C01035;C01043;C01110;C01137;C01157;C01165;C01682;C01877;C02305;C02565;C02647;C02714;C02946;C03078;C03166;C03287;C03296;C03375;C03415;C03440;C03564;C03771;C03912;C04137;C04281;C04282;C04498;C05147;…	Peptide;S-Adenosyl-L-methionine;Pyruvate;L-Glutamate;Glyoxylate;L-Arginine;L-Ornithine;Urea;Putrescine;L-Proline;Agmatine;Sarcosine;p-Coumaroyl-CoA;Creatine;Spermidine;4-Aminobutanoate;Feruloyl-CoA;5-Aminopentanoate;2,5-Dioxopentanoate;N-Carbamoylputrescine;L-Aspartate 4-semialdehyde;Nitric oxide;4-Aminobutyraldehyde;Guanidinoacetate;Spermine;D-Proline;Creatinine;Homocarnosine;1,3-Diaminopropane;…
Histidine metabolism(gga00340)	C00025;C00026;C00049;C00119;C00135;C00386;C00388;C00439;C00785;C00860;C01044;C01045;C01100;C01152;C01262;C01267;C01929;C02739;C02741;C02835;C03277;C03409;C03680;C04437;C04666;C04677;C04896;C04916;C05127;C05130;C05131;C05133;C05135;C05565;C05568;C05570;C05571;C05572;C05575;C05827;C05828;C05829;C16673;C16674;C20522;C20994;C20995	L-Glutamate;2-Oxoglutarate;L-Aspartate;5-Phospho-alpha-D-ribose 1-diphosphate;L-Histidine;Carnosine;Histamine;N-Formimino-L-glutamate;Urocanate;L-Histidinol;N-Formyl-L-aspartate;N-Formyl-L-glutamate;L-Histidinol phosphate;N(pi)-Methyl-L-histidine;beta-Alanyl-N(pi)-methyl-L-histidine;3-(Imidazol-4-yl)-2-oxopropyl phosphate;L-Histidinal;1-(5-Phospho-D-ribosyl)-ATP;Phosphoribosyl-AMP;Imidazole-4-ace…
Tyrosine metabolism(gga00350)	C00022;C00042;C00082;C00122;C00146;C00164;C00232;C00355;C00483;C00530;C00544;C00547;C00628;C00642;C00788;C00811;C00822;C01036;C01060;C01061;C01161;C01179;C01207;C01384;C01693;C01829;C01850;C02167;C02442;C02465;C02514;C02515;C03063;C03077;C03672;C03758;C03765;C04043;C04045;C04052;C04185;C04186;C04368;C04642;C04796;C04797;C05338;C05350;C05576;C05577;C05578;C05579;C05580;C05581;C05582;C05583;C05584;…	Pyruvate;Succinate;L-Tyrosine;Fumarate;Phenol;Acetoacetate;Succinate semialdehyde;3,4-Dihydroxy-L-phenylalanine;Tyramine;Hydroquinone;Homogentisate;L-Noradrenaline;2,5-Dihydroxybenzoate;4-Hydroxyphenylacetate;L-Adrenaline;4-Coumarate;Dopaquinone;4-Maleylacetoacetate;3,5-Diiodo-L-tyrosine;4-Fumarylacetoacetate;3,4-Dihydroxyphenylacetate;3-(4-Hydroxyphenyl)pyruvate;3-(3,4-Dihydroxyphenyl)lactate;Ma…
Phenylalanine metabolism(gga00360)	C00022;C00024;C00042;C00079;C00082;C00083;C00084;C00091;C00122;C00156;C00166;C00180;C00223;C00323;C00406;C00423;C00512;C00582;C00596;C00601;C00630;C00642;C00755;C00805;C00811;C01198;C01575;C01586;C01772;C02137;C02232;C02265;C02505;C02763;C02765;C03519;C03589;C04044;C04148;C04351;C04479;C05332;C05593;C05598;C05607;C05620;C05629;C05852;C05853;C06207;C06866;C07086;C07303;C08300;C08301;C11457;C11588;…	Pyruvate;Acetyl-CoA;Succinate;L-Phenylalanine;L-Tyrosine;Malonyl-CoA;Acetaldehyde;Succinyl-CoA;Fumarate;4-Hydroxybenzoate;Phenylpyruvate;Benzoate;p-Coumaroyl-CoA;Caffeoyl-CoA;Feruloyl-CoA;trans-Cinnamate;Benzoyl-CoA;Phenylacetyl-CoA;2-Hydroxy-2,4-pentadienoate;Phenylacetaldehyde;2-Methylpropanoyl-CoA;4-Hydroxyphenylacetate;4-Hydroxy-3-methoxy-benzaldehyde;Salicylate;4-Coumarate;3-(2-Hydroxyphenyl…
Tryptophan metabolism(gga00380)	C00024;C00078;C00108;C00322;C00328;C00331;C00332;C00398;C00463;C00527;C00632;C00637;C00643;C00780;C00877;C00954;C00955;C00978;C01111;C01144;C01249;C01252;C01598;C01717;C01987;C02043;C02161;C02172;C02220;C02298;C02470;C02693;C02700;C02775;C02937;C02938;C03227;C03230;C03453;C03574;C03722;C03824;C04409;C05634;C05635;C05636;C05637;C05638;C05639;C05640;C05641;C05642;C05643;C05644;C05645;C05646;C05647;…	Acetyl-CoA;L-Tryptophan;Anthranilate;2-Oxoadipate;L-Kynurenine;Indolepyruvate;Acetoacetyl-CoA;Tryptamine;Indole;Glutaryl-CoA;3-Hydroxyanthranilate;Indole-3-acetaldehyde;5-Hydroxy-L-tryptophan;Serotonin;Crotonoyl-CoA;Indole-3-acetate;Indole-3-ethanol;N-Acetylserotonin;7,8-Dihydroxykynurenate;(S)-3-Hydroxybutanoyl-CoA;7,8-Dihydro-7,8-dihydroxykynurenate;4-(2-Aminophenyl)-2,4-dioxobutanoate;Melatoni…
Phenylalanine, tyrosine and tryptophan biosynthesis(gga00400)	C00074;C00078;C00079;C00082;C00108;C00119;C00166;C00230;C00251;C00254;C00279;C00296;C00354;C00441;C00463;C00493;C00587;C00826;C00944;C01094;C01179;C01269;C01302;C02637;C03175;C03506;C04302;C04691;C16848;C16850;C17235;C20327;C20653;C20654;C20710	Phosphoenolpyruvate;L-Tryptophan;L-Phenylalanine;L-Tyrosine;Anthranilate;5-Phospho-alpha-D-ribose 1-diphosphate;Phenylpyruvate;3,4-Dihydroxybenzoate;Chorismate;Prephenate;D-Erythrose 4-phosphate;Quinate;D-Fructose 1,6-bisphosphate;L-Aspartate 4-semialdehyde;Indole;Shikimate;3-Hydroxybenzoate;L-Arogenate;3-Dehydroquinate;D-Fructose 1-phosphate;3-(4-Hydroxyphenyl)pyruvate;5-O-(1-Carboxyvinyl)-3-pho…
beta-Alanine metabolism(gga00410)	C00024;C00049;C00083;C00099;C00100;C00106;C00135;C00222;C00315;C00334;C00383;C00386;C00429;C00555;C00750;C00804;C00864;C00894;C00986;C01013;C01073;C01262;C02335;C02642;C03492;C03722;C05340;C05341;C05665;C05668;C05669;C05670	Acetyl-CoA;L-Aspartate;Malonyl-CoA;beta-Alanine;Propanoyl-CoA;Uracil;L-Histidine;3-Oxopropanoate;Spermidine;4-Aminobutanoate;Malonate;Carnosine;5,6-Dihydrouracil;4-Aminobutyraldehyde;Spermine;Propynoate;Pantothenate;Propenoyl-CoA;1,3-Diaminopropane;3-Hydroxypropanoate;N-Acetyl-beta-alanine;beta-Alanyl-N(pi)-methyl-L-histidine;beta-Alanyl-CoA;3-Ureidopropionate;D-4'-Phosphopantothenate;Quinolinate…
Taurine and hypotaurine metabolism(gga00430)	C00022;C00024;C00025;C00026;C00033;C00041;C00094;C00097;C00227;C00245;C00506;C00519;C00593;C00606;C01678;C01959;C03149;C05122;C05123;C05844;C06735;C14179	Pyruvate;Acetyl-CoA;L-Glutamate;2-Oxoglutarate;Acetate;L-Alanine;Sulfite;L-Cysteine;Acetyl phosphate;Taurine;L-Cysteate;Hypotaurine;Sulfoacetaldehyde;3-Sulfino-L-alanine;Cysteamine;Taurocyamine;N-Phosphotaurocyamine;Taurocholate;2-Hydroxyethanesulfonate;5-L-Glutamyl-taurine;Aminoacetaldehyde;Sulfoacetate
Selenocompound metabolism(gga00450)	C00017;C00041;C01528;C02535;C05172;C05335;C05336;C05684;C05686;C05688;C05689;C05690;C05695;C05697;C05698;C05699;C05703;C06481;C06482;C16638;C18870;C18871;C18872;C18893;C18902;C18904;C18905	Protein;L-Alanine;Hydrogen selenide;Dimethyl selenide;Selenophosphoric acid;L-Selenomethionine;Selenomethionyl-tRNA(Met);Selenite;Adenylylselenate;L-Selenocysteine;Se-Methyl-L-selenocysteine;Se-Methylselenomethionine;gamma-Glutamyl-Se-methylselenocysteine;Selenate;Selenohomocysteine;L-Selenocystathionine;Methaneselenol;L-Seryl-tRNA(Sec);L-Selenocysteinyl-tRNA(Sec);O-Phosphoseryl-tRNA(Sec);Selenod…
D-Glutamine and D-glutamate metabolism(gga00471)	C00025;C00026;C00064;C00217;C00692;C00819;C01050;C01212;C02237;C02671;C03933;C05723	L-Glutamate;2-Oxoglutarate;L-Glutamine;D-Glutamate;UDP-N-acetylmuramoyl-L-alanyl-D-glutamate;D-Glutamine;UDP-N-acetylmuramate;UDP-N-acetylmuramoyl-L-alanine;5-Oxo-D-proline;D-Glutamyl-peptide;5-D-Glutamyl-D-glutamyl-peptide;Poly-gamma-D-glutamate
D-Arginine and D-ornithine metabolism(gga00472)	C00062;C00077;C00515;C00792;C01110;C01667;C03341;C03564;C03771;C03943	L-Arginine;L-Ornithine;D-Ornithine;D-Arginine;5-Amino-2-oxopentanoic acid;Bacitracin;2-Amino-4-oxopentanoic acid;1-Pyrroline-2-carboxylate;5-Guanidino-2-oxopentanoate;(2R,4S)-2,4-Diaminopentanoate
Glutathione metabolism(gga00480)	C00005;C00006;C00024;C00025;C00037;C00051;C00072;C00077;C00097;C00127;C00134;C00151;C00315;C00669;C00750;C01322;C01419;C01672;C01879;C02090;C02320;C03170;C03646;C03740;C05422;C05726;C05727;C05729;C05730;C16562;C16563;C16564;C16565;C16566;C16567;C16568;C16663;C16664	NADPH;NADP+;Acetyl-CoA;L-Glutamate;Glycine;Glutathione;Ascorbate;L-Ornithine;L-Cysteine;Glutathione disulfide;Putrescine;L-Amino acid;Spermidine;gamma-L-Glutamyl-L-cysteine;Spermine;RX;Cys-Gly;Cadaverine;Pidolic acid;Trypanothione;R-S-Glutathione;Trypanothione disulfide;Bis-gamma-glutamylcystine;(5-L-Glutamyl)-L-amino acid;Dehydroascorbate;S-Substituted L-cysteine;S-Substituted N-acetyl-L-cystein…
Starch and sucrose metabolism(gga00500)	C00029;C00031;C00085;C00089;C00092;C00095;C00103;C00185;C00208;C00252;C00369;C00372;C00394;C00498;C00501;C00663;C00689;C00718;C00721;C00760;C00963;C00965;C00973;C01083;C01231;C01725;C01898;C01935;C02591;C02995;C03323;C04534;C05731;C06215;C06400;C16688;C20237	UDP-glucose;D-Glucose;D-Fructose 6-phosphate;Sucrose;D-Glucose 6-phosphate;D-Fructose;D-Glucose 1-phosphate;Cellobiose;Maltose;Isomaltose;Starch;Dextran;GDP-glucose;ADP-glucose;CDP-glucose;beta-D-Glucose 1-phosphate;alpha,alpha'-Trehalose 6-phosphate;Amylose;Dextrin;Cellulose;beta-D-Glucoside;1,3-beta-D-Glucan;Cyclomaltodextrin;alpha,alpha-Trehalose;alpha-D-Glucose 1,6-bisphosphate;Levanbiose;Cel…
Amino sugar and nucleotide sugar metabolism(gga00520)	C00029;C00031;C00043;C00052;C00096;C00103;C00128;C00140;C00159;C00167;C00181;C00190;C00191;C00203;C00259;C00267;C00270;C00275;C00325;C00329;C00333;C00352;C00357;C00394;C00446;C00461;C00498;C00501;C00617;C00636;C00645;C00668;C00714;C00734;C00935;C00976;C00984;C00996;C00999;C01019;C01050;C01170;C01219;C01222;C01623;C01674;C01788;C02199;C02280;C02330;C02336;C02352;C02474;C02713;C02977;C02985;C03117;…	UDP-glucose;D-Glucose;UDP-N-acetyl-alpha-D-glucosamine;UDP-alpha-D-galactose;GDP-mannose;D-Glucose 1-phosphate;CMP-N-acetylneuraminate;N-Acetyl-D-glucosamine;D-Mannose;UDP-glucuronate;D-Xylose;UDP-D-xylose;D-Glucuronate;UDP-N-acetyl-D-galactosamine;L-Arabinose;alpha-D-Glucose;N-Acetylneuraminate;D-Mannose 6-phosphate;GDP-L-fucose;D-Glucosamine;D-Galacturonate;D-Glucosamine 6-phosphate;N-Acetyl-D-…
Neomycin, kanamycin and gentamicin biosynthesis(gga00524)	C00025;C00029;C00031;C00043;C00092;C00229;C00397;C00825;C00832;C00908;C01441;C01555;C01737;C01743;C01759;C01822;C01823;C01917;C02033;C02627;C07656;C12210;C12211;C15652;C17209;C17580;C17581;C17582;C17583;C17584;C17585;C17586;C17587;C17588;C17589;C17701;C17702;C17703;C17704;C17705;C17706;C17707;C17712;C17997;C18000;C18001;C18002;C18003;C18004;C18005;C18006;C18007;C18008;C18009;C20350;C20351;C20353;…	L-Glutamate;UDP-glucose;D-Glucose;UDP-N-acetyl-alpha-D-glucosamine;D-Glucose 6-phosphate;Acyl-carrier protein;Tobramycin;Kanamycin B;Paromomycin;Gentamicin C1a;Neamine;Apramycin;Neomycin B;Paromamine;Ribostamycin;Kanamycin A;Kanamycin C;Gentamicin A;Gentamicin C2;2-Deoxystreptamine;Gentamicin C1;UDP-3-ketoglucose;UDP-kanosamine;Neomycin C;2-Deoxy-scyllo-inosose;2-Deoxy-scyllo-inosamine;3-Amino-2,…
Glycerolipid metabolism(gga00561)	C00029;C00040;C00093;C00111;C00116;C00162;C00184;C00197;C00258;C00416;C00422;C00577;C00631;C00641;C00681;C00969;C01885;C02457;C03692;C04046;C04315;C04872;C05401;C06037;C06038;C06040;C06041;C06042;C06364;C06365;C11521;C13508;C20897;C20898;C20991	UDP-glucose;Acyl-CoA;sn-Glycerol 3-phosphate;Glycerone phosphate;Glycerol;Fatty acid;Glycerone;3-Phospho-D-glycerate;D-Glycerate;Phosphatidate;Triacylglycerol;D-Glyceraldehyde;2-Phospho-D-glycerate;1,2-Diacyl-sn-glycerol;1-Acyl-sn-glycerol 3-phosphate;3-Hydroxypropanal;1-Acylglycerol;Propane-1,3-diol;1,2-Diacyl-3-beta-D-galactosyl-sn-glycerol;3-D-Glucosyl-1,2-diacylglycerol;2-Acyl-3-O-(beta-D-gal…
Inositol phosphate metabolism(gga00562)	C00024;C00092;C00111;C00118;C00137;C00191;C00222;C00641;C00691;C01177;C01194;C01204;C01220;C01243;C01245;C01272;C01277;C01284;C03546;C03659;C03660;C04006;C04062;C04063;C04287;C04477;C04520;C04549;C04563;C04579;C04637;C05981;C06153;C06892;C06893;C11554;C11555;C11556;C11557;C16737;C19794;C19799;C19891;C20251	Acetyl-CoA;D-Glucose 6-phosphate;Glycerone phosphate;D-Glyceraldehyde 3-phosphate;myo-Inositol;D-Glucuronate;3-Oxopropanoate;1,2-Diacyl-sn-glycerol;2,4,6/3,5-Pentahydroxycyclohexanone;Inositol 1-phosphate;1-Phosphatidyl-D-myo-inositol;Phytic acid;1D-myo-Inositol 1,4-bisphosphate;1D-myo-Inositol 1,3,4-trisphosphate;D-myo-Inositol 1,4,5-trisphosphate;1D-myo-Inositol 1,3,4,5-tetrakisphosphate;1-Phos…
Glycerophospholipid metabolism(gga00564)	C00040;C00084;C00093;C00111;C00114;C00157;C00189;C00269;C00307;C00344;C00346;C00350;C00416;C00513;C00570;C00588;C00623;C00641;C00670;C00681;C01194;C01210;C01233;C01241;C01996;C02737;C03372;C03819;C03872;C03892;C03974;C04230;C04233;C04308;C04438;C04590;C04638;C05973;C05974;C05976;C05980;C06771;C06772;C13482;C18059;C18125;C18126;C18129;C18168;C18169;C20466;C20518	Acyl-CoA;Acetaldehyde;sn-Glycerol 3-phosphate;Glycerone phosphate;Choline;Phosphatidylcholine;Ethanolamine;CDP-diacylglycerol;CDP-choline;Phosphatidylglycerol;Ethanolamine phosphate;Phosphatidylethanolamine;Phosphatidate;CDP-glycerol;CDP-ethanolamine;Choline phosphate;sn-Glycerol 1-phosphate;1,2-Diacyl-sn-glycerol;sn-Glycero-3-phosphocholine;1-Acyl-sn-glycerol 3-phosphate;1-Phosphatidyl-D-myo-ino…
Ether lipid metabolism(gga00565)	C00670;C00958;C01233;C01264;C02773;C03201;C03372;C03454;C03715;C03820;C03968;C04317;C04361;C04475;C04517;C04598;C04635;C04756;C05212;C05977;C15645;C15646;C15647;C20825;C20859	sn-Glycero-3-phosphocholine;Plasmenylcholine;sn-Glycero-3-phosphoethanolamine;2-Acetyl-1-alkyl-sn-glycero-3-phosphate;1-Alkyl-sn-glycerol;1-Alkyl-2-acylglycerol;Acylglycerone phosphate;1-Alkenyl-2-acylglycerol;O-Alkylglycerone phosphate;1-Alkyl-2-acetyl-sn-glycerol;1-Alkyl-sn-glycero-3-phosphate;1-Organyl-2-lyso-sn-glycero-3-phosphocholine;1-O-Alkyl-2-acetyl-3-acyl-sn-glycerol;1-Alkyl-2-acylglyce…
Arachidonic acid metabolism(gga00590)	C00157;C00219;C00427;C00584;C00639;C00696;C00909;C01312;C02165;C02166;C02198;C03577;C04577;C04742;C04805;C04822;C04853;C05356;C05949;C05950;C05951;C05952;C05953;C05954;C05955;C05956;C05957;C05958;C05959;C05960;C05961;C05962;C05963;C05964;C05965;C05966;C06314;C06315;C06462;C13809;C14717;C14732;C14748;C14749;C14768;C14769;C14770;C14771;C14772;C14773;C14774;C14775;C14776;C14777;C14778;C14779;C14780;…	Phosphatidylcholine;Arachidonate;Prostaglandin H2;Prostaglandin E2;Prostaglandin F2alpha;Prostaglandin D2;Leukotriene A4;Prostaglandin I2;Leukotriene B4;Leukotriene C4;Thromboxane A2;20-Hydroxyleukotriene E4;15-OxoETE;(15S)-15-Hydroxy-5,8,11-cis-13-trans-eicosatetraenoate;5(S)-HETE;8(R)-HPETE;20-OH-Leukotriene B4;5(S)-HPETE;12-Keto-leukotriene B4;20-COOH-Leukotriene B4;Leukotriene D4;Leukotriene …
Linoleic acid metabolism(gga00591)	C00157;C00219;C01595;C03242;C04056;C04717;C06426;C07289;C07338;C07354;C14762;C14765;C14766;C14767;C14825;C14826;C14827;C14828;C14829;C14831;C14832;C14833;C14834;C14835;C14836;C14837;C19937;C20186	Phosphatidylcholine;Arachidonate;Linoleate;(8Z,11Z,14Z)-Icosatrienoic acid;9-cis,11-trans-Octadecadienoate;(9Z,11E)-(13S)-13-Hydroperoxyoctadeca-9,11-dienoic acid;(6Z,9Z,12Z)-Octadecatrienoic acid;Crepenynate;(9Z,12Z)-(11S)-11-Hydroperoxyoctadeca-9,12-dienoic acid;(7S,8S)-DiHODE;13(S)-HODE;13-OxoODE;9-OxoODE;9(S)-HODE;9(10)-EpOME;12(13)-EpOME;9(S)-HPODE;9,10-DHOME;12,13-DHOME;8(R)-HPODE;12,13-Epo…
alpha-Linolenic acid metabolism(gga00592)	C00157;C01226;C04672;C04780;C04785;C06427;C08491;C08492;C11512;C16300;C16308;C16309;C16310;C16311;C16316;C16317;C16318;C16319;C16320;C16321;C16322;C16323;C16324;C16325;C16326;C16327;C16328;C16330;C16331;C16332;C16334;C16335;C16336;C16338;C16339;C16341;C16342;C16343;C16344;C16345;C16346;C19757	Phosphatidylcholine;12-OPDA;(9Z,15Z)-(13S)-12,13-Epoxyoctadeca-9,11,15-trienoic acid;8-[(1R,2R)-3-Oxo-2-{(Z)-pent-2-enyl}cyclopentyl]octanoate;13(S)-HPOT;(9Z,12Z,15Z)-Octadecatrienoic acid;(-)-Jasmonic acid;3-Hexenol;Methyl jasmonate;Stearidonic acid;Traumatic acid;Traumatin;3-Hexenal;12-Oxo-9(Z)-dodecenoic acid;13(S)-HOT;(+)-7-Isojasmonic acid;(+)-7-Isomethyljasmonate;Etherolenic acid;Colnelenic…
Sphingolipid metabolism(gga00600)	C00065;C00154;C00195;C00319;C00346;C00550;C00836;C01120;C01190;C01290;C01747;C02686;C02934;C02960;C03640;C05681;C06062;C06124;C06125;C06126;C06127;C06128;C12126;C12144;C12145	L-Serine;Palmitoyl-CoA;N-Acylsphingosine;Sphingosine;Ethanolamine phosphate;Sphingomyelin;Sphinganine;Sphinganine 1-phosphate;beta-D-Glucosyl-(1<->1)-ceramide;beta-D-Galactosyl-(1->4)-beta-D-glucosyl-(1<->1)-ceramide;Psychosine;Galactosylceramide;3-Dehydrosphinganine;Ceramide 1-phosphate;Sphingosyl-phosphocholine;Ceramide 2-aminoethylphosphonate;Ceramide phosphoethanolamine;Sphingosine 1-phosphat…
Pyruvate metabolism(gga00620)	C00022;C00024;C00033;C00036;C00042;C00058;C00068;C00074;C00083;C00084;C00122;C00149;C00186;C00227;C00256;C00332;C00424;C00546;C00937;C01251;C02488;C02504;C03248;C03451;C03981;C05125;C05993;C05994;C15972;C15973;C16255	Pyruvate;Acetyl-CoA;Acetate;Oxaloacetate;Succinate;Formate;Thiamin diphosphate;Phosphoenolpyruvate;Malonyl-CoA;Acetaldehyde;Fumarate;(S)-Malate;(S)-Lactate;Acetyl phosphate;(R)-Lactate;Acetoacetyl-CoA;(S)-Lactaldehyde;Methylglyoxal;(R)-Lactaldehyde;(R)-2-Hydroxybutane-1,2,4-tricarboxylate;(R)-2-Ethylmalate;alpha-Isopropylmalate;Acetylenedicarboxylate;(R)-S-Lactoylglutathione;2-Hydroxyethylenedica…
Glyoxylate and dicarboxylate metabolism(gga00630)	C00007;C00011;C00014;C00022;C00024;C00025;C00026;C00027;C00036;C00037;C00042;C00048;C00058;C00064;C00065;C00091;C00100;C00136;C00149;C00158;C00160;C00168;C00197;C00209;C00258;C00266;C00311;C00313;C00332;C00417;C00552;C00631;C00683;C00798;C00877;C00888;C00898;C00975;C00988;C01127;C01146;C01182;C01213;C01380;C01732;C01989;C01990;C02123;C02405;C03217;C03459;C03548;C03561;C03618;C04348;C06027;C06028;…	Oxygen;CO2;Ammonia;Pyruvate;Acetyl-CoA;L-Glutamate;2-Oxoglutarate;Hydrogen peroxide;Oxaloacetate;Glycine;Succinate;Glyoxylate;Formate;L-Glutamine;L-Serine;Succinyl-CoA;Propanoyl-CoA;Butanoyl-CoA;(S)-Malate;Citrate;Glycolate;Hydroxypyruvate;3-Phospho-D-glycerate;Oxalate;D-Glycerate;Glycolaldehyde;Isocitrate;Oxalyl-CoA;Acetoacetyl-CoA;cis-Aconitate;meso-Tartaric acid;2-Phospho-D-glycerate;(S)-Methy…
Propanoate metabolism(gga00640)	C00024;C00033;C00042;C00068;C00083;C00091;C00099;C00100;C00109;C00111;C00132;C00163;C00164;C00186;C00207;C00222;C00332;C00424;C00479;C00546;C00583;C00683;C00804;C00827;C00894;C01013;C01213;C01845;C02170;C02225;C02335;C02876;C04225;C04593;C05235;C05668;C05979;C05983;C05984;C05989;C06002;C15972;C15973;C17530;C20783;C21017;C21018;C21250	Acetyl-CoA;Acetate;Succinate;Thiamin diphosphate;Malonyl-CoA;Succinyl-CoA;beta-Alanine;Propanoyl-CoA;2-Oxobutanoate;Glycerone phosphate;Methanol;Propanoate;Acetoacetate;(S)-Lactate;Acetone;3-Oxopropanoate;Acetoacetyl-CoA;(S)-Lactaldehyde;Propanal;Methylglyoxal;Propane-1,2-diol;(S)-Methylmalonyl-CoA;Propynoate;Lactoyl-CoA;Propenoyl-CoA;3-Hydroxypropanoate;(R)-Methylmalonyl-CoA;Propan-2-ol;Methylma…
Butanoate metabolism(gga00650)	C00022;C00024;C00025;C00026;C00042;C00091;C00122;C00136;C00164;C00232;C00246;C00332;C00334;C00356;C00497;C00741;C00810;C00877;C00989;C01089;C01144;C01384;C01412;C01769;C02331;C02411;C02527;C02630;C03044;C03046;C03058;C03561;C04546;C06010;C06142;C06143;C06144;C06145;C06146;C11062;C20657;C21390	Pyruvate;Acetyl-CoA;L-Glutamate;2-Oxoglutarate;Succinate;Succinyl-CoA;Fumarate;Butanoyl-CoA;Acetoacetate;Succinate semialdehyde;Butanoic acid;Acetoacetyl-CoA;4-Aminobutanoate;(S)-3-Hydroxy-3-methylglutaryl-CoA;(R)-Malate;Diacetyl;(R)-Acetoin;Crotonoyl-CoA;4-Hydroxybutanoic acid;(R)-3-Hydroxybutanoate;(S)-3-Hydroxybutanoyl-CoA;Maleic acid;Butanal;(S)-Acetoin;Vinylacetyl-CoA;Glutaconyl-1-CoA;Butano…
One carbon pool by folate(gga00670)	C00101;C00143;C00234;C00415;C00440;C00445;C00504;C00664;C03479	Tetrahydrofolate;5,10-Methylenetetrahydrofolate;10-Formyltetrahydrofolate;Dihydrofolate;5-Methyltetrahydrofolate;5,10-Methenyltetrahydrofolate;Folate;5-Formiminotetrahydrofolate;Folinic acid
Thiamine metabolism(gga00730)	C00003;C00018;C00022;C00037;C00068;C00082;C00097;C00118;C00378;C01081;C01279;C02892;C03028;C03373;C04294;C04327;C04556;C04752;C05856;C11437;C15809;C15810;C15811;C15812;C15813;C15814;C19872;C20246;C20247;C20267;C20784	NAD+;Pyridoxal phosphate;Pyruvate;Glycine;Thiamin diphosphate;L-Tyrosine;L-Cysteine;D-Glyceraldehyde 3-phosphate;Thiamine;Thiamin monophosphate;4-Amino-5-hydroxymethyl-2-methylpyrimidine;Thiamine acetic acid;Thiamin triphosphate;Aminoimidazole ribotide;5-(2-Hydroxyethyl)-4-methylthiazole;4-Methyl-5-(2-phosphooxyethyl)thiazole;4-Amino-2-methyl-5-(phosphooxymethyl)pyrimidine;4-Amino-5-hydroxymethyl…
Riboflavin metabolism(gga00740)	C00016;C00044;C00061;C00199;C00255;C00474;C01007;C01268;C01304;C01352;C01727;C01847;C03114;C04332;C04454;C04732;C05995;C15556;C15563;C18910	FAD;GTP;FMN;D-Ribulose 5-phosphate;Riboflavin;Ribitol;Reduced riboflavin;5-Amino-6-(5'-phosphoribosylamino)uracil;2,5-Diamino-6-(5-phospho-D-ribosylamino)pyrimidin-4(3H)-one;FADH2;Lumichrome;Reduced FMN;Dimethylbenzimidazole;6,7-Dimethyl-8-(D-ribityl)lumazine;5-Amino-6-(5'-phospho-D-ribitylamino)uracil;5-Amino-6-(1-D-ribitylamino)uracil;7-Hydroxy-6-methyl-8-ribityllumazine;L-3,4-Dihydroxybutan-2-…
Vitamin B6 metabolism(gga00750)	C00018;C00118;C00199;C00232;C00250;C00266;C00279;C00314;C00534;C00627;C00647;C00847;C00971;C01215;C01270;C03393;C04106;C04604;C04690;C04773;C06050;C06051;C06052;C06054;C06055;C06056;C07335;C11638	Pyridoxal phosphate;D-Glyceraldehyde 3-phosphate;D-Ribulose 5-phosphate;Succinate semialdehyde;Pyridoxal;Glycolaldehyde;D-Erythrose 4-phosphate;Pyridoxine;Pyridoxamine;Pyridoxine phosphate;Pyridoxamine phosphate;4-Pyridoxate;4-Pyridoxolactone;2-(Acetamidomethylene)succinate;3-Hydroxy-2-methylpyridine-5-carboxylate;4-Phospho-D-erythronate;2-(Hydroxymethyl)-4-oxobutanoate;3-Hydroxy-2-methylpyridine…
Nicotinate and nicotinamide metabolism(gga00760)	C00003;C00006;C00022;C00042;C00049;C00111;C00122;C00153;C00163;C00232;C00253;C00334;C00455;C00857;C00922;C01004;C01020;C01056;C01059;C01185;C01297;C01384;C01596;C02295;C02918;C02930;C03043;C03056;C03150;C03458;C03652;C03722;C04226;C05380;C05840;C05841;C05842;C05843;C06178;C15523;C15986;C15987;C16150;C16151;C16152;C16159;C16390;C18232;C19567;C19569;C19631;C20361;C20381;C21075;C21154	NAD+;NADP+;Pyruvate;Succinate;L-Aspartate;Glycerone phosphate;Fumarate;Nicotinamide;Propanoate;Succinate semialdehyde;Nicotinate;4-Aminobutanoate;Nicotinamide D-ribonucleotide;Deamino-NAD+;2,3-Dimethylmaleate;N-Methylnicotinate;6-Hydroxynicotinate;(S)-6-Hydroxynicotine;2,5-Dihydroxypyridine;Nicotinate D-ribonucleotide;6-Hydroxypseudooxynicotine;Maleic acid;Maleamate;Methylitaconate;1-Methylnicoti…
Pantothenate and CoA biosynthesis(gga00770)	C00010;C00022;C00049;C00054;C00097;C00099;C00106;C00141;C00183;C00229;C00429;C00522;C00831;C00864;C00882;C00900;C00966;C01053;C01088;C01134;C02642;C03492;C03688;C04039;C04079;C04352;C05944;C18911	CoA;Pyruvate;L-Aspartate;Adenosine 3',5'-bisphosphate;L-Cysteine;beta-Alanine;Uracil;3-Methyl-2-oxobutanoic acid;L-Valine;Acyl-carrier protein;5,6-Dihydrouracil;(R)-Pantoate;Pantetheine;Pantothenate;Dephospho-CoA;2-Acetolactate;2-Dehydropantoate;(R)-4-Dehydropantoate;(R)-3,3-Dimethylmalate;Pantetheine 4'-phosphate;3-Ureidopropionate;D-4'-Phosphopantothenate;Apo-[acyl-carrier-protein];2,3-Dihydrox…
Biotin metabolism(gga00780)	C00047;C00086;C00120;C01037;C01063;C01092;C01209;C01894;C01909;C02656;C05552;C05921;C06250;C19673;C19845;C19846;C20372;C20373;C20374;C20375;C20376;C20377;C20378;C20384;C20385;C20386;C20387;C20683	L-Lysine;Urea;Biotin;7,8-Diaminononanoate;6-Carboxyhexanoyl-CoA;8-Amino-7-oxononanoate;Malonyl-[acyl-carrier protein];Biotinyl-CoA;Dethiobiotin;Pimelate;Biocytin;Biotinyl-5'-AMP;Holo-[carboxylase];Malonyl-[acp] methyl ester;Pimeloyl-[acyl-carrier protein];Pimeloyl-[acyl-carrier protein] methyl ester;3-Ketoglutaryl-[acp] methyl ester;3-Hydroxyglutaryl-[acp] methyl ester;Enoylglutaryl-[acp] methyl …
Lipoic acid metabolism(gga00785)	C05752;C16236;C16237;C16238;C16239;C16241	Octanoyl-[acp];Protein N6-(octanoyl)lysine;Protein N6-(lipoyl)lysine;Lipoyl-AMP;Lipoyl-[acp];(R)-Lipoate
Retinol metabolism(gga00830)	C00376;C00473;C00777;C00778;C00899;C02075;C02094;C02110;C02588;C03455;C05914;C05915;C05916;C05917;C11061;C15492;C15493;C16677;C16678;C16679;C16680;C16681;C16682;C16683	Retinal;Retinol;Retinoate;Rhodopsin;11-cis-Retinol;Retinyl ester;beta-Carotene;11-cis-Retinal;Retinyl palmitate;11-cis-Retinyl palmitate;Bathorhodopsin;Lumirhodopsin;Metarhodopsin;Iodopsin;all-trans-Retinoyl-beta-glucuronide;all-trans-13,14-Dihydroretinol;9-cis-Retinoic acid;all-trans-4-Hydroxyretinoic acid;all-trans-4-Oxoretinoic acid;all-trans-18-Hydroxyretinoic acid;all-trans-5,6-Epoxyretinoic…
Terpenoid backbone biosynthesis(gga00900)	C00022;C00024;C00118;C00129;C00235;C00332;C00341;C00353;C00356;C00418;C00448;C00621;C01107;C01126;C01143;C01230;C02321;C03461;C04145;C04146;C04216;C04506;C04574;C04748;C05427;C05859;C11434;C11435;C11436;C11437;C11453;C11811;C16521;C16826;C17432;C18321;C19691;C19760;C19852;C19853;C20120;C20121;C20345;C20847;C20848	Pyruvate;Acetyl-CoA;D-Glyceraldehyde 3-phosphate;Isopentenyl diphosphate;Dimethylallyl diphosphate;Acetoacetyl-CoA;Geranyl diphosphate;Geranylgeranyl diphosphate;(S)-3-Hydroxy-3-methylglutaryl-CoA;(R)-Mevalonate;trans,trans-Farnesyl diphosphate;Dolichyl diphosphate;(R)-5-Phosphomevalonate;(2E,6E)-Farnesol;(R)-5-Diphosphomevalonate;all-trans-Hexaprenyl diphosphate;Rubber particle;2-trans,6-trans-F…
Nitrogen metabolism(gga00910)	C00011;C00014;C00025;C00058;C00064;C00088;C00169;C00192;C00244;C00288;C00488;C00533;C00697;C00726;C00887;C01417;C01563;C05361;C06058	CO2;Ammonia;L-Glutamate;Formate;L-Glutamine;Nitrite;Carbamoyl phosphate;Hydroxylamine;Nitrate;HCO3-;Formamide;Nitric oxide;Nitrogen;Nitrile;Nitrous oxide;Cyanate;Carbamate;Hydrazine;Nitroalkane
Sulfur metabolism(gga00920)	C00033;C00042;C00053;C00054;C00059;C00065;C00084;C00087;C00094;C00097;C00155;C00224;C00245;C00263;C00283;C00320;C00409;C00580;C00979;C01118;C01861;C02084;C03920;C04022;C08276;C11142;C11143;C11145;C15521;C19692;C20870;C20955	Acetate;Succinate;3'-Phosphoadenylyl sulfate;Adenosine 3',5'-bisphosphate;Sulfate;L-Serine;Acetaldehyde;Sulfur;Sulfite;L-Cysteine;L-Homocysteine;Adenylyl sulfate;Taurine;L-Homoserine;Hydrogen sulfide;Thiosulfate;Methanethiol;Dimethyl sulfide;O-Acetyl-L-serine;O-Succinyl-L-homoserine;Trithionate;Tetrathionate;2-(Methylthio)ethanesulfonate;S,S-Dimethyl-beta-propiothetin;3-(Methylthio)propanoate;Dim…
Metabolism of xenobiotics by cytochrome P450(gga00980)	C00745;C00829;C02617;C03012;C06205;C06755;C06790;C06800;C06899;C07490;C07535;C11036;C11088;C11148;C11149;C11150;C11278;C11713;C11714;C14039;C14040;C14453;C14556;C14783;C14784;C14785;C14786;C14787;C14788;C14789;C14790;C14791;C14792;C14793;C14796;C14797;C14798;C14799;C14800;C14801;C14802;C14803;C14804;C14805;C14806;C14839;C14840;C14841;C14842;C14843;C14844;C14845;C14846;C14847;C14848;C14849;C14850;…	Nicotine;Naphthalene;1,4-Naphthoquinone;Naphthalene-1,2-diol;1,2-Dihydronaphthalene-1,2-diol;Chloroacetic acid;Trichloroethene;Aflatoxin B1;Chloral hydrate;Trichloroethanol;Benzo[a]pyrene;Bromobenzene;1,2-Dibromoethane;TCE epoxide;Dichloroacetate;Trichloroacetate;Aflatoxin B1exo-8,9-epoxide-GSH;2-Naphthol;1-Naphthol;1,1-Dichloroethylene;1-Nitronaphthalene;4-Bromophenol;9-Hydroxybenzo[a]pyrene;1,2…
Biosynthesis of unsaturated fatty acids(gga01040)	C00154;C00219;C00249;C00412;C00510;C00712;C01203;C01530;C01595;C02041;C02050;C02249;C03035;C03242;C03595;C04088;C05764;C06425;C06426;C06427;C06428;C06429;C08281;C08316;C08320;C08323;C16160;C16161;C16162;C16163;C16164;C16165;C16166;C16167;C16168;C16169;C16170;C16171;C16172;C16173;C16179;C16180;C16513;C16522;C16525;C16526;C16527;C16528;C16529;C16530;C16531;C16532;C16533;C16645	Palmitoyl-CoA;Arachidonate;Hexadecanoic acid;Stearoyl-CoA;Oleoyl-CoA;(9Z)-Octadecenoic acid;Oleoyl-[acyl-carrier protein];Octadecanoic acid;Linoleate;Eicosanoyl-CoA;Linoleoyl-CoA;Arachidonyl-CoA;gamma-Linolenoyl-CoA;(8Z,11Z,14Z)-Icosatrienoic acid;8,11,14-Eicosatrienoyl-CoA;Octadecanoyl-[acyl-carrier protein];Hexadecanoyl-[acp];Icosanoic acid;(6Z,9Z,12Z)-Octadecatrienoic acid;(9Z,12Z,15Z)-Octadec…

## Sheet: Danio rerio
Pathway name(ID)	Compound ID	Compound name
Glycolysis / Gluconeogenesis(dre00010)	C00022;C00024;C00031;C00033;C00036;C00068;C00074;C00084;C00103;C00111;C00118;C00186;C00197;C00221;C00236;C00267;C00469;C00631;C00668;C01159;C01172;C01451;C05125;C05345;C05378;C06186;C06187;C06188;C15972;C15973;C16255	Pyruvate;Acetyl-CoA;D-Glucose;Acetate;Oxaloacetate;Thiamin diphosphate;Phosphoenolpyruvate;Acetaldehyde;D-Glucose 1-phosphate;Glycerone phosphate;D-Glyceraldehyde 3-phosphate;(S)-Lactate;3-Phospho-D-glycerate;beta-D-Glucose;3-Phospho-D-glyceroyl phosphate;alpha-D-Glucose;Ethanol;2-Phospho-D-glycerate;alpha-D-Glucose 6-phosphate;2,3-Bisphospho-D-glycerate;beta-D-Glucose 6-phosphate;Salicin;2-(alph…
Citrate cycle (TCA cycle)(dre00020)	C00022;C00024;C00026;C00036;C00042;C00068;C00074;C00091;C00122;C00149;C00158;C00311;C00417;C05125;C05379;C05381;C15972;C15973;C16254;C16255	Pyruvate;Acetyl-CoA;2-Oxoglutarate;Oxaloacetate;Succinate;Thiamin diphosphate;Phosphoenolpyruvate;Succinyl-CoA;Fumarate;(S)-Malate;Citrate;Isocitrate;cis-Aconitate;2-(alpha-Hydroxyethyl)thiamine diphosphate;Oxalosuccinate;3-Carboxy-1-hydroxypropyl-ThPP;Enzyme N6-(lipoyl)lysine;Enzyme N6-(dihydrolipoyl)lysine;[Dihydrolipoyllysine-residue succinyltransferase] S-succinyldihydrolipoyllysine;[Dihydrol…
Pentose phosphate pathway(dre00030)	C00022;C00031;C00117;C00118;C00119;C00121;C00197;C00198;C00199;C00204;C00221;C00231;C00257;C00258;C00279;C00345;C00577;C00620;C00631;C00668;C00672;C00673;C01151;C01172;C01218;C01236;C01801;C03752;C04442;C05345;C05378;C05382;C06019;C06473;C20589	Pyruvate;D-Glucose;D-Ribose 5-phosphate;D-Glyceraldehyde 3-phosphate;5-Phospho-alpha-D-ribose 1-diphosphate;D-Ribose;3-Phospho-D-glycerate;D-Glucono-1,5-lactone;D-Ribulose 5-phosphate;2-Dehydro-3-deoxy-D-gluconate;beta-D-Glucose;D-Xylulose 5-phosphate;D-Gluconic acid;D-Glycerate;D-Erythrose 4-phosphate;6-Phospho-D-gluconate;D-Glyceraldehyde;alpha-D-Ribose 1-phosphate;2-Phospho-D-glycerate;alpha-D…
Pentose and glucuronate interconversions(dre00040)	C00022;C00026;C00029;C00103;C00111;C00116;C00167;C00181;C00191;C00199;C00204;C00231;C00259;C00266;C00309;C00310;C00312;C00333;C00379;C00433;C00470;C00474;C00476;C00502;C00508;C00514;C00532;C00558;C00618;C00714;C00789;C00800;C00817;C00905;C01068;C01101;C01508;C01904;C02266;C02273;C02426;C03033;C03291;C03826;C04053;C04349;C04575;C05385;C05411;C05412;C06118;C06441;C14899;C15930;C20680	Pyruvate;2-Oxoglutarate;UDP-glucose;D-Glucose 1-phosphate;Glycerone phosphate;Glycerol;UDP-glucuronate;D-Xylose;D-Glucuronate;D-Ribulose 5-phosphate;2-Dehydro-3-deoxy-D-gluconate;D-Xylulose 5-phosphate;L-Arabinose;Glycolaldehyde;D-Ribulose;D-Xylulose;L-Xylulose;D-Galacturonate;Xylitol;2,5-Dioxopentanoate;Pectate;Ribitol;D-Lyxose;D-Xylonate;L-Ribulose;D-Mannonate;L-Arabitol;D-Tagaturonate;3-Dehydr…
Fructose and mannose metabolism(dre00051)	C00095;C00096;C00111;C00118;C00159;C00186;C00247;C00267;C00275;C00325;C00392;C00424;C00464;C00507;C00577;C00636;C00644;C00665;C00794;C00861;C00976;C01019;C01094;C01096;C01099;C01131;C01222;C01355;C01487;C01720;C01721;C01768;C01934;C02431;C02492;C02888;C02962;C02977;C02985;C02991;C03117;C03267;C03827;C03979;C05144;C05345;C05378;C05392;C06192;C11516;C11544;C18028;C18096;C20781	D-Fructose;GDP-mannose;Glycerone phosphate;D-Glyceraldehyde 3-phosphate;D-Mannose;(S)-Lactate;L-Sorbose;alpha-D-Glucose;D-Mannose 6-phosphate;GDP-L-fucose;Mannitol;(S)-Lactaldehyde;Mannan;L-Rhamnose;D-Glyceraldehyde;D-Mannose 1-phosphate;D-Mannitol 1-phosphate;beta-D-Fructose 2,6-bisphosphate;D-Sorbitol;L-Rhamnulose;GDP-D-mannuronate;6-Deoxy-L-galactose;D-Fructose 1-phosphate;Sorbitol 6-phosphate…
Galactose metabolism(dre00052)	C00029;C00031;C00052;C00085;C00089;C00095;C00103;C00111;C00116;C00118;C00124;C00137;C00159;C00243;C00267;C00446;C00492;C00577;C00668;C00794;C00795;C00880;C00984;C01097;C01113;C01132;C01216;C01235;C01286;C01613;C01697;C02262;C02669;C03383;C03733;C03785;C05396;C05399;C05400;C05401;C05402;C05404;C05796;C06311;C06376;C06377	UDP-glucose;D-Glucose;UDP-alpha-D-galactose;D-Fructose 6-phosphate;Sucrose;D-Fructose;D-Glucose 1-phosphate;Glycerone phosphate;Glycerol;D-Glyceraldehyde 3-phosphate;D-Galactose;myo-Inositol;D-Mannose;Lactose;alpha-D-Glucose;alpha-D-Galactose 1-phosphate;Raffinose;D-Glyceraldehyde;alpha-D-Glucose 6-phosphate;D-Sorbitol;D-Tagatose;D-Galactonate;alpha-D-Galactose;D-Tagatose 6-phosphate;D-Galactose …
Ascorbate and aldarate metabolism(dre00053)	C00022;C00026;C00029;C00072;C00096;C00137;C00167;C00191;C00231;C00259;C00333;C00433;C00545;C00618;C00679;C00684;C00800;C00818;C00879;C01040;C01041;C01101;C01114;C01115;C01146;C01620;C01825;C02280;C02670;C03064;C03289;C03291;C03921;C04575;C05385;C05411;C05412;C05422;C14899;C15923;C15924;C15925;C15926;C15930;C16186;C20889;C20896	Pyruvate;2-Oxoglutarate;UDP-glucose;Ascorbate;GDP-mannose;myo-Inositol;UDP-glucuronate;D-Glucuronate;D-Xylulose 5-phosphate;L-Arabinose;D-Galacturonate;2,5-Dioxopentanoate;L-Arabinonate;3-Dehydro-L-gulonate;5-Dehydro-4-deoxy-D-glucarate;2-Dehydro-3-deoxy-L-arabinonate;L-Gulonate;D-Glucarate;D-Galactarate;L-Gulono-1,4-lactone;Monodehydroascorbate;L-Ribulose 5-phosphate;L-Arabinono-1,4-lactone;L-Ga…
Fatty acid biosynthesis(dre00061)	C00024;C00083;C00154;C00229;C00249;C00712;C01203;C01209;C01530;C01571;C02679;C03939;C04088;C04180;C04246;C04618;C04619;C04620;C04633;C04688;C05223;C05744;C05745;C05746;C05747;C05748;C05749;C05750;C05751;C05752;C05753;C05754;C05755;C05756;C05757;C05758;C05759;C05760;C05761;C05762;C05763;C05764;C06423;C06424;C08362;C16219;C16220;C16221;C16520;C20794	Acetyl-CoA;Malonyl-CoA;Palmitoyl-CoA;Acyl-carrier protein;Hexadecanoic acid;(9Z)-Octadecenoic acid;Oleoyl-[acyl-carrier protein];Malonyl-[acyl-carrier protein];Octadecanoic acid;Decanoic acid;Dodecanoic acid;Acetyl-[acyl-carrier protein];Octadecanoyl-[acyl-carrier protein];cis-Dec-3-enoyl-[acp];But-2-enoyl-[acyl-carrier protein];(3R)-3-Hydroxybutanoyl-[acyl-carrier protein];(3R)-3-Hydroxydecanoyl…
Fatty acid elongation(dre00062)	C00024;C00040;C00083;C00136;C00154;C00162;C00249;C00264;C00605;C00638;C00640;C00658;C01832;C01944;C02593;C02843;C03221;C05258;C05259;C05260;C05261;C05262;C05263;C05264;C05265;C05266;C05267;C05268;C05269;C05270;C05271;C05272;C05273;C05274;C05275;C05276;C20876;C20877;C20878;C20879	Acetyl-CoA;Acyl-CoA;Malonyl-CoA;Butanoyl-CoA;Palmitoyl-CoA;Fatty acid;Hexadecanoic acid;3-Oxoacyl-CoA;2,3-Dehydroacyl-CoA;Long-chain fatty acid;(3S)-3-Hydroxyacyl-CoA;trans-2,3-Dehydroacyl-CoA;Lauroyl-CoA;Octanoyl-CoA;Tetradecanoyl-CoA;Long-chain acyl-CoA;2-trans-Dodecenoyl-CoA;(S)-3-Hydroxyhexadecanoyl-CoA;3-Oxopalmitoyl-CoA;(S)-3-Hydroxytetradecanoyl-CoA;3-Oxotetradecanoyl-CoA;(S)-3-Hydroxydode…
Fatty acid degradation(dre00071)	C00010;C00024;C00071;C00136;C00154;C00162;C00226;C00229;C00249;C00332;C00340;C00435;C00489;C00517;C00527;C00638;C00823;C00877;C01144;C01371;C01832;C01944;C02593;C02990;C03221;C03547;C03561;C05102;C05258;C05259;C05260;C05261;C05262;C05263;C05264;C05265;C05266;C05267;C05268;C05269;C05270;C05271;C05272;C05273;C05274;C05275;C05276;C05279;C05280;C20683	CoA;Acetyl-CoA;Aldehyde;Butanoyl-CoA;Palmitoyl-CoA;Fatty acid;Primary alcohol;Acyl-carrier protein;Hexadecanoic acid;Acetoacetyl-CoA;Reduced rubredoxin;Oxidized rubredoxin;Glutarate;Hexadecanal;Glutaryl-CoA;Long-chain fatty acid;1-Hexadecanol;Crotonoyl-CoA;(S)-3-Hydroxybutanoyl-CoA;Alkane;Lauroyl-CoA;Octanoyl-CoA;Tetradecanoyl-CoA;L-Palmitoylcarnitine;2-trans-Dodecenoyl-CoA;omega-Hydroxy fatty ac…
Synthesis and degradation of ketone bodies(dre00072)	C00024;C00164;C00207;C00332;C00356;C01089	Acetyl-CoA;Acetoacetate;Acetone;Acetoacetyl-CoA;(S)-3-Hydroxy-3-methylglutaryl-CoA;(R)-3-Hydroxybutanoate
Steroid biosynthesis(dre00100)	C00187;C00448;C00751;C01054;C01164;C01189;C01561;C01673;C01694;C01724;C01753;C01789;C01802;C01902;C01943;C02141;C02530;C03428;C03845;C04525;C05103;C05107;C05108;C05109;C05437;C05439;C05440;C05441;C05442;C05443;C07712;C08813;C08821;C08830;C11455;C11508;C11522;C11523;C15776;C15777;C15778;C15780;C15781;C15782;C15783;C15808;C15816;C15915;C18231;C21106	Cholesterol;trans,trans-Farnesyl diphosphate;Squalene;(S)-2,3-Epoxysqualene;7-Dehydrocholesterol;Lathosterol;Calcidiol;Calcitriol;Ergosterol;Lanosterol;beta-Sitosterol;Campesterol;Desmosterol;Cycloartenol;Obtusifoliol;Cycloeucalenol;Cholesterol ester;Presqualene diphosphate;5alpha-Cholest-8-en-3beta-ol;Fecosterol;4alpha-Methylzymosterol;7-Dehydrodesmosterol;14-Demethyllanosterol;24,25-Dihydrolano…
Primary bile acid biosynthesis(dre00120)	C00037;C00187;C00245;C00695;C01301;C01794;C01921;C02528;C03594;C04554;C04722;C05122;C05337;C05444;C05445;C05446;C05447;C05448;C05449;C05450;C05451;C05452;C05453;C05454;C05455;C05460;C05465;C05466;C05467;C05468;C06341;C13550;C15518;C15519;C15520;C15610;C15613;C17331;C17332;C17333;C17335;C17336;C17337;C17339;C17343;C17345;C17346	Glycine;Cholesterol;Taurine;Cholic acid;3alpha,7alpha,12alpha-Trihydroxy-5beta-cholestan-26-al;Choloyl-CoA;Glycocholate;Chenodeoxycholate;7alpha-Hydroxycholesterol;3alpha,7alpha-Dihydroxy-5beta-cholestanate;3alpha,7alpha,12alpha-Trihydroxy-5beta-cholestanoate;Taurocholate;Chenodeoxycholoyl-CoA;3alpha,7alpha,26-Trihydroxy-5beta-cholestane;3alpha,7alpha-Dihydroxy-5beta-cholestan-26-al;3alpha,7alpha…
Ubiquinone and other terpenoid-quinone biosynthesis(dre00130)	C00082;C00156;C00223;C00251;C00341;C00353;C00399;C00423;C00544;C00811;C00828;C00885;C01179;C01230;C01967;C02059;C02477;C02483;C02730;C02949;C03160;C03313;C03657;C03672;C03885;C03993;C04145;C04146;C05200;C05313;C05427;C05802;C05803;C05804;C05805;C05807;C05809;C05810;C05811;C05812;C05813;C05814;C05815;C05817;C05818;C05819;C05847;C05848;C05849;C06986;C10793;C13309;C13425;C14151;C14152;C14153;C14154;…	L-Tyrosine;4-Hydroxybenzoate;p-Coumaroyl-CoA;Chorismate;Geranyl diphosphate;Geranylgeranyl diphosphate;Ubiquinone;trans-Cinnamate;Homogentisate;4-Coumarate;Menaquinone;Isochorismate;3-(4-Hydroxyphenyl)pyruvate;all-trans-Hexaprenyl diphosphate;Ubiquinone-9;Phylloquinone;alpha-Tocopherol;gamma-Tocopherol;2-Succinylbenzoate;4-Hydroxybenzoyl-CoA;2-Succinylbenzoyl-CoA;Phylloquinol;1,4-Dihydroxy-2-naph…
Steroid hormone biosynthesis(dre00140)	C00187;C00280;C00410;C00468;C00523;C00535;C00674;C00735;C00762;C00951;C01124;C01176;C01227;C01780;C01953;C02140;C02373;C02537;C02538;C03205;C03681;C03747;C03772;C03852;C03917;C03935;C04042;C04295;C04373;C04518;C04555;C04676;C05138;C05139;C05140;C05141;C05284;C05285;C05290;C05291;C05293;C05294;C05295;C05296;C05297;C05298;C05299;C05300;C05301;C05302;C05469;C05470;C05471;C05472;C05473;C05474;C05475;…	Cholesterol;Androstenedione;Progesterone;Estrone;Androsterone;Testosterone;5alpha-Androstane-3,17-dione;Cortisol;Cortisone;Estradiol-17beta;18-Hydroxycorticosterone;17alpha-Hydroxyprogesterone;Dehydroepiandrosterone;Aldosterone;Pregnenolone;Corticosterone;4-Methylpentanal;Estradiol-17alpha;Estrone 3-sulfate;11-Deoxycorticosterone;5alpha-Pregnane-3,20-dione;11alpha-Hydroxyprogesterone;5beta-Andros…
Oxidative phosphorylation(dre00190)	C00001;C00002;C00003;C00004;C00007;C00008;C00009;C00013;C00042;C00061;C00080;C00122;C00390;C00399;C00524;C00536	H2O;ATP;NAD+;NADH;Oxygen;ADP;Orthophosphate;Diphosphate;Succinate;FMN;H+;Fumarate;Ubiquinol;Ubiquinone;Cytochrome c;Triphosphate
Arginine biosynthesis(dre00220)	C00011;C00014;C00025;C00026;C00049;C00062;C00064;C00077;C00086;C00122;C00169;C00327;C00437;C00624;C01010;C01250;C03406;C04133;C15532;C20948;C20949;C20950;C20951	CO2;Ammonia;L-Glutamate;2-Oxoglutarate;L-Aspartate;L-Arginine;L-Glutamine;L-Ornithine;Urea;Fumarate;Carbamoyl phosphate;L-Citrulline;N-Acetylornithine;N-Acetyl-L-glutamate;Urea-1-carboxylate;N-Acetyl-L-glutamate 5-semialdehyde;N-(L-Arginino)succinate;N-Acetyl-L-glutamate 5-phosphate;N-Acetyl-L-citrulline;LysW-L-glutamate;LysW-L-glutamyl 5-phosphate;LysW-L-glutamate 5-semialdehyde;LysW-L-ornithine
Purine metabolism(dre00230)	C00002;C00008;C00011;C00014;C00020;C00035;C00037;C00039;C00044;C00046;C00048;C00053;C00054;C00059;C00064;C00081;C00086;C00104;C00117;C00119;C00130;C00131;C00144;C00147;C00169;C00206;C00212;C00224;C00242;C00262;C00286;C00294;C00301;C00330;C00360;C00361;C00362;C00366;C00385;C00387;C00499;C00559;C00575;C00603;C00620;C00655;C00700;C00802;C00942;C01228;C01260;C01261;C01344;C01345;C01367;C01762;C02091;…	ATP;ADP;CO2;Ammonia;AMP;GDP;Glycine;DNA;GTP;RNA;Glyoxylate;3'-Phosphoadenylyl sulfate;Adenosine 3',5'-bisphosphate;Sulfate;L-Glutamine;ITP;Urea;IDP;D-Ribose 5-phosphate;5-Phospho-alpha-D-ribose 1-diphosphate;IMP;dATP;GMP;Adenine;Carbamoyl phosphate;dADP;Adenosine;Adenylyl sulfate;Guanine;Hypoxanthine;dGTP;Inosine;ADP-ribose;Deoxyguanosine;dAMP;dGDP;dGMP;Urate;Xanthine;Guanosine;Allantoate;Deoxyad…
Caffeine metabolism(dre00232)	C00048;C00385;C01762;C07130;C07480;C07481;C13747;C16352;C16353;C16355;C16356;C16357;C16358;C16359;C16360;C16361;C16362;C16363;C16364;C16365;C16366	Glyoxylate;Xanthine;Xanthosine;Theophylline;Theobromine;Caffeine;1,7-Dimethylxanthine;7-Methylxanthosine;7-Methylxanthine;7-Methyluric acid;1,7-Dimethyluric acid;3-Methylxanthine;1-Methylxanthine;1-Methyluric acid;3,7-Dimethyluric acid;1,3,7-Trimethyluric acid;3,6,8-Trimethylallantoin;N-Methylurea;N,N'-Dimethylurea;5-Acetylamino-6-formylamino-3-methyluracil;5-Acetylamino-6-amino-3-methyluracil
Pyrimidine metabolism(dre00240)	C00015;C00029;C00039;C00046;C00055;C00063;C00064;C00075;C00086;C00099;C00105;C00106;C00112;C00119;C00169;C00178;C00214;C00222;C00239;C00295;C00299;C00337;C00363;C00364;C00365;C00380;C00383;C00429;C00438;C00458;C00459;C00460;C00475;C00526;C00672;C00705;C00813;C00881;C01013;C01103;C01168;C01205;C01346;C01368;C01563;C02067;C02170;C02354;C02355;C02376;C02642;C03997;C05281;C05822;C06198;C11038;C11039;…	UDP;UDP-glucose;DNA;RNA;CMP;CTP;L-Glutamine;UTP;Urea;beta-Alanine;UMP;Uracil;CDP;5-Phospho-alpha-D-ribose 1-diphosphate;Carbamoyl phosphate;Thymine;Thymidine;3-Oxopropanoate;dCMP;Orotate;Uridine;(S)-Dihydroorotate;dTDP;dTMP;dUMP;Cytosine;Malonate;5,6-Dihydrouracil;N-Carbamoyl-L-aspartate;dCTP;dTTP;dUTP;Cytidine;Deoxyuridine;2-Deoxy-D-ribose 1-phosphate;dCDP;Barbiturate;Deoxycytidine;3-Hydroxyprop…
Alanine, aspartate and glutamate metabolism(dre00250)	C00014;C00022;C00025;C00026;C00036;C00041;C00042;C00049;C00064;C00122;C00152;C00158;C00169;C00232;C00334;C00352;C00402;C00438;C00940;C01042;C02362;C03090;C03406;C03794;C03912;C12270;C20775;C20776	Ammonia;Pyruvate;L-Glutamate;2-Oxoglutarate;Oxaloacetate;L-Alanine;Succinate;L-Aspartate;L-Glutamine;Fumarate;L-Asparagine;Citrate;Carbamoyl phosphate;Succinate semialdehyde;4-Aminobutanoate;D-Glucosamine 6-phosphate;D-Aspartate;N-Carbamoyl-L-aspartate;2-Oxoglutaramate;N-Acetyl-L-aspartate;2-Oxosuccinamate;5-Phosphoribosylamine;N-(L-Arginino)succinate;N6-(1,2-Dicarboxyethyl)-AMP;(S)-1-Pyrroline-5…
Glycine, serine and threonine metabolism(dre00260)	C00011;C00014;C00022;C00037;C00048;C00049;C00065;C00078;C00097;C00101;C00109;C00114;C00143;C00168;C00188;C00197;C00213;C00258;C00263;C00300;C00430;C00441;C00546;C00576;C00581;C00631;C00719;C00740;C00986;C01005;C01026;C01102;C01242;C01726;C01888;C02051;C02291;C02737;C02855;C02972;C03082;C03194;C03232;C03283;C03508;C05519;C06231;C06442;C16432;C19929	CO2;Ammonia;Pyruvate;Glycine;Glyoxylate;L-Aspartate;L-Serine;L-Tryptophan;L-Cysteine;Tetrahydrofolate;2-Oxobutanoate;Choline;5,10-Methylenetetrahydrofolate;Hydroxypyruvate;L-Threonine;3-Phospho-D-glycerate;Sarcosine;D-Glycerate;L-Homoserine;Creatine;5-Aminolevulinate;L-Aspartate 4-semialdehyde;Methylglyoxal;Betaine aldehyde;Guanidinoacetate;2-Phospho-D-glycerate;Betaine;D-Serine;1,3-Diaminopropan…
Cysteine and methionine metabolism(dre00270)	C00019;C00021;C00022;C00041;C00049;C00051;C00059;C00065;C00073;C00094;C00097;C00109;C00155;C00170;C00263;C00283;C00320;C00409;C00441;C00491;C00506;C00606;C00793;C00957;C00979;C01005;C01077;C01118;C01137;C01180;C01234;C01817;C01962;C02218;C02291;C02356;C02989;C03082;C03089;C03145;C03539;C04188;C04582;C05524;C05526;C05527;C05528;C05823;C05824;C06547;C08276;C09306;C11481;C11499;C11537;C15606;C15650;…	S-Adenosyl-L-methionine;S-Adenosyl-L-homocysteine;Pyruvate;L-Alanine;L-Aspartate;Glutathione;Sulfate;L-Serine;L-Methionine;Sulfite;L-Cysteine;2-Oxobutanoate;L-Homocysteine;5'-Methylthioadenosine;L-Homoserine;Hydrogen sulfide;Thiosulfate;Methanethiol;L-Aspartate 4-semialdehyde;L-Cystine;L-Cysteate;3-Sulfino-L-alanine;D-Cysteine;Mercaptopyruvate;O-Acetyl-L-serine;O-Phospho-L-serine;O-Acetyl-L-homos…
Valine, leucine and isoleucine degradation(dre00280)	C00024;C00068;C00091;C00100;C00123;C00141;C00164;C00183;C00233;C00332;C00349;C00356;C00407;C00630;C00671;C00683;C01205;C01213;C02170;C02939;C03069;C03231;C03284;C03344;C03345;C03460;C04405;C05996;C05998;C06000;C06001;C06002;C15972;C15973;C15974;C15975;C15976;C15977;C15978;C15979;C15980;C20827	Acetyl-CoA;Thiamin diphosphate;Succinyl-CoA;Propanoyl-CoA;L-Leucine;3-Methyl-2-oxobutanoic acid;Acetoacetate;L-Valine;4-Methyl-2-oxopentanoate;Acetoacetyl-CoA;2-Methyl-3-oxopropanoate;(S)-3-Hydroxy-3-methylglutaryl-CoA;L-Isoleucine;2-Methylpropanoyl-CoA;(S)-3-Methyl-2-oxopentanoic acid;(S)-Methylmalonyl-CoA;(R)-3-Amino-2-methylpropanoate;(R)-Methylmalonyl-CoA;Methylmalonate;3-Methylbutanoyl-CoA;3…
Valine, leucine and isoleucine biosynthesis(dre00290)	C00022;C00024;C00109;C00123;C00141;C00183;C00188;C00233;C00407;C00671;C02226;C02504;C02612;C02631;C04181;C04236;C04272;C04411;C06006;C06007;C06010;C06032;C14463	Pyruvate;Acetyl-CoA;2-Oxobutanoate;L-Leucine;3-Methyl-2-oxobutanoic acid;L-Valine;L-Threonine;4-Methyl-2-oxopentanoate;L-Isoleucine;(S)-3-Methyl-2-oxopentanoic acid;2-Methylmaleate;alpha-Isopropylmalate;(R)-2-Methylmalate;2-Isopropylmaleate;3-Hydroxy-3-methyl-2-oxobutanoic acid;(2S)-2-Isopropyl-3-oxosuccinate;(R)-2,3-Dihydroxy-3-methylbutanoate;(2R,3S)-3-Isopropylmalate;(S)-2-Aceto-2-hydroxybutan…
Lysine degradation(dre00310)	C00024;C00037;C00047;C00136;C00164;C00322;C00332;C00408;C00431;C00449;C00450;C00487;C00489;C00527;C00739;C00877;C00956;C00990;C01028;C01142;C01144;C01149;C01181;C01186;C01211;C01259;C01672;C02188;C02727;C03087;C03239;C03273;C03366;C03656;C03793;C03955;C04020;C04076;C04092;C04487;C05161;C05231;C05544;C05545;C05546;C05548;C05554;C05825;C06157;C06181;C16741;C20333	Acetyl-CoA;Glycine;L-Lysine;Butanoyl-CoA;Acetoacetate;2-Oxoadipate;Acetoacetyl-CoA;L-Pipecolate;5-Aminopentanoate;N6-(L-1,3-Dicarboxypropyl)-L-lysine;(S)-2,3,4,5-Tetrahydropyridine-2-carboxylate;Carnitine;Glutarate;Glutaryl-CoA;D-Lysine;Crotonoyl-CoA;L-2-Aminoadipate;5-Aminopentanamide;N6-Hydroxy-L-lysine;(3S)-3,6-Diaminohexanoate;(S)-3-Hydroxybutanoyl-CoA;4-Trimethylammoniobutanal;4-Trimethylamm…
Arginine and proline metabolism(dre00330)	C00012;C00019;C00022;C00025;C00048;C00062;C00077;C00086;C00134;C00148;C00179;C00213;C00223;C00300;C00315;C00334;C00406;C00431;C00433;C00436;C00441;C00533;C00555;C00581;C00750;C00763;C00791;C00884;C00986;C01035;C01043;C01110;C01137;C01157;C01165;C01682;C01877;C02305;C02565;C02647;C02714;C02946;C03078;C03166;C03287;C03296;C03375;C03415;C03440;C03564;C03771;C03912;C04137;C04281;C04282;C04498;C05147;…	Peptide;S-Adenosyl-L-methionine;Pyruvate;L-Glutamate;Glyoxylate;L-Arginine;L-Ornithine;Urea;Putrescine;L-Proline;Agmatine;Sarcosine;p-Coumaroyl-CoA;Creatine;Spermidine;4-Aminobutanoate;Feruloyl-CoA;5-Aminopentanoate;2,5-Dioxopentanoate;N-Carbamoylputrescine;L-Aspartate 4-semialdehyde;Nitric oxide;4-Aminobutyraldehyde;Guanidinoacetate;Spermine;D-Proline;Creatinine;Homocarnosine;1,3-Diaminopropane;…
Histidine metabolism(dre00340)	C00025;C00026;C00049;C00119;C00135;C00386;C00388;C00439;C00785;C00860;C01044;C01045;C01100;C01152;C01262;C01267;C01929;C02739;C02741;C02835;C03277;C03409;C03680;C04437;C04666;C04677;C04896;C04916;C05127;C05130;C05131;C05133;C05135;C05565;C05568;C05570;C05571;C05572;C05575;C05827;C05828;C05829;C16673;C16674;C20522;C20994;C20995	L-Glutamate;2-Oxoglutarate;L-Aspartate;5-Phospho-alpha-D-ribose 1-diphosphate;L-Histidine;Carnosine;Histamine;N-Formimino-L-glutamate;Urocanate;L-Histidinol;N-Formyl-L-aspartate;N-Formyl-L-glutamate;L-Histidinol phosphate;N(pi)-Methyl-L-histidine;beta-Alanyl-N(pi)-methyl-L-histidine;3-(Imidazol-4-yl)-2-oxopropyl phosphate;L-Histidinal;1-(5-Phospho-D-ribosyl)-ATP;Phosphoribosyl-AMP;Imidazole-4-ace…
Tyrosine metabolism(dre00350)	C00022;C00042;C00082;C00122;C00146;C00164;C00232;C00355;C00483;C00530;C00544;C00547;C00628;C00642;C00788;C00811;C00822;C01036;C01060;C01061;C01161;C01179;C01207;C01384;C01693;C01829;C01850;C02167;C02442;C02465;C02514;C02515;C03063;C03077;C03672;C03758;C03765;C04043;C04045;C04052;C04185;C04186;C04368;C04642;C04796;C04797;C05338;C05350;C05576;C05577;C05578;C05579;C05580;C05581;C05582;C05583;C05584;…	Pyruvate;Succinate;L-Tyrosine;Fumarate;Phenol;Acetoacetate;Succinate semialdehyde;3,4-Dihydroxy-L-phenylalanine;Tyramine;Hydroquinone;Homogentisate;L-Noradrenaline;2,5-Dihydroxybenzoate;4-Hydroxyphenylacetate;L-Adrenaline;4-Coumarate;Dopaquinone;4-Maleylacetoacetate;3,5-Diiodo-L-tyrosine;4-Fumarylacetoacetate;3,4-Dihydroxyphenylacetate;3-(4-Hydroxyphenyl)pyruvate;3-(3,4-Dihydroxyphenyl)lactate;Ma…
Phenylalanine metabolism(dre00360)	C00022;C00024;C00042;C00079;C00082;C00083;C00084;C00091;C00122;C00156;C00166;C00180;C00223;C00323;C00406;C00423;C00512;C00582;C00596;C00601;C00630;C00642;C00755;C00805;C00811;C01198;C01575;C01586;C01772;C02137;C02232;C02265;C02505;C02763;C02765;C03519;C03589;C04044;C04148;C04351;C04479;C05332;C05593;C05598;C05607;C05620;C05629;C05852;C05853;C06207;C06866;C07086;C07303;C08300;C08301;C11457;C11588;…	Pyruvate;Acetyl-CoA;Succinate;L-Phenylalanine;L-Tyrosine;Malonyl-CoA;Acetaldehyde;Succinyl-CoA;Fumarate;4-Hydroxybenzoate;Phenylpyruvate;Benzoate;p-Coumaroyl-CoA;Caffeoyl-CoA;Feruloyl-CoA;trans-Cinnamate;Benzoyl-CoA;Phenylacetyl-CoA;2-Hydroxy-2,4-pentadienoate;Phenylacetaldehyde;2-Methylpropanoyl-CoA;4-Hydroxyphenylacetate;4-Hydroxy-3-methoxy-benzaldehyde;Salicylate;4-Coumarate;3-(2-Hydroxyphenyl…
Tryptophan metabolism(dre00380)	C00024;C00078;C00108;C00322;C00328;C00331;C00332;C00398;C00463;C00527;C00632;C00637;C00643;C00780;C00877;C00954;C00955;C00978;C01111;C01144;C01249;C01252;C01598;C01717;C01987;C02043;C02161;C02172;C02220;C02298;C02470;C02693;C02700;C02775;C02937;C02938;C03227;C03230;C03453;C03574;C03722;C03824;C04409;C05634;C05635;C05636;C05637;C05638;C05639;C05640;C05641;C05642;C05643;C05644;C05645;C05646;C05647;…	Acetyl-CoA;L-Tryptophan;Anthranilate;2-Oxoadipate;L-Kynurenine;Indolepyruvate;Acetoacetyl-CoA;Tryptamine;Indole;Glutaryl-CoA;3-Hydroxyanthranilate;Indole-3-acetaldehyde;5-Hydroxy-L-tryptophan;Serotonin;Crotonoyl-CoA;Indole-3-acetate;Indole-3-ethanol;N-Acetylserotonin;7,8-Dihydroxykynurenate;(S)-3-Hydroxybutanoyl-CoA;7,8-Dihydro-7,8-dihydroxykynurenate;4-(2-Aminophenyl)-2,4-dioxobutanoate;Melatoni…
Phenylalanine, tyrosine and tryptophan biosynthesis(dre00400)	C00074;C00078;C00079;C00082;C00108;C00119;C00166;C00230;C00251;C00254;C00279;C00296;C00354;C00441;C00463;C00493;C00587;C00826;C00944;C01094;C01179;C01269;C01302;C02637;C03175;C03506;C04302;C04691;C16848;C16850;C17235;C20327;C20653;C20654;C20710	Phosphoenolpyruvate;L-Tryptophan;L-Phenylalanine;L-Tyrosine;Anthranilate;5-Phospho-alpha-D-ribose 1-diphosphate;Phenylpyruvate;3,4-Dihydroxybenzoate;Chorismate;Prephenate;D-Erythrose 4-phosphate;Quinate;D-Fructose 1,6-bisphosphate;L-Aspartate 4-semialdehyde;Indole;Shikimate;3-Hydroxybenzoate;L-Arogenate;3-Dehydroquinate;D-Fructose 1-phosphate;3-(4-Hydroxyphenyl)pyruvate;5-O-(1-Carboxyvinyl)-3-pho…
beta-Alanine metabolism(dre00410)	C00024;C00049;C00083;C00099;C00100;C00106;C00135;C00222;C00315;C00334;C00383;C00386;C00429;C00555;C00750;C00804;C00864;C00894;C00986;C01013;C01073;C01262;C02335;C02642;C03492;C03722;C05340;C05341;C05665;C05668;C05669;C05670	Acetyl-CoA;L-Aspartate;Malonyl-CoA;beta-Alanine;Propanoyl-CoA;Uracil;L-Histidine;3-Oxopropanoate;Spermidine;4-Aminobutanoate;Malonate;Carnosine;5,6-Dihydrouracil;4-Aminobutyraldehyde;Spermine;Propynoate;Pantothenate;Propenoyl-CoA;1,3-Diaminopropane;3-Hydroxypropanoate;N-Acetyl-beta-alanine;beta-Alanyl-N(pi)-methyl-L-histidine;beta-Alanyl-CoA;3-Ureidopropionate;D-4'-Phosphopantothenate;Quinolinate…
Taurine and hypotaurine metabolism(dre00430)	C00022;C00024;C00025;C00026;C00033;C00041;C00094;C00097;C00227;C00245;C00506;C00519;C00593;C00606;C01678;C01959;C03149;C05122;C05123;C05844;C06735;C14179	Pyruvate;Acetyl-CoA;L-Glutamate;2-Oxoglutarate;Acetate;L-Alanine;Sulfite;L-Cysteine;Acetyl phosphate;Taurine;L-Cysteate;Hypotaurine;Sulfoacetaldehyde;3-Sulfino-L-alanine;Cysteamine;Taurocyamine;N-Phosphotaurocyamine;Taurocholate;2-Hydroxyethanesulfonate;5-L-Glutamyl-taurine;Aminoacetaldehyde;Sulfoacetate
Selenocompound metabolism(dre00450)	C00017;C00041;C01528;C02535;C05172;C05335;C05336;C05684;C05686;C05688;C05689;C05690;C05695;C05697;C05698;C05699;C05703;C06481;C06482;C16638;C18870;C18871;C18872;C18893;C18902;C18904;C18905	Protein;L-Alanine;Hydrogen selenide;Dimethyl selenide;Selenophosphoric acid;L-Selenomethionine;Selenomethionyl-tRNA(Met);Selenite;Adenylylselenate;L-Selenocysteine;Se-Methyl-L-selenocysteine;Se-Methylselenomethionine;gamma-Glutamyl-Se-methylselenocysteine;Selenate;Selenohomocysteine;L-Selenocystathionine;Methaneselenol;L-Seryl-tRNA(Sec);L-Selenocysteinyl-tRNA(Sec);O-Phosphoseryl-tRNA(Sec);Selenod…
D-Glutamine and D-glutamate metabolism(dre00471)	C00025;C00026;C00064;C00217;C00692;C00819;C01050;C01212;C02237;C02671;C03933;C05723	L-Glutamate;2-Oxoglutarate;L-Glutamine;D-Glutamate;UDP-N-acetylmuramoyl-L-alanyl-D-glutamate;D-Glutamine;UDP-N-acetylmuramate;UDP-N-acetylmuramoyl-L-alanine;5-Oxo-D-proline;D-Glutamyl-peptide;5-D-Glutamyl-D-glutamyl-peptide;Poly-gamma-D-glutamate
D-Arginine and D-ornithine metabolism(dre00472)	C00062;C00077;C00515;C00792;C01110;C01667;C03341;C03564;C03771;C03943	L-Arginine;L-Ornithine;D-Ornithine;D-Arginine;5-Amino-2-oxopentanoic acid;Bacitracin;2-Amino-4-oxopentanoic acid;1-Pyrroline-2-carboxylate;5-Guanidino-2-oxopentanoate;(2R,4S)-2,4-Diaminopentanoate
Glutathione metabolism(dre00480)	C00005;C00006;C00024;C00025;C00037;C00051;C00072;C00077;C00097;C00127;C00134;C00151;C00315;C00669;C00750;C01322;C01419;C01672;C01879;C02090;C02320;C03170;C03646;C03740;C05422;C05726;C05727;C05729;C05730;C16562;C16563;C16564;C16565;C16566;C16567;C16568;C16663;C16664	NADPH;NADP+;Acetyl-CoA;L-Glutamate;Glycine;Glutathione;Ascorbate;L-Ornithine;L-Cysteine;Glutathione disulfide;Putrescine;L-Amino acid;Spermidine;gamma-L-Glutamyl-L-cysteine;Spermine;RX;Cys-Gly;Cadaverine;Pidolic acid;Trypanothione;R-S-Glutathione;Trypanothione disulfide;Bis-gamma-glutamylcystine;(5-L-Glutamyl)-L-amino acid;Dehydroascorbate;S-Substituted L-cysteine;S-Substituted N-acetyl-L-cystein…
Starch and sucrose metabolism(dre00500)	C00029;C00031;C00085;C00089;C00092;C00095;C00103;C00185;C00208;C00252;C00369;C00372;C00394;C00498;C00501;C00663;C00689;C00718;C00721;C00760;C00963;C00965;C00973;C01083;C01231;C01725;C01898;C01935;C02591;C02995;C03323;C04534;C05731;C06215;C06400;C16688;C20237	UDP-glucose;D-Glucose;D-Fructose 6-phosphate;Sucrose;D-Glucose 6-phosphate;D-Fructose;D-Glucose 1-phosphate;Cellobiose;Maltose;Isomaltose;Starch;Dextran;GDP-glucose;ADP-glucose;CDP-glucose;beta-D-Glucose 1-phosphate;alpha,alpha'-Trehalose 6-phosphate;Amylose;Dextrin;Cellulose;beta-D-Glucoside;1,3-beta-D-Glucan;Cyclomaltodextrin;alpha,alpha-Trehalose;alpha-D-Glucose 1,6-bisphosphate;Levanbiose;Cel…
Amino sugar and nucleotide sugar metabolism(dre00520)	C00029;C00031;C00043;C00052;C00096;C00103;C00128;C00140;C00159;C00167;C00181;C00190;C00191;C00203;C00259;C00267;C00270;C00275;C00325;C00329;C00333;C00352;C00357;C00394;C00446;C00461;C00498;C00501;C00617;C00636;C00645;C00668;C00714;C00734;C00935;C00976;C00984;C00996;C00999;C01019;C01050;C01170;C01219;C01222;C01623;C01674;C01788;C02199;C02280;C02330;C02336;C02352;C02474;C02713;C02977;C02985;C03117;…	UDP-glucose;D-Glucose;UDP-N-acetyl-alpha-D-glucosamine;UDP-alpha-D-galactose;GDP-mannose;D-Glucose 1-phosphate;CMP-N-acetylneuraminate;N-Acetyl-D-glucosamine;D-Mannose;UDP-glucuronate;D-Xylose;UDP-D-xylose;D-Glucuronate;UDP-N-acetyl-D-galactosamine;L-Arabinose;alpha-D-Glucose;N-Acetylneuraminate;D-Mannose 6-phosphate;GDP-L-fucose;D-Glucosamine;D-Galacturonate;D-Glucosamine 6-phosphate;N-Acetyl-D-…
Neomycin, kanamycin and gentamicin biosynthesis(dre00524)	C00025;C00029;C00031;C00043;C00092;C00229;C00397;C00825;C00832;C00908;C01441;C01555;C01737;C01743;C01759;C01822;C01823;C01917;C02033;C02627;C07656;C12210;C12211;C15652;C17209;C17580;C17581;C17582;C17583;C17584;C17585;C17586;C17587;C17588;C17589;C17701;C17702;C17703;C17704;C17705;C17706;C17707;C17712;C17997;C18000;C18001;C18002;C18003;C18004;C18005;C18006;C18007;C18008;C18009;C20350;C20351;C20353;…	L-Glutamate;UDP-glucose;D-Glucose;UDP-N-acetyl-alpha-D-glucosamine;D-Glucose 6-phosphate;Acyl-carrier protein;Tobramycin;Kanamycin B;Paromomycin;Gentamicin C1a;Neamine;Apramycin;Neomycin B;Paromamine;Ribostamycin;Kanamycin A;Kanamycin C;Gentamicin A;Gentamicin C2;2-Deoxystreptamine;Gentamicin C1;UDP-3-ketoglucose;UDP-kanosamine;Neomycin C;2-Deoxy-scyllo-inosose;2-Deoxy-scyllo-inosamine;3-Amino-2,…
Glycerolipid metabolism(dre00561)	C00029;C00040;C00093;C00111;C00116;C00162;C00184;C00197;C00258;C00416;C00422;C00577;C00631;C00641;C00681;C00969;C01885;C02457;C03692;C04046;C04315;C04872;C05401;C06037;C06038;C06040;C06041;C06042;C06364;C06365;C11521;C13508;C20897;C20898;C20991	UDP-glucose;Acyl-CoA;sn-Glycerol 3-phosphate;Glycerone phosphate;Glycerol;Fatty acid;Glycerone;3-Phospho-D-glycerate;D-Glycerate;Phosphatidate;Triacylglycerol;D-Glyceraldehyde;2-Phospho-D-glycerate;1,2-Diacyl-sn-glycerol;1-Acyl-sn-glycerol 3-phosphate;3-Hydroxypropanal;1-Acylglycerol;Propane-1,3-diol;1,2-Diacyl-3-beta-D-galactosyl-sn-glycerol;3-D-Glucosyl-1,2-diacylglycerol;2-Acyl-3-O-(beta-D-gal…
Inositol phosphate metabolism(dre00562)	C00024;C00092;C00111;C00118;C00137;C00191;C00222;C00641;C00691;C01177;C01194;C01204;C01220;C01243;C01245;C01272;C01277;C01284;C03546;C03659;C03660;C04006;C04062;C04063;C04287;C04477;C04520;C04549;C04563;C04579;C04637;C05981;C06153;C06892;C06893;C11554;C11555;C11556;C11557;C16737;C19794;C19799;C19891;C20251	Acetyl-CoA;D-Glucose 6-phosphate;Glycerone phosphate;D-Glyceraldehyde 3-phosphate;myo-Inositol;D-Glucuronate;3-Oxopropanoate;1,2-Diacyl-sn-glycerol;2,4,6/3,5-Pentahydroxycyclohexanone;Inositol 1-phosphate;1-Phosphatidyl-D-myo-inositol;Phytic acid;1D-myo-Inositol 1,4-bisphosphate;1D-myo-Inositol 1,3,4-trisphosphate;D-myo-Inositol 1,4,5-trisphosphate;1D-myo-Inositol 1,3,4,5-tetrakisphosphate;1-Phos…
Glycerophospholipid metabolism(dre00564)	C00040;C00084;C00093;C00111;C00114;C00157;C00189;C00269;C00307;C00344;C00346;C00350;C00416;C00513;C00570;C00588;C00623;C00641;C00670;C00681;C01194;C01210;C01233;C01241;C01996;C02737;C03372;C03819;C03872;C03892;C03974;C04230;C04233;C04308;C04438;C04590;C04638;C05973;C05974;C05976;C05980;C06771;C06772;C13482;C18059;C18125;C18126;C18129;C18168;C18169;C20466;C20518	Acyl-CoA;Acetaldehyde;sn-Glycerol 3-phosphate;Glycerone phosphate;Choline;Phosphatidylcholine;Ethanolamine;CDP-diacylglycerol;CDP-choline;Phosphatidylglycerol;Ethanolamine phosphate;Phosphatidylethanolamine;Phosphatidate;CDP-glycerol;CDP-ethanolamine;Choline phosphate;sn-Glycerol 1-phosphate;1,2-Diacyl-sn-glycerol;sn-Glycero-3-phosphocholine;1-Acyl-sn-glycerol 3-phosphate;1-Phosphatidyl-D-myo-ino…
Ether lipid metabolism(dre00565)	C00670;C00958;C01233;C01264;C02773;C03201;C03372;C03454;C03715;C03820;C03968;C04317;C04361;C04475;C04517;C04598;C04635;C04756;C05212;C05977;C15645;C15646;C15647;C20825;C20859	sn-Glycero-3-phosphocholine;Plasmenylcholine;sn-Glycero-3-phosphoethanolamine;2-Acetyl-1-alkyl-sn-glycero-3-phosphate;1-Alkyl-sn-glycerol;1-Alkyl-2-acylglycerol;Acylglycerone phosphate;1-Alkenyl-2-acylglycerol;O-Alkylglycerone phosphate;1-Alkyl-2-acetyl-sn-glycerol;1-Alkyl-sn-glycero-3-phosphate;1-Organyl-2-lyso-sn-glycero-3-phosphocholine;1-O-Alkyl-2-acetyl-3-acyl-sn-glycerol;1-Alkyl-2-acylglyce…
Arachidonic acid metabolism(dre00590)	C00157;C00219;C00427;C00584;C00639;C00696;C00909;C01312;C02165;C02166;C02198;C03577;C04577;C04742;C04805;C04822;C04853;C05356;C05949;C05950;C05951;C05952;C05953;C05954;C05955;C05956;C05957;C05958;C05959;C05960;C05961;C05962;C05963;C05964;C05965;C05966;C06314;C06315;C06462;C13809;C14717;C14732;C14748;C14749;C14768;C14769;C14770;C14771;C14772;C14773;C14774;C14775;C14776;C14777;C14778;C14779;C14780;…	Phosphatidylcholine;Arachidonate;Prostaglandin H2;Prostaglandin E2;Prostaglandin F2alpha;Prostaglandin D2;Leukotriene A4;Prostaglandin I2;Leukotriene B4;Leukotriene C4;Thromboxane A2;20-Hydroxyleukotriene E4;15-OxoETE;(15S)-15-Hydroxy-5,8,11-cis-13-trans-eicosatetraenoate;5(S)-HETE;8(R)-HPETE;20-OH-Leukotriene B4;5(S)-HPETE;12-Keto-leukotriene B4;20-COOH-Leukotriene B4;Leukotriene D4;Leukotriene …
Linoleic acid metabolism(dre00591)	C00157;C00219;C01595;C03242;C04056;C04717;C06426;C07289;C07338;C07354;C14762;C14765;C14766;C14767;C14825;C14826;C14827;C14828;C14829;C14831;C14832;C14833;C14834;C14835;C14836;C14837;C19937;C20186	Phosphatidylcholine;Arachidonate;Linoleate;(8Z,11Z,14Z)-Icosatrienoic acid;9-cis,11-trans-Octadecadienoate;(9Z,11E)-(13S)-13-Hydroperoxyoctadeca-9,11-dienoic acid;(6Z,9Z,12Z)-Octadecatrienoic acid;Crepenynate;(9Z,12Z)-(11S)-11-Hydroperoxyoctadeca-9,12-dienoic acid;(7S,8S)-DiHODE;13(S)-HODE;13-OxoODE;9-OxoODE;9(S)-HODE;9(10)-EpOME;12(13)-EpOME;9(S)-HPODE;9,10-DHOME;12,13-DHOME;8(R)-HPODE;12,13-Epo…
alpha-Linolenic acid metabolism(dre00592)	C00157;C01226;C04672;C04780;C04785;C06427;C08491;C08492;C11512;C16300;C16308;C16309;C16310;C16311;C16316;C16317;C16318;C16319;C16320;C16321;C16322;C16323;C16324;C16325;C16326;C16327;C16328;C16330;C16331;C16332;C16334;C16335;C16336;C16338;C16339;C16341;C16342;C16343;C16344;C16345;C16346;C19757	Phosphatidylcholine;12-OPDA;(9Z,15Z)-(13S)-12,13-Epoxyoctadeca-9,11,15-trienoic acid;8-[(1R,2R)-3-Oxo-2-{(Z)-pent-2-enyl}cyclopentyl]octanoate;13(S)-HPOT;(9Z,12Z,15Z)-Octadecatrienoic acid;(-)-Jasmonic acid;3-Hexenol;Methyl jasmonate;Stearidonic acid;Traumatic acid;Traumatin;3-Hexenal;12-Oxo-9(Z)-dodecenoic acid;13(S)-HOT;(+)-7-Isojasmonic acid;(+)-7-Isomethyljasmonate;Etherolenic acid;Colnelenic…
Sphingolipid metabolism(dre00600)	C00065;C00154;C00195;C00319;C00346;C00550;C00836;C01120;C01190;C01290;C01747;C02686;C02934;C02960;C03640;C05681;C06062;C06124;C06125;C06126;C06127;C06128;C12126;C12144;C12145	L-Serine;Palmitoyl-CoA;N-Acylsphingosine;Sphingosine;Ethanolamine phosphate;Sphingomyelin;Sphinganine;Sphinganine 1-phosphate;beta-D-Glucosyl-(1<->1)-ceramide;beta-D-Galactosyl-(1->4)-beta-D-glucosyl-(1<->1)-ceramide;Psychosine;Galactosylceramide;3-Dehydrosphinganine;Ceramide 1-phosphate;Sphingosyl-phosphocholine;Ceramide 2-aminoethylphosphonate;Ceramide phosphoethanolamine;Sphingosine 1-phosphat…
Pyruvate metabolism(dre00620)	C00022;C00024;C00033;C00036;C00042;C00058;C00068;C00074;C00083;C00084;C00122;C00149;C00186;C00227;C00256;C00332;C00424;C00546;C00937;C01251;C02488;C02504;C03248;C03451;C03981;C05125;C05993;C05994;C15972;C15973;C16255	Pyruvate;Acetyl-CoA;Acetate;Oxaloacetate;Succinate;Formate;Thiamin diphosphate;Phosphoenolpyruvate;Malonyl-CoA;Acetaldehyde;Fumarate;(S)-Malate;(S)-Lactate;Acetyl phosphate;(R)-Lactate;Acetoacetyl-CoA;(S)-Lactaldehyde;Methylglyoxal;(R)-Lactaldehyde;(R)-2-Hydroxybutane-1,2,4-tricarboxylate;(R)-2-Ethylmalate;alpha-Isopropylmalate;Acetylenedicarboxylate;(R)-S-Lactoylglutathione;2-Hydroxyethylenedica…
Glyoxylate and dicarboxylate metabolism(dre00630)	C00007;C00011;C00014;C00022;C00024;C00025;C00026;C00027;C00036;C00037;C00042;C00048;C00058;C00064;C00065;C00091;C00100;C00136;C00149;C00158;C00160;C00168;C00197;C00209;C00258;C00266;C00311;C00313;C00332;C00417;C00552;C00631;C00683;C00798;C00877;C00888;C00898;C00975;C00988;C01127;C01146;C01182;C01213;C01380;C01732;C01989;C01990;C02123;C02405;C03217;C03459;C03548;C03561;C03618;C04348;C06027;C06028;…	Oxygen;CO2;Ammonia;Pyruvate;Acetyl-CoA;L-Glutamate;2-Oxoglutarate;Hydrogen peroxide;Oxaloacetate;Glycine;Succinate;Glyoxylate;Formate;L-Glutamine;L-Serine;Succinyl-CoA;Propanoyl-CoA;Butanoyl-CoA;(S)-Malate;Citrate;Glycolate;Hydroxypyruvate;3-Phospho-D-glycerate;Oxalate;D-Glycerate;Glycolaldehyde;Isocitrate;Oxalyl-CoA;Acetoacetyl-CoA;cis-Aconitate;meso-Tartaric acid;2-Phospho-D-glycerate;(S)-Methy…
Propanoate metabolism(dre00640)	C00024;C00033;C00042;C00068;C00083;C00091;C00099;C00100;C00109;C00111;C00132;C00163;C00164;C00186;C00207;C00222;C00332;C00424;C00479;C00546;C00583;C00683;C00804;C00827;C00894;C01013;C01213;C01845;C02170;C02225;C02335;C02876;C04225;C04593;C05235;C05668;C05979;C05983;C05984;C05989;C06002;C15972;C15973;C17530;C20783;C21017;C21018;C21250	Acetyl-CoA;Acetate;Succinate;Thiamin diphosphate;Malonyl-CoA;Succinyl-CoA;beta-Alanine;Propanoyl-CoA;2-Oxobutanoate;Glycerone phosphate;Methanol;Propanoate;Acetoacetate;(S)-Lactate;Acetone;3-Oxopropanoate;Acetoacetyl-CoA;(S)-Lactaldehyde;Propanal;Methylglyoxal;Propane-1,2-diol;(S)-Methylmalonyl-CoA;Propynoate;Lactoyl-CoA;Propenoyl-CoA;3-Hydroxypropanoate;(R)-Methylmalonyl-CoA;Propan-2-ol;Methylma…
Butanoate metabolism(dre00650)	C00022;C00024;C00025;C00026;C00042;C00091;C00122;C00136;C00164;C00232;C00246;C00332;C00334;C00356;C00497;C00741;C00810;C00877;C00989;C01089;C01144;C01384;C01412;C01769;C02331;C02411;C02527;C02630;C03044;C03046;C03058;C03561;C04546;C06010;C06142;C06143;C06144;C06145;C06146;C11062;C20657;C21390	Pyruvate;Acetyl-CoA;L-Glutamate;2-Oxoglutarate;Succinate;Succinyl-CoA;Fumarate;Butanoyl-CoA;Acetoacetate;Succinate semialdehyde;Butanoic acid;Acetoacetyl-CoA;4-Aminobutanoate;(S)-3-Hydroxy-3-methylglutaryl-CoA;(R)-Malate;Diacetyl;(R)-Acetoin;Crotonoyl-CoA;4-Hydroxybutanoic acid;(R)-3-Hydroxybutanoate;(S)-3-Hydroxybutanoyl-CoA;Maleic acid;Butanal;(S)-Acetoin;Vinylacetyl-CoA;Glutaconyl-1-CoA;Butano…
One carbon pool by folate(dre00670)	C00101;C00143;C00234;C00415;C00440;C00445;C00504;C00664;C03479	Tetrahydrofolate;5,10-Methylenetetrahydrofolate;10-Formyltetrahydrofolate;Dihydrofolate;5-Methyltetrahydrofolate;5,10-Methenyltetrahydrofolate;Folate;5-Formiminotetrahydrofolate;Folinic acid
Thiamine metabolism(dre00730)	C00003;C00018;C00022;C00037;C00068;C00082;C00097;C00118;C00378;C01081;C01279;C02892;C03028;C03373;C04294;C04327;C04556;C04752;C05856;C11437;C15809;C15810;C15811;C15812;C15813;C15814;C19872;C20246;C20247;C20267;C20784	NAD+;Pyridoxal phosphate;Pyruvate;Glycine;Thiamin diphosphate;L-Tyrosine;L-Cysteine;D-Glyceraldehyde 3-phosphate;Thiamine;Thiamin monophosphate;4-Amino-5-hydroxymethyl-2-methylpyrimidine;Thiamine acetic acid;Thiamin triphosphate;Aminoimidazole ribotide;5-(2-Hydroxyethyl)-4-methylthiazole;4-Methyl-5-(2-phosphooxyethyl)thiazole;4-Amino-2-methyl-5-(phosphooxymethyl)pyrimidine;4-Amino-5-hydroxymethyl…
Riboflavin metabolism(dre00740)	C00016;C00044;C00061;C00199;C00255;C00474;C01007;C01268;C01304;C01352;C01727;C01847;C03114;C04332;C04454;C04732;C05995;C15556;C15563;C18910	FAD;GTP;FMN;D-Ribulose 5-phosphate;Riboflavin;Ribitol;Reduced riboflavin;5-Amino-6-(5'-phosphoribosylamino)uracil;2,5-Diamino-6-(5-phospho-D-ribosylamino)pyrimidin-4(3H)-one;FADH2;Lumichrome;Reduced FMN;Dimethylbenzimidazole;6,7-Dimethyl-8-(D-ribityl)lumazine;5-Amino-6-(5'-phospho-D-ribitylamino)uracil;5-Amino-6-(1-D-ribitylamino)uracil;7-Hydroxy-6-methyl-8-ribityllumazine;L-3,4-Dihydroxybutan-2-…
Vitamin B6 metabolism(dre00750)	C00018;C00118;C00199;C00232;C00250;C00266;C00279;C00314;C00534;C00627;C00647;C00847;C00971;C01215;C01270;C03393;C04106;C04604;C04690;C04773;C06050;C06051;C06052;C06054;C06055;C06056;C07335;C11638	Pyridoxal phosphate;D-Glyceraldehyde 3-phosphate;D-Ribulose 5-phosphate;Succinate semialdehyde;Pyridoxal;Glycolaldehyde;D-Erythrose 4-phosphate;Pyridoxine;Pyridoxamine;Pyridoxine phosphate;Pyridoxamine phosphate;4-Pyridoxate;4-Pyridoxolactone;2-(Acetamidomethylene)succinate;3-Hydroxy-2-methylpyridine-5-carboxylate;4-Phospho-D-erythronate;2-(Hydroxymethyl)-4-oxobutanoate;3-Hydroxy-2-methylpyridine…
Nicotinate and nicotinamide metabolism(dre00760)	C00003;C00006;C00022;C00042;C00049;C00111;C00122;C00153;C00163;C00232;C00253;C00334;C00455;C00857;C00922;C01004;C01020;C01056;C01059;C01185;C01297;C01384;C01596;C02295;C02918;C02930;C03043;C03056;C03150;C03458;C03652;C03722;C04226;C05380;C05840;C05841;C05842;C05843;C06178;C15523;C15986;C15987;C16150;C16151;C16152;C16159;C16390;C18232;C19567;C19569;C19631;C20361;C20381;C21075;C21154	NAD+;NADP+;Pyruvate;Succinate;L-Aspartate;Glycerone phosphate;Fumarate;Nicotinamide;Propanoate;Succinate semialdehyde;Nicotinate;4-Aminobutanoate;Nicotinamide D-ribonucleotide;Deamino-NAD+;2,3-Dimethylmaleate;N-Methylnicotinate;6-Hydroxynicotinate;(S)-6-Hydroxynicotine;2,5-Dihydroxypyridine;Nicotinate D-ribonucleotide;6-Hydroxypseudooxynicotine;Maleic acid;Maleamate;Methylitaconate;1-Methylnicoti…
Pantothenate and CoA biosynthesis(dre00770)	C00010;C00022;C00049;C00054;C00097;C00099;C00106;C00141;C00183;C00229;C00429;C00522;C00831;C00864;C00882;C00900;C00966;C01053;C01088;C01134;C02642;C03492;C03688;C04039;C04079;C04352;C05944;C18911	CoA;Pyruvate;L-Aspartate;Adenosine 3',5'-bisphosphate;L-Cysteine;beta-Alanine;Uracil;3-Methyl-2-oxobutanoic acid;L-Valine;Acyl-carrier protein;5,6-Dihydrouracil;(R)-Pantoate;Pantetheine;Pantothenate;Dephospho-CoA;2-Acetolactate;2-Dehydropantoate;(R)-4-Dehydropantoate;(R)-3,3-Dimethylmalate;Pantetheine 4'-phosphate;3-Ureidopropionate;D-4'-Phosphopantothenate;Apo-[acyl-carrier-protein];2,3-Dihydrox…
Biotin metabolism(dre00780)	C00047;C00086;C00120;C01037;C01063;C01092;C01209;C01894;C01909;C02656;C05552;C05921;C06250;C19673;C19845;C19846;C20372;C20373;C20374;C20375;C20376;C20377;C20378;C20384;C20385;C20386;C20387;C20683	L-Lysine;Urea;Biotin;7,8-Diaminononanoate;6-Carboxyhexanoyl-CoA;8-Amino-7-oxononanoate;Malonyl-[acyl-carrier protein];Biotinyl-CoA;Dethiobiotin;Pimelate;Biocytin;Biotinyl-5'-AMP;Holo-[carboxylase];Malonyl-[acp] methyl ester;Pimeloyl-[acyl-carrier protein];Pimeloyl-[acyl-carrier protein] methyl ester;3-Ketoglutaryl-[acp] methyl ester;3-Hydroxyglutaryl-[acp] methyl ester;Enoylglutaryl-[acp] methyl …
Lipoic acid metabolism(dre00785)	C05752;C16236;C16237;C16238;C16239;C16241	Octanoyl-[acp];Protein N6-(octanoyl)lysine;Protein N6-(lipoyl)lysine;Lipoyl-AMP;Lipoyl-[acp];(R)-Lipoate
Retinol metabolism(dre00830)	C00376;C00473;C00777;C00778;C00899;C02075;C02094;C02110;C02588;C03455;C05914;C05915;C05916;C05917;C11061;C15492;C15493;C16677;C16678;C16679;C16680;C16681;C16682;C16683	Retinal;Retinol;Retinoate;Rhodopsin;11-cis-Retinol;Retinyl ester;beta-Carotene;11-cis-Retinal;Retinyl palmitate;11-cis-Retinyl palmitate;Bathorhodopsin;Lumirhodopsin;Metarhodopsin;Iodopsin;all-trans-Retinoyl-beta-glucuronide;all-trans-13,14-Dihydroretinol;9-cis-Retinoic acid;all-trans-4-Hydroxyretinoic acid;all-trans-4-Oxoretinoic acid;all-trans-18-Hydroxyretinoic acid;all-trans-5,6-Epoxyretinoic…
Terpenoid backbone biosynthesis(dre00900)	C00022;C00024;C00118;C00129;C00235;C00332;C00341;C00353;C00356;C00418;C00448;C00621;C01107;C01126;C01143;C01230;C02321;C03461;C04145;C04146;C04216;C04506;C04574;C04748;C05427;C05859;C11434;C11435;C11436;C11437;C11453;C11811;C16521;C16826;C17432;C18321;C19691;C19760;C19852;C19853;C20120;C20121;C20345;C20847;C20848	Pyruvate;Acetyl-CoA;D-Glyceraldehyde 3-phosphate;Isopentenyl diphosphate;Dimethylallyl diphosphate;Acetoacetyl-CoA;Geranyl diphosphate;Geranylgeranyl diphosphate;(S)-3-Hydroxy-3-methylglutaryl-CoA;(R)-Mevalonate;trans,trans-Farnesyl diphosphate;Dolichyl diphosphate;(R)-5-Phosphomevalonate;(2E,6E)-Farnesol;(R)-5-Diphosphomevalonate;all-trans-Hexaprenyl diphosphate;Rubber particle;2-trans,6-trans-F…
Nitrogen metabolism(dre00910)	C00011;C00014;C00025;C00058;C00064;C00088;C00169;C00192;C00244;C00288;C00488;C00533;C00697;C00726;C00887;C01417;C01563;C05361;C06058	CO2;Ammonia;L-Glutamate;Formate;L-Glutamine;Nitrite;Carbamoyl phosphate;Hydroxylamine;Nitrate;HCO3-;Formamide;Nitric oxide;Nitrogen;Nitrile;Nitrous oxide;Cyanate;Carbamate;Hydrazine;Nitroalkane
Sulfur metabolism(dre00920)	C00033;C00042;C00053;C00054;C00059;C00065;C00084;C00087;C00094;C00097;C00155;C00224;C00245;C00263;C00283;C00320;C00409;C00580;C00979;C01118;C01861;C02084;C03920;C04022;C08276;C11142;C11143;C11145;C15521;C19692;C20870;C20955	Acetate;Succinate;3'-Phosphoadenylyl sulfate;Adenosine 3',5'-bisphosphate;Sulfate;L-Serine;Acetaldehyde;Sulfur;Sulfite;L-Cysteine;L-Homocysteine;Adenylyl sulfate;Taurine;L-Homoserine;Hydrogen sulfide;Thiosulfate;Methanethiol;Dimethyl sulfide;O-Acetyl-L-serine;O-Succinyl-L-homoserine;Trithionate;Tetrathionate;2-(Methylthio)ethanesulfonate;S,S-Dimethyl-beta-propiothetin;3-(Methylthio)propanoate;Dim…
Metabolism of xenobiotics by cytochrome P450(dre00980)	C00745;C00829;C02617;C03012;C06205;C06755;C06790;C06800;C06899;C07490;C07535;C11036;C11088;C11148;C11149;C11150;C11278;C11713;C11714;C14039;C14040;C14453;C14556;C14783;C14784;C14785;C14786;C14787;C14788;C14789;C14790;C14791;C14792;C14793;C14796;C14797;C14798;C14799;C14800;C14801;C14802;C14803;C14804;C14805;C14806;C14839;C14840;C14841;C14842;C14843;C14844;C14845;C14846;C14847;C14848;C14849;C14850;…	Nicotine;Naphthalene;1,4-Naphthoquinone;Naphthalene-1,2-diol;1,2-Dihydronaphthalene-1,2-diol;Chloroacetic acid;Trichloroethene;Aflatoxin B1;Chloral hydrate;Trichloroethanol;Benzo[a]pyrene;Bromobenzene;1,2-Dibromoethane;TCE epoxide;Dichloroacetate;Trichloroacetate;Aflatoxin B1exo-8,9-epoxide-GSH;2-Naphthol;1-Naphthol;1,1-Dichloroethylene;1-Nitronaphthalene;4-Bromophenol;9-Hydroxybenzo[a]pyrene;1,2…
Biosynthesis of unsaturated fatty acids(dre01040)	C00154;C00219;C00249;C00412;C00510;C00712;C01203;C01530;C01595;C02041;C02050;C02249;C03035;C03242;C03595;C04088;C05764;C06425;C06426;C06427;C06428;C06429;C08281;C08316;C08320;C08323;C16160;C16161;C16162;C16163;C16164;C16165;C16166;C16167;C16168;C16169;C16170;C16171;C16172;C16173;C16179;C16180;C16513;C16522;C16525;C16526;C16527;C16528;C16529;C16530;C16531;C16532;C16533;C16645	Palmitoyl-CoA;Arachidonate;Hexadecanoic acid;Stearoyl-CoA;Oleoyl-CoA;(9Z)-Octadecenoic acid;Oleoyl-[acyl-carrier protein];Octadecanoic acid;Linoleate;Eicosanoyl-CoA;Linoleoyl-CoA;Arachidonyl-CoA;gamma-Linolenoyl-CoA;(8Z,11Z,14Z)-Icosatrienoic acid;8,11,14-Eicosatrienoyl-CoA;Octadecanoyl-[acyl-carrier protein];Hexadecanoyl-[acp];Icosanoic acid;(6Z,9Z,12Z)-Octadecatrienoic acid;(9Z,12Z,15Z)-Octadec…

## Sheet: Caenorhabditis elegans
Pathway name(ID)	Compound ID	Compound name
Glycolysis / Gluconeogenesis(cel00010)	C00022;C00024;C00031;C00033;C00036;C00068;C00074;C00084;C00103;C00111;C00118;C00186;C00197;C00221;C00236;C00267;C00469;C00631;C00668;C01159;C01172;C01451;C05125;C05345;C05378;C06186;C06187;C06188;C15972;C15973;C16255	Pyruvate;Acetyl-CoA;D-Glucose;Acetate;Oxaloacetate;Thiamin diphosphate;Phosphoenolpyruvate;Acetaldehyde;D-Glucose 1-phosphate;Glycerone phosphate;D-Glyceraldehyde 3-phosphate;(S)-Lactate;3-Phospho-D-glycerate;beta-D-Glucose;3-Phospho-D-glyceroyl phosphate;alpha-D-Glucose;Ethanol;2-Phospho-D-glycerate;alpha-D-Glucose 6-phosphate;2,3-Bisphospho-D-glycerate;beta-D-Glucose 6-phosphate;Salicin;2-(alph…
Citrate cycle (TCA cycle)(cel00020)	C00022;C00024;C00026;C00036;C00042;C00068;C00074;C00091;C00122;C00149;C00158;C00311;C00417;C05125;C05379;C05381;C15972;C15973;C16254;C16255	Pyruvate;Acetyl-CoA;2-Oxoglutarate;Oxaloacetate;Succinate;Thiamin diphosphate;Phosphoenolpyruvate;Succinyl-CoA;Fumarate;(S)-Malate;Citrate;Isocitrate;cis-Aconitate;2-(alpha-Hydroxyethyl)thiamine diphosphate;Oxalosuccinate;3-Carboxy-1-hydroxypropyl-ThPP;Enzyme N6-(lipoyl)lysine;Enzyme N6-(dihydrolipoyl)lysine;[Dihydrolipoyllysine-residue succinyltransferase] S-succinyldihydrolipoyllysine;[Dihydrol…
Pentose phosphate pathway(cel00030)	C00022;C00031;C00117;C00118;C00119;C00121;C00197;C00198;C00199;C00204;C00221;C00231;C00257;C00258;C00279;C00345;C00577;C00620;C00631;C00668;C00672;C00673;C01151;C01172;C01218;C01236;C01801;C03752;C04442;C05345;C05378;C05382;C06019;C06473;C20589	Pyruvate;D-Glucose;D-Ribose 5-phosphate;D-Glyceraldehyde 3-phosphate;5-Phospho-alpha-D-ribose 1-diphosphate;D-Ribose;3-Phospho-D-glycerate;D-Glucono-1,5-lactone;D-Ribulose 5-phosphate;2-Dehydro-3-deoxy-D-gluconate;beta-D-Glucose;D-Xylulose 5-phosphate;D-Gluconic acid;D-Glycerate;D-Erythrose 4-phosphate;6-Phospho-D-gluconate;D-Glyceraldehyde;alpha-D-Ribose 1-phosphate;2-Phospho-D-glycerate;alpha-D…
Pentose and glucuronate interconversions(cel00040)	C00022;C00026;C00029;C00103;C00111;C00116;C00167;C00181;C00191;C00199;C00204;C00231;C00259;C00266;C00309;C00310;C00312;C00333;C00379;C00433;C00470;C00474;C00476;C00502;C00508;C00514;C00532;C00558;C00618;C00714;C00789;C00800;C00817;C00905;C01068;C01101;C01508;C01904;C02266;C02273;C02426;C03033;C03291;C03826;C04053;C04349;C04575;C05385;C05411;C05412;C06118;C06441;C14899;C15930;C20680	Pyruvate;2-Oxoglutarate;UDP-glucose;D-Glucose 1-phosphate;Glycerone phosphate;Glycerol;UDP-glucuronate;D-Xylose;D-Glucuronate;D-Ribulose 5-phosphate;2-Dehydro-3-deoxy-D-gluconate;D-Xylulose 5-phosphate;L-Arabinose;Glycolaldehyde;D-Ribulose;D-Xylulose;L-Xylulose;D-Galacturonate;Xylitol;2,5-Dioxopentanoate;Pectate;Ribitol;D-Lyxose;D-Xylonate;L-Ribulose;D-Mannonate;L-Arabitol;D-Tagaturonate;3-Dehydr…
Fructose and mannose metabolism(cel00051)	C00095;C00096;C00111;C00118;C00159;C00186;C00247;C00267;C00275;C00325;C00392;C00424;C00464;C00507;C00577;C00636;C00644;C00665;C00794;C00861;C00976;C01019;C01094;C01096;C01099;C01131;C01222;C01355;C01487;C01720;C01721;C01768;C01934;C02431;C02492;C02888;C02962;C02977;C02985;C02991;C03117;C03267;C03827;C03979;C05144;C05345;C05378;C05392;C06192;C11516;C11544;C18028;C18096;C20781	D-Fructose;GDP-mannose;Glycerone phosphate;D-Glyceraldehyde 3-phosphate;D-Mannose;(S)-Lactate;L-Sorbose;alpha-D-Glucose;D-Mannose 6-phosphate;GDP-L-fucose;Mannitol;(S)-Lactaldehyde;Mannan;L-Rhamnose;D-Glyceraldehyde;D-Mannose 1-phosphate;D-Mannitol 1-phosphate;beta-D-Fructose 2,6-bisphosphate;D-Sorbitol;L-Rhamnulose;GDP-D-mannuronate;6-Deoxy-L-galactose;D-Fructose 1-phosphate;Sorbitol 6-phosphate…
Galactose metabolism(cel00052)	C00029;C00031;C00052;C00085;C00089;C00095;C00103;C00111;C00116;C00118;C00124;C00137;C00159;C00243;C00267;C00446;C00492;C00577;C00668;C00794;C00795;C00880;C00984;C01097;C01113;C01132;C01216;C01235;C01286;C01613;C01697;C02262;C02669;C03383;C03733;C03785;C05396;C05399;C05400;C05401;C05402;C05404;C05796;C06311;C06376;C06377	UDP-glucose;D-Glucose;UDP-alpha-D-galactose;D-Fructose 6-phosphate;Sucrose;D-Fructose;D-Glucose 1-phosphate;Glycerone phosphate;Glycerol;D-Glyceraldehyde 3-phosphate;D-Galactose;myo-Inositol;D-Mannose;Lactose;alpha-D-Glucose;alpha-D-Galactose 1-phosphate;Raffinose;D-Glyceraldehyde;alpha-D-Glucose 6-phosphate;D-Sorbitol;D-Tagatose;D-Galactonate;alpha-D-Galactose;D-Tagatose 6-phosphate;D-Galactose …
Ascorbate and aldarate metabolism(cel00053)	C00022;C00026;C00029;C00072;C00096;C00137;C00167;C00191;C00231;C00259;C00333;C00433;C00545;C00618;C00679;C00684;C00800;C00818;C00879;C01040;C01041;C01101;C01114;C01115;C01146;C01620;C01825;C02280;C02670;C03064;C03289;C03291;C03921;C04575;C05385;C05411;C05412;C05422;C14899;C15923;C15924;C15925;C15926;C15930;C16186;C20889;C20896	Pyruvate;2-Oxoglutarate;UDP-glucose;Ascorbate;GDP-mannose;myo-Inositol;UDP-glucuronate;D-Glucuronate;D-Xylulose 5-phosphate;L-Arabinose;D-Galacturonate;2,5-Dioxopentanoate;L-Arabinonate;3-Dehydro-L-gulonate;5-Dehydro-4-deoxy-D-glucarate;2-Dehydro-3-deoxy-L-arabinonate;L-Gulonate;D-Glucarate;D-Galactarate;L-Gulono-1,4-lactone;Monodehydroascorbate;L-Ribulose 5-phosphate;L-Arabinono-1,4-lactone;L-Ga…
Fatty acid biosynthesis(cel00061)	C00024;C00083;C00154;C00229;C00249;C00712;C01203;C01209;C01530;C01571;C02679;C03939;C04088;C04180;C04246;C04618;C04619;C04620;C04633;C04688;C05223;C05744;C05745;C05746;C05747;C05748;C05749;C05750;C05751;C05752;C05753;C05754;C05755;C05756;C05757;C05758;C05759;C05760;C05761;C05762;C05763;C05764;C06423;C06424;C08362;C16219;C16220;C16221;C16520;C20794	Acetyl-CoA;Malonyl-CoA;Palmitoyl-CoA;Acyl-carrier protein;Hexadecanoic acid;(9Z)-Octadecenoic acid;Oleoyl-[acyl-carrier protein];Malonyl-[acyl-carrier protein];Octadecanoic acid;Decanoic acid;Dodecanoic acid;Acetyl-[acyl-carrier protein];Octadecanoyl-[acyl-carrier protein];cis-Dec-3-enoyl-[acp];But-2-enoyl-[acyl-carrier protein];(3R)-3-Hydroxybutanoyl-[acyl-carrier protein];(3R)-3-Hydroxydecanoyl…
Fatty acid elongation(cel00062)	C00024;C00040;C00083;C00136;C00154;C00162;C00249;C00264;C00605;C00638;C00640;C00658;C01832;C01944;C02593;C02843;C03221;C05258;C05259;C05260;C05261;C05262;C05263;C05264;C05265;C05266;C05267;C05268;C05269;C05270;C05271;C05272;C05273;C05274;C05275;C05276;C20876;C20877;C20878;C20879	Acetyl-CoA;Acyl-CoA;Malonyl-CoA;Butanoyl-CoA;Palmitoyl-CoA;Fatty acid;Hexadecanoic acid;3-Oxoacyl-CoA;2,3-Dehydroacyl-CoA;Long-chain fatty acid;(3S)-3-Hydroxyacyl-CoA;trans-2,3-Dehydroacyl-CoA;Lauroyl-CoA;Octanoyl-CoA;Tetradecanoyl-CoA;Long-chain acyl-CoA;2-trans-Dodecenoyl-CoA;(S)-3-Hydroxyhexadecanoyl-CoA;3-Oxopalmitoyl-CoA;(S)-3-Hydroxytetradecanoyl-CoA;3-Oxotetradecanoyl-CoA;(S)-3-Hydroxydode…
Fatty acid degradation(cel00071)	C00010;C00024;C00071;C00136;C00154;C00162;C00226;C00229;C00249;C00332;C00340;C00435;C00489;C00517;C00527;C00638;C00823;C00877;C01144;C01371;C01832;C01944;C02593;C02990;C03221;C03547;C03561;C05102;C05258;C05259;C05260;C05261;C05262;C05263;C05264;C05265;C05266;C05267;C05268;C05269;C05270;C05271;C05272;C05273;C05274;C05275;C05276;C05279;C05280;C20683	CoA;Acetyl-CoA;Aldehyde;Butanoyl-CoA;Palmitoyl-CoA;Fatty acid;Primary alcohol;Acyl-carrier protein;Hexadecanoic acid;Acetoacetyl-CoA;Reduced rubredoxin;Oxidized rubredoxin;Glutarate;Hexadecanal;Glutaryl-CoA;Long-chain fatty acid;1-Hexadecanol;Crotonoyl-CoA;(S)-3-Hydroxybutanoyl-CoA;Alkane;Lauroyl-CoA;Octanoyl-CoA;Tetradecanoyl-CoA;L-Palmitoylcarnitine;2-trans-Dodecenoyl-CoA;omega-Hydroxy fatty ac…
Synthesis and degradation of ketone bodies(cel00072)	C00024;C00164;C00207;C00332;C00356;C01089	Acetyl-CoA;Acetoacetate;Acetone;Acetoacetyl-CoA;(S)-3-Hydroxy-3-methylglutaryl-CoA;(R)-3-Hydroxybutanoate
Steroid biosynthesis(cel00100)	C00187;C00448;C00751;C01054;C01164;C01189;C01561;C01673;C01694;C01724;C01753;C01789;C01802;C01902;C01943;C02141;C02530;C03428;C03845;C04525;C05103;C05107;C05108;C05109;C05437;C05439;C05440;C05441;C05442;C05443;C07712;C08813;C08821;C08830;C11455;C11508;C11522;C11523;C15776;C15777;C15778;C15780;C15781;C15782;C15783;C15808;C15816;C15915;C18231;C21106	Cholesterol;trans,trans-Farnesyl diphosphate;Squalene;(S)-2,3-Epoxysqualene;7-Dehydrocholesterol;Lathosterol;Calcidiol;Calcitriol;Ergosterol;Lanosterol;beta-Sitosterol;Campesterol;Desmosterol;Cycloartenol;Obtusifoliol;Cycloeucalenol;Cholesterol ester;Presqualene diphosphate;5alpha-Cholest-8-en-3beta-ol;Fecosterol;4alpha-Methylzymosterol;7-Dehydrodesmosterol;14-Demethyllanosterol;24,25-Dihydrolano…
Ubiquinone and other terpenoid-quinone biosynthesis(cel00130)	C00082;C00156;C00223;C00251;C00341;C00353;C00399;C00423;C00544;C00811;C00828;C00885;C01179;C01230;C01967;C02059;C02477;C02483;C02730;C02949;C03160;C03313;C03657;C03672;C03885;C03993;C04145;C04146;C05200;C05313;C05427;C05802;C05803;C05804;C05805;C05807;C05809;C05810;C05811;C05812;C05813;C05814;C05815;C05817;C05818;C05819;C05847;C05848;C05849;C06986;C10793;C13309;C13425;C14151;C14152;C14153;C14154;…	L-Tyrosine;4-Hydroxybenzoate;p-Coumaroyl-CoA;Chorismate;Geranyl diphosphate;Geranylgeranyl diphosphate;Ubiquinone;trans-Cinnamate;Homogentisate;4-Coumarate;Menaquinone;Isochorismate;3-(4-Hydroxyphenyl)pyruvate;all-trans-Hexaprenyl diphosphate;Ubiquinone-9;Phylloquinone;alpha-Tocopherol;gamma-Tocopherol;2-Succinylbenzoate;4-Hydroxybenzoyl-CoA;2-Succinylbenzoyl-CoA;Phylloquinol;1,4-Dihydroxy-2-naph…
Oxidative phosphorylation(cel00190)	C00001;C00002;C00003;C00004;C00007;C00008;C00009;C00013;C00042;C00061;C00080;C00122;C00390;C00399;C00524;C00536	H2O;ATP;NAD+;NADH;Oxygen;ADP;Orthophosphate;Diphosphate;Succinate;FMN;H+;Fumarate;Ubiquinol;Ubiquinone;Cytochrome c;Triphosphate
Arginine biosynthesis(cel00220)	C00011;C00014;C00025;C00026;C00049;C00062;C00064;C00077;C00086;C00122;C00169;C00327;C00437;C00624;C01010;C01250;C03406;C04133;C15532;C20948;C20949;C20950;C20951	CO2;Ammonia;L-Glutamate;2-Oxoglutarate;L-Aspartate;L-Arginine;L-Glutamine;L-Ornithine;Urea;Fumarate;Carbamoyl phosphate;L-Citrulline;N-Acetylornithine;N-Acetyl-L-glutamate;Urea-1-carboxylate;N-Acetyl-L-glutamate 5-semialdehyde;N-(L-Arginino)succinate;N-Acetyl-L-glutamate 5-phosphate;N-Acetyl-L-citrulline;LysW-L-glutamate;LysW-L-glutamyl 5-phosphate;LysW-L-glutamate 5-semialdehyde;LysW-L-ornithine
Purine metabolism(cel00230)	C00002;C00008;C00011;C00014;C00020;C00035;C00037;C00039;C00044;C00046;C00048;C00053;C00054;C00059;C00064;C00081;C00086;C00104;C00117;C00119;C00130;C00131;C00144;C00147;C00169;C00206;C00212;C00224;C00242;C00262;C00286;C00294;C00301;C00330;C00360;C00361;C00362;C00366;C00385;C00387;C00499;C00559;C00575;C00603;C00620;C00655;C00700;C00802;C00942;C01228;C01260;C01261;C01344;C01345;C01367;C01762;C02091;…	ATP;ADP;CO2;Ammonia;AMP;GDP;Glycine;DNA;GTP;RNA;Glyoxylate;3'-Phosphoadenylyl sulfate;Adenosine 3',5'-bisphosphate;Sulfate;L-Glutamine;ITP;Urea;IDP;D-Ribose 5-phosphate;5-Phospho-alpha-D-ribose 1-diphosphate;IMP;dATP;GMP;Adenine;Carbamoyl phosphate;dADP;Adenosine;Adenylyl sulfate;Guanine;Hypoxanthine;dGTP;Inosine;ADP-ribose;Deoxyguanosine;dAMP;dGDP;dGMP;Urate;Xanthine;Guanosine;Allantoate;Deoxyad…
Caffeine metabolism(cel00232)	C00048;C00385;C01762;C07130;C07480;C07481;C13747;C16352;C16353;C16355;C16356;C16357;C16358;C16359;C16360;C16361;C16362;C16363;C16364;C16365;C16366	Glyoxylate;Xanthine;Xanthosine;Theophylline;Theobromine;Caffeine;1,7-Dimethylxanthine;7-Methylxanthosine;7-Methylxanthine;7-Methyluric acid;1,7-Dimethyluric acid;3-Methylxanthine;1-Methylxanthine;1-Methyluric acid;3,7-Dimethyluric acid;1,3,7-Trimethyluric acid;3,6,8-Trimethylallantoin;N-Methylurea;N,N'-Dimethylurea;5-Acetylamino-6-formylamino-3-methyluracil;5-Acetylamino-6-amino-3-methyluracil
Pyrimidine metabolism(cel00240)	C00015;C00029;C00039;C00046;C00055;C00063;C00064;C00075;C00086;C00099;C00105;C00106;C00112;C00119;C00169;C00178;C00214;C00222;C00239;C00295;C00299;C00337;C00363;C00364;C00365;C00380;C00383;C00429;C00438;C00458;C00459;C00460;C00475;C00526;C00672;C00705;C00813;C00881;C01013;C01103;C01168;C01205;C01346;C01368;C01563;C02067;C02170;C02354;C02355;C02376;C02642;C03997;C05281;C05822;C06198;C11038;C11039;…	UDP;UDP-glucose;DNA;RNA;CMP;CTP;L-Glutamine;UTP;Urea;beta-Alanine;UMP;Uracil;CDP;5-Phospho-alpha-D-ribose 1-diphosphate;Carbamoyl phosphate;Thymine;Thymidine;3-Oxopropanoate;dCMP;Orotate;Uridine;(S)-Dihydroorotate;dTDP;dTMP;dUMP;Cytosine;Malonate;5,6-Dihydrouracil;N-Carbamoyl-L-aspartate;dCTP;dTTP;dUTP;Cytidine;Deoxyuridine;2-Deoxy-D-ribose 1-phosphate;dCDP;Barbiturate;Deoxycytidine;3-Hydroxyprop…
Alanine, aspartate and glutamate metabolism(cel00250)	C00014;C00022;C00025;C00026;C00036;C00041;C00042;C00049;C00064;C00122;C00152;C00158;C00169;C00232;C00334;C00352;C00402;C00438;C00940;C01042;C02362;C03090;C03406;C03794;C03912;C12270;C20775;C20776	Ammonia;Pyruvate;L-Glutamate;2-Oxoglutarate;Oxaloacetate;L-Alanine;Succinate;L-Aspartate;L-Glutamine;Fumarate;L-Asparagine;Citrate;Carbamoyl phosphate;Succinate semialdehyde;4-Aminobutanoate;D-Glucosamine 6-phosphate;D-Aspartate;N-Carbamoyl-L-aspartate;2-Oxoglutaramate;N-Acetyl-L-aspartate;2-Oxosuccinamate;5-Phosphoribosylamine;N-(L-Arginino)succinate;N6-(1,2-Dicarboxyethyl)-AMP;(S)-1-Pyrroline-5…
Glycine, serine and threonine metabolism(cel00260)	C00011;C00014;C00022;C00037;C00048;C00049;C00065;C00078;C00097;C00101;C00109;C00114;C00143;C00168;C00188;C00197;C00213;C00258;C00263;C00300;C00430;C00441;C00546;C00576;C00581;C00631;C00719;C00740;C00986;C01005;C01026;C01102;C01242;C01726;C01888;C02051;C02291;C02737;C02855;C02972;C03082;C03194;C03232;C03283;C03508;C05519;C06231;C06442;C16432;C19929	CO2;Ammonia;Pyruvate;Glycine;Glyoxylate;L-Aspartate;L-Serine;L-Tryptophan;L-Cysteine;Tetrahydrofolate;2-Oxobutanoate;Choline;5,10-Methylenetetrahydrofolate;Hydroxypyruvate;L-Threonine;3-Phospho-D-glycerate;Sarcosine;D-Glycerate;L-Homoserine;Creatine;5-Aminolevulinate;L-Aspartate 4-semialdehyde;Methylglyoxal;Betaine aldehyde;Guanidinoacetate;2-Phospho-D-glycerate;Betaine;D-Serine;1,3-Diaminopropan…
Cysteine and methionine metabolism(cel00270)	C00019;C00021;C00022;C00041;C00049;C00051;C00059;C00065;C00073;C00094;C00097;C00109;C00155;C00170;C00263;C00283;C00320;C00409;C00441;C00491;C00506;C00606;C00793;C00957;C00979;C01005;C01077;C01118;C01137;C01180;C01234;C01817;C01962;C02218;C02291;C02356;C02989;C03082;C03089;C03145;C03539;C04188;C04582;C05524;C05526;C05527;C05528;C05823;C05824;C06547;C08276;C09306;C11481;C11499;C11537;C15606;C15650;…	S-Adenosyl-L-methionine;S-Adenosyl-L-homocysteine;Pyruvate;L-Alanine;L-Aspartate;Glutathione;Sulfate;L-Serine;L-Methionine;Sulfite;L-Cysteine;2-Oxobutanoate;L-Homocysteine;5'-Methylthioadenosine;L-Homoserine;Hydrogen sulfide;Thiosulfate;Methanethiol;L-Aspartate 4-semialdehyde;L-Cystine;L-Cysteate;3-Sulfino-L-alanine;D-Cysteine;Mercaptopyruvate;O-Acetyl-L-serine;O-Phospho-L-serine;O-Acetyl-L-homos…
Valine, leucine and isoleucine degradation(cel00280)	C00024;C00068;C00091;C00100;C00123;C00141;C00164;C00183;C00233;C00332;C00349;C00356;C00407;C00630;C00671;C00683;C01205;C01213;C02170;C02939;C03069;C03231;C03284;C03344;C03345;C03460;C04405;C05996;C05998;C06000;C06001;C06002;C15972;C15973;C15974;C15975;C15976;C15977;C15978;C15979;C15980;C20827	Acetyl-CoA;Thiamin diphosphate;Succinyl-CoA;Propanoyl-CoA;L-Leucine;3-Methyl-2-oxobutanoic acid;Acetoacetate;L-Valine;4-Methyl-2-oxopentanoate;Acetoacetyl-CoA;2-Methyl-3-oxopropanoate;(S)-3-Hydroxy-3-methylglutaryl-CoA;L-Isoleucine;2-Methylpropanoyl-CoA;(S)-3-Methyl-2-oxopentanoic acid;(S)-Methylmalonyl-CoA;(R)-3-Amino-2-methylpropanoate;(R)-Methylmalonyl-CoA;Methylmalonate;3-Methylbutanoyl-CoA;3…
Valine, leucine and isoleucine biosynthesis(cel00290)	C00022;C00024;C00109;C00123;C00141;C00183;C00188;C00233;C00407;C00671;C02226;C02504;C02612;C02631;C04181;C04236;C04272;C04411;C06006;C06007;C06010;C06032;C14463	Pyruvate;Acetyl-CoA;2-Oxobutanoate;L-Leucine;3-Methyl-2-oxobutanoic acid;L-Valine;L-Threonine;4-Methyl-2-oxopentanoate;L-Isoleucine;(S)-3-Methyl-2-oxopentanoic acid;2-Methylmaleate;alpha-Isopropylmalate;(R)-2-Methylmalate;2-Isopropylmaleate;3-Hydroxy-3-methyl-2-oxobutanoic acid;(2S)-2-Isopropyl-3-oxosuccinate;(R)-2,3-Dihydroxy-3-methylbutanoate;(2R,3S)-3-Isopropylmalate;(S)-2-Aceto-2-hydroxybutan…
Lysine degradation(cel00310)	C00024;C00037;C00047;C00136;C00164;C00322;C00332;C00408;C00431;C00449;C00450;C00487;C00489;C00527;C00739;C00877;C00956;C00990;C01028;C01142;C01144;C01149;C01181;C01186;C01211;C01259;C01672;C02188;C02727;C03087;C03239;C03273;C03366;C03656;C03793;C03955;C04020;C04076;C04092;C04487;C05161;C05231;C05544;C05545;C05546;C05548;C05554;C05825;C06157;C06181;C16741;C20333	Acetyl-CoA;Glycine;L-Lysine;Butanoyl-CoA;Acetoacetate;2-Oxoadipate;Acetoacetyl-CoA;L-Pipecolate;5-Aminopentanoate;N6-(L-1,3-Dicarboxypropyl)-L-lysine;(S)-2,3,4,5-Tetrahydropyridine-2-carboxylate;Carnitine;Glutarate;Glutaryl-CoA;D-Lysine;Crotonoyl-CoA;L-2-Aminoadipate;5-Aminopentanamide;N6-Hydroxy-L-lysine;(3S)-3,6-Diaminohexanoate;(S)-3-Hydroxybutanoyl-CoA;4-Trimethylammoniobutanal;4-Trimethylamm…
Arginine and proline metabolism(cel00330)	C00012;C00019;C00022;C00025;C00048;C00062;C00077;C00086;C00134;C00148;C00179;C00213;C00223;C00300;C00315;C00334;C00406;C00431;C00433;C00436;C00441;C00533;C00555;C00581;C00750;C00763;C00791;C00884;C00986;C01035;C01043;C01110;C01137;C01157;C01165;C01682;C01877;C02305;C02565;C02647;C02714;C02946;C03078;C03166;C03287;C03296;C03375;C03415;C03440;C03564;C03771;C03912;C04137;C04281;C04282;C04498;C05147;…	Peptide;S-Adenosyl-L-methionine;Pyruvate;L-Glutamate;Glyoxylate;L-Arginine;L-Ornithine;Urea;Putrescine;L-Proline;Agmatine;Sarcosine;p-Coumaroyl-CoA;Creatine;Spermidine;4-Aminobutanoate;Feruloyl-CoA;5-Aminopentanoate;2,5-Dioxopentanoate;N-Carbamoylputrescine;L-Aspartate 4-semialdehyde;Nitric oxide;4-Aminobutyraldehyde;Guanidinoacetate;Spermine;D-Proline;Creatinine;Homocarnosine;1,3-Diaminopropane;…
Histidine metabolism(cel00340)	C00025;C00026;C00049;C00119;C00135;C00386;C00388;C00439;C00785;C00860;C01044;C01045;C01100;C01152;C01262;C01267;C01929;C02739;C02741;C02835;C03277;C03409;C03680;C04437;C04666;C04677;C04896;C04916;C05127;C05130;C05131;C05133;C05135;C05565;C05568;C05570;C05571;C05572;C05575;C05827;C05828;C05829;C16673;C16674;C20522;C20994;C20995	L-Glutamate;2-Oxoglutarate;L-Aspartate;5-Phospho-alpha-D-ribose 1-diphosphate;L-Histidine;Carnosine;Histamine;N-Formimino-L-glutamate;Urocanate;L-Histidinol;N-Formyl-L-aspartate;N-Formyl-L-glutamate;L-Histidinol phosphate;N(pi)-Methyl-L-histidine;beta-Alanyl-N(pi)-methyl-L-histidine;3-(Imidazol-4-yl)-2-oxopropyl phosphate;L-Histidinal;1-(5-Phospho-D-ribosyl)-ATP;Phosphoribosyl-AMP;Imidazole-4-ace…
Tyrosine metabolism(cel00350)	C00022;C00042;C00082;C00122;C00146;C00164;C00232;C00355;C00483;C00530;C00544;C00547;C00628;C00642;C00788;C00811;C00822;C01036;C01060;C01061;C01161;C01179;C01207;C01384;C01693;C01829;C01850;C02167;C02442;C02465;C02514;C02515;C03063;C03077;C03672;C03758;C03765;C04043;C04045;C04052;C04185;C04186;C04368;C04642;C04796;C04797;C05338;C05350;C05576;C05577;C05578;C05579;C05580;C05581;C05582;C05583;C05584;…	Pyruvate;Succinate;L-Tyrosine;Fumarate;Phenol;Acetoacetate;Succinate semialdehyde;3,4-Dihydroxy-L-phenylalanine;Tyramine;Hydroquinone;Homogentisate;L-Noradrenaline;2,5-Dihydroxybenzoate;4-Hydroxyphenylacetate;L-Adrenaline;4-Coumarate;Dopaquinone;4-Maleylacetoacetate;3,5-Diiodo-L-tyrosine;4-Fumarylacetoacetate;3,4-Dihydroxyphenylacetate;3-(4-Hydroxyphenyl)pyruvate;3-(3,4-Dihydroxyphenyl)lactate;Ma…
Phenylalanine metabolism(cel00360)	C00022;C00024;C00042;C00079;C00082;C00083;C00084;C00091;C00122;C00156;C00166;C00180;C00223;C00323;C00406;C00423;C00512;C00582;C00596;C00601;C00630;C00642;C00755;C00805;C00811;C01198;C01575;C01586;C01772;C02137;C02232;C02265;C02505;C02763;C02765;C03519;C03589;C04044;C04148;C04351;C04479;C05332;C05593;C05598;C05607;C05620;C05629;C05852;C05853;C06207;C06866;C07086;C07303;C08300;C08301;C11457;C11588;…	Pyruvate;Acetyl-CoA;Succinate;L-Phenylalanine;L-Tyrosine;Malonyl-CoA;Acetaldehyde;Succinyl-CoA;Fumarate;4-Hydroxybenzoate;Phenylpyruvate;Benzoate;p-Coumaroyl-CoA;Caffeoyl-CoA;Feruloyl-CoA;trans-Cinnamate;Benzoyl-CoA;Phenylacetyl-CoA;2-Hydroxy-2,4-pentadienoate;Phenylacetaldehyde;2-Methylpropanoyl-CoA;4-Hydroxyphenylacetate;4-Hydroxy-3-methoxy-benzaldehyde;Salicylate;4-Coumarate;3-(2-Hydroxyphenyl…
Tryptophan metabolism(cel00380)	C00024;C00078;C00108;C00322;C00328;C00331;C00332;C00398;C00463;C00527;C00632;C00637;C00643;C00780;C00877;C00954;C00955;C00978;C01111;C01144;C01249;C01252;C01598;C01717;C01987;C02043;C02161;C02172;C02220;C02298;C02470;C02693;C02700;C02775;C02937;C02938;C03227;C03230;C03453;C03574;C03722;C03824;C04409;C05634;C05635;C05636;C05637;C05638;C05639;C05640;C05641;C05642;C05643;C05644;C05645;C05646;C05647;…	Acetyl-CoA;L-Tryptophan;Anthranilate;2-Oxoadipate;L-Kynurenine;Indolepyruvate;Acetoacetyl-CoA;Tryptamine;Indole;Glutaryl-CoA;3-Hydroxyanthranilate;Indole-3-acetaldehyde;5-Hydroxy-L-tryptophan;Serotonin;Crotonoyl-CoA;Indole-3-acetate;Indole-3-ethanol;N-Acetylserotonin;7,8-Dihydroxykynurenate;(S)-3-Hydroxybutanoyl-CoA;7,8-Dihydro-7,8-dihydroxykynurenate;4-(2-Aminophenyl)-2,4-dioxobutanoate;Melatoni…
Phenylalanine, tyrosine and tryptophan biosynthesis(cel00400)	C00074;C00078;C00079;C00082;C00108;C00119;C00166;C00230;C00251;C00254;C00279;C00296;C00354;C00441;C00463;C00493;C00587;C00826;C00944;C01094;C01179;C01269;C01302;C02637;C03175;C03506;C04302;C04691;C16848;C16850;C17235;C20327;C20653;C20654;C20710	Phosphoenolpyruvate;L-Tryptophan;L-Phenylalanine;L-Tyrosine;Anthranilate;5-Phospho-alpha-D-ribose 1-diphosphate;Phenylpyruvate;3,4-Dihydroxybenzoate;Chorismate;Prephenate;D-Erythrose 4-phosphate;Quinate;D-Fructose 1,6-bisphosphate;L-Aspartate 4-semialdehyde;Indole;Shikimate;3-Hydroxybenzoate;L-Arogenate;3-Dehydroquinate;D-Fructose 1-phosphate;3-(4-Hydroxyphenyl)pyruvate;5-O-(1-Carboxyvinyl)-3-pho…
beta-Alanine metabolism(cel00410)	C00024;C00049;C00083;C00099;C00100;C00106;C00135;C00222;C00315;C00334;C00383;C00386;C00429;C00555;C00750;C00804;C00864;C00894;C00986;C01013;C01073;C01262;C02335;C02642;C03492;C03722;C05340;C05341;C05665;C05668;C05669;C05670	Acetyl-CoA;L-Aspartate;Malonyl-CoA;beta-Alanine;Propanoyl-CoA;Uracil;L-Histidine;3-Oxopropanoate;Spermidine;4-Aminobutanoate;Malonate;Carnosine;5,6-Dihydrouracil;4-Aminobutyraldehyde;Spermine;Propynoate;Pantothenate;Propenoyl-CoA;1,3-Diaminopropane;3-Hydroxypropanoate;N-Acetyl-beta-alanine;beta-Alanyl-N(pi)-methyl-L-histidine;beta-Alanyl-CoA;3-Ureidopropionate;D-4'-Phosphopantothenate;Quinolinate…
Taurine and hypotaurine metabolism(cel00430)	C00022;C00024;C00025;C00026;C00033;C00041;C00094;C00097;C00227;C00245;C00506;C00519;C00593;C00606;C01678;C01959;C03149;C05122;C05123;C05844;C06735;C14179	Pyruvate;Acetyl-CoA;L-Glutamate;2-Oxoglutarate;Acetate;L-Alanine;Sulfite;L-Cysteine;Acetyl phosphate;Taurine;L-Cysteate;Hypotaurine;Sulfoacetaldehyde;3-Sulfino-L-alanine;Cysteamine;Taurocyamine;N-Phosphotaurocyamine;Taurocholate;2-Hydroxyethanesulfonate;5-L-Glutamyl-taurine;Aminoacetaldehyde;Sulfoacetate
Selenocompound metabolism(cel00450)	C00017;C00041;C01528;C02535;C05172;C05335;C05336;C05684;C05686;C05688;C05689;C05690;C05695;C05697;C05698;C05699;C05703;C06481;C06482;C16638;C18870;C18871;C18872;C18893;C18902;C18904;C18905	Protein;L-Alanine;Hydrogen selenide;Dimethyl selenide;Selenophosphoric acid;L-Selenomethionine;Selenomethionyl-tRNA(Met);Selenite;Adenylylselenate;L-Selenocysteine;Se-Methyl-L-selenocysteine;Se-Methylselenomethionine;gamma-Glutamyl-Se-methylselenocysteine;Selenate;Selenohomocysteine;L-Selenocystathionine;Methaneselenol;L-Seryl-tRNA(Sec);L-Selenocysteinyl-tRNA(Sec);O-Phosphoseryl-tRNA(Sec);Selenod…
D-Glutamine and D-glutamate metabolism(cel00471)	C00025;C00026;C00064;C00217;C00692;C00819;C01050;C01212;C02237;C02671;C03933;C05723	L-Glutamate;2-Oxoglutarate;L-Glutamine;D-Glutamate;UDP-N-acetylmuramoyl-L-alanyl-D-glutamate;D-Glutamine;UDP-N-acetylmuramate;UDP-N-acetylmuramoyl-L-alanine;5-Oxo-D-proline;D-Glutamyl-peptide;5-D-Glutamyl-D-glutamyl-peptide;Poly-gamma-D-glutamate
D-Arginine and D-ornithine metabolism(cel00472)	C00062;C00077;C00515;C00792;C01110;C01667;C03341;C03564;C03771;C03943	L-Arginine;L-Ornithine;D-Ornithine;D-Arginine;5-Amino-2-oxopentanoic acid;Bacitracin;2-Amino-4-oxopentanoic acid;1-Pyrroline-2-carboxylate;5-Guanidino-2-oxopentanoate;(2R,4S)-2,4-Diaminopentanoate
Glutathione metabolism(cel00480)	C00005;C00006;C00024;C00025;C00037;C00051;C00072;C00077;C00097;C00127;C00134;C00151;C00315;C00669;C00750;C01322;C01419;C01672;C01879;C02090;C02320;C03170;C03646;C03740;C05422;C05726;C05727;C05729;C05730;C16562;C16563;C16564;C16565;C16566;C16567;C16568;C16663;C16664	NADPH;NADP+;Acetyl-CoA;L-Glutamate;Glycine;Glutathione;Ascorbate;L-Ornithine;L-Cysteine;Glutathione disulfide;Putrescine;L-Amino acid;Spermidine;gamma-L-Glutamyl-L-cysteine;Spermine;RX;Cys-Gly;Cadaverine;Pidolic acid;Trypanothione;R-S-Glutathione;Trypanothione disulfide;Bis-gamma-glutamylcystine;(5-L-Glutamyl)-L-amino acid;Dehydroascorbate;S-Substituted L-cysteine;S-Substituted N-acetyl-L-cystein…
Starch and sucrose metabolism(cel00500)	C00029;C00031;C00085;C00089;C00092;C00095;C00103;C00185;C00208;C00252;C00369;C00372;C00394;C00498;C00501;C00663;C00689;C00718;C00721;C00760;C00963;C00965;C00973;C01083;C01231;C01725;C01898;C01935;C02591;C02995;C03323;C04534;C05731;C06215;C06400;C16688;C20237	UDP-glucose;D-Glucose;D-Fructose 6-phosphate;Sucrose;D-Glucose 6-phosphate;D-Fructose;D-Glucose 1-phosphate;Cellobiose;Maltose;Isomaltose;Starch;Dextran;GDP-glucose;ADP-glucose;CDP-glucose;beta-D-Glucose 1-phosphate;alpha,alpha'-Trehalose 6-phosphate;Amylose;Dextrin;Cellulose;beta-D-Glucoside;1,3-beta-D-Glucan;Cyclomaltodextrin;alpha,alpha-Trehalose;alpha-D-Glucose 1,6-bisphosphate;Levanbiose;Cel…
Amino sugar and nucleotide sugar metabolism(cel00520)	C00029;C00031;C00043;C00052;C00096;C00103;C00128;C00140;C00159;C00167;C00181;C00190;C00191;C00203;C00259;C00267;C00270;C00275;C00325;C00329;C00333;C00352;C00357;C00394;C00446;C00461;C00498;C00501;C00617;C00636;C00645;C00668;C00714;C00734;C00935;C00976;C00984;C00996;C00999;C01019;C01050;C01170;C01219;C01222;C01623;C01674;C01788;C02199;C02280;C02330;C02336;C02352;C02474;C02713;C02977;C02985;C03117;…	UDP-glucose;D-Glucose;UDP-N-acetyl-alpha-D-glucosamine;UDP-alpha-D-galactose;GDP-mannose;D-Glucose 1-phosphate;CMP-N-acetylneuraminate;N-Acetyl-D-glucosamine;D-Mannose;UDP-glucuronate;D-Xylose;UDP-D-xylose;D-Glucuronate;UDP-N-acetyl-D-galactosamine;L-Arabinose;alpha-D-Glucose;N-Acetylneuraminate;D-Mannose 6-phosphate;GDP-L-fucose;D-Glucosamine;D-Galacturonate;D-Glucosamine 6-phosphate;N-Acetyl-D-…
Polyketide sugar unit biosynthesis(cel00523)	C00103;C00688;C00842;C03187;C03319;C04268;C06017;C06620;C07277;C11447;C11460;C11461;C11907;C11908;C11909;C11910;C11911;C11912;C11915;C11916;C11918;C11919;C11920;C11921;C11922;C11925;C11926;C11927;C11928;C11933;C12318;C12481;C18029;C18030;C18031;C18032;C18033;C18034;C18035;C19947;C19948;C19960;C20156;C20682;C21071;C21073;C21074;C21348;C21349;C21350;C21351;C21352;C21353;C21354;C21355;C21356;C21362;…	D-Glucose 1-phosphate;dTDP-4-dehydro-beta-L-rhamnose;dTDP-glucose;dTDP-6-deoxy-beta-L-talose;dTDP-L-rhamnose;dTDP-4-amino-4,6-dideoxy-D-glucose;dTDP-D-glucuronate;dTDP-3,4-dioxo-2,6-dideoxy-D-glucose;dTDP-D-fucose;dTDP-4-dimethylamino-4,6-dideoxy-5-C-methyl-D-allose;dTDP-4-oxo-5-C-methyl-L-rhamnose;dTDP-4-amino-4,6-dideoxy-5-C-methyl-D-allose;dTDP-4-oxo-6-deoxy-D-glucose;3,6-Dideoxy-3-oxo-dTDP-D-…
Glycerolipid metabolism(cel00561)	C00029;C00040;C00093;C00111;C00116;C00162;C00184;C00197;C00258;C00416;C00422;C00577;C00631;C00641;C00681;C00969;C01885;C02457;C03692;C04046;C04315;C04872;C05401;C06037;C06038;C06040;C06041;C06042;C06364;C06365;C11521;C13508;C20897;C20898;C20991	UDP-glucose;Acyl-CoA;sn-Glycerol 3-phosphate;Glycerone phosphate;Glycerol;Fatty acid;Glycerone;3-Phospho-D-glycerate;D-Glycerate;Phosphatidate;Triacylglycerol;D-Glyceraldehyde;2-Phospho-D-glycerate;1,2-Diacyl-sn-glycerol;1-Acyl-sn-glycerol 3-phosphate;3-Hydroxypropanal;1-Acylglycerol;Propane-1,3-diol;1,2-Diacyl-3-beta-D-galactosyl-sn-glycerol;3-D-Glucosyl-1,2-diacylglycerol;2-Acyl-3-O-(beta-D-gal…
Inositol phosphate metabolism(cel00562)	C00024;C00092;C00111;C00118;C00137;C00191;C00222;C00641;C00691;C01177;C01194;C01204;C01220;C01243;C01245;C01272;C01277;C01284;C03546;C03659;C03660;C04006;C04062;C04063;C04287;C04477;C04520;C04549;C04563;C04579;C04637;C05981;C06153;C06892;C06893;C11554;C11555;C11556;C11557;C16737;C19794;C19799;C19891;C20251	Acetyl-CoA;D-Glucose 6-phosphate;Glycerone phosphate;D-Glyceraldehyde 3-phosphate;myo-Inositol;D-Glucuronate;3-Oxopropanoate;1,2-Diacyl-sn-glycerol;2,4,6/3,5-Pentahydroxycyclohexanone;Inositol 1-phosphate;1-Phosphatidyl-D-myo-inositol;Phytic acid;1D-myo-Inositol 1,4-bisphosphate;1D-myo-Inositol 1,3,4-trisphosphate;D-myo-Inositol 1,4,5-trisphosphate;1D-myo-Inositol 1,3,4,5-tetrakisphosphate;1-Phos…
Glycerophospholipid metabolism(cel00564)	C00040;C00084;C00093;C00111;C00114;C00157;C00189;C00269;C00307;C00344;C00346;C00350;C00416;C00513;C00570;C00588;C00623;C00641;C00670;C00681;C01194;C01210;C01233;C01241;C01996;C02737;C03372;C03819;C03872;C03892;C03974;C04230;C04233;C04308;C04438;C04590;C04638;C05973;C05974;C05976;C05980;C06771;C06772;C13482;C18059;C18125;C18126;C18129;C18168;C18169;C20466;C20518	Acyl-CoA;Acetaldehyde;sn-Glycerol 3-phosphate;Glycerone phosphate;Choline;Phosphatidylcholine;Ethanolamine;CDP-diacylglycerol;CDP-choline;Phosphatidylglycerol;Ethanolamine phosphate;Phosphatidylethanolamine;Phosphatidate;CDP-glycerol;CDP-ethanolamine;Choline phosphate;sn-Glycerol 1-phosphate;1,2-Diacyl-sn-glycerol;sn-Glycero-3-phosphocholine;1-Acyl-sn-glycerol 3-phosphate;1-Phosphatidyl-D-myo-ino…
Ether lipid metabolism(cel00565)	C00670;C00958;C01233;C01264;C02773;C03201;C03372;C03454;C03715;C03820;C03968;C04317;C04361;C04475;C04517;C04598;C04635;C04756;C05212;C05977;C15645;C15646;C15647;C20825;C20859	sn-Glycero-3-phosphocholine;Plasmenylcholine;sn-Glycero-3-phosphoethanolamine;2-Acetyl-1-alkyl-sn-glycero-3-phosphate;1-Alkyl-sn-glycerol;1-Alkyl-2-acylglycerol;Acylglycerone phosphate;1-Alkenyl-2-acylglycerol;O-Alkylglycerone phosphate;1-Alkyl-2-acetyl-sn-glycerol;1-Alkyl-sn-glycero-3-phosphate;1-Organyl-2-lyso-sn-glycero-3-phosphocholine;1-O-Alkyl-2-acetyl-3-acyl-sn-glycerol;1-Alkyl-2-acylglyce…
Arachidonic acid metabolism(cel00590)	C00157;C00219;C00427;C00584;C00639;C00696;C00909;C01312;C02165;C02166;C02198;C03577;C04577;C04742;C04805;C04822;C04853;C05356;C05949;C05950;C05951;C05952;C05953;C05954;C05955;C05956;C05957;C05958;C05959;C05960;C05961;C05962;C05963;C05964;C05965;C05966;C06314;C06315;C06462;C13809;C14717;C14732;C14748;C14749;C14768;C14769;C14770;C14771;C14772;C14773;C14774;C14775;C14776;C14777;C14778;C14779;C14780;…	Phosphatidylcholine;Arachidonate;Prostaglandin H2;Prostaglandin E2;Prostaglandin F2alpha;Prostaglandin D2;Leukotriene A4;Prostaglandin I2;Leukotriene B4;Leukotriene C4;Thromboxane A2;20-Hydroxyleukotriene E4;15-OxoETE;(15S)-15-Hydroxy-5,8,11-cis-13-trans-eicosatetraenoate;5(S)-HETE;8(R)-HPETE;20-OH-Leukotriene B4;5(S)-HPETE;12-Keto-leukotriene B4;20-COOH-Leukotriene B4;Leukotriene D4;Leukotriene …
Linoleic acid metabolism(cel00591)	C00157;C00219;C01595;C03242;C04056;C04717;C06426;C07289;C07338;C07354;C14762;C14765;C14766;C14767;C14825;C14826;C14827;C14828;C14829;C14831;C14832;C14833;C14834;C14835;C14836;C14837;C19937;C20186	Phosphatidylcholine;Arachidonate;Linoleate;(8Z,11Z,14Z)-Icosatrienoic acid;9-cis,11-trans-Octadecadienoate;(9Z,11E)-(13S)-13-Hydroperoxyoctadeca-9,11-dienoic acid;(6Z,9Z,12Z)-Octadecatrienoic acid;Crepenynate;(9Z,12Z)-(11S)-11-Hydroperoxyoctadeca-9,12-dienoic acid;(7S,8S)-DiHODE;13(S)-HODE;13-OxoODE;9-OxoODE;9(S)-HODE;9(10)-EpOME;12(13)-EpOME;9(S)-HPODE;9,10-DHOME;12,13-DHOME;8(R)-HPODE;12,13-Epo…
alpha-Linolenic acid metabolism(cel00592)	C00157;C01226;C04672;C04780;C04785;C06427;C08491;C08492;C11512;C16300;C16308;C16309;C16310;C16311;C16316;C16317;C16318;C16319;C16320;C16321;C16322;C16323;C16324;C16325;C16326;C16327;C16328;C16330;C16331;C16332;C16334;C16335;C16336;C16338;C16339;C16341;C16342;C16343;C16344;C16345;C16346;C19757	Phosphatidylcholine;12-OPDA;(9Z,15Z)-(13S)-12,13-Epoxyoctadeca-9,11,15-trienoic acid;8-[(1R,2R)-3-Oxo-2-{(Z)-pent-2-enyl}cyclopentyl]octanoate;13(S)-HPOT;(9Z,12Z,15Z)-Octadecatrienoic acid;(-)-Jasmonic acid;3-Hexenol;Methyl jasmonate;Stearidonic acid;Traumatic acid;Traumatin;3-Hexenal;12-Oxo-9(Z)-dodecenoic acid;13(S)-HOT;(+)-7-Isojasmonic acid;(+)-7-Isomethyljasmonate;Etherolenic acid;Colnelenic…
Sphingolipid metabolism(cel00600)	C00065;C00154;C00195;C00319;C00346;C00550;C00836;C01120;C01190;C01290;C01747;C02686;C02934;C02960;C03640;C05681;C06062;C06124;C06125;C06126;C06127;C06128;C12126;C12144;C12145	L-Serine;Palmitoyl-CoA;N-Acylsphingosine;Sphingosine;Ethanolamine phosphate;Sphingomyelin;Sphinganine;Sphinganine 1-phosphate;beta-D-Glucosyl-(1<->1)-ceramide;beta-D-Galactosyl-(1->4)-beta-D-glucosyl-(1<->1)-ceramide;Psychosine;Galactosylceramide;3-Dehydrosphinganine;Ceramide 1-phosphate;Sphingosyl-phosphocholine;Ceramide 2-aminoethylphosphonate;Ceramide phosphoethanolamine;Sphingosine 1-phosphat…
Pyruvate metabolism(cel00620)	C00022;C00024;C00033;C00036;C00042;C00058;C00068;C00074;C00083;C00084;C00122;C00149;C00186;C00227;C00256;C00332;C00424;C00546;C00937;C01251;C02488;C02504;C03248;C03451;C03981;C05125;C05993;C05994;C15972;C15973;C16255	Pyruvate;Acetyl-CoA;Acetate;Oxaloacetate;Succinate;Formate;Thiamin diphosphate;Phosphoenolpyruvate;Malonyl-CoA;Acetaldehyde;Fumarate;(S)-Malate;(S)-Lactate;Acetyl phosphate;(R)-Lactate;Acetoacetyl-CoA;(S)-Lactaldehyde;Methylglyoxal;(R)-Lactaldehyde;(R)-2-Hydroxybutane-1,2,4-tricarboxylate;(R)-2-Ethylmalate;alpha-Isopropylmalate;Acetylenedicarboxylate;(R)-S-Lactoylglutathione;2-Hydroxyethylenedica…
Glyoxylate and dicarboxylate metabolism(cel00630)	C00007;C00011;C00014;C00022;C00024;C00025;C00026;C00027;C00036;C00037;C00042;C00048;C00058;C00064;C00065;C00091;C00100;C00136;C00149;C00158;C00160;C00168;C00197;C00209;C00258;C00266;C00311;C00313;C00332;C00417;C00552;C00631;C00683;C00798;C00877;C00888;C00898;C00975;C00988;C01127;C01146;C01182;C01213;C01380;C01732;C01989;C01990;C02123;C02405;C03217;C03459;C03548;C03561;C03618;C04348;C06027;C06028;…	Oxygen;CO2;Ammonia;Pyruvate;Acetyl-CoA;L-Glutamate;2-Oxoglutarate;Hydrogen peroxide;Oxaloacetate;Glycine;Succinate;Glyoxylate;Formate;L-Glutamine;L-Serine;Succinyl-CoA;Propanoyl-CoA;Butanoyl-CoA;(S)-Malate;Citrate;Glycolate;Hydroxypyruvate;3-Phospho-D-glycerate;Oxalate;D-Glycerate;Glycolaldehyde;Isocitrate;Oxalyl-CoA;Acetoacetyl-CoA;cis-Aconitate;meso-Tartaric acid;2-Phospho-D-glycerate;(S)-Methy…
Propanoate metabolism(cel00640)	C00024;C00033;C00042;C00068;C00083;C00091;C00099;C00100;C00109;C00111;C00132;C00163;C00164;C00186;C00207;C00222;C00332;C00424;C00479;C00546;C00583;C00683;C00804;C00827;C00894;C01013;C01213;C01845;C02170;C02225;C02335;C02876;C04225;C04593;C05235;C05668;C05979;C05983;C05984;C05989;C06002;C15972;C15973;C17530;C20783;C21017;C21018;C21250	Acetyl-CoA;Acetate;Succinate;Thiamin diphosphate;Malonyl-CoA;Succinyl-CoA;beta-Alanine;Propanoyl-CoA;2-Oxobutanoate;Glycerone phosphate;Methanol;Propanoate;Acetoacetate;(S)-Lactate;Acetone;3-Oxopropanoate;Acetoacetyl-CoA;(S)-Lactaldehyde;Propanal;Methylglyoxal;Propane-1,2-diol;(S)-Methylmalonyl-CoA;Propynoate;Lactoyl-CoA;Propenoyl-CoA;3-Hydroxypropanoate;(R)-Methylmalonyl-CoA;Propan-2-ol;Methylma…
Butanoate metabolism(cel00650)	C00022;C00024;C00025;C00026;C00042;C00091;C00122;C00136;C00164;C00232;C00246;C00332;C00334;C00356;C00497;C00741;C00810;C00877;C00989;C01089;C01144;C01384;C01412;C01769;C02331;C02411;C02527;C02630;C03044;C03046;C03058;C03561;C04546;C06010;C06142;C06143;C06144;C06145;C06146;C11062;C20657;C21390	Pyruvate;Acetyl-CoA;L-Glutamate;2-Oxoglutarate;Succinate;Succinyl-CoA;Fumarate;Butanoyl-CoA;Acetoacetate;Succinate semialdehyde;Butanoic acid;Acetoacetyl-CoA;4-Aminobutanoate;(S)-3-Hydroxy-3-methylglutaryl-CoA;(R)-Malate;Diacetyl;(R)-Acetoin;Crotonoyl-CoA;4-Hydroxybutanoic acid;(R)-3-Hydroxybutanoate;(S)-3-Hydroxybutanoyl-CoA;Maleic acid;Butanal;(S)-Acetoin;Vinylacetyl-CoA;Glutaconyl-1-CoA;Butano…
One carbon pool by folate(cel00670)	C00101;C00143;C00234;C00415;C00440;C00445;C00504;C00664;C03479	Tetrahydrofolate;5,10-Methylenetetrahydrofolate;10-Formyltetrahydrofolate;Dihydrofolate;5-Methyltetrahydrofolate;5,10-Methenyltetrahydrofolate;Folate;5-Formiminotetrahydrofolate;Folinic acid
Thiamine metabolism(cel00730)	C00003;C00018;C00022;C00037;C00068;C00082;C00097;C00118;C00378;C01081;C01279;C02892;C03028;C03373;C04294;C04327;C04556;C04752;C05856;C11437;C15809;C15810;C15811;C15812;C15813;C15814;C19872;C20246;C20247;C20267;C20784	NAD+;Pyridoxal phosphate;Pyruvate;Glycine;Thiamin diphosphate;L-Tyrosine;L-Cysteine;D-Glyceraldehyde 3-phosphate;Thiamine;Thiamin monophosphate;4-Amino-5-hydroxymethyl-2-methylpyrimidine;Thiamine acetic acid;Thiamin triphosphate;Aminoimidazole ribotide;5-(2-Hydroxyethyl)-4-methylthiazole;4-Methyl-5-(2-phosphooxyethyl)thiazole;4-Amino-2-methyl-5-(phosphooxymethyl)pyrimidine;4-Amino-5-hydroxymethyl…
Riboflavin metabolism(cel00740)	C00016;C00044;C00061;C00199;C00255;C00474;C01007;C01268;C01304;C01352;C01727;C01847;C03114;C04332;C04454;C04732;C05995;C15556;C15563;C18910	FAD;GTP;FMN;D-Ribulose 5-phosphate;Riboflavin;Ribitol;Reduced riboflavin;5-Amino-6-(5'-phosphoribosylamino)uracil;2,5-Diamino-6-(5-phospho-D-ribosylamino)pyrimidin-4(3H)-one;FADH2;Lumichrome;Reduced FMN;Dimethylbenzimidazole;6,7-Dimethyl-8-(D-ribityl)lumazine;5-Amino-6-(5'-phospho-D-ribitylamino)uracil;5-Amino-6-(1-D-ribitylamino)uracil;7-Hydroxy-6-methyl-8-ribityllumazine;L-3,4-Dihydroxybutan-2-…
Vitamin B6 metabolism(cel00750)	C00018;C00118;C00199;C00232;C00250;C00266;C00279;C00314;C00534;C00627;C00647;C00847;C00971;C01215;C01270;C03393;C04106;C04604;C04690;C04773;C06050;C06051;C06052;C06054;C06055;C06056;C07335;C11638	Pyridoxal phosphate;D-Glyceraldehyde 3-phosphate;D-Ribulose 5-phosphate;Succinate semialdehyde;Pyridoxal;Glycolaldehyde;D-Erythrose 4-phosphate;Pyridoxine;Pyridoxamine;Pyridoxine phosphate;Pyridoxamine phosphate;4-Pyridoxate;4-Pyridoxolactone;2-(Acetamidomethylene)succinate;3-Hydroxy-2-methylpyridine-5-carboxylate;4-Phospho-D-erythronate;2-(Hydroxymethyl)-4-oxobutanoate;3-Hydroxy-2-methylpyridine…
Nicotinate and nicotinamide metabolism(cel00760)	C00003;C00006;C00022;C00042;C00049;C00111;C00122;C00153;C00163;C00232;C00253;C00334;C00455;C00857;C00922;C01004;C01020;C01056;C01059;C01185;C01297;C01384;C01596;C02295;C02918;C02930;C03043;C03056;C03150;C03458;C03652;C03722;C04226;C05380;C05840;C05841;C05842;C05843;C06178;C15523;C15986;C15987;C16150;C16151;C16152;C16159;C16390;C18232;C19567;C19569;C19631;C20361;C20381;C21075;C21154	NAD+;NADP+;Pyruvate;Succinate;L-Aspartate;Glycerone phosphate;Fumarate;Nicotinamide;Propanoate;Succinate semialdehyde;Nicotinate;4-Aminobutanoate;Nicotinamide D-ribonucleotide;Deamino-NAD+;2,3-Dimethylmaleate;N-Methylnicotinate;6-Hydroxynicotinate;(S)-6-Hydroxynicotine;2,5-Dihydroxypyridine;Nicotinate D-ribonucleotide;6-Hydroxypseudooxynicotine;Maleic acid;Maleamate;Methylitaconate;1-Methylnicoti…
Pantothenate and CoA biosynthesis(cel00770)	C00010;C00022;C00049;C00054;C00097;C00099;C00106;C00141;C00183;C00229;C00429;C00522;C00831;C00864;C00882;C00900;C00966;C01053;C01088;C01134;C02642;C03492;C03688;C04039;C04079;C04352;C05944;C18911	CoA;Pyruvate;L-Aspartate;Adenosine 3',5'-bisphosphate;L-Cysteine;beta-Alanine;Uracil;3-Methyl-2-oxobutanoic acid;L-Valine;Acyl-carrier protein;5,6-Dihydrouracil;(R)-Pantoate;Pantetheine;Pantothenate;Dephospho-CoA;2-Acetolactate;2-Dehydropantoate;(R)-4-Dehydropantoate;(R)-3,3-Dimethylmalate;Pantetheine 4'-phosphate;3-Ureidopropionate;D-4'-Phosphopantothenate;Apo-[acyl-carrier-protein];2,3-Dihydrox…
Biotin metabolism(cel00780)	C00047;C00086;C00120;C01037;C01063;C01092;C01209;C01894;C01909;C02656;C05552;C05921;C06250;C19673;C19845;C19846;C20372;C20373;C20374;C20375;C20376;C20377;C20378;C20384;C20385;C20386;C20387;C20683	L-Lysine;Urea;Biotin;7,8-Diaminononanoate;6-Carboxyhexanoyl-CoA;8-Amino-7-oxononanoate;Malonyl-[acyl-carrier protein];Biotinyl-CoA;Dethiobiotin;Pimelate;Biocytin;Biotinyl-5'-AMP;Holo-[carboxylase];Malonyl-[acp] methyl ester;Pimeloyl-[acyl-carrier protein];Pimeloyl-[acyl-carrier protein] methyl ester;3-Ketoglutaryl-[acp] methyl ester;3-Hydroxyglutaryl-[acp] methyl ester;Enoylglutaryl-[acp] methyl …
Lipoic acid metabolism(cel00785)	C05752;C16236;C16237;C16238;C16239;C16241	Octanoyl-[acp];Protein N6-(octanoyl)lysine;Protein N6-(lipoyl)lysine;Lipoyl-AMP;Lipoyl-[acp];(R)-Lipoate
Retinol metabolism(cel00830)	C00376;C00473;C00777;C00778;C00899;C02075;C02094;C02110;C02588;C03455;C05914;C05915;C05916;C05917;C11061;C15492;C15493;C16677;C16678;C16679;C16680;C16681;C16682;C16683	Retinal;Retinol;Retinoate;Rhodopsin;11-cis-Retinol;Retinyl ester;beta-Carotene;11-cis-Retinal;Retinyl palmitate;11-cis-Retinyl palmitate;Bathorhodopsin;Lumirhodopsin;Metarhodopsin;Iodopsin;all-trans-Retinoyl-beta-glucuronide;all-trans-13,14-Dihydroretinol;9-cis-Retinoic acid;all-trans-4-Hydroxyretinoic acid;all-trans-4-Oxoretinoic acid;all-trans-18-Hydroxyretinoic acid;all-trans-5,6-Epoxyretinoic…
Terpenoid backbone biosynthesis(cel00900)	C00022;C00024;C00118;C00129;C00235;C00332;C00341;C00353;C00356;C00418;C00448;C00621;C01107;C01126;C01143;C01230;C02321;C03461;C04145;C04146;C04216;C04506;C04574;C04748;C05427;C05859;C11434;C11435;C11436;C11437;C11453;C11811;C16521;C16826;C17432;C18321;C19691;C19760;C19852;C19853;C20120;C20121;C20345;C20847;C20848	Pyruvate;Acetyl-CoA;D-Glyceraldehyde 3-phosphate;Isopentenyl diphosphate;Dimethylallyl diphosphate;Acetoacetyl-CoA;Geranyl diphosphate;Geranylgeranyl diphosphate;(S)-3-Hydroxy-3-methylglutaryl-CoA;(R)-Mevalonate;trans,trans-Farnesyl diphosphate;Dolichyl diphosphate;(R)-5-Phosphomevalonate;(2E,6E)-Farnesol;(R)-5-Diphosphomevalonate;all-trans-Hexaprenyl diphosphate;Rubber particle;2-trans,6-trans-F…
Nitrogen metabolism(cel00910)	C00011;C00014;C00025;C00058;C00064;C00088;C00169;C00192;C00244;C00288;C00488;C00533;C00697;C00726;C00887;C01417;C01563;C05361;C06058	CO2;Ammonia;L-Glutamate;Formate;L-Glutamine;Nitrite;Carbamoyl phosphate;Hydroxylamine;Nitrate;HCO3-;Formamide;Nitric oxide;Nitrogen;Nitrile;Nitrous oxide;Cyanate;Carbamate;Hydrazine;Nitroalkane
Sulfur metabolism(cel00920)	C00033;C00042;C00053;C00054;C00059;C00065;C00084;C00087;C00094;C00097;C00155;C00224;C00245;C00263;C00283;C00320;C00409;C00580;C00979;C01118;C01861;C02084;C03920;C04022;C08276;C11142;C11143;C11145;C15521;C19692;C20870;C20955	Acetate;Succinate;3'-Phosphoadenylyl sulfate;Adenosine 3',5'-bisphosphate;Sulfate;L-Serine;Acetaldehyde;Sulfur;Sulfite;L-Cysteine;L-Homocysteine;Adenylyl sulfate;Taurine;L-Homoserine;Hydrogen sulfide;Thiosulfate;Methanethiol;Dimethyl sulfide;O-Acetyl-L-serine;O-Succinyl-L-homoserine;Trithionate;Tetrathionate;2-(Methylthio)ethanesulfonate;S,S-Dimethyl-beta-propiothetin;3-(Methylthio)propanoate;Dim…
Metabolism of xenobiotics by cytochrome P450(cel00980)	C00745;C00829;C02617;C03012;C06205;C06755;C06790;C06800;C06899;C07490;C07535;C11036;C11088;C11148;C11149;C11150;C11278;C11713;C11714;C14039;C14040;C14453;C14556;C14783;C14784;C14785;C14786;C14787;C14788;C14789;C14790;C14791;C14792;C14793;C14796;C14797;C14798;C14799;C14800;C14801;C14802;C14803;C14804;C14805;C14806;C14839;C14840;C14841;C14842;C14843;C14844;C14845;C14846;C14847;C14848;C14849;C14850;…	Nicotine;Naphthalene;1,4-Naphthoquinone;Naphthalene-1,2-diol;1,2-Dihydronaphthalene-1,2-diol;Chloroacetic acid;Trichloroethene;Aflatoxin B1;Chloral hydrate;Trichloroethanol;Benzo[a]pyrene;Bromobenzene;1,2-Dibromoethane;TCE epoxide;Dichloroacetate;Trichloroacetate;Aflatoxin B1exo-8,9-epoxide-GSH;2-Naphthol;1-Naphthol;1,1-Dichloroethylene;1-Nitronaphthalene;4-Bromophenol;9-Hydroxybenzo[a]pyrene;1,2…
Biosynthesis of unsaturated fatty acids(cel01040)	C00154;C00219;C00249;C00412;C00510;C00712;C01203;C01530;C01595;C02041;C02050;C02249;C03035;C03242;C03595;C04088;C05764;C06425;C06426;C06427;C06428;C06429;C08281;C08316;C08320;C08323;C16160;C16161;C16162;C16163;C16164;C16165;C16166;C16167;C16168;C16169;C16170;C16171;C16172;C16173;C16179;C16180;C16513;C16522;C16525;C16526;C16527;C16528;C16529;C16530;C16531;C16532;C16533;C16645	Palmitoyl-CoA;Arachidonate;Hexadecanoic acid;Stearoyl-CoA;Oleoyl-CoA;(9Z)-Octadecenoic acid;Oleoyl-[acyl-carrier protein];Octadecanoic acid;Linoleate;Eicosanoyl-CoA;Linoleoyl-CoA;Arachidonyl-CoA;gamma-Linolenoyl-CoA;(8Z,11Z,14Z)-Icosatrienoic acid;8,11,14-Eicosatrienoyl-CoA;Octadecanoyl-[acyl-carrier protein];Hexadecanoyl-[acp];Icosanoic acid;(6Z,9Z,12Z)-Octadecatrienoic acid;(9Z,12Z,15Z)-Octadec…

## Sheet: Saccharomyces cerevisiae
Pathway name(ID)	Compound ID	Compound name
Glycolysis / Gluconeogenesis(sce00010)	C00022;C00024;C00031;C00033;C00036;C00068;C00074;C00084;C00103;C00111;C00118;C00186;C00197;C00221;C00236;C00267;C00469;C00631;C00668;C01159;C01172;C01451;C05125;C05345;C05378;C06186;C06187;C06188;C15972;C15973;C16255	Pyruvate;Acetyl-CoA;D-Glucose;Acetate;Oxaloacetate;Thiamin diphosphate;Phosphoenolpyruvate;Acetaldehyde;D-Glucose 1-phosphate;Glycerone phosphate;D-Glyceraldehyde 3-phosphate;(S)-Lactate;3-Phospho-D-glycerate;beta-D-Glucose;3-Phospho-D-glyceroyl phosphate;alpha-D-Glucose;Ethanol;2-Phospho-D-glycerate;alpha-D-Glucose 6-phosphate;2,3-Bisphospho-D-glycerate;beta-D-Glucose 6-phosphate;Salicin;2-(alph…
Citrate cycle (TCA cycle)(sce00020)	C00022;C00024;C00026;C00036;C00042;C00068;C00074;C00091;C00122;C00149;C00158;C00311;C00417;C05125;C05379;C05381;C15972;C15973;C16254;C16255	Pyruvate;Acetyl-CoA;2-Oxoglutarate;Oxaloacetate;Succinate;Thiamin diphosphate;Phosphoenolpyruvate;Succinyl-CoA;Fumarate;(S)-Malate;Citrate;Isocitrate;cis-Aconitate;2-(alpha-Hydroxyethyl)thiamine diphosphate;Oxalosuccinate;3-Carboxy-1-hydroxypropyl-ThPP;Enzyme N6-(lipoyl)lysine;Enzyme N6-(dihydrolipoyl)lysine;[Dihydrolipoyllysine-residue succinyltransferase] S-succinyldihydrolipoyllysine;[Dihydrol…
Pentose phosphate pathway(sce00030)	C00022;C00031;C00117;C00118;C00119;C00121;C00197;C00198;C00199;C00204;C00221;C00231;C00257;C00258;C00279;C00345;C00577;C00620;C00631;C00668;C00672;C00673;C01151;C01172;C01218;C01236;C01801;C03752;C04442;C05345;C05378;C05382;C06019;C06473;C20589	Pyruvate;D-Glucose;D-Ribose 5-phosphate;D-Glyceraldehyde 3-phosphate;5-Phospho-alpha-D-ribose 1-diphosphate;D-Ribose;3-Phospho-D-glycerate;D-Glucono-1,5-lactone;D-Ribulose 5-phosphate;2-Dehydro-3-deoxy-D-gluconate;beta-D-Glucose;D-Xylulose 5-phosphate;D-Gluconic acid;D-Glycerate;D-Erythrose 4-phosphate;6-Phospho-D-gluconate;D-Glyceraldehyde;alpha-D-Ribose 1-phosphate;2-Phospho-D-glycerate;alpha-D…
Pentose and glucuronate interconversions(sce00040)	C00022;C00026;C00029;C00103;C00111;C00116;C00167;C00181;C00191;C00199;C00204;C00231;C00259;C00266;C00309;C00310;C00312;C00333;C00379;C00433;C00470;C00474;C00476;C00502;C00508;C00514;C00532;C00558;C00618;C00714;C00789;C00800;C00817;C00905;C01068;C01101;C01508;C01904;C02266;C02273;C02426;C03033;C03291;C03826;C04053;C04349;C04575;C05385;C05411;C05412;C06118;C06441;C14899;C15930;C20680	Pyruvate;2-Oxoglutarate;UDP-glucose;D-Glucose 1-phosphate;Glycerone phosphate;Glycerol;UDP-glucuronate;D-Xylose;D-Glucuronate;D-Ribulose 5-phosphate;2-Dehydro-3-deoxy-D-gluconate;D-Xylulose 5-phosphate;L-Arabinose;Glycolaldehyde;D-Ribulose;D-Xylulose;L-Xylulose;D-Galacturonate;Xylitol;2,5-Dioxopentanoate;Pectate;Ribitol;D-Lyxose;D-Xylonate;L-Ribulose;D-Mannonate;L-Arabitol;D-Tagaturonate;3-Dehydr…
Fructose and mannose metabolism(sce00051)	C00095;C00096;C00111;C00118;C00159;C00186;C00247;C00267;C00275;C00325;C00392;C00424;C00464;C00507;C00577;C00636;C00644;C00665;C00794;C00861;C00976;C01019;C01094;C01096;C01099;C01131;C01222;C01355;C01487;C01720;C01721;C01768;C01934;C02431;C02492;C02888;C02962;C02977;C02985;C02991;C03117;C03267;C03827;C03979;C05144;C05345;C05378;C05392;C06192;C11516;C11544;C18028;C18096;C20781	D-Fructose;GDP-mannose;Glycerone phosphate;D-Glyceraldehyde 3-phosphate;D-Mannose;(S)-Lactate;L-Sorbose;alpha-D-Glucose;D-Mannose 6-phosphate;GDP-L-fucose;Mannitol;(S)-Lactaldehyde;Mannan;L-Rhamnose;D-Glyceraldehyde;D-Mannose 1-phosphate;D-Mannitol 1-phosphate;beta-D-Fructose 2,6-bisphosphate;D-Sorbitol;L-Rhamnulose;GDP-D-mannuronate;6-Deoxy-L-galactose;D-Fructose 1-phosphate;Sorbitol 6-phosphate…
Galactose metabolism(sce00052)	C00029;C00031;C00052;C00085;C00089;C00095;C00103;C00111;C00116;C00118;C00124;C00137;C00159;C00243;C00267;C00446;C00492;C00577;C00668;C00794;C00795;C00880;C00984;C01097;C01113;C01132;C01216;C01235;C01286;C01613;C01697;C02262;C02669;C03383;C03733;C03785;C05396;C05399;C05400;C05401;C05402;C05404;C05796;C06311;C06376;C06377	UDP-glucose;D-Glucose;UDP-alpha-D-galactose;D-Fructose 6-phosphate;Sucrose;D-Fructose;D-Glucose 1-phosphate;Glycerone phosphate;Glycerol;D-Glyceraldehyde 3-phosphate;D-Galactose;myo-Inositol;D-Mannose;Lactose;alpha-D-Glucose;alpha-D-Galactose 1-phosphate;Raffinose;D-Glyceraldehyde;alpha-D-Glucose 6-phosphate;D-Sorbitol;D-Tagatose;D-Galactonate;alpha-D-Galactose;D-Tagatose 6-phosphate;D-Galactose …
Fatty acid biosynthesis(sce00061)	C00024;C00083;C00154;C00229;C00249;C00712;C01203;C01209;C01530;C01571;C02679;C03939;C04088;C04180;C04246;C04618;C04619;C04620;C04633;C04688;C05223;C05744;C05745;C05746;C05747;C05748;C05749;C05750;C05751;C05752;C05753;C05754;C05755;C05756;C05757;C05758;C05759;C05760;C05761;C05762;C05763;C05764;C06423;C06424;C08362;C16219;C16220;C16221;C16520;C20794	Acetyl-CoA;Malonyl-CoA;Palmitoyl-CoA;Acyl-carrier protein;Hexadecanoic acid;(9Z)-Octadecenoic acid;Oleoyl-[acyl-carrier protein];Malonyl-[acyl-carrier protein];Octadecanoic acid;Decanoic acid;Dodecanoic acid;Acetyl-[acyl-carrier protein];Octadecanoyl-[acyl-carrier protein];cis-Dec-3-enoyl-[acp];But-2-enoyl-[acyl-carrier protein];(3R)-3-Hydroxybutanoyl-[acyl-carrier protein];(3R)-3-Hydroxydecanoyl…
Fatty acid elongation(sce00062)	C00024;C00040;C00083;C00136;C00154;C00162;C00249;C00264;C00605;C00638;C00640;C00658;C01832;C01944;C02593;C02843;C03221;C05258;C05259;C05260;C05261;C05262;C05263;C05264;C05265;C05266;C05267;C05268;C05269;C05270;C05271;C05272;C05273;C05274;C05275;C05276;C20876;C20877;C20878;C20879	Acetyl-CoA;Acyl-CoA;Malonyl-CoA;Butanoyl-CoA;Palmitoyl-CoA;Fatty acid;Hexadecanoic acid;3-Oxoacyl-CoA;2,3-Dehydroacyl-CoA;Long-chain fatty acid;(3S)-3-Hydroxyacyl-CoA;trans-2,3-Dehydroacyl-CoA;Lauroyl-CoA;Octanoyl-CoA;Tetradecanoyl-CoA;Long-chain acyl-CoA;2-trans-Dodecenoyl-CoA;(S)-3-Hydroxyhexadecanoyl-CoA;3-Oxopalmitoyl-CoA;(S)-3-Hydroxytetradecanoyl-CoA;3-Oxotetradecanoyl-CoA;(S)-3-Hydroxydode…
Fatty acid degradation(sce00071)	C00010;C00024;C00071;C00136;C00154;C00162;C00226;C00229;C00249;C00332;C00340;C00435;C00489;C00517;C00527;C00638;C00823;C00877;C01144;C01371;C01832;C01944;C02593;C02990;C03221;C03547;C03561;C05102;C05258;C05259;C05260;C05261;C05262;C05263;C05264;C05265;C05266;C05267;C05268;C05269;C05270;C05271;C05272;C05273;C05274;C05275;C05276;C05279;C05280;C20683	CoA;Acetyl-CoA;Aldehyde;Butanoyl-CoA;Palmitoyl-CoA;Fatty acid;Primary alcohol;Acyl-carrier protein;Hexadecanoic acid;Acetoacetyl-CoA;Reduced rubredoxin;Oxidized rubredoxin;Glutarate;Hexadecanal;Glutaryl-CoA;Long-chain fatty acid;1-Hexadecanol;Crotonoyl-CoA;(S)-3-Hydroxybutanoyl-CoA;Alkane;Lauroyl-CoA;Octanoyl-CoA;Tetradecanoyl-CoA;L-Palmitoylcarnitine;2-trans-Dodecenoyl-CoA;omega-Hydroxy fatty ac…
Synthesis and degradation of ketone bodies(sce00072)	C00024;C00164;C00207;C00332;C00356;C01089	Acetyl-CoA;Acetoacetate;Acetone;Acetoacetyl-CoA;(S)-3-Hydroxy-3-methylglutaryl-CoA;(R)-3-Hydroxybutanoate
Steroid biosynthesis(sce00100)	C00187;C00448;C00751;C01054;C01164;C01189;C01561;C01673;C01694;C01724;C01753;C01789;C01802;C01902;C01943;C02141;C02530;C03428;C03845;C04525;C05103;C05107;C05108;C05109;C05437;C05439;C05440;C05441;C05442;C05443;C07712;C08813;C08821;C08830;C11455;C11508;C11522;C11523;C15776;C15777;C15778;C15780;C15781;C15782;C15783;C15808;C15816;C15915;C18231;C21106	Cholesterol;trans,trans-Farnesyl diphosphate;Squalene;(S)-2,3-Epoxysqualene;7-Dehydrocholesterol;Lathosterol;Calcidiol;Calcitriol;Ergosterol;Lanosterol;beta-Sitosterol;Campesterol;Desmosterol;Cycloartenol;Obtusifoliol;Cycloeucalenol;Cholesterol ester;Presqualene diphosphate;5alpha-Cholest-8-en-3beta-ol;Fecosterol;4alpha-Methylzymosterol;7-Dehydrodesmosterol;14-Demethyllanosterol;24,25-Dihydrolano…
Ubiquinone and other terpenoid-quinone biosynthesis(sce00130)	C00082;C00156;C00223;C00251;C00341;C00353;C00399;C00423;C00544;C00811;C00828;C00885;C01179;C01230;C01967;C02059;C02477;C02483;C02730;C02949;C03160;C03313;C03657;C03672;C03885;C03993;C04145;C04146;C05200;C05313;C05427;C05802;C05803;C05804;C05805;C05807;C05809;C05810;C05811;C05812;C05813;C05814;C05815;C05817;C05818;C05819;C05847;C05848;C05849;C06986;C10793;C13309;C13425;C14151;C14152;C14153;C14154;…	L-Tyrosine;4-Hydroxybenzoate;p-Coumaroyl-CoA;Chorismate;Geranyl diphosphate;Geranylgeranyl diphosphate;Ubiquinone;trans-Cinnamate;Homogentisate;4-Coumarate;Menaquinone;Isochorismate;3-(4-Hydroxyphenyl)pyruvate;all-trans-Hexaprenyl diphosphate;Ubiquinone-9;Phylloquinone;alpha-Tocopherol;gamma-Tocopherol;2-Succinylbenzoate;4-Hydroxybenzoyl-CoA;2-Succinylbenzoyl-CoA;Phylloquinol;1,4-Dihydroxy-2-naph…
Oxidative phosphorylation(sce00190)	C00001;C00002;C00003;C00004;C00007;C00008;C00009;C00013;C00042;C00061;C00080;C00122;C00390;C00399;C00524;C00536	H2O;ATP;NAD+;NADH;Oxygen;ADP;Orthophosphate;Diphosphate;Succinate;FMN;H+;Fumarate;Ubiquinol;Ubiquinone;Cytochrome c;Triphosphate
Arginine biosynthesis(sce00220)	C00011;C00014;C00025;C00026;C00049;C00062;C00064;C00077;C00086;C00122;C00169;C00327;C00437;C00624;C01010;C01250;C03406;C04133;C15532;C20948;C20949;C20950;C20951	CO2;Ammonia;L-Glutamate;2-Oxoglutarate;L-Aspartate;L-Arginine;L-Glutamine;L-Ornithine;Urea;Fumarate;Carbamoyl phosphate;L-Citrulline;N-Acetylornithine;N-Acetyl-L-glutamate;Urea-1-carboxylate;N-Acetyl-L-glutamate 5-semialdehyde;N-(L-Arginino)succinate;N-Acetyl-L-glutamate 5-phosphate;N-Acetyl-L-citrulline;LysW-L-glutamate;LysW-L-glutamyl 5-phosphate;LysW-L-glutamate 5-semialdehyde;LysW-L-ornithine
Purine metabolism(sce00230)	C00002;C00008;C00011;C00014;C00020;C00035;C00037;C00039;C00044;C00046;C00048;C00053;C00054;C00059;C00064;C00081;C00086;C00104;C00117;C00119;C00130;C00131;C00144;C00147;C00169;C00206;C00212;C00224;C00242;C00262;C00286;C00294;C00301;C00330;C00360;C00361;C00362;C00366;C00385;C00387;C00499;C00559;C00575;C00603;C00620;C00655;C00700;C00802;C00942;C01228;C01260;C01261;C01344;C01345;C01367;C01762;C02091;…	ATP;ADP;CO2;Ammonia;AMP;GDP;Glycine;DNA;GTP;RNA;Glyoxylate;3'-Phosphoadenylyl sulfate;Adenosine 3',5'-bisphosphate;Sulfate;L-Glutamine;ITP;Urea;IDP;D-Ribose 5-phosphate;5-Phospho-alpha-D-ribose 1-diphosphate;IMP;dATP;GMP;Adenine;Carbamoyl phosphate;dADP;Adenosine;Adenylyl sulfate;Guanine;Hypoxanthine;dGTP;Inosine;ADP-ribose;Deoxyguanosine;dAMP;dGDP;dGMP;Urate;Xanthine;Guanosine;Allantoate;Deoxyad…
Pyrimidine metabolism(sce00240)	C00015;C00029;C00039;C00046;C00055;C00063;C00064;C00075;C00086;C00099;C00105;C00106;C00112;C00119;C00169;C00178;C00214;C00222;C00239;C00295;C00299;C00337;C00363;C00364;C00365;C00380;C00383;C00429;C00438;C00458;C00459;C00460;C00475;C00526;C00672;C00705;C00813;C00881;C01013;C01103;C01168;C01205;C01346;C01368;C01563;C02067;C02170;C02354;C02355;C02376;C02642;C03997;C05281;C05822;C06198;C11038;C11039;…	UDP;UDP-glucose;DNA;RNA;CMP;CTP;L-Glutamine;UTP;Urea;beta-Alanine;UMP;Uracil;CDP;5-Phospho-alpha-D-ribose 1-diphosphate;Carbamoyl phosphate;Thymine;Thymidine;3-Oxopropanoate;dCMP;Orotate;Uridine;(S)-Dihydroorotate;dTDP;dTMP;dUMP;Cytosine;Malonate;5,6-Dihydrouracil;N-Carbamoyl-L-aspartate;dCTP;dTTP;dUTP;Cytidine;Deoxyuridine;2-Deoxy-D-ribose 1-phosphate;dCDP;Barbiturate;Deoxycytidine;3-Hydroxyprop…
Alanine, aspartate and glutamate metabolism(sce00250)	C00014;C00022;C00025;C00026;C00036;C00041;C00042;C00049;C00064;C00122;C00152;C00158;C00169;C00232;C00334;C00352;C00402;C00438;C00940;C01042;C02362;C03090;C03406;C03794;C03912;C12270;C20775;C20776	Ammonia;Pyruvate;L-Glutamate;2-Oxoglutarate;Oxaloacetate;L-Alanine;Succinate;L-Aspartate;L-Glutamine;Fumarate;L-Asparagine;Citrate;Carbamoyl phosphate;Succinate semialdehyde;4-Aminobutanoate;D-Glucosamine 6-phosphate;D-Aspartate;N-Carbamoyl-L-aspartate;2-Oxoglutaramate;N-Acetyl-L-aspartate;2-Oxosuccinamate;5-Phosphoribosylamine;N-(L-Arginino)succinate;N6-(1,2-Dicarboxyethyl)-AMP;(S)-1-Pyrroline-5…
Glycine, serine and threonine metabolism(sce00260)	C00011;C00014;C00022;C00037;C00048;C00049;C00065;C00078;C00097;C00101;C00109;C00114;C00143;C00168;C00188;C00197;C00213;C00258;C00263;C00300;C00430;C00441;C00546;C00576;C00581;C00631;C00719;C00740;C00986;C01005;C01026;C01102;C01242;C01726;C01888;C02051;C02291;C02737;C02855;C02972;C03082;C03194;C03232;C03283;C03508;C05519;C06231;C06442;C16432;C19929	CO2;Ammonia;Pyruvate;Glycine;Glyoxylate;L-Aspartate;L-Serine;L-Tryptophan;L-Cysteine;Tetrahydrofolate;2-Oxobutanoate;Choline;5,10-Methylenetetrahydrofolate;Hydroxypyruvate;L-Threonine;3-Phospho-D-glycerate;Sarcosine;D-Glycerate;L-Homoserine;Creatine;5-Aminolevulinate;L-Aspartate 4-semialdehyde;Methylglyoxal;Betaine aldehyde;Guanidinoacetate;2-Phospho-D-glycerate;Betaine;D-Serine;1,3-Diaminopropan…
Monobactam biosynthesis(sce00261)	C00019;C00022;C00049;C00059;C00062;C00065;C00082;C00188;C00224;C00441;C00927;C01179;C01739;C01941;C03082;C03198;C03590;C03972;C05539;C12323;C16842;C17351;C17352;C17355;C20258;C20911;C20912;C20913;C20914;C20915;C20916;C20917;C20918;C20919;C20920;C20921;C20927;C20928;C20929	S-Adenosyl-L-methionine;Pyruvate;L-Aspartate;Sulfate;L-Arginine;L-Serine;L-Tyrosine;L-Threonine;Adenylyl sulfate;L-Aspartate 4-semialdehyde;Isonocardicin A;3-(4-Hydroxyphenyl)pyruvate;Nocardicin E;Nocardicin A;4-Phospho-L-aspartate;(S)-4-Hydroxymandelate;4-Hydroxyphenylglyoxylate;2,3,4,5-Tetrahydrodipicolinate;N-Acetyl-L-2-amino-6-oxopimelate;L-4-Hydroxyphenylglycine;SQ 26180;Nocardicin C;Isonoca…
Cysteine and methionine metabolism(sce00270)	C00019;C00021;C00022;C00041;C00049;C00051;C00059;C00065;C00073;C00094;C00097;C00109;C00155;C00170;C00263;C00283;C00320;C00409;C00441;C00491;C00506;C00606;C00793;C00957;C00979;C01005;C01077;C01118;C01137;C01180;C01234;C01817;C01962;C02218;C02291;C02356;C02989;C03082;C03089;C03145;C03539;C04188;C04582;C05524;C05526;C05527;C05528;C05823;C05824;C06547;C08276;C09306;C11481;C11499;C11537;C15606;C15650;…	S-Adenosyl-L-methionine;S-Adenosyl-L-homocysteine;Pyruvate;L-Alanine;L-Aspartate;Glutathione;Sulfate;L-Serine;L-Methionine;Sulfite;L-Cysteine;2-Oxobutanoate;L-Homocysteine;5'-Methylthioadenosine;L-Homoserine;Hydrogen sulfide;Thiosulfate;Methanethiol;L-Aspartate 4-semialdehyde;L-Cystine;L-Cysteate;3-Sulfino-L-alanine;D-Cysteine;Mercaptopyruvate;O-Acetyl-L-serine;O-Phospho-L-serine;O-Acetyl-L-homos…
Valine, leucine and isoleucine degradation(sce00280)	C00024;C00068;C00091;C00100;C00123;C00141;C00164;C00183;C00233;C00332;C00349;C00356;C00407;C00630;C00671;C00683;C01205;C01213;C02170;C02939;C03069;C03231;C03284;C03344;C03345;C03460;C04405;C05996;C05998;C06000;C06001;C06002;C15972;C15973;C15974;C15975;C15976;C15977;C15978;C15979;C15980;C20827	Acetyl-CoA;Thiamin diphosphate;Succinyl-CoA;Propanoyl-CoA;L-Leucine;3-Methyl-2-oxobutanoic acid;Acetoacetate;L-Valine;4-Methyl-2-oxopentanoate;Acetoacetyl-CoA;2-Methyl-3-oxopropanoate;(S)-3-Hydroxy-3-methylglutaryl-CoA;L-Isoleucine;2-Methylpropanoyl-CoA;(S)-3-Methyl-2-oxopentanoic acid;(S)-Methylmalonyl-CoA;(R)-3-Amino-2-methylpropanoate;(R)-Methylmalonyl-CoA;Methylmalonate;3-Methylbutanoyl-CoA;3…
Valine, leucine and isoleucine biosynthesis(sce00290)	C00022;C00024;C00109;C00123;C00141;C00183;C00188;C00233;C00407;C00671;C02226;C02504;C02612;C02631;C04181;C04236;C04272;C04411;C06006;C06007;C06010;C06032;C14463	Pyruvate;Acetyl-CoA;2-Oxobutanoate;L-Leucine;3-Methyl-2-oxobutanoic acid;L-Valine;L-Threonine;4-Methyl-2-oxopentanoate;L-Isoleucine;(S)-3-Methyl-2-oxopentanoic acid;2-Methylmaleate;alpha-Isopropylmalate;(R)-2-Methylmalate;2-Isopropylmaleate;3-Hydroxy-3-methyl-2-oxobutanoic acid;(2S)-2-Isopropyl-3-oxosuccinate;(R)-2,3-Dihydroxy-3-methylbutanoate;(2R,3S)-3-Isopropylmalate;(S)-2-Aceto-2-hydroxybutan…
Lysine biosynthesis(sce00300)	C00024;C00026;C00047;C00049;C00263;C00322;C00441;C00449;C00666;C00680;C00956;C01251;C03082;C03871;C03972;C04002;C04076;C04390;C04421;C04462;C04877;C04882;C05535;C05539;C05560;C05662;C16138;C19886;C19887;C19888;C19889;C20258;C20277;C20278;C20279	Acetyl-CoA;2-Oxoglutarate;L-Lysine;L-Aspartate;L-Homoserine;2-Oxoadipate;L-Aspartate 4-semialdehyde;N6-(L-1,3-Dicarboxypropyl)-L-lysine;LL-2,6-Diaminoheptanedioate;meso-2,6-Diaminoheptanedioate;L-2-Aminoadipate;(R)-2-Hydroxybutane-1,2,4-tricarboxylate;4-Phospho-L-aspartate;L-2-Amino-6-oxoheptanedioate;2,3,4,5-Tetrahydrodipicolinate;(Z)-But-1-ene-1,2,4-tricarboxylate;L-2-Aminoadipate 6-semialdehyd…
Lysine degradation(sce00310)	C00024;C00037;C00047;C00136;C00164;C00322;C00332;C00408;C00431;C00449;C00450;C00487;C00489;C00527;C00739;C00877;C00956;C00990;C01028;C01142;C01144;C01149;C01181;C01186;C01211;C01259;C01672;C02188;C02727;C03087;C03239;C03273;C03366;C03656;C03793;C03955;C04020;C04076;C04092;C04487;C05161;C05231;C05544;C05545;C05546;C05548;C05554;C05825;C06157;C06181;C16741;C20333	Acetyl-CoA;Glycine;L-Lysine;Butanoyl-CoA;Acetoacetate;2-Oxoadipate;Acetoacetyl-CoA;L-Pipecolate;5-Aminopentanoate;N6-(L-1,3-Dicarboxypropyl)-L-lysine;(S)-2,3,4,5-Tetrahydropyridine-2-carboxylate;Carnitine;Glutarate;Glutaryl-CoA;D-Lysine;Crotonoyl-CoA;L-2-Aminoadipate;5-Aminopentanamide;N6-Hydroxy-L-lysine;(3S)-3,6-Diaminohexanoate;(S)-3-Hydroxybutanoyl-CoA;4-Trimethylammoniobutanal;4-Trimethylamm…
Arginine and proline metabolism(sce00330)	C00012;C00019;C00022;C00025;C00048;C00062;C00077;C00086;C00134;C00148;C00179;C00213;C00223;C00300;C00315;C00334;C00406;C00431;C00433;C00436;C00441;C00533;C00555;C00581;C00750;C00763;C00791;C00884;C00986;C01035;C01043;C01110;C01137;C01157;C01165;C01682;C01877;C02305;C02565;C02647;C02714;C02946;C03078;C03166;C03287;C03296;C03375;C03415;C03440;C03564;C03771;C03912;C04137;C04281;C04282;C04498;C05147;…	Peptide;S-Adenosyl-L-methionine;Pyruvate;L-Glutamate;Glyoxylate;L-Arginine;L-Ornithine;Urea;Putrescine;L-Proline;Agmatine;Sarcosine;p-Coumaroyl-CoA;Creatine;Spermidine;4-Aminobutanoate;Feruloyl-CoA;5-Aminopentanoate;2,5-Dioxopentanoate;N-Carbamoylputrescine;L-Aspartate 4-semialdehyde;Nitric oxide;4-Aminobutyraldehyde;Guanidinoacetate;Spermine;D-Proline;Creatinine;Homocarnosine;1,3-Diaminopropane;…
Carbapenem biosynthesis(sce00332)	C00010;C00025;C00083;C00097;C00148;C00831;C01134;C01165;C03287;C03912;C06664;C06669;C11755;C17366;C17367;C17368;C17369;C17373;C17374;C17377;C17399;C20813;C20814;C20815;C20816;C20817;C20818;C20819;C20820;C20821;C20822;C20823	CoA;L-Glutamate;Malonyl-CoA;L-Cysteine;L-Proline;Pantetheine;Pantetheine 4'-phosphate;L-Glutamate 5-semialdehyde;L-Glutamyl 5-phosphate;(S)-1-Pyrroline-5-carboxylate;Thienamycin;(5R)-Carbapen-2-em-3-carboxylate;Epithienamycin E;(2S,5S)-trans-Carboxymethylproline;(3S,5S)-Carbapenam-3-carboxylic acid;8-Dehydroxythienamycin;Northienamycin;OA-6129 B1;OA-6129 B2;N-Acetylthienamycin;Epithienamycin F;OA…
[truncated: 39 more rows]

[truncated: 8 more sheets: Arabidopsis thaliana, Schistosoma mansoni, Plasmodium falciparum, Trypanosoma brucei, Escherichia coli, Pseudomonas putida, Synechococcus elongatus, Definition of columns]
