# Supplementary material for: Metabolic reaction network-based recursive metabolite annotation for untargeted metabolomics
Source: Nat Commun. 2019 Apr 3;10:1516. doi: 10.1038/s41467-019-09550-x (PMC6447530; doi:10.1038/s41467-019-09550-x)
Supplement: Supplementary file 16 — Supplementary Data 13 [file 41467_2019_9550_MOESM16_ESM.xlsx]

## Sheet: Sheet1
Lab ID	Compound name	m/z	Formula	CAS ID	HMDB ID	KEGG ID
L0001	Glycolate	76.0161	C2H4O3	79-14-1	HMDB00115	C00160
L0002	Pyruvate	88.0161	C3H4O3	127-17-3	HMDB00243	C00022
L0003	alpha-ketoglutarate	146.022	C5H6O5	328-50-7	HMDB00208	C00026
L0004	Allantoin	158.044	C4H6N4O3	97-59-6	HMDB00462	C01551
L0005	Deoxyinosine	252.086	C10H12N4O4	890-38-0	HMDB00071	C05512
L0006	Glutathione	307.084	C10H17N3O6S	70-18-8	HMDB00125	C00051
L0007	Adenosine 3',5'-cyclic phosphate (cAMP)	329.053	C10H12N5O6P	60-92-4	HMDB00058	C00575
L0008	Glutathione disulfide	612.152	C20H32N6O12S2	27025-41-8	HMDB03337	C00127
L0009	Nicotinamide adenine dinucleotide (NAD)	663.109	C21H27N7O14P2	53-84-9	HMDB00902	C00003
L0010	Betaine	117.079	C5H11NO2	107-43-7 (590-46-5)	HMDB00043	C00719
L0011	N6-Acetyl-L-lysine	188.116	C8H16N2O3	692-04-6	HMDB00206	C02727
L0012	N-Acetyl-L-glutamate	189.064	C7H11NO5	1188-37-0	HMDB01138	C00624
L0013	Cytidine	243.086	C9H13N3O5	65-46-3	HMDB00089	C00475
L0014	D-Biotin	244.088	C10H16N2O3S	58-85-5	HMDB00030	C00120
L0015	Acadesine (Drug)	258.096	C9H14N4O5	2627-69-2	NA	D02742
L0016	Adenosine	267.097	C10H13N5O4	58-61-7	HMDB00050	C00212
L0017	Cytidine 5'-monophosphate (CMP)	323.052	C9H14N3O8P	63-37-6	HMDB00095	C00055
L0018	Adenosine monophosphate (AMP)	347.063	C10H14N5O7P	61-19-8 (149022-20-8)	HMDB00045	C00020
L0019	Inosine 5'-monophosphate (IMP)	348.047	C10H13N4O8P	131-99-7	HMDB00175	C00130
L0020	Reduced nicotinamide adenine dinucleotide phosphate (NADPH)	745.091	C21H30N7O17P3	53-59-8 (2646-71-1)	HMDB00221	C00005
L0021	Spermine	202.216	C10H26N4	71-44-3	HMDB01256	C00750
L0022	2-Ketobutyric acid	102.032	C4H6O3	600-18-0	HMDB00005	C00109
L0023	Oxaloacetate	132.006	C4H4O5	328-42-7	HMDB00223	C00036
L0024	Phenylpropiolic acid	146.037	C9H6O2	637-44-5	HMDB02359	NA
L0025	Phenylpyruvate	164.047	C9H8O3	156-06-9	HMDB00205	C00166
L0026	Dihydroxyacetone phosphate	169.998	C3H7O6P	1957-04-05	HMDB01473	C00111
L0027	cis-Aconitate	174.016	C6H6O6	585-84-2	HMDB00072	C00417
L0028	Geranylgeranyl diphosphate (Geranyl-PP)	450.194	C20H36O7P2	6699-20-3	HMDB04468	C00353
L0029	Thiamine pyrophosphate (TPP)	425.045	C12H19N4O7P2S+	154-87-0	HMDB01372	C00068
L0030	Deoxythymidine triphosphate (dTTP)	481.989	C10H17N2O14P3	365-08-2 (18423-43-3)	HMDB01342	C00459
L0031	Uridine diphosphate glucose(UDP-D-Glucose)	566.055	C15H24N2O17P2	133-89-1 (28053-08-9)	HMDB00286	C00029
L0032	L-Homocysteine	135.035	C4H9NO2S	6027-13-0	NA	C05330
L0033	Deoxyadenosine	251.102	C10H13N5O3	958-09-8 (16373-93-6)	HMDB00101	C00559
L0034	D-glucosamine 6-phosphate	259.046	C6H14NO8P	3616-42-0	HMDB01254	C00352
L0036	S-Methyl-5'-thioadenosine	297.09	C11H15N5O3S	2457-80-9	HMDB01173	C00170
L0037	2'-Deoxycytidine 5'-monophosphate (dCMP)	307.057	C9H14N3O7P	1032-65-1	HMDB01202	C00239
L0038	Uridine 5'-monophosphate (UMP)	324.036	C9H13N2O9P	58-97-9	HMDB00288	C00105
L0039	Nicotinamide ribotide	334.057	C11H15N2O8P	1094-61-7	HMDB00229	C00455
L0040	S-Adenosyl-L-homocysteine	384.122	C14H20N6O5S	979-92-0	HMDB00939	C00021
L0041	7,8-Dihydrofolate	443.155	C19H21N7O6	4033-27-6	HMDB01056	C00415
L0042	Nicotinamide adenine dinucleotide phosphate (NADP)	743.075	C21H28N7O17P3	53-59-8	HMDB00217	C00006
L0043	Flavin adenine dinucleotide (FAD)	785.157	C27H33N9O15P2	146-14-5 (84366-81-4)	HMDB01248	C00016
L0044	Acetoacetyl coenzyme A (Acetoacetyl-CoA)	851.136	C25H40N7O18P3S	1420-36-6	HMDB01484	C00332
L0045	Malonyl coenzyme A (Malonyl-CoA)	853.116	C24H38N7O19P3S	524-14-1 (108347-84-8)	HMDB01175	C00083
L0046	Acetyl-DL-Leucine	173.105	C8H15NO3	99-15-0	NA	C02710
L0047	Aspartame	294.122	C14H18N2O5	22839-47-0	HMDB01894	C11045
L0048	S-Carboxymethyl-L-cysteine	179.025	C5H9NO4S	638-23-3	HMDB29415	C03727
L0049	7-Methylguanosine	234.135	C11H16N5O5+	20244-86-4	HMDB01107	C20674
L0050	2'-Deoxyadenosine 5'-triphosphate (dATP)	491.001	C10H16N5O12P3	1927-31-7	HMDB01532	C00131
L0051	Dephosphocoenzyme A (Dephospho-CoA)	687.149	C21H35N7O13P2S	3633-59-8	HMDB01373	C00882
L0052	(S)-2-Hydroxyglutarate	148.037	C5H8O5	13095-48-2 (63512-50-5)	HMDB00694	C03196
L0053	Adenosine 5'-diphosphate (ADP)	427.029	C10H15N5O10P2	58-64-0	HMDB01341	C00008
L0054	Uridine 5'-triphosphate (UTP)	483.969	C9H15N2O15P3	63-39-8 (116295-90-0)	HMDB00285	C00075
L0055	Uridine 5'-diphosphate (UDP)	404.002	C9H14N2O12P2	58-98-0 (27821-45-0)	HMDB00295	C00015
L0056	Deoxythymidine 5'-phosphate (dTMP)	322.057	C10H15N2O8P	365-07-1 (33430-62-5)	HMDB01227	C00364
L0057	Pyridoxamine (PM)	168.09	C8H12N2O2	85-87-0 (524-36-7)	HMDB01431	C00534
L0058	Acetyl coenzyme A (Acetyl-CoA)	809.126	C23H38N7O17P3S	72-89-9 (102029-73-2)	HMDB01206	C00024
L0059	Deoxycytidine 5'-triphosphate (dCTP)	466.99	C9H16N3O13P3	2056-98-6 (102783-51-7)	HMDB00998	C00458
L0060	2'-Deoxyuridine 5'-triphosphate (dUTP)	467.974	C9H15N2O14P3	1173-82-6 (102814-08-4)	HMDB01191	C00460
L0061	2,3-Diphospho-D-glyceric acid	265.959	C3H8O10P2	138-81-8 (62868-79-5)	HMDB01294	C03339
L0062	Guanosine 5'-diphosphate (GDP)	443.024	C10H15N5O11P2	146-91-8 (43139-22-6)	HMDB01201	C00035
L0063	Cytidine 5'-diphosphate (CDP)	403.018	C9H15N3O11P2	63-38-7	HMDB01546	C00112
L0064	Thiamine monophosphate	344.071	C12H17N4O4PS	532-40-1 (273724-21-3)	HMDB02666	C01081
L0065	Guanosine 5'-triphosphate (GTP)	522.991	C10H16N5O14P3	86-01-1 (36051-31-7)	HMDB01273	C00044
L0066	Coenzyme A (CoA)	767.115	C21H36N7O16P3S	85-61-0	HMDB01423	C00010
L0067	Adenosine 5'-triphosphate (ATP)	506.996	C10H16N5O13P3	987-65-5 (34369-07-8)	HMDB00538	C00002
L0068	D-Glucosamine 1-phosphate (Glucosamine-1P)	259.046	C6H14NO8P	2152-75-2	HMDB01109	C06156
L0069	Adenosine 5'-phosphosulfate (APS)	427.02	C10H14N5O10PS	485-84-7 (102029-95-8)	HMDB01003	C00224
L0070	Flavin mononucleotide (FMN)	456.105	C17H21N4O9P	6184-17-4 (130-40-5)	HMDB01520	C00061
L0071	3-Phospho-D-glycerate	185.993	C3H7O7P	3443-57-0 (80731-10-8)	HMDB00807	C00197
L0072	6-Phospho-D-gluconate	276.025	C6H13O10P	53411-70-4	HMDB01316	C00345
L0073	Succinyl coenzyme A (Succinyl-CoA)	867.131	C25H40N7O19P3S	604-98-8 (108347-97-3)	HMDB01022	C00091
L0074	(R)-3-Hydroxybutanoyl-CoA	853.152	C25H42N7O18P3S	2871-66-1 (103404-51-9)	HMDB01166	C03561
L0075	Betaine aldehyde	101.084	C5H11NO	7418-61-3 (7758-31-8)	HMDB01252	C00576
L0076	Cytidine triphosphate (CTP)	482.985	C9H16N3O14P3	65-47-4 (36051-68-0)	HMDB00082	C00063
L0077	Deoxyguanosine triphosphate (dGTP)	506.996	C10H16N5O13P3	2564-35-4 (18423-40-0)	HMDB01440	C00286
L0078	Acetyl phosphate	139.987	C2H5O5P	590-54-5 (94249-01-1)	HMDB01494	C00227
L0079	alpha-Ketocaproic acid	130.063	C6H10O3	2492-75-3 (13022-85-0)	HMDB01864	C00902
L0080	Propionyl coenzyme A (Propionyl-CoA)	823.141	C24H40N7O17P3S	317-66-8 (108321-21-7)	HMDB01275	C00100
L0081	Uridine 5'-diphosphoglucuronic acid (UDP-D-glucuronate)	580.034	C15H22N2O18P2	63700-19-6 (43195-60-4)	HMDB00935	C00167
L0082	Butyryl-coenzyme A (Butyryl-CoA)	837.157	C25H42N7O17P3S	2140-48-9	HMDB01088	C00136
L0083	N-Acetylputrescine	130.111	C6H14N2O	5699-41-2	HMDB02064	C02714
L0084	N-carbamoyl-L-aspartate	176.043	C5H8N2O5	13184-27-5 (923-37-5)	HMDB00828	C00438
L0085	Reduced nicotinamide adenine dinucleotide (NADH)	665.125	C21H29N7O14P2	58-68-4 (606-68-8)	HMDB01487	C00004
L0086	N-Acetyl-L-phenylalanine	207.09	C11H13NO3	2018-61-3	HMDB00512	C03519
L0087	Tryptamine	160.1	C10H12N2	61-54-1	HMDB00303	C00398
L0088	3-Iodo-L-tyrosine (MIT)	306.971	C9H10INO3	70-78-0	HMDB00021	C02515
L0089	Melatonin	232.121	C13H16N2O2	8041-44-9	HMDB01389	C01598
L0090	DL-2-Aminoadipic acid	161.069	C6H11NO4	542-32-5	HMDB00510	C00956
L0091	Cholesterol	386.355	C27H46O	57-88-5	HMDB00067	C00187
L0092	CDP-Ethanolamine	446.06	C11H20N4O11P2	3036-18-8	HMDB01564	C00570
L0094	Phosphatidylserine	385.114	C13H24NO10P	8002-43-5	HMDB14291	C02737
L0095	Sphingomyelin (d18:1/18:0)	730.599	C41H83N2O6P	85187-10-6	HMDB01348	C00550
L0096	Farnesyl pyrophosphate	382.131	C15H28O7P2	13058-04-3	HMDB00961	C00448
L0097	DL-2-Phosphoglycerate	185.993	C3H7O7P	2553-59-5 (23295-92-3)	HMDB00362	NA
L0098	Phosphoenolpyruvate	167.982	C3H5O6P	138-08-9 (53823-68-0)	HMDB00263	C00074
L0099	Tetrahydrofolate	445.171	C19H23N7O6	135-16-0	HMDB01846	C00101
L0100	Squalene	410.391	C30H50	7683-64-9 (111-02-4)	HMDB00256	C00751
L0101	Isobutyryl-CoA	837.157	C25H42N7O17P3S	15621-60-0 (103404-95-1)	HMDB01243	C00630
L0102	Glyceraldehyde 3-phosphate	169.998	C3H7O6P	591-57-1	HMDB01112	C00661
L0103	3-Methyl-2-oxopentanoate	130.063	C6H10O3	1460-34-0	HMDB00491	C03465
L0104	N-Acetylneuraminic acid	309.106	C11H19NO9	131-48-6	HMDB00230	C00270
L0105	3-Hydorxy-3-methylglutaric acid	162.053	C6H10O5	503-49-1	HMDB00355	C03761
L0106	D-Ribose	150.053	C5H10O5	50-69-1	HMDB00283	C00121
L0107	O-Phosphoethanolamine	141.019	C2H8NO4P	1071-23-4	HMDB00224	C00346
L0108	D-Glucuronate	194.043	C6H10O7	12-3-6556	HMDB00127	C00191
L0109	Argininosuccinic acid	290.123	C10H18N4O6	2387-71-5 (918149-29-8)	HMDB00052	C03406
L0110	Epinephrine	183.09	C9H13NO3	51-43-4	HMDB00068	C00788
L0111	Dopamine	153.079	C8H11NO2	51-61-6 (62-31-7)	HMDB00073	C03758
L0112	Cysteinylglycine	178.041	C5H10N2O3S	19246-18-5	HMDB00078	C01419
L0113	2-Keto-D-gluconic acid	194.043	C6H10O7	669-90-9 (1040352-40-6)	NA	NA
L0114	Deoxyuridine monophosphate (dUMP)	308.041	C9H13N2O8P	964-26-1 (42155-08-8)	HMDB01409	C00365
L0115	5-Hydroxymethyluracil	142.038	C5H6N2O3	4433-40-3	HMDB00469	C03088
L0116	2'-Deoxycytidine diphosphate (dCDP)	387.023	C9H15N3O10P2	800-73-7 (151151-32-5)	HMDB01245	C00705
L0117	Deoxythymidine 5'-diphosphate (dTDP)	402.023	C10H16N2O11P2	491-97-4 (108322-12-9)	HMDB01274	C00363
L0119	Indoxyl sulfate	213.01	C8H7NO4S	487-94-5 (2642-37-7)	HMDB00682	NA
L0120	DL-Homocysteine	135.035	C4H9NO2S	454-29-5	HMDB00742	C05330
L0121	DL-a-Hydroxybutyric acid	104.047	C4H8O3	600-15-7	HMDB00008	C05984
L0122	(R)-3-Hydroxybutyric acid	104.047	C4H8O3	300-85-6	HMDB00011	C01089
L0123	Oleic acid	282.256	C18H34O2	112-80-1	HMDB00207	C00712
L0124	Liothyronine	650.79	C15H12I3NO4	2-3-6893	HMDB00265	C02465
L0125	Glycyl-L-leucine	188.116	C8H16N2O3	869-19-2	HMDB00759	C02155
L0126	Linoleic acid	280.24	C18H32O2	60-33-3	HMDB00673	C01595
L0128	O-Acetyl-L-serine	147.053	C5H9NO4	5147-00-2 (66638-22-0)	HMDB03011	C00979
L0129	2'-Deoxyguanosine 5'-diphosphate (dGDP)	427.029	C10H15N5O10P2	3493-09-2 (102783-74-4)	HMDB00960	C00361
L0130	Cholesteryl sulfate	466.312	C27H46O4S	1256-86-6 (2864-50-8)	HMDB00653	C18043
L0131	5-methoxytryptophan	234.1	C12H14N2O3	2504-22-5 (28052-84-8)	HMDB02339	NA
L0132	Phosphorylcholine	183.066	C5H14NO4P	107-73-3 (72556-74-2)	HMDB01565	C00588
L0133	Acetylcarnitine	203.116	C9H17NO4	870-77-9 (2504-11-2)	HMDB00201	C02571
L0134	N2-Acetyl-L-ornithine	174.1	C7H14N2O3	2185-16-2 (6205-08-9)	HMDB03357	C00437
L0135	Phosphocreatine	211.036	C4H10N3O5P	67-07-2 (108321-17-1)	HMDB01511	C02305
L0136	5-Methyltetrahydrofolate (5-Methyl-THF)	459.187	C20H25N7O6	134-35-0 (68792-52-9)	HMDB01396	C00440
L0137	Glycerol 3-phosphate	172.014	C3H9O6P	17989-41-2	HMDB00126	C00093
L0138	Gamma-Glutamylcysteine	250.062	C8H14N2O5S	636-58-8	HMDB01049	C00669
L0139	Salicyluric acid	195.053	C9H9NO4	487-54-7	HMDB00840	C07588
L0140	2'-Deoxyadenosine 5'-monophosphate (dAMP)	331.068	C10H14N5O6P	653-63-4	HMDB00905	C00360
L0141	5-Hydroxyindoleacetate	191.058	C10H9NO3	54-16-0	HMDB00763	C05635
L0142	Indolelactic acid	205.074	C11H11NO3	1821-52-9	HMDB00671	C02043
L0143	Eicosapentaenoic acid	302.225	C20H30O2	10417-94-4	HMDB01999	C06428
L0144	Acetylcysteine	163.03	C5H9NO3S	616-91-1	HMDB01890	C06809
L0145	Arachidonic Acid (peroxide free)	304.24	C20H32O2	506-32-1	HMDB01043	C00219
L0146	alpha-Linolenic acid	278.225	C18H30O2	463-40-1	HMDB01388	C06427
L0147	3-Methylbutanoyl-CoA	851.173	C26H44N7O17P3S	6244-91-3	HMDB01113	C02939
L0148	Inosine diphosphate (IDP)	428.013	C10H14N4O11P2	86-04-4 (81012-88-6)	HMDB03335	C00104
L0149	Homocitrate	206.043	C7H10O7	3562-74-1	HMDB03518	C01251
L0150	Biopterin	237.086	C9H11N5O3	22150-76-1	HMDB00468	C06313
L0151	L-Palmitoylcarnitine	399.335	C23H45NO4	2364-67-2 (18877-64-0)	HMDB00222	C02990
L0152	UDP-D-Galactose	566.055	C15H24N2O17P2	2956-16-3 (137868-52-1)	HMDB00302	C00052
L0153	Spermidine	145.158	C7H19N3	124-20-9	HMDB01257	C00315
L0154	(4Z,7Z,10Z,13Z,16Z,19Z)-4,7,10,13,1 6,19-Docosahexaenoic acid	328.24	C22H32O2	6217-54-5	HMDB02183	C06429
L0155	L-Saccharopine	276.132	C11H20N2O6	?997-68-2	HMDB00279	C00449
L0156	Glycogen	666.222	C24H42O21	9005-79-2	HMDB00757	C00182
L0157	D-Neopterin	253.081	C9H11N5O4	2009-64-5	HMDB00845	C05926
L0158	4-Guanidinobutyric acid	145.085	C5H11N3O2	463-00-3	HMDB03464	C01035
L0159	Sphinganine	301.298	C18H39NO2	764-22-7	HMDB00269	C00836
L0160	Sphingosine	299.282	C18H37NO2	123-78-4	HMDB00252	C00319
L0161	Ketoleucine	130.063	C6H10O3	816-66-0	HMDB00695	C00233
L0162	Vitamin K1	450.35	C31H46O2	84-80-0	HMDB03555	C02059
L0163	Biocytin	372.183	C16H28N4O4S	576-19-2	HMDB03134	C05552
L0164	Tetrahydrobiopterin	241.117	C9H15N5O3	17528-72-2 (69056-38-8 )	HMDB00027	C00272
L0165	Cysteine-S-sulfate	200.977	C3H7NO5S2	1637-71-4	HMDB00731	C05824
L0166	cis-9-Palmitoleic acid	254.225	C16H30O2	373-49-9	HMDB03229	C08362
L0167	Synephrine	167.095	C9H13NO2	1994-07-05	HMDB04826	C04548
L0168	beta-Nicotinamide D-ribonucleotide	335.064	C11H16N2O8P+	1094-61-7	HMDB59645	C00455
L0169	15-Deoxy-delta-12,14-PGJ2	316.204	C20H28O3	87893-55-8	HMDB05079	C14717
L0170	Dethiobiotin	214.132	C10H18N2O3	533-48-2	HMDB03581	C01909
L0171	phosphatidylinositol	866.588	C45H87O13P	97281-52-2	NA	NA
L0172	Ubiquinone-10 (Coenzyme Q10)	862.684	C59H90O4	303-98-0	HMDB01072	C11378
L0173	Naringin	580.179	C27H32O14	10236-47-2	HMDB02927	C09789
L0174	Pantothenate	219.111	C9H17NO5	137-08-6	HMDB00210	C00864
L0175	Retinol (Vitamin A)	286.23	C20H30O	68-26-8	HMDB00305	C00473
L0176	Pyridoxal 5'-phosphate	247.025	C8H10NO6P	54-47-7	HMDB01491	C00018
L0177	N-Acetylaspartylglutamate (NAAG)	304.091	C11H16N2O8	3106-85-2	HMDB01067	C12270
L0179	5'-Deoxyadenosine	251.102	C10H13N5O3	4754-39-6	HMDB01983	C05198
L0180	Vitamin D2 (Ergocalciferol)	396.339	C28H44O	50-14-6	HMDB00009	C05441
L0181	alpha-Tocopherol (Vitamin E)	430.381	C29H50O2	1959-02-09	HMDB01893	C02477
L0182	Vitamin K2	580.428	C41H56O2	11032-49-8	HMDB30017	C00828
L0184	All-trans-retinoic acid (Vitamin A acid)	300.209	C20H28O2	302-79-4	HMDB01852	C00777
L0185	Cholecalciferol (Vitamin D3)	384.339	C27H44O	67-97-0	HMDB14315	C05443
L0186	Phosphatidylethanolamine	747.578	C41H82NO8P	39382-08-6	HMDB60501	C00350
L0187	L-Cystathionine	222.067	C7H14N2O4S	56-88-2	HMDB00099	C02291
L0188	2'-O-methylcytidine	257.101	C10H15N3O5	2140-72-9	NA	NA
L0189	Decanoyl-CoA	921.251	C31H54N7O17P3S	1264-57-9	HMDB06404	C05274
L0190	N6,N6,N6-Trimethyl-L-lysine	188.152	C9H20N2O2	55528-53-5	HMDB01325	C03793
L0191	DL-3-Phenyllactic acid	166.063	C9H10O3	828-01-3	HMDB00779	NA
L0192	Ergosterol (Provitamin D2)	396.339	C28H44O	57-87-4	HMDB00878	C01694
L0193	beta-Octylglucoside	292.189	C14H28O6	29836-26-8	NA	NA
L0194	Pyridoxal (Vitamin B6)	167.058	C8H9NO3	66-72-8 (65-22-5)	HMDB01545	C00250
L0195	Hexanoylglycine	173.105	C8H15NO3	24003-67-6	HMDB00701	NA
L0196	3-Hydroxymandelic acid	168.042	C8H8O4	17119-15-2	HMDB00750	NA
L0197	2-Methyl-3-hydroxybutyric acid	118.063	C5H10O3	473-86-9	HMDB00354	NA
L0198	5-Methoxydimethyltryptamine	218.142	C13H18N2O	1019-45-0	HMDB02004	C08309
L0199	3-Methyluric acid	182.044	C6H6N4O3	605-99-2	HMDB01970	NA
L0200	Phenylpropionylglycine	207.09	C11H13NO3	56613-60-6	HMDB00860	NA
L0201	Suberylglycine	231.111	C10H17NO5	60317-54-6	HMDB00953	NA
L0202	Erucamide	337.334	C22H43NO	112-84-5	NA	NA
L0203	Curcumin	368.126	C21H20O6	458-37-7	HMDB02269	C10443
L0204	5-Hydroxytryptophol (5HTOL)	177.079	C10H11NO2	154-02-9	HMDB01855	NA
L0205	3-Hydroxypropionic acid (beta-lactic acid)	90.0317	C3H6O3	503-66-2	HMDB00700	C01013
L0206	Isobutyrylglycine	145.074	C6H11NO3	15926-18-8	HMDB00730	NA
L0207	Oxytocin	1006.44	C43H66N12O12S2	50-56-6	HMDB02865	C00746
L0208	N6-Methyl-L-lysine	160.121	C7H16N2O2	1188-07-4 (7622-29-9)	HMDB02038	C02728
L0209	O-Phospho-L-threonine	199.025	C4H10NO6P	1114-81-4	HMDB11185	C12147
L0211	5-Acetylamino-6-formylamino-3-methyluracil (AFMU)	226.07	C8H10N4O4	85438-96-6	HMDB11105	C16356
L0212	L-leucyl-L-proline	228.147	C11H20N2O3	2873-36-1	HMDB11175	NA
L0213	N2,N2-Dimethylguanosine	311.123	C12H17N5O5	2140-67-2	HMDB04824	NA
L0214	1,7-Dimethyluric acid	196.06	C7H8N4O3	33868-03-0	HMDB11103	C16356
L0215	Ethyl glucuronide	222.074	C8H14O7	17685-04-0	HMDB10325	NA
L0216	1-Methylxanthine	166.049	C6H6N4O2	6136-37-4	HMDB10738	C16358
L0217	Alpha-N-Phenylacetyl-L-glutamine	264.111	C13H16N2O4	28047-15-6	HMDB06344	C04148
L0218	1-Salicylate glucuronide	314.064	C13H14O9	7695-70-7	HMDB10313	NA
L0219	9-cis-Retinal	284.214	C20H28O	514-85-2	HMDB06218	C16681
L0220	N8-Acetylspermidine	187.168	C9H21N3O	34450-15-2	HMDB02189	C01029
L0221	Lipoamide	205.06	C8H15NOS2	940-69-2	HMDB00962	C00248
L0222	Ubiquinone (Q2)	318.183	C19H26O4	606-06-4	HMDB06709	C00399
L0223	7,8-Dihydrobiopterin	239.102	C9H13N5O3	6779-87-9	HMDB00038	C02953
L0224	Nicotinate D-ribonucleotide	335.041	C11H14NO9P	321-02-8	HMDB01132	C01185
L0225	Glycocholic acid	465.309	C26H43NO6	475-31-0	HMDB00138	C01921
L0226	5'-Phosphoribosyl-5-amino-4-imidazolecarboxamide (AICAR)	338.063	C9H15N4O8P	3031-94-5	HMDB01517	C04677
L0227	D-Fructose 1,6-bisphosphate	339.996	C6H14O12P2	488-69-7 (38099-82-0)	HMDB01058	C00354
L0228	3-Methoxy-4-Hydroxyphenylglycol Sulfate	264.03	C9H12O7S	71324-20-4	HMDB03332	NA
L0229	D-Alanyl-D-alanine (D-Ala-D-Ala)	160.085	C6H12N2O3	923-16-0	HMDB03459	C00993
L0231	Cer(d18:1/18:1(9Z))	563.528	C36H69NO3	5966-28-9	NA	NA
L0232	N6-methyladenosine	281.112	C11H15N5O4	1867-73-8	HMDB04044	NA
L0233	Porphobilinogen	226.095	C10H14N2O4	487-90-1	HMDB00245	C00931
L0234	2'-O-methyladenosine	281.112	C11H15N5O4	2140-79-6	HMDB04326	C04779
L0235	3'-O-methylguanosine	297.107	C11H15N5O5	10300-27-3	HMDB06038	NA
L0236	5,2'-O-dimethylcytidine	271.117	C11H17N3O5	113886-70-7	NA	NA
L0237	N4-Acetylcytidine	285.096	C11H15N3O6	3768-18-1	HMDB05923	NA
L0238	4-thiouridine	260.047	C9H12N2O5S	13957-31-8	NA	NA
L0239	3-methylcytidine	257.101	C10H15N3O5	NA	NA	NA
L0240	2-thiouridine	260.047	C9H12N2O5S	20235-78-3	NA	NA
L0241	N4-acetyl-2'-O-methylcytidine	299.112	C12H17N3O6	113886-71-8	NA	NA
L0242	5,2'-O-dimethyluridine	272.101	C11H16N2O6	55486-09-4	NA	NA
L0243	5-methoxyuridine	274.08	C10H14N2O7	35542-01-9	NA	NA
L0244	Pseudouridine	244.07	C9H12N2O6	1445-07-4	HMDB00767	C02067
L0245	1-Methyladenosine	281.112	C11H15N5O4	15763-06-1	HMDB03331	C02494
L0246	3'-O-Methylinosine	282.096	C11H14N4O5	75479-64-0	NA	NA
L0247	2'-O-Methyluridine	258.085	C10H14N2O6	2140-76-3	NA	NA
L0248	5-Methyl-2-thiouridine	274.062	C10H14N2O5S	32738-09-3	NA	NA
L0250	2'-O-methylguanosine	297.107	C11H15N5O5	2140-71-8	NA	NA
L0251	3'-O-methyladenosine	281.112	C11H15N5O4	10300-22-8	NA	NA
L0252	5'-O-methylthymidine	256.106	C11H16N2O5	14504-60-0	NA	NA
L0253	3'-O-methylcytidine	257.101	C10H15N3O5	20594-00-7	NA	NA
L0254	1-methylguanosine	297.107	C11H15N5O5	2140-65-0	NA	NA
L0255	3'-O-methyluridine	258.085	C10H14N2O6	6038-59-1	NA	NA
L0256	C-6 Ceramide	397.356	C24H47NO3	124753-97-5	NA	NA
L0257	2-Thiocytidine	259.063	C9H13N3O4S	13239-97-9	NA	NA
L0258	4-Hydroxycinnamic acid	164.047	C9H8O3	7400-08-0	HMDB02035	C00811
L0259	Isopentenyladenosine	335.159	C15H21N5O4	7724-76-7	NA	D05726
L0260	L-Thyroxine	776.687	C15H11I4NO4	51-48-9	HMDB00248	C01829
L0261	4-Pyridoxic acid	183.053	C8H9NO4	82-82-6	HMDB00017	C00847
L0262	3-Methyluridine	258.085	C10H14N2O6	2140-69-4	HMDB04813	NA
L0263	1-Methylpseudouridine	258.085	C10H14N2O6	13860-38-3	NA	NA
L0264	5-Hydroxymethylcytidine	273.096	C10H15N3O6	19235-17-7	NA	NA
L0265	Acetylcholine	145.11	C7H15NO2	60-31-1	HMDB00895	C01996
L0266	3,4-Dihydroxyphenylacetic acid	168.042	C8H8O4	102-32-9	HMDB01336	C01161
L0267	3-Methoxy-4-hydroxyphenylethyleneglycol	184.074	C9H12O4	534-82-7	NA	C05594
L0268	Dimethylglycine	103.063	C4H9NO2	1118-68-9	HMDB00092	C01026
L0269	Rosmarinic Acid	360.085	C18H16O8	20283-92-5	HMDB03572	C01850
L0271	2-Deoxyribose 5-phosphate	214.024	C5H11O7P	102916-66-5	HMDB01031	C00673
L0272	D-Glucose 6-phosphate	260.03	C6H13O9P	56-73-5	HMDB01401	C00092
L0273	Beta-D-Fructose 6-phosphate	260.03	C6H13O9P	26177-86-6	HMDB03971	C05345
L0274	5-Phospho-alpha-D-ribose 1-diphosphate	389.952	C5H13O14P3	7540-64-9 ( 108321-05-7 )	HMDB00280	C00119
L0276	Butyl lactate	146.094	C7H14O3	138-22-7	HMDB40254	NA
L0277	Trilaurin	638.549	C39H74O6	538-24-9	HMDB11188	C00422
L0278	Guanosine 5'-monophosphate (GMP)	363.058	C10H14N5O8P	85-32-5	HMDB01397	C00144
L0279	Androstendione	286.193	C19H26O2	5-8-1963	HMDB00053	C00280
L0280	17alpha-Hydroxyprogesterone	330.219	C21H30O3	68-96-2	HMDB00374	C01176
L0281	Pyruvaldehyde	72.0211	C3H4O2	78-98-8	HMDB01167	C00546
L0282	N,N'-Diacetylchitobiose	424.169	C16H28N2O11	35061-50-8	HMDB03556	C01674
L0283	alpha-D-Glucose 1-phosphate	260.03	C6H13O9P	56401-20-8(59-56-3)	HMDB01586	C00103
L0284	Geranyl diphosphate	314.068	C10H20O7P2	763-10-0	HMDB01285	C00341
L0285	Adenosine 3',5'-diphosphate (PAP)	427.029	C10H15N5O10P2	75431-54-8(1053-73-2)	HMDB00061	C00054
L0286	DL-3-hydroxy-3-methylglutaryl-CoA (HMG CoA)	911.157	C27H44N7O20P3S	103476-21-7(1553-55-5)	HMDB01375	C00356
L0287	7-Methyluric acid	182.044	C6H6N4O3	612-37-3	HMDB11107	C16355
L0288	bata-Hydroxypyruvic acid	104.011	C3H4O4	1113-60-6	HMDB01352	C00168
L0289	D-Ribulose 5-phosphate	230.019	C5H11O8P	4151-19-3 (4300-28-1)	HMDB00618/HMDB01548	C00117
L0290	D-Erythrose 4-phosphate	200.009	C4H9O7P	585-18-2 (103302-15-4)	HMDB01321	C00279
L0291	N-Acetylglucosamine 1-phosphate	301.056	C8H16NO9P	6866-69-9(31281-59-1)	HMDB01367	C04256
L0292	Guanosine diphosphate mannose	605.077	C16H25N5O16P2	3123-67-9(103301-73-1)	HMDB01163	C00096
L0293	L-Cysteinesulfinic acid	153.01	C3H7NO4S	1115-65-7	HMDB00996	C00606
L0294	Cytidine monophosphate N-acetylneuraminic acid	614.147	C20H31N4O16P	3063-71-6	HMDB01176	C00128
L0295	Palmitoyl CoA	1005.34	C37H66N7O17P3S	1763-10-6 (188174-64-3)	HMDB01338	C00154
L0296	Myristoyl-coenzyme A	977.314	C35H62N7O17P3S	3130-72-1(187100-75-0)	HMDB01521	C02593
L0297	2-Methylguanosine	297.107	C11H15N5O5	2140-77-4	HMDB05862	NA
L0298	Chorismic acid	226.048	C10H10O6	617-12-9?(55508-12-8)	HMDB12199	C00251
L0299	Dihydrouracil	114.043	C4H6N2O2	504-07-4	HMDB00076	C00429
L0300	Hexacosanoic acid	396.397	C26H52O2	506-46-7	HMDB02356	NA
L0301	L-Anserine	240.122	C10H16N4O3	584-85-0 (10030-52-1)	HMDB00194	C01262
L0302	Tetracosanoic acid	368.365	C24H48O2	557-59-5	HMDB02003	C08320
L0303	UDP-N-acetylglucosamine	607.082	C17H27N3O17P2	528-04-1 (91183-98-1)	HMDB00290	C00043
L0304	DL-4-Hydroxy-2-ketoglutarate	162.016	C5H6O6	1187-99-1	HMDB02070	C01127
L0305	5,10-methylene-THF	457.171	C20H23N7O6	31690-11-6 (3432-99-3)	HMDB01533	C00143
L0306	Allantoate/Allantoic acid	176.055	C4H8N4O4	99-16-1	HMDB01209	C00499
L0307	Cytidine 2',3'-cyclic phosphate	305.041	C9H12N3O7P	15718-51-1	HMDB11691	NA
L0308	Xanthylic acid (XMP)	364.042	C10H13N4O9P	523-98-8 (25899-70-1)	HMDB01554	C00655
L0309	7-Dehydrocholesterol	384.339	C27H44O	434-16-2	HMDB00032	C01164
L0310	N-Acetyl-D-Glucosamine 6-Phosphate	301.056	C8H16NO9P	102029-88-9	HMDB01062	C00357
L0311	Hypotaurine	109.02	C2H7NO2S	300-84-5	HMDB00965	C00519
L0312	3-Hydroxyanthranilic acid	153.043	C7H7NO3	548-93-6	HMDB01476	C00632
L0313	Propylene glycol	76.0524	C3H8O2	57-55-6	HMDB01881	C00583
L0314	Bata-Carotene	536.438	C40H56	7235-40-7	HMDB00561	C02094
L0315	5-Methoxyindoleacetate	205.074	C11H11NO3	3471-31-6	HMDB04096	C05660
L0316	5-Aminolevulinic acid	131.058	C5H9NO3	106-60-5(5451-09-2)	HMDB01149	C00430
L0317	Adenylsuccinic acid	463.074	C14H18N5O11P	19046-78-7	HMDB00536	C03794
L0318	1-Methylhistamine	125.095	C6H11N3	501-75-7 (6481-48-7)	HMDB00898	C05127
L0319	O-Succinyl-L-homoserine	219.074	C8H13NO6	1492-23-5	NA	C01118
L0320	Beta-Alanine	89.0477	C3H7NO2	107-95-9	HMDB00056	C00099
L0321	Glycolithocholic acid	433.319	C26H43NO4	474-74-8	HMDB00698	C15557
L0322	Stachyose	666.222	C24H42O21	470-55-3(54261-98-2)	HMDB03553	C01613
L0323	Fructose 1-phosphate	260.03	C6H13O9P	15978-08-2	HMDB01076	C01094
L0324	N-Acetylmannosamine	221.09	C8H15NO6	3615-17-6(7772-94-3)	HMDB01129	C00645
L0325	Lauroyl-CoA	949.282	C33H58N7O17P3S	6244-92-4 (190063-12-8 )	HMDB03571	C01832
L0326	D-Fructose-6-phosphate	260.03	C6H13O9P	643-13-0 (26177-86-6)	HMDB00124	C00085
L0327	alpha-D-Galactose 1-phosphate	260.03	C6H13O9P	2255-14-3( 19046-60-7)	HMDB00645	C00446
L0328	Galactinol	342.116	C12H22O11	16908-86-4	HMDB05826	C01235
L0329	2-Oxoadipic acid	160.037	C6H8O5	3184-35-8	HMDB00225	C00322
L0330	Glutaryl-CoA	881.147	C26H42N7O19P3S	103192-48-9 (3131-84-8)	HMDB01339	C00527
L0331	Sepiapterin	237.086	C9H11N5O3	17094-01-8	HMDB00238	C00835
L0332	7,8-Dihydroneopterin	255.097	C9H13N5O4	1218-98-0	HMDB02275	C04874
L0333	Biliverdin	582.248	C33H34N4O6	114-25-0	HMDB01008	C00500
L0334	Protoporphyrin IX	562.258	C34H34N4O4	553-12-8	HMDB00241	C02191
L0335	Uroporphyrin I	830.228	C40H38N4O16	607-14-7(68929-06-6)	HMDB00936	C05767
L0336	S-Lactoylglutathione	379.105	C13H21N3O8S	25138-66-3(54398-03-7)	HMDB01066	C03451
L0337	Inosine triphosphate	507.98	C10H15N4O14P3	132-06-9(35908-31-7)	HMDB00189	C00081
L0338	Cinnavalininate	300.038	C14H8N2O6	606-59-7	HMDB04078	C05640
L0339	Nervonic acid	366.35	C24H46O2	506-37-6	HMDB02368	C08323
L0340	S-Nitroso-L-glutathione	336.074	C10H16N4O7S	57564-91-7	HMDB04645	NA
L0341	Cysteamine	77.0299	C2H7NS	60-23-1	HMDB02991	C01678
L0342	1-Oleoyl-sn-glycerol 3-phosphate	436.259	C21H41O7P	22556-62-3	NA	NA
L0343	Ergocalciferol (Vitamin D2)	396.339	C28H44O	50-14-6	HMDB00900	C05441
L0344	Dithiothreitol (DTT)	154.012	C4H10O2S2	12-3-3483	HMDB13593	C00265
L0345	hydrocortisone 21-acetate	404.22	C23H32O6	1950-03-03	NA	NA
L0346	Palmitaldehyde	240.245	C16H32O	629-80-1	HMDB01551	C00517
L0347	Phylloquinone	450.35	C31H46O2	84-80-0	HMDB15157	C02059
L0348	Bilirubin	584.263	C33H36N4O6	635-65-4	HMDB00054	C00486
L0349	6-Hydroxymelatonin	248.116	C13H16N2O3	2208-41-5	HMDB04081	C05643
L0350	4-Oxoretinol	300.209	C20H28O2	62702-55-0	HMDB12329	C16683
L0351	Dihydroxyacetone	90.0317	C3H6O3	96-26-4	HMDB01882	C00184
L0352	gamma-L-Glutamyl-L-glutamic acid	276.096	C10H16N2O7	1116-22-9	HMDB11737	C05282
L0353	Propynoic acid	70.0055	C3H2O2	471-25-0	HMDB06804	C00804
L0354	Alpha-D-Glucose 1,6-bisphosphate	339.996	C6H14O12P2	10139-18-1	HMDB03514	C01231
L0355	N1-Methyl-2-pyridone-5-carboxamide	152.059	C7H8N2O2	701-44-0	HMDB04193	C05842
L0356	Hordenine	165.115	C10H15NO	539-15-1	HMDB04366	C06199
L0357	D-Xylulose	150.053	C5H10O5	551-84-8	HMDB01644	C00310
L0358	Hydroxyacetone	74.0368	C3H6O2	116-09-6	HMDB06961	C05235
L0359	3,4-Dihydroxymandelic acid	184.037	C8H8O5	775-01-9	HMDB01866	C05580
L0360	Retinene	284.214	C20H28O	116-31-4	HMDB01358	C00376
L0361	9-cis-Retinoic acid	300.209	C20H28O2	3-8-5300	HMDB02369	C15493
L0362	Coniferol	180.079	C10H12O3	458-35-5	HMDB12915	C00590
L0363	11beta-Hydroxyprogesterone	330.219	C21H30O3	600-57-7	HMDB04031()	C05498
L0364	2-Oleoyl-1-palmitoyl-sn-glycero-3-phosphocholine(PC(16:0/18:1(9Z)))	759.578	C42H82NO8P	NA	HMDB07972	C00157
L0365	Diguanosine tetraphosphate	868.038	C20H28N10O21P4	4130-19-2	HMDB01340	C01261
L0366	all cis-(6,9,12)-Linolenic acid	278.225	C18H30O2	506-26-3	HMDB03073	C06426
L0367	DL-3-Hydroxybutyric acid	104.047	C4H8O3	300-85-6	HMDB00357	C01089
L0368	ketoisocaproic acid	130.063	C6H10O3	816-66-0	HMDB00695	C00233
L0369	11-Deoxycorticosterone	330.219	C21H30O3	64-85-7	HMDB00016	C03205
L0370	Estrone 3-sulfate	350.119	C18H22O5S	481-97-0	HMDB01425	C02538
L0371	Glycodeoxycholic acid	449.314	C26H43NO5	360-65-6	HMDB00631	C05464
L0372	Prostaglandin E2	352.225	C20H32O5	363-24-6	HMDB01220	C00584
L0373	N-Stearoylsphingosine (Ceramide C18)	565.543	C36H71NO3	2304-81-6	HMDB00829	NA
L0374	Prostaglandin E1	354.241	C20H34O5	745-65-3	HMDB01442	C04741
L0375	Mesaconic acid	130.027	C5H6O4	498-24-8	HMDB00749	C01732
L0376	L-Threonate	136.037	C4H8O5	70753-61-6	HMDB00943	C01620
L0377	Phytosphingosine	317.293	C18H39NO3	554-62-1	HMDB04610	C12144
L0381	3',5'-Cyclic guanosine monophosphate	345.047	C10H12N5O7P	7665-99-8	HMDB01314	C00942
L0382	1-Stearoyl-2-arachidonoyl-sn-glycerol	644.538	C41H72O5	65914-84-3	HMDB07170	NA
L0383	GDP-L-Fucose	589.082	C16H25N5O15P2	15839-70-0	HMDB01095	C00325
L0384	Estrone-3-glucuronide	446.194	C24H30O8	15087-01-1	HMDB04483	C11133
L0385	Prostaglandin I2	352.225	C20H32O5	61849-14-7	HMDB01335	C01312
L0386	L-Erythro-4-Hydroxyglutamic acid	163.048	C5H9NO5	2485-33-8	HMDB02273	C03079
L0388	P1,P4-Diadenosine 5'-tetraphosphate	836.048	C20H28N10O19P4	102783-36-8	HMDB01211	C01260
L0389	Nicotinic acid adenine dinucleotide (NAAD)	664.093	C21H26N6O15P2	104809-30-5	HMDB01179	C00857
L0390	2'-Deoxyinosine 5'-monophosphate	332.052	C10H13N4O7P	1499-52-1	HMDB06555	C03196
L0391	Lathosterol	386.355	C27H46O	80-99-9	HMDB01170	C01189
L0392	Adenosine 3'-monophosphate	347.063	C10H14N5O7P	84-21-9	HMDB03540	C01367
L0393	trans-Vaccenic acid	282.256	C18H34O2	693-72-1	HMDB03231	C08367
L0394	D-Ribulose 1,5-bisphosphate	309.985	C5H12O11P2	14689-84-0	HMDB35796	C01182
L0395	Menaquinone 4	444.303	C31H40O2	863-61-6	NA	D00100
L0396	L-Iditol	182.079	C6H14O6	488-45-9	HMDB11632	C01507
L0397	D-Mannose-6-phosphate	260.03	C6H13O9P	70442-25-0	HMDB01078	C00275
L0398	Sinapyl alcohol	210.089	C11H14O4	537-33-7	HMDB13070	C02325
L0399	Desmosterol	384.339	C27H44O	313-04-2	HMDB02719	C01802
L0400	Pristanic acid	298.287	C19H38O2	1189-37-3	HMDB00795	NA
L0401	Phytanic acid	312.303	C20H40O2	14721-66-5	HMDB00801	C01607
L0402	Octanoyl-CoA	893.22	C29H50N7O17P3S	1264-52-4(324518-20-9)	HMDB01070	C01944
L0403	Stearoyl-CoA	1033.38	C39H70N7O17P3S	362-66-3	HMDB01114	C00412
L0404	Dihydrotachysterol	398.355	C28H46O	67-96-9	HMDB15203	C06957
L0405	L-Histidinol phosphate	221.057	C6H12N3O4P	25679-93-0	NA	C01100
L0406	Acetoacetic acid	102.032	C4H6O3	541-50-4	HMDB00060	C00164
L0407	gamma-L-Glutamyl-L-phenylalanine	294.122	C14H18N2O5	6810-81-7	HMDB29562	NA
L0408	gamma-Glutamyl-L-methionine	278.094	C10H18N2O5S	17663-87-5	HMDB34367	NA
L0409	L-Fucose-1-phosphate	244.035	C6H13O8P	16562-58-6	HMDB01265	C02985
L0410	gamma-L-Glutamyl-L-valine	246.122	C10H18N2O5	NA	HMDB11172	NA
L0411	1-Stearoyl-2-oleoyl-sn-glycerol 3-phosphocholine (SOPC)	787.609	C44H86NO8P	NA	HMDB08038	NA
L0412	1-Stearoyl-sn-glycerol 3-phosphocholine	523.364	C26H54NO7P	NA	NA	NA
L0413	1-Stearoyl-sn-glycerol	358.308	C21H42O4	NA	HMDB11131	NA
L0414	D-Mannose 1-phosphate	260.03	C6H13O9P	27251-84-9	HMDB06330	C00636
L0415	1,2-Distearoyl-sn-glycerol 3-phosphate	704.536	C39H77O8P	NA	NA	NA
L0416	3-Mercaptopyruvic acid	119.988	C3H4O3S	2464-23-5	HMDB01368	C00957
L0417	pregnenolone sulfate	396.197	C21H32O5S	1247-64-9	HMDB00774	C18044
L0418	N-(omega)-Hydroxyarginine	190.107	C6H14N4O3	NA	HMDB04224	C05933
L0419	3-Hydroxy-L-kynurenine	224.08	C10H12N2O4	606-14-4	HMDB11631	C03227
L0420	25-hydroxyvitamin D3	400.334	C27H44O2	19356-17-3	HMDB03550	C01561
L0421	5-Amino-4-carbamoylimidazole (AICA)	126.054	C4H6N4O	21299-72-9	HMDB03192	C04051
L0422	Pelargonic acid	158.131	C9H18O2	112-05-0	HMDB00847	C01601
L0423	Stearoylcarnitine	427.366	C25H49NO4	1976-27-8	HMDB00848	NA
L0424	O-Phospho-L-homoserine	199.025	C4H10NO6P	4210-66-6	HMDB03484	C01102
L0425	Linoleoyl-CoA	1029.34	C39H66N7O17P3S	6709-57-5	HMDB01064	C02050
L0426	Pantetheine	278.13	C11H22N2O4S	496-65-1	HMDB03426	C00831
L0427	2-Dehydro-3-deoxy-D-gluconate	178.048	C6H10O6	17510-99-5	HMDB01353	C01216
L0428	3'-Phosphoadenosine 5'-phosphosulfate (PAPS)	506.986	C10H15N5O13P2S	482-67-7	HMDB01134	C00053
L0429	1-Deoxy-D-xylulose 5-phosphate	214.024	C5H11O7P	190079-18-6	HMDB01213	C11437
L0430	Myo-inositol hexakisphosphate (Phytic acid)	659.861	C6H18O24P6	83-86-3	HMDB03502	C01204
L0432	3,4-Dihydroxybenzoate (Protocatechuic acid)	154.027	C7H6O4	99-50-3	HMDB01856	C00230
L0434	L-Menthol	156.151	C10H20O	2216-51-5	HMDB03352	C00400
L0435	Erythritol	122.058	C4H10O4	149-32-6	HMDB02994	C00503
L0436	Vanillin	152.047	C8H8O3	121-33-5	HMDB12308	C00755
L0437	ADP-glucose	589.082	C16H25N5O15P2	2140-58-1	HMDB06557	C00498
L0438	Oleoyl-CoA	1031.36	C39H68N7O17P3S	1716-06-9	HMDB01322	C00510
L0439	GDP-glucose	605.077	C16H25N5O16P2	5750-57-2	HMDB03351	C00394
L0440	Diacetyl	86.0368	C4H6O2	431-03-8	HMDB03407	C00741
L0442	ADP-ribose	559.072	C15H23N5O14P2	20762-30-5	HMDB01178	C00301
L0443	Quinate	192.063	C7H12O6	77-95-2	HMDB03072	C06746
L0446	Pyridoxine 5-phosphate	249.04	C8H12NO6P	447-05-2	HMDB01319	C00627
L0447	Prunasin	295.106	C14H17NO6	99-18-3	HMDB34934	C00844
L0448	Prostaglandin D2(PGD2)	352.225	C20H32O5	41598-07-6	HMDB01403	C00696
L0449	Acetoin	88.0524	C4H8O2	513-86-0	HMDB03243	C00466
L0451	3-Deoxy-2-keto-6-phosphogluconic acid	258.12	C6H11O9P		HMDB01376	NA
L0452	sn-Glycerol 1-phosphate	172.074	C3H9O6P		NA	NA
L0453	(R)-mevalonic acid 5-Phosphate	228.137	C6H13O7P		HMDB01343	NA
L0454	D-Sorbitol 6-phosphate	262.152	C6H15O9P		HMDB05831	NA
L0455	Dihydroxyfumarate	148.071	C4H4O6		HMDB02050	NA
L0456	3,5-Diiodo-L-tyrosine	432.982	C9H9I2NO3		HMDB03474	NA
L0457	Xanthosine 5'-triphosphate (XTP)	524.165	C10H15N4O15P3		HMDB00293	NA
L0458	L-Lactaldehyde	74.0785	C3H6O2		HMDB03052	NA
L0459	N-Acetyl-D-galactosamine	221.208	C8H15NO6		HMDB00212	NA
L0460	Allysine	145.156	C6H11NO3		HMDB01263	NA
L0461	D-Mannitol 1-phosphate	262.152	C6H15O9P		HMDB01530	NA
L0462	Phosphoglycolic acid	156.031	C2H5O6P		HMDB00816	NA
L0463	L-Galactono-1,4-lactone	178.14	C6H10O6		HMDB02541	NA
L0464	Trigonelline	137.136	C7H7NO2		HMDB00875	NA
L0465	2-Dehydro-3-deoxy-D-galactonate	178.14	C6H10O6		HMDB01353	NA
L0466	N-Acetyl-D-galactosamine	221.208	C8H15NO6		HMDB00212	NA
L0467	N-Acetyl-beta-alanine	131.13	C5H9NO3		HMDB61880	NA
L0468	Sphinganine 1-phosphate	381.488	C18H40NO5P		HMDB01383	NA
L0469	N1-Methyl-4-pyridone-3-carboxamide	152.151	C7H8N2O2		HMDB04194	NA
L0470	11-cis-Retinol	286.452	C20H30O		HMDB06216	NA
L0471	9-cis-Retinol	286.452	C20H30O		HMDB06217	NA
L0472	D-Ribose 1,5-bisphosphate	310.09	C5H12O11P2		HMDB11688	NA
S0001	Glyoxylate	74.0004	C2H2O3	298-12-4 (563-96-2)	HMDB00119	C00048
S0002	Uracil	112.027	C4H4N2O2	66-22-8	HMDB00300	C00106
S0003	Fumarate	116.011	C4H4O4	110-17-8	HMDB00134	C00122
S0004	Maleic acid	116.011	C4H4O4	110-16-7	HMDB00176	C01384
S0005	Guanidoacetic acid	117.054	C3H7N3O2	352-97-6	HMDB00128	C00581
S0006	Succinate	118.027	C4H6O4	110-15-6	HMDB00254	C00042
S0007	3-Methylthiopropionate	120.025	C4H8O2S	646-01-5	HMDB01527	C08276
S0008	Nicotinate	123.032	C6H5NO2	59-67-6	HMDB01488	C00253
S0009	Taurine	125.015	C2H7NO3S	107-35-7	HMDB00251	C00245
S0010	L-Pyroglutamic acid	129.043	C5H7NO3	98-79-3	HMDB00267	C01879
S0011	L-Malic acid	134.022	C4H6O5	97-67-6	HMDB00156	C00149
S0012	Hypoxanthine	136.039	C5H4N4O	68-94-0	HMDB00157	C00262
S0013	4-Aminobenzoate	137.048	C7H7NO2	150-13-0	HMDB01392	C00568
S0014	4-Hydroxybenzoate	138.032	C7H6O3	99-96-7	HMDB00500	C00156
S0015	2-Hydroxyphenylacetic acid	152.047	C8H8O3	614-75-5	HMDB00669	C05852
S0016	2,3-Dihydroxybenzoic acid	154.027	C7H6O4	303-38-8	HMDB00397	C00196
S0017	Orotate	156.017	C5H4N2O4	65-86-1	HMDB00226	C00295
S0018	Indole-3-carboxylic acid	161.048	C9H7NO2	771-50-6	HMDB03320	C19837
S0019	Quinolinate	167.022	C7H5NO4	89-00-9	HMDB00232	C03722
S0020	Uric acid	168.028	C5H4N4O3	69-93-2	HMDB00289	C00366
S0021	Shikimate	174.053	C7H10O5	138-59-0	HMDB03070	C00493
S0022	L-Ascorbic acid	176.032	C6H8O6	50-81-7	HMDB00044	C00072
S0023	D-Glucono-1,5-lactone	178.048	C6H10O6	90-80-2	HMDB00150	C00198
S0024	myo-Inositol	180.063	C6H12O6	87-89-8	HMDB00211	C00137
S0025	4-Hydroxyphenylpyruvate	180.042	C9H8O4	156-39-8	HMDB00707	C01179
S0026	Indoleacrylic acid	187.063	C11H9NO2	1204-06-4	HMDB00734	NA
S0027	Citrate	192.027	C6H8O7	77-92-9	HMDB00094	C00158
S0028	Xanthurenic acid	205.038	C10H7NO4	59-00-7	HMDB00881	C02470
S0029	2'-Deoxyuridine	228.075	C9H12N2O5	951-78-0	HMDB00012	C00526
S0030	Thymidine	242.09	C10H14N2O5	50-89-5	HMDB00273	C00214
S0031	Uridine	244.07	C9H12N2O6	58-96-8	HMDB00296	C00299
S0032	Inosine	268.081	C10H12N4O5	58-63-9	HMDB00195	C00294
S0033	Sucrose	342.116	C12H22O11	57-50-1	HMDB00258	C00089
S0034	Cholic acid	408.288	C24H40O5	81-25-4	HMDB00619	C00695
S0035	Urea	60.0324	CH4N2O	57-13-6	HMDB00294	C00086
S0036	Ethanolamine	61.0528	C2H7NO	141-43-5	HMDB00149	C00189
S0037	Imidazole	68.0375	C3H4N2	288-32-4	HMDB01525	C01589
S0038	Glycine	75.032	C2H5NO2	56-40-6	HMDB00123	C00037
S0040	DL-Serine	105.043	C3H7NO3	302-84-1	NA	C00716
S0041	Cytosine	111.043	C4H5N3O	71-30-7	HMDB00630	C00380
S0042	Creatinine	113.059	C4H7N3O	60-27-5	HMDB00562	C00791
S0043	D-Proline	115.063	C5H9NO2	344-25-2	HMDB03411	C00763
S0044	Indole	117.058	C8H7N	120-72-9	HMDB00738	NA
S0045	L-Threonine	119.058	C4H9NO3	72-19-5	HMDB00167	C00188
S0046	L-Cysteine	121.02	C3H7NO2S	52-90-4	HMDB00574	C00097
S0047	Creatine	131.069	C4H9N3O2	57-00-1	HMDB00064	C00300
S0048	Nicotinamide	122.048	C6H6N2O	98-92-0	HMDB01406	C00153
S0049	Thymine	126.043	C5H6N2O2	65-71-4	HMDB00262	C00178
S0050	L-Pipecolic acid	129.079	C6H11NO2	3105-95-1	HMDB00716	C00408
S0051	Hydroxyproline	131.058	C5H9NO3	51-35-4	HMDB00725	C01157
S0052	L-Leucine	131.095	C6H13NO2	61-90-5	HMDB00687	C00123
S0053	L-Aspartate	133.038	C4H7NO4	56-84-8	HMDB00191	C00049
S0054	Adenine	135.054	C5H5N5	73-24-5	HMDB00034	C00147
S0055	L-Glutamine	146.069	C5H10N2O3	56-85-9	HMDB00641	C00064
S0056	L-Glutamate	147.053	C5H9NO4	56-86-0	HMDB00148	C00025
S0057	L-Methionine	149.051	C5H11NO2S	63-68-3	HMDB00696	C00073
S0059	L-Histidine	155.069	C6H9N3O2	71-00-1	HMDB00177	C00135
S0060	L-Carnitine	161.105	C7H15NO3	541-15-1	HMDB00062	C00318
S0061	L-Phenylalanine	165.079	C9H11NO2	63-91-2	HMDB00159	C00079
S0062	L-Arginine	174.112	C6H14N4O2	74-79-3	HMDB00517	C00062
S0063	L-Citrulline	175.096	C6H13N3O3	372-75-8	HMDB00904	C00327
S0064	L-Tyrosine	181.074	C9H11NO3	60-18-4	HMDB00158	C00082
S0065	3-Phosphoserine	185.009	C3H8NO6P	407-41-0	HMDB00272	C01005
S0066	alpha-N-Acetyl-L-glutamine	188.08	C7H12N2O4	2490-97-3	HMDB06029	NA
S0067	L-Tryptophan	204.09	C11H12N2O2	73-22-3	HMDB00929	C00078
S0068	N-Acetyl-D-glucosamine	221.09	C8H15NO6	7512-17-6	HMDB00215	C00140
S0069	L-Cystine	240.024	C6H12N2O4S2	56-89-3	HMDB00192	C00491
S0070	Deoxyguanosine	267.097	C10H13N5O4	961-07-9	HMDB00085	C00330
S0071	Guanosine	283.092	C10H13N5O5	118-00-3	HMDB00133	C00387
S0072	Riboflavin	376.138	C17H20N4O6	83-88-5	HMDB00244	C00255
S0073	Putrescine	88.1	C4H12N2	110-60-1	HMDB01414	C00134
S0074	Sarcosine	89.0477	C3H7NO2	107-97-1	HMDB00271	C00213
S0075	DL-lactate	90.0317	C3H6O3	50-21-5	HMDB01311/HMDB00190	C01432
S0076	Citraconic acid	130.027	C5H6O4	498-23-7	HMDB00634	C02226
S0077	3-Methylphenylacetic acid	150.068	C9H10O2	621-36-3	HMDB02222	NA
S0078	Xanthine	152.033	C5H4N4O2	69-89-6	HMDB00292	C00385
S0079	Kynurenic acid	189.043	C10H7NO3	492-27-3	HMDB00715	C01717
S0080	Pyridoxine	169.074	C8H11NO3	65-23-6	HMDB00239	C00314
S0081	3-Methylhistidine	169.085	C7H11N3O2	368-16-1	HMDB00479	C01152
S0082	Glucosamine	179.079	C6H13NO5	3416-24-8 (66-84-2/14257-69-3)	HMDB01514	C08349
S0083	L-Kynurenine	208.085	C10H12N2O3	343-65-7 (2922-83-0)	HMDB00684	C00328
S0084	Flavone	222.068	C15H10O2	525-82-6	HMDB03075	C15608
S0085	Thiamine	265.112	C12H17N4OS	59-43-8 (67-03-8)	HMDB00235	C00378
S0086	Folate	441.14	C19H19N7O6	59-30-3	HMDB00121	C00504
S0087	L-Alanine	89.0477	C3H7NO2	56-41-7	HMDB00161	C00041
S0088	L-Proline	115.063	C5H9NO2	147-85-3	HMDB00162	C00148
S0089	L-Isoleucine	131.095	C6H13NO2	73-32-5	HMDB00172	C00407
S0090	L-Serine	105.043	C3H7NO3	56-45-1	HMDB00187	C00065
S0091	L-Valine	117.079	C5H11NO2	72-18-4	HMDB00883	C00183
S0092	N-Benzyloxycarbonylglycine	209.069	C10H11NO4	1138-80-3	NA	C03710
S0093	Aminohippuric acid	194.069	C9H10N2O3	61-78-9	HMDB01867	D06890
S0094	CITIOLONE	159.035	C6H9NO2S	1195-16-0 (17896-21-8)	NA	NA
S0095	3,5-Dibromo-L-tyrosine	336.895	C9H9Br2NO3	300-38-9	NA	C03224
S0096	p-CHLOROPHENYLALANINE	199.04	C9H10ClNO2	7424-00-2	NA	D04143
S0097	N-Formylmethionine	177.046	C6H11NO3S	4289-98-9	HMDB01015	C03145
S0098	Tiopronin	163.03	C5H9NO3S	2-2-1953	NA	NA
S0099	Alpha-D-Glucose	180.063	C6H12O6	492-62-6	HMDB03345	C00267
S0100	Methylmalonic acid	118.027	C4H6O4	516-05-2	HMDB00202	C02170
S0101	L-dihydroorotate	158.033	C5H6N2O4	5988-19-2	HMDB03349	C00337
S0102	DL-Methionine sulfoxide	165.046	C5H11NO3S	62697-73-8	HMDB02005	NA
S0103	Hydroxyisocaproic acid	132.079	C6H12O3	498-36-2	HMDB00665	NA
S0104	L-Asparagine	132.053	C4H8N2O3	70-47-3	HMDB00168	C00152
S0105	L-Lysine	146.106	C6H14N2O2	56-87-1	HMDB00182	C00047
S0106	Glycerophosphocholine	258.111	C8H21NO6P+	28319-77-9	HMDB00086	C00670
S0107	L-homoserine	119.058	C4H9NO3	672-15-1	HMDB00719	C00263
S0108	Purine	120.044	C5H4N4	120-73-0	HMDB01366	C15587
S0109	Allocystathionine	222.067	C7H14N2O4S	535-34-2	HMDB00455	C00542
S0110	Choline	104.108	C5H14NO	62-49-7 (67-48-1)	HMDB00097	C00114
S0111	Deoxycholic acid	392.293	C24H40O4	83-44-3	HMDB00626	C04483
S0112	2-Isopropylmalic acid	176.068	C7H12O5	3237-44-3	HMDB00402	C02504
S0113	NG,NG-dimethyl-L-arginine(ADMA)	202.143	C8H18N4O2	220805-22-1 (30315-93-6)	HMDB01539	C03626
S0114	L-homocysteic acid	183.02	C4H9NO5S	14857-77-3	HMDB02205	C16511
S0115	Isocitrate	192.027	C6H8O7	320-77-4 (20226-99-7)	HMDB00193	C00311
S0116	S-Methyl-L-cysteine	135.035	C4H9NO2S	1187-84-4	HMDB02108	NA
S0117	D-gluconate	196.058	C6H12O7	526-95-4	HMDB00625	C00257
S0118	Xanthosine	284.076	C10H12N4O6	146-80-5	HMDB00299	C01762
S0119	Atrolactic acid	166.063	C9H10O3	515-30-0	NA	NA
S0120	Glyceric acid	106.027	C3H6O4	473-81-4	HMDB00139	C00258
S0121	3,5-Diiodothyronine	524.893	C15H13I2NO4	534-51-0 (1041-01-6)	HMDB00582	NA
S0122	3,4-Dihydroxy-L-phenylalanine(L-DOPA)	197.069	C9H11NO4	59-92-7	HMDB00181	C00355
S0123	Serotonin	176.095	C10H12N2O	50-67-9 (153-98-0)	HMDB00259	C00780
S0124	Tyramine	137.084	C8H11NO	51-67-2	HMDB00306	C00483
S0125	Cadaverine	102.116	C5H14N2	462-94-2	HMDB02322	C01672
S0126	beta-Estradiol	272.178	C18H24O2	50-28-2	HMDB00151	C00951
S0127	Testosterone	288.209	C19H28O2	58-22-0	HMDB00234	C00535
S0128	beta-Hydroxybutyrate	104.047	C4H8O3	625-72-9 (150-83-4)	HMDB00011	C01089
S0129	5-Hydroxytryptophan	220.085	C11H12N2O3	56-69-9 (4350-09-8)	HMDB00472	C01017
S0130	N-Acetylserotonin	218.106	C12H14N2O2	1210-83-9	HMDB01238	C00978
S0131	L-Abrine	218.106	C12H14N2O2	526-31-8	NA	C02983
S0132	Lanosterol	426.386	C30H50O	79-63-0	HMDB01251	C01724
S0133	p-Hydroxyphenylacetic acid	152.047	C8H8O3	156-38-7	HMDB00020	C00642
S0134	3-Methoxytyramine	167.095	C9H13NO2	554-52-9	HMDB00022	C05587
S0135	Palmitic acid	256.24	C16H32O2	1957-10-03	HMDB00220	C00249
S0136	Indoleacetic acid	175.063	C10H9NO2	87-51-4	HMDB00197	C00954
S0137	Dulcitol	182.079	C6H14O6	608-66-2	HMDB00107	C01697
S0138	D-Mannose	180.063	C6H12O6	3458-28-4	HMDB00169	C00159
S0139	Deoxycytidine	227.091	C9H13N3O4	951-77-9	HMDB00014	C00881
S0140	D-Sorbitol	182.079	C6H14O6	50-70-4	HMDB00247	C00794
S0141	L-Fucose	164.068	C6H12O5	2438-80-4	HMDB00174	C01019
S0142	Phenol	94.0419	C6H6O	108-95-2	HMDB00228	C00146
S0143	D-Maltose	342.116	C12H22O11	69-79-4 (6363-53-7)	HMDB00163	C00208
S0144	Coproporphyrin III	654.269	C36H38N4O8	14643-66-4	HMDB00570	C05770
S0145	2-Furoic acid	112.016	C5H4O3	88-14-2	HMDB00617	C01546
S0146	Vanillic acid	168.042	C8H8O4	121-34-6	HMDB00484	C06672
S0147	Homoveratric acid	196.074	C10H12O4	93-40-3	HMDB00434	NA
S0148	(S)-2-aminobutyric acid	103.063	C4H9NO2	1492-24-6	HMDB00452	C02356
S0149	3-Methyladipic acid	160.074	C7H12O4	1-3-3058	HMDB00555	NA
S0150	Acetylglycine	117.043	C4H7NO3	543-24-8	HMDB00532	NA
S0151	PC(16:0/16:0)	733.562	C40H80NO8P	63-89-8	HMDB00564	NA
S0152	Glutaconic acid	130.027	C5H6O4	1724-02-3	HMDB00620	C02214
S0153	5-Hydroxy-L-lysine	162.1	C6H14N2O3	1190-94-9 (13204-98-3)	HMDB00450	C16741
S0154	L-Carnosine	226.107	C9H14N4O3	305-84-0	HMDB00033	C00386
S0155	Cortexolone	346.214	C21H30O4	152-58-9	HMDB00015	C05488
S0156	Homogentisic acid	168.042	C8H8O4	451-13-8	HMDB00130	C00544
S0157	DL-Vanillylmandelic acid	198.053	C9H10O5	1955-10-07	HMDB00291	C05584
S0158	Dihydrothymine	128.059	C5H8N2O2	696-04-8	HMDB00079	C00906
S0159	D-Xylose	150.053	C5H10O5	58-86-6	HMDB00098	C00181
S0160	Homovanillic acid	182.058	C9H10O4	306-08-1	HMDB00118	C05582
S0161	S-Adenosylmethionine	398.137	C15H22N6O5S	29908-03-0	HMDB01185	C00019
S0163	Glutaric acid	132.042	C5H8O4	110-94-1	HMDB00661	C00489
S0164	N-Acetyl-L-tyrosine	223.084	C11H13NO4	537-55-3	HMDB00866	NA
S0165	Oxypurinol	152.033	C5H4N4O2	2465-59-0	HMDB00786	C07599
S0166	Pimelic acid	160.074	C7H12O4	111-16-0	HMDB00857	C02656
S0167	L-Aspartyl-L-phenylalanine	280.106	C13H16N2O5	13433-09-5	HMDB00706	NA
S0168	DL-Mandelic acid	152.047	C8H8O3	90-64-2	HMDB00703	NA
S0169	Glycylproline	172.085	C7H12N2O3	704-15-4	HMDB00721	NA
S0170	3-Methylglutaric acid	146.058	C6H10O4	626-51-7	HMDB00752	NA
S0171	Hippuric acid	179.058	C9H9NO3	495-69-2	HMDB00714	C01586
S0172	Isocaproic acid	116.084	C6H12O2	646-07-1	HMDB00689	NA
S0173	Adipic acid	146.058	C6H10O4	124-04-9	HMDB00448	C06104
S0174	Ribitol	152.068	C5H12O5	488-81-3	HMDB00508	C00474
S0175	L-Arabinose	150.053	C5H10O5	5328-37-0	HMDB00646	C00259
S0176	D-Arabitol	152.068	C5H12O5	488-82-4	HMDB00568	C01904
S0177	3,4-Dihydroxyhydrocinnamic acid	182.058	C9H10O4	1078-61-1	HMDB00423	C10447
S0178	2-Methylglutaric acid	146.058	C6H10O4	617-62-9	HMDB00422	NA
S0179	Ethylmalonic acid	132.042	C5H8O4	601-75-2	HMDB00622	NA
S0180	3-Hydroxyphenylacetic acid	152.047	C8H8O3	621-37-4	HMDB00440	C05593
S0181	Capric acid	172.146	C10H20O2	334-48-5	HMDB00511	C01571
S0182	Caproic acid	116.084	C6H12O2	142-62-1	HMDB00535	C01585
S0183	2-Hydroxyadenine	151.049	C5H5N5O	3373-53-3	HMDB00403	NA
S0184	Dodecanoic acid	200.178	C12H24O2	143-07-7	HMDB00638	C02679
S0185	Caprylic acid	144.115	C8H16O2	124-07-2	HMDB00482	C06423
S0186	Imidazoleacetic acid	126.043	C5H6N2O2	645-65-8 (3251-69-2)	HMDB02024	C02835
S0187	D-Glucarate	210.038	C6H10O8	87-73-0 (5793-89-5)	HMDB29881	C00818
S0188	Methylguanidine	73.064	C2H7N3	471-29-4 (22661-87-6)	HMDB01522	C02294
S0189	DL-2-Aminooctanoic acid	159.126	C8H17NO2	644-90-6	HMDB00991	NA
S0190	3-Methylhistamine	125.095	C6H11N3	644-42-8 (36475-47-5)	HMDB01861	NA
S0191	Agmatine	130.122	C5H14N4	306-60-5 (2482-00-0)	HMDB01432	C00179
S0192	L-Histidinol	141.09	C6H11N3O	4836-52-6 (1596-64-1)	HMDB03431	C00860
S0193	Sebacic acid	202.121	C10H18O4	111-20-6	HMDB00792	C08277
S0194	Hydroxyphenyllactic acid	182.058	C9H10O4	306-23-0	HMDB00755	C03672
S0195	Isovalerylglycine	159.09	C7H13NO3	16284-60-9	HMDB00678	NA
S0196	3-Hexanone	100.089	C6H12O	589-38-8	HMDB00753	NA
S0197	3-Phenylpropanoic acid	150.068	C9H10O2	501-52-0	HMDB00764	C05629
S0198	3-Hydroxyisovaleric acid	118.063	C5H10O3	625-08-1	HMDB00754	NA
S0199	Azelaic acid	188.105	C9H16O4	123-99-9	HMDB00784	C08261
S0200	Phenylacetylglycine	193.074	C10H11NO3	500-98-1	HMDB00821	C05598
S0202	Levulinic acid	116.047	C5H8O3	123-76-2	HMDB00720	NA
S0203	N-Acetyl-L-alanine	131.058	C5H9NO3	97-69-8	HMDB00766	NA
S0204	Malonic acid	104.011	C3H4O4	141-82-2	HMDB00691	C00383
S0205	D-Mannitol	182.079	C6H14O6	69-65-8	HMDB00765	C00392
S0206	Isovaleric acid	102.068	C5H10O2	503-74-2	HMDB00718	C08262
S0207	Myristic acid	228.209	C14H28O2	544-63-8	HMDB00806	C06424
S0208	Ornithine	132.09	C5H12N2O2	70-26-8 (3184-13-2)	HMDB00214	C01602
S0209	L-Norleucine	131.095	C6H13NO2	327-57-1	HMDB01645	C01933
S0210	1,3-Dimethyluric acid	196.06	C7H8N4O3	944-73-0	HMDB01857	NA
S0211	3-Aminosalicylic acid	153.043	C7H7NO3	570-23-0	HMDB01972	NA
S0212	Diaminopimelic acid	190.095	C7H14N2O4	583-93-7	HMDB01370	C00666
S0213	Maltotriose	504.169	C18H32O16	1109-28-0	HMDB01262	C01835
S0214	Suberic acid	174.089	C8H14O4	505-48-6	HMDB00893	C08278
S0215	trans-cinnamate	148.052	C9H8O2	140-10-3 (1754-62-7)	HMDB00930	C00423
S0216	3-Isopropylmalate	176.068	C7H12O5	921-28-8 (16048-89-8)	HMDB12156	C04411
S0217	Histamine	111.08	C5H9N3	51-45-6 (56-92-8)	HMDB00870	C00388
S0218	Mevalonic acid	148.074	C6H12O4	150-97-0	HMDB00227	C00418
S0219	2-Hydroxy-3-methylbutyric acid	118.063	C5H10O3	4026-18-0	HMDB00407	NA
S0220	2-Furoylglycine	169.038	C7H7NO4	5657-19-2	HMDB00439	NA
S0221	Coproporphyrin I	654.269	C36H38N4O8	531-14-6 (69477-27-6)	HMDB00643	C05769
S0222	Citramalic acid	148.037	C5H8O5	597-44-4 (1030365-02-6)	HMDB00426	C00815
S0223	Alpha-ketoisovaleric acid	116.047	C5H8O3	759-05-7 (3715-29-5)	HMDB00019	C00141
S0224	3-Ureidopropionate	132.053	C4H8N2O3	462-88-4	HMDB00026	C02642
S0225	7-Methylxanthine	166.049	C6H6N4O2	552-62-5	HMDB01991	C16353
S0226	trans-Aconitate	174.016	C6H6O6	4023-65-8	HMDB00958	C02341
S0227	Ribothymidine	258.085	C10H14N2O6	1463-10-1	HMDB00884	NA
S0228	Valeric acid	102.068	C5H10O2	109-52-4	HMDB00892	C00803
S0229	Norepinephrine	169.074	C8H11NO3	51-41-2	HMDB00216	C00547
S0230	5-Methylcytidine	257.101	C10H15N3O5	2140-61-6	HMDB00982	NA
S0231	3-Methylxanthine	166.049	C6H6N4O2	1076-22-8	HMDB01886	C16357
S0232	Theophylline	180.065	C7H8N4O2	58-55-9	HMDB01889	C07130
S0233	Stearic acid	284.272	C18H36O2	1957-11-04	HMDB00827	C01530
S0234	4-Methoxycinnamic acid	178.063	C10H10O3	830-09-1	HMDB02040	NA
S0235	Phenyllactic acid	166.063	C9H10O3	828-01-3	HMDB00779	NA
S0236	D-Fructose	180.063	C6H12O6	57-48-7	HMDB00660	C02336
S0238	Dimethylallyl pyrophosphate	246.006	C5H12O7P2	1186-30-7 (69382-61-2)	HMDB01120	C00235
S0239	Isopentenyl pyrophosphate	246.006	C5H12O7P2	358-71-4 (18687-43-9)	HMDB01347	C00129
S0240	D-Lactose	342.116	C12H22O11	63-42-3	HMDB00186	C00243
S0241	Cytidine 5'-diphosphocholine (CDP-choline)	488.107	C14H26N4O11P2	987-78-0 (33818-15-4)	HMDB01413	C00307
S0242	Urocanic acid	138.043	C6H6N2O2	104-98-3	HMDB00301	C00785
S0243	Taurocholate	515.292	C26H45NO7S	81-24-3 (345909-26-4)	HMDB00036	C05122
S0244	Glycochenodeoxycholate	449.314	C26H43NO5	640-79-9 (16564-43-5)	HMDB00637	C05466
S0245	Taurochenodeoxycholate	499.297	C26H45NO6S	516-35-8 (6009-98-9)	HMDB00951	C05465
S0246	N-Acetyl-L-aspartic acid	175.048	C6H9NO5	997-55-7	HMDB00812	C01042
S0247	Monomethyl glutaric acid	146.058	C6H10O4	1501-27-5	HMDB00858	NA
S0248	5-Aminopentanoic acid	117.079	C5H11NO2	660-88-8	HMDB03355	C00431
S0249	N-Acetylcadaverine	144.126	C7H16N2O	32343-73-0	HMDB02284	NA
S0250	Nicotinuric acid	180.053	C8H8N2O3	583-08-4	HMDB03269	C05380
S0251	Pectin (Galacturonic acid)	194.043	C6H10O7	9000-69-5	HMDB03402	C08348
S0252	Theobromine	180.065	C7H8N4O2	83-67-0	HMDB02825	C07480
S0253	4-Methoxyphenylacetic acid	166.063	C9H10O3	104-01-8	HMDB02072	NA
S0254	1-Methyluric acid	182.044	C6H6N4O3	708-79-2	HMDB03099	C16359
S0255	Chenodeoxycholate	392.293	C24H40O4	474-25-9	HMDB00518	C02528
S0256	DL-alpha-Lipoic Acid	206.044	C8H14O2S2	1077-28-7	HMDB01451	C00725
S0257	O-Phosphotyrosine	261.04	C9H12NO6P	21820-51-9	HMDB06049	C06501
S0258	DL-O-tyrosine	181.074	C9H11NO3	2370-61-8	HMDB06050	NA
S0260	3,7-Dimethyluric acid	196.06	C7H8N4O3	13087-49-5	HMDB01982	C16360
S0261	6-Hydroxydopamine	169.074	C8H11NO3	1199-18-4 (28094-15-7)	HMDB01537	NA
S0262	Dehydroascorbic acid (Oxidized vitamin C)	174.016	C6H6O6	490-83-5	HMDB01264	C05422
S0263	6-Hydroxynicotinic acid	139.027	C6H5NO3	5006-66-6	HMDB02658	C01020
S0264	Menadione (Vitamin K3)	172.052	C11H8O2	58-27-5	HMDB01892	C05377
S0265	N-Acetylglutamine	188.08	C7H12N2O4	2490-97-3	HMDB06029	NA
S0266	5-Hydroxyhexanoic acid	132.079	C6H12O3	44843-89-2	HMDB00525	NA
S0267	Rutin	610.153	C27H30O16	153-18-4	HMDB03249	C05625
S0268	1-Octadecanol (Drug)	270.292	C18H38O	112-92-5	HMDB02350	D01924
S0269	2-Ethyl-2-Hydroxybutyric acid	132.079	C6H12O3	3639-21-2	HMDB01975	NA
S0270	3-(3-Hydroxyphenyl)propanoic acid	166.063	C9H10O3	621-54-5	HMDB00375	C11457
S0271	Ascorbyl stearate	442.293	C24H42O7	10605-09-1	HMDB38242	NA
S0272	Acetomenaphthone	258.089	C15H14O4	573-20-6	HMDB32725	NA
S0273	Arbutin	272.09	C12H16O7	497-76-7	HMDB29943	C06186
S0274	Alizarin	240.042	C14H8O4	72-48-0	NA	C01474
S0275	cis-4-Hydroxy-D-proline	131.058	C5H9NO3	2584-71-6	HMDB60460	C03440
S0276	2-Aminopyrazine	95.0483	C4H5N3	5049-61-6	NA	NA
S0277	Chlorogenic acid	354.095	C16H18O9	327-97-9	HMDB03164	C00852
S0278	Caffeic Acid	180.042	C9H8O4	331-39-5	HMDB01964	C01481
S0279	L-Gulonic gamma-lactone	178.048	C6H10O6	1128-23-0	HMDB03466	C01040
S0280	D-Tagatose	180.063	C6H12O6	87-81-0	HMDB03418	C00795
S0281	Hydrocortisone (Cortisol)	362.209	C21H30O5	50-23-7	HMDB00063	C00735
S0282	Cholesteryl oleate (Lipids)	650.6	C45H78O2	303-43-5	HMDB00918	C14641
S0283	Traumatic Acid	228.136	C12H20O4	6402-36-4	HMDB00933	C16308
S0284	Harmine	212.095	C13H12N2O	442-51-3	HMDB30311	C06538
S0285	Progesterone	314.225	C21H30O2	57-83-0	HMDB01830	C00410
S0286	Stearamide	283.288	C18H37NO	124-26-5	HMDB34146	C13846
S0287	1-Tetradecanol	214.23	C14H30O	112-72-1	HMDB11638	NA
S0288	Erucic acid	338.318	C22H42O2	112-86-7	HMDB02068	C08316
S0289	Kaempferol	286.048	C15H10O6	520-18-3	HMDB05801	C05903
S0290	25-Hydroxycholesterol	402.35	C27H46O2	2140-46-7	HMDB06247	C15519
S0291	DL-Homocystine	268.055	C8H16N2O4S2	462-10-2	HMDB00575	C01817
S0292	5-Methoxytryptamine	190.111	C11H14N2O	608-07-1	HMDB04095	C05659
S0293	Lumichrome	242.08	C12H10N4O2	1086-80-2	NA	C01727
S0294	2'-Deoxyguanosine 5'-monophosphate (dGMP)	347.063	C10H14N5O7P	902-04-5 (33430-61-4)	HMDB01044	C00362
S0295	Propionylglycine	131.058	C5H9NO3	21709-90-0	HMDB00783	NA
S0296	2'-O-methylinosine	282.096	C11H14N4O5	3881-21-8	NA	NA
S0297	1-Methylhistidine	169.085	C7H11N3O2	332-80-9	HMDB00001	C01152
S0298	4-Aminobutyric acid	103.063	C4H9NO2	1956-12-02	HMDB00112	C00334
S0299	Folinic acid	473.166	C20H23N7O7	1492-18-8	HMDB01562	C03479
S0300	trans-2-Octenoic acid	142.099	C8H14O2	1871-67-6	HMDB01568	NA
S0301	Lithocholic acid	376.298	C24H40O3	434-13-9	HMDB00761	C03990
S0302	Glycerol	92.0473	C3H8O3	56-81-5	HMDB00131	C00116
S0303	D-(+)-Melibiose	342.116	C12H22O11	585-99-9	HMDB00048	C05402
S0304	D-(+)-Galactose	180.063	C6H12O6	59-23-4	HMDB00143	C00984
S0305	Beta-D-Fructose 2-phosphate	260.03	C6H13O9P	26177-86-6	HMDB06800	C03267
S0306	Raffinose	504.169	C18H32O16	512-69-6	HMDB03213	C00492
S0307	Taurolithocholic acid	483.302	C26H45NO5S	6042-32-6(516-90-5)	HMDB00722	C02592
S0308	Glyceraldehyde	90.0317	C3H6O3	56-82-6	HMDB01051	C02154/C00577
S0309	1,3-Diaminopropane	74.0844	C3H10N2	109-76-2	HMDB00002	C00986
S0310	D-Ornithine	132.09	C5H12N2O2	348-66-3 (16682-12-5)	HMDB03374	C00515
S0311	Dihydrolipoate (dihydrolipoic acid)	208.059	C8H16O2S2	462-20-4	HMDB12210	C02147
S0312	1-Hexadecanol	242.261	C16H34O	36653-82-4	HMDB03424	C00823
S0313	Trehalose	342.116	C12H22O11	99-20-7	HMDB00975	C01083
S0314	Pantothenol	205.131	C9H19NO4	81-13-0	HMDB04231	C05944
S0315	Propionic acid	74.0368	C3H6O2	1979-09-04	HMDB00237	C00163
S0316	Quinone	108.021	C6H4O2	106-51-4	HMDB03364	C00472
S0317	Dimethylbenzimidazole	146.084	C9H10N2	582-60-5	HMDB03701	C03114
S0318	Taurodeoxycholic acid	499.297	C26H45NO6S	516-50-7 (207737-97-1)	HMDB00896	C05463
S0319	N-Phenylacetamide	135.068	C8H9NO	103-84-4	HMDB01250	C07565
S0320	16-Hydroxypalmitic acid	272.235	C16H32O3	506-13-8	HMDB06294	C18218
S0321	Benzoic acid	122.037	C7H6O2	65-85-0	HMDB01870	C00180
S0322	Xylitol	152.068	C5H12O5	87-99-0	HMDB02917	C00379
S0323	D-Glucuronolactone	176.032	C6H8O6	32449-92-6	HMDB06355	C02670
S0324	1,4-Dihydroxybenzene	110.037	C6H6O2	123-31-9	HMDB02434	C00530
S0325	Pyrocatechol	110.037	C6H6O2	120-80-9	HMDB00957	C00090
S0326	Corticosterone	346.214	C21H30O4	50-22-6	HMDB01547	C02140
S0327	Octacosanoic acid	424.428	C28H56O2	506-48-9	HMDB02348	NA
S0328	Cholesteryl stearate	652.616	C45H80O2	35602-69-8	NA	NA
S0329	Gentisic acid	154.027	C7H6O4	490-79-9	HMDB00152	C00628
S0330	Pregnenolone	316.24	C21H32O2	145-13-1	HMDB00253	C01953
S0331	Cellobiose	342.116	C12H22O11	528-50-7	HMDB00055	C00185
S0332	22beta-Hydroxycholesterol	402.35	C27H46O2	22348-64-7	HMDB04035	C05502
S0333	11-Deoxycortisol	346.214	C21H30O4	152-58-9	HMDB00015	C05488
S0334	Pyrrole-2-carboxylic acid	111.032	C5H5NO2	634-97-9	HMDB04230	C05942
S0336	2'-Deoxy-D-ribose	134.058	C5H10O4	533-67-5	HMDB03224	C01801
S0337	Arachidic acid	312.303	C20H40O2	506-30-9	HMDB02212	C06425
S0338	Gentisaldehyde	138.032	C7H6O3	1194-98-5	HMDB04062	C05585
S0339	trans-Dehydroandrosterone	288.209	C19H28O2	53-43-0	HMDB00077	C01227
S0340	D-(+)-Galactosamine	179.079	C6H13NO5	1772-03-8	NA	NA
S0341	Isomaltose	342.116	C12H22O11	499-40-1	HMDB02923	C00252
S0342	Formylanthranilic acid	165.043	C8H7NO3	3342-77-6	HMDB04089	C05653
S0343	Estrone	270.162	C18H22O2	53-16-7	HMDB00145	C00468
S0344	DL-Normetanephrine	183.09	C9H13NO3	1011-74-1	HMDB00819	C05589
S0345	Pyridoxamine 5'-phosphate	248.056	C8H13N2O5P	529-96-4	HMDB01555	C00647
S0346	5-L-Glutamyl-L-alanine	218.09	C8H14N2O5	5875-41-2	HMDB06248	C03740
S0347	EDTA	292.091	C10H16N2O8	60-00-4	HMDB15109	C00284
S0348	trans-2-Hydroxycinnamic acid	164.047	C9H8O3	583-17-5	HMDB02641	C01772
S0349	D-galacturonic acid	194.043	C6H10O7	14982-50-4	HMDB02545	C00333
S0350	Behenic acid	340.334	C22H44O2	112-85-6	HMDB00944	C08281
S0351	D-Threitol	122.058	C4H10O4	2418-52-2	HMDB04136	C16884
S0352	D-Aspartic acid	133.038	C4H7NO4	1783-96-6	HMDB06483	C00402
S0353	D-Allose	180.063	C6H12O6	2595-97-3	HMDB01151	C01487
S0354	Caffeine	194.08	C8H10N4O2	1958-08-02	HMDB01847	C07481
S0355	21-Hydroxypregnenolone	332.235	C21H32O3	1164-98-3	HMDB04026	C05485
S0356	Tetrahydrocorticosterone	350.246	C21H34O4	68-42-8	HMDB00268	C05476
S0357	Indole-3-pyruvic acid	203.058	C11H9NO3	35656-49-6	HMDB60484	C00331
S0358	3alpha-Hydroxy-5alpha-androstan-17-one (Androsterone)	290.225	C19H30O2	53-41-8	HMDB00031	C00523
S0359	Cortisone	360.194	C21H28O5	1953-06-05	HMDB02802	C00762
S0360	Aldosterone	360.194	C21H28O5	52-39-1	HMDB00037	C01780
S0361	Androstanedione	288.209	C19H28O2	846-46-8	HMDB00899	C00674
S0362	sn-Glycerol 3-phosphoethanolamine	215.056	C5H14NO6P	NA	HMDB59660	NA
S0363	Anthranilic acid (Vitamin L1)	137.048	C7H7NO2	118-92-3	HMDB01123	C00108
S0364	Pentadecanoic Acid	242.225	C15H30O2	1002-84-2	HMDB00826	C16537
S0365	Undecanoic Acid	186.162	C11H22O2	112-37-8	HMDB00947	C17715
S0366	Tridecanoic acid (Tridecylic acid)	214.193	C13H26O2	638-53-9	HMDB00910	C17076
S0367	Heptadecanoic acid	270.256	C17H34O2	506-12-7	HMDB02259	NA
S0368	n-Octanamide	159.126	C8H17NO2	629-01-6	NA	NA
S0369	L-Cysteic acid	169.005	C3H7NO5S	498-40-8	HMDB02757	C00506
S0370	1,7-Dimethylxanthine	180.065	C7H8N4O2	611-59-6	HMDB01860	C13747
S0371	1-Methyltryptamine	174.116	C11H14N2	61-49-4	HMDB04370	C06213
S0372	Ciliatine	125.024	C2H8NO3P	2041-14-7	HMDB11747	C03557
S0373	3-Butynoic acid	84.0211	C4H4O2	2345-51-9	NA	C06144
S0374	1-Methylnicotinamide	137.071	C7H9N2O	3106-60-3	HMDB00699	C02918
S0375	Butanoic acid	88.0524	C4H8O2	107-92-6	HMDB00039	C00246
S0376	L-Sorbose	180.063	C6H12O6	87-79-6	HMDB01266	C00247
S0377	Quercetin	302.043	C15H10O7	117-39-5	HMDB05794	C00389
S0378	Tartaric acid	150.016	C4H6O6	87-69-4	HMDB00956	C00898
S0379	D-Galactarate	210.038	C6H10O8	526-99-8	HMDB00639	C00879
S0380	Salicylic acid	138.032	C7H6O3	69-72-7	HMDB01895	C00805
S0381	Barbituric acid	128.022	C4H4N2O3	67-52-7	HMDB41833	C00813
S0382	Camphor	152.12	C10H16O	464-49-3	HMDB59838	NA
S0383	Oxalate	89.9953	C2H2O4	144-62-7	HMDB02329	C00209
S0384	meso-Tartaric acid	150.016	C4H6O6	147-73-9	NA	C00552
S0386	Mandelonitrile	133.053	C8H7NO	532-28-5	HMDB60486	C00561
S0387	L-Rhamnose	164.068	C6H12O5	3615-41-6	HMDB00849	C00507
S0388	3-Hydroxybenzoate	138.032	C7H6O3	1999-06-09	HMDB02466	C00587
S0389	D-Lyxose	150.053	C5H10O5	1114-34-7	NA	C02204
S0390	Berberine	336.124	C20H18NO4	2086-83-1	HMDB03409	C00757
S0391	Naphthalene	128.063	C10H8	91-20-3	HMDB29751	C00829
S0392	Tryptophol	161.2	C10H11NO	526-55-6	HMDB03447	NA
S0393	3-(2-Hydroxyphenyl)propanoate	166.174	C9H10O3	495-78-3	HMDB33752	NA
S0394	L-Arabitol	152.146	C5H12O5	7643-75-6	HMDB01851	NA
S0395	Nicotine	162.232	C10H14N2	20033	NA	NA
S0396	(2E,6E)-Farnesol	222.366	C15H26O	4602-84-0	HMDB04305	NA
S0397	L-Arabinono-1,4-lactone	148.114	C5H8O5	51532-86-6	NA	NA
S0398	3-Methyladenine	149.153	C6H7N5	5142-23-4	HMDB11600	NA

## Sheet: Definition of columns
Columns	Definition
Lab ID	The zhu lab ID of metabolites
Compound name	The name of metabolites
m/z	Mass to charge ratio
Formula	Chemical formula
CAS ID	The CAS ID of metabolite
HMDB ID	The HMDB ID of metabolites
KEGG ID	The KEGG ID of metabolites
