# Supplementary material for: Metabolic reaction network-based recursive metabolite annotation for untargeted metabolomics
Source: Nat Commun. 2019 Apr 3;10:1516. doi: 10.1038/s41467-019-09550-x (PMC6447530; doi:10.1038/s41467-019-09550-x)
Supplement: Supplementary file 17 — Supplementary Data 14 [file 41467_2019_9550_MOESM17_ESM.xlsx]

## Sheet: Supplementary Table 16
FlyDatabase.ID	KEGG.ID	X3d_control_1	X3d_control_2	X3d_control_3	X30d_control_1	X30d_control_2	X30d_control_3
FBgn0000008	Dmel_CG6741	340.721	371.508	378.757	389.815	361.277	379.419
FBgn0000017	Dmel_CG4032	2005.16	1937.73	1803.1	1583.07	1555.91	1588.82
FBgn0000018	Dmel_CG6093	72.4521	77.1438	76.8184	86.4297	98.6994	90.7306
FBgn0000024	Dmel_CG17907	3302.44	3087.78	3146.35	2624.64	2582.95	2786.87
FBgn0000028	Dmel_CG9151	157.632	189.814	158.971	136.7	122.909	136.096
FBgn0000032	Dmel_CG7899	134.134	114.701	153.637	138.464	125.702	118.568
FBgn0000036	Dmel_CG5610	518.914	504.48	548.398	354.538	350.104	356.736
FBgn0000037	Dmel_CG4356	1152.38	1061.74	1064.79	958.664	903.193	947.516
FBgn0000038	Dmel_CG11348	3882.06	3844	3702.22	2166.03	2072.69	2296.1
FBgn0000039	Dmel_CG6844	514.018	495.345	433.17	331.608	355.69	360.86
FBgn0000042	Dmel_CG4027	6697.9	6806.93	7311.61	7596.99	7959.27	8020.38
FBgn0000043	Dmel_CG12051	257.499	286.244	291.27	284.865	335.206	301.061
FBgn0000044	Dmel_CG10067	4049.48	4247.99	4271.95	4462.59	4424.71	4595.3
FBgn0000045	Dmel_CG7478	679.483	828.281	704.168	304.268	309.134	298.999
FBgn0000046	Dmel_CG18290	463.106	514.63	472.646	310.441	246.749	267.037
FBgn0000047	Dmel_CG5178	80.2847	141.092	94.956	29.1039	26.0715	24.7447
FBgn0000052	Dmel_CG9127	1235.6	916.59	959.163	1664.21	1862.25	1669.24
FBgn0000053	Dmel_CG31628	1937.6	880.049	845.002	1468.42	2104.35	1761
FBgn0000054	Dmel_CG15845	494.436	425.306	424.635	425.093	455.321	479.429
FBgn0000055	Dmel_CG3481	179.172	90.3395	146.168	231.067	238.368	220.64
FBgn0000057	Dmel_CG5124	321.139	327.861	321.143	374.823	388.28	328.898
FBgn0000061	Dmel_CG3935	9.79082	9.13545	5.33461	9.70129	8.38014	8.24824
FBgn0000063	Dmel_CG7643	18.6026	25.3763	27.74	37.0413	44.6941	24.7447
FBgn0000064	Dmel_CG6058	15460.7	13763.1	13656.6	14583.7	15058.2	14401.4
FBgn0000071	Dmel_CG2198	0	2.0301	2.13384	0	1.86225	2.06206
FBgn0000075	Dmel_CG10501	118.469	144.137	120.562	99.6587	84.7325	113.413
FBgn0000077	Dmel_CG12127	107.699	99.4749	97.0899	117.297	98.6994	83.5134
FBgn0000078	Dmel_CG17876	140.009	137.032	150.436	248.706	210.435	210.33
FBgn0000079	Dmel_CG18730	129.239	89.3244	112.027	316.615	339.861	308.278
FBgn0000083	Dmel_CG5730	1937.6	1930.63	1993.01	2360.06	2532.66	2496.12
FBgn0000084	Dmel_CG9579	1302.18	1191.67	1194.95	1114.77	1319.41	1290.85
FBgn0000092	Dmel_CG2650	23.498	24.3612	19.2046	40.569	29.7961	16.4965
FBgn0000097	Dmel_CG3166	531.642	537.977	498.252	510.641	540.985	510.36
FBgn0000100	Dmel_CG7490	5082.42	5451.83	5982.23	6805.9	6645.45	7246.08
FBgn0000108	Dmel_CG7727	8762.78	8754.81	8271.84	6987.57	6212.48	6828.51
FBgn0000109	Dmel_CG18315	122.385	113.686	118.428	118.179	132.22	139.189
FBgn0000114	Dmel_CG31762	741.165	666.888	648.688	664.097	646.202	621.711
FBgn0000115	Dmel_CG6025	219.314	158.348	189.912	186.97	204.848	188.678
FBgn0000116	Dmel_CG32031	14605.9	14105.1	14020.4	9119.21	9677.2	9425.67
FBgn0000117	Dmel_CG11579	3822.34	3906.93	3864.39	3183.79	3339.95	3253.93
FBgn0000119	Dmel_CG5912	589.407	531.886	508.922	478.891	530.742	497.987
FBgn0000120	Dmel_CG5711	78846.5	65045.4	67912.8	69840.5	74540.4	72734
FBgn0000121	Dmel_CG5962	87503.5	90521.2	95397.7	89994.4	94757	95256.8
FBgn0000139	Dmel_CG6677	225.189	254.778	254.994	298.094	298.892	311.371
FBgn0000140	Dmel_CG6875	3.91633	8.1204	2.13384	3.52774	9.31127	1.03103
FBgn0000146	Dmel_CG6137	17.6235	19.286	21.3384	29.9858	26.0715	25.7757
FBgn0000147	Dmel_CG3068	19.5816	11.1656	11.7361	36.1593	34.4517	17.5275
FBgn0000150	Dmel_CG2210	2458.48	2245.29	2396.31	2380.34	2549.42	2595.1
FBgn0000152	Dmel_CG9703	49.9332	56.8428	42.6769	26.4581	52.1431	52.5825
FBgn0000153	Dmel_CG7811	1427.5	1157.16	1302.71	895.164	954.405	857.817
FBgn0000157	Dmel_CG3629	327.013	412.11	359.553	377.468	401.316	381.481
FBgn0000163	Dmel_CG5055	994.747	945.012	944.226	1014.23	1001.89	1058.87
FBgn0000173	Dmel_CG18319	1095.59	1208.92	1232.29	918.095	861.292	968.137
FBgn0000179	Dmel_CG3578	313.306	309.59	284.868	246.942	241.162	237.137
FBgn0000180	Dmel_CG4722	78.3266	92.3696	92.8222	73.2006	73.559	93.8237
FBgn0000181	Dmel_CG3644	2049.22	2379.28	2486.99	2466.77	2337.13	2459.01
FBgn0000183	Dmel_CG6605	1302.18	1196.74	1174.68	1126.23	964.647	1046.49
FBgn0000206	Dmel_CG8285	2105.03	1939.76	1908.72	1217.95	1266.33	1249.61
FBgn0000212	Dmel_CG5942	994.747	1035.35	1075.46	1111.24	1112.7	1114.54
FBgn0000221	Dmel_CG4934	56.7868	59.888	72.5507	60.8535	66.11	58.7687
FBgn0000228	Dmel_CG14025	687.316	729.821	690.298	766.402	684.378	724.814
FBgn0000229	Dmel_CG5680	1264	1267.8	1129.87	802.561	894.813	893.903
FBgn0000233	Dmel_CG12653	17.6235	13.1957	10.6692	7.05548	16.7603	17.5275
FBgn0000239	Dmel_CG9242	937.961	773.468	846.069	1135.93	1112.7	1145.47
FBgn0000241	Dmel_CG17632	465.064	484.179	499.319	620.882	694.62	605.214
FBgn0000244	Dmel_CG9379	1188.61	1145.99	1128.8	1207.37	1251.43	1170.22
FBgn0000246	Dmel_CG17604	58.7449	61.9181	90.6884	89.9574	90.3193	87.6375
FBgn0000247	Dmel_CG31037	1026.08	985.614	947.427	926.914	829.634	880.499
FBgn0000250	Dmel_CG5848	1248.33	1314.49	1187.48	1474.6	1637.85	1485.71
FBgn0000251	Dmel_CG1759	0	2.0301	7.46845	2.64581	4.65563	1.03103
FBgn0000253	Dmel_CG8472	27671.8	23621.2	23392.3	17181.9	16213.7	17703.8
FBgn0000256	Dmel_CG3399	916.421	939.937	957.029	755.819	776.56	705.224
FBgn0000257	Dmel_CG12230	325.055	326.846	342.482	290.157	310.996	285.595
FBgn0000259	Dmel_CG15224	1098.53	1090.16	1042.38	1037.16	979.545	990.819
FBgn0000261	Dmel_CG6871	3850.73	3552.68	3724.62	3862.88	4296.22	3876.67
FBgn0000273	Dmel_CG4379	3469.87	3701.89	3703.29	3333.72	2893.94	3220.94
FBgn0000279	Dmel_CG1373	0.979082	0	1.06692	31.7497	9.31127	13.4034
FBgn0000283	Dmel_CG6384	863.55	947.042	931.423	1196.79	1083.83	1149.6
FBgn0000286	Dmel_CG11924	879.216	828.281	806.593	955.136	837.083	793.893
FBgn0000287	Dmel_CG4881	323.097	284.214	303.006	266.344	282.131	350.55
FBgn0000289	Dmel_CG8367	1919	1922.51	1818.03	2037.27	1779.38	2007.41
FBgn0000299	Dmel_CG4145	3824.29	3899.82	3372.54	1937.61	1986.09	1937.3
FBgn0000303	Dmel_CG12345	1288.47	1236.33	1165.08	767.284	824.047	814.513
FBgn0000307	Dmel_CG5813	926.212	965.313	915.419	845.776	818.46	766.055
FBgn0000308	Dmel_CG9553	1999.29	2094.05	2210.66	2423.56	2284.05	2284.76
FBgn0000316	Dmel_CG2945	303.515	339.027	337.147	295.448	322.17	340.24
FBgn0000317	Dmel_CG7595	630.529	559.293	569.736	720.541	625.717	609.338
FBgn0000318	Dmel_CG11024	518.914	517.676	505.721	559.147	540.053	518.608
FBgn0000319	Dmel_CG9012	4743.65	4487.54	4194.07	4124.81	4128.62	4102.47
FBgn0000320	Dmel_CG9554	589.407	623.241	624.149	578.55	630.373	573.252
FBgn0000326	Dmel_CG9858	186.026	198.95	221.92	201.081	220.677	244.354
FBgn0000330	Dmel_CG3035	234.98	224.326	240.057	244.296	236.506	276.316
FBgn0000339	Dmel_CG5855	277.08	254.778	304.073	300.74	313.79	348.488
FBgn0000346	Dmel_CG1618	4300.13	4186.07	4144.99	2304.5	2476.8	2580.67
FBgn0000351	Dmel_CG11330	4.89541	8.1204	13.87	7.93742	12.1046	12.3724
FBgn0000352	Dmel_CG1708	425.901	414.14	402.23	313.087	320.308	322.712
FBgn0000357	Dmel_CG6517	7.83266	12.1806	11.7361	28.2219	12.1046	5.15515
FBgn0000358	Dmel_CG6524	2.93725	3.04515	2.13384	1.76387	1.86225	3.09309
FBgn0000370	Dmel_CG8669	8509.2	9793.2	10121.9	11464.3	11396.1	11394.9
FBgn0000376	Dmel_CG2714	304.495	265.943	299.805	303.386	287.718	279.409
FBgn0000377	Dmel_CG3193	234.001	250.717	258.195	286.629	295.167	297.968
FBgn0000382	Dmel_CG3954	4267.82	4144.45	4057.5	4076.31	3667.71	3913.79
FBgn0000384	Dmel_CG17678	252.603	226.356	263.53	263.699	248.611	261.881
FBgn0000394	Dmel_CG12410	306.453	287.259	330.746	378.35	378.037	334.054
FBgn0000395	Dmel_CG15671	209.524	228.386	174.975	224.894	245.817	223.733
FBgn0000404	Dmel_CG5940	9.79082	30.4515	12.8031	27.34	13.9669	17.5275
FBgn0000405	Dmel_CG3510	3.91633	2.0301	2.13384	7.93742	5.58676	4.12412
FBgn0000406	Dmel_CG13279	8010.85	5981.69	6479.42	9650.14	9712.58	8906.03
FBgn0000409	Dmel_CG17903	2714.02	2742.67	2563.81	1485.18	1774.73	1771.31
FBgn0000411	Dmel_CG5893	162.528	177.634	170.707	139.346	126.633	180.43
FBgn0000412	Dmel_CG9745	841.032	922.681	884.478	849.304	897.606	925.864
FBgn0000414	Dmel_CG9695	2478.06	2597.51	2569.15	2743.7	2653.71	2612.63
FBgn0000416	Dmel_CG12070	8638.44	8432.02	8921.6	10116.7	10204.2	9905.1
FBgn0000422	Dmel_CG10697	3177.12	2735.56	2703.58	2187.2	2225.39	2331.16
FBgn0000426	Dmel_CG16792	34.2679	31.4666	40.543	55.5619	43.763	39.1791
FBgn0000427	Dmel_CG2175	0.979082	1.01505	0	0.881935	0	1.03103
FBgn0000439	Dmel_CG2189	212.461	262.898	226.187	293.684	306.341	329.929
FBgn0000442	Dmel_CG3324	12.7281	23.3462	13.87	7.93742	14.898	15.4654
FBgn0000447	Dmel_CG9741	199.733	237.522	235.79	289.275	323.101	297.968
FBgn0000448	Dmel_CG33183	277.08	268.988	251.794	189.616	185.294	196.927
FBgn0000451	Dmel_CG6611	49.9332	36.5418	24.5392	13.229	9.31127	14.4344
FBgn0000454	Dmel_CG9285	1172.94	1107.42	1075.46	762.874	935.782	816.575
FBgn0000455	Dmel_CG5663	433.733	398.915	435.304	412.746	417.145	459.839
FBgn0000459	Dmel_CG9908	245.75	179.664	227.254	273.4	215.09	286.626
FBgn0000463	Dmel_CG3619	116.511	137.032	113.094	98.7768	98.6994	95.8857
FBgn0000464	Dmel_CG10443	3474.76	3268.46	3132.48	2726.94	2501.94	2699.24
FBgn0000473	Dmel_CG9438	1524.43	1360.17	1116	1039.8	1225.36	772.241
FBgn0000477	Dmel_CG7780	597.24	596.85	648.688	932.206	911.573	928.958
FBgn0000479	Dmel_CG32498	1542.05	1385.54	1408.34	1246.17	1083.83	1188.78
FBgn0000482	Dmel_CG3093	254.561	240.567	245.392	268.108	267.233	242.292
FBgn0000489	Dmel_CG6117	837.115	871.928	810.861	772.575	729.072	774.303
FBgn0000490	Dmel_CG9885	245.75	261.883	263.53	299.858	243.024	295.905
FBgn0000492	Dmel_CG1897	139.03	113.686	181.377	155.221	120.115	155.685
FBgn0000497	Dmel_CG17941	202.67	240.567	211.251	174.623	172.258	152.592
FBgn0000499	Dmel_CG18361	420.026	353.237	376.623	435.676	400.384	393.853
FBgn0000500	Dmel_CG18090	471.918	460.833	472.646	812.262	897.606	890.809
FBgn0000504	Dmel_CG11094	346.595	383.689	377.69	601.48	554.02	569.128
FBgn0000520	Dmel_CG2711	157.632	182.709	145.101	167.568	178.776	187.647
FBgn0000524	Dmel_CG3929	140.009	140.077	122.696	149.047	141.531	142.282
FBgn0000527	Dmel_CG3331	1914.11	1758.07	1696.41	971.893	1047.52	787.707
FBgn0000529	Dmel_CG10604	69.5148	68.0084	59.7476	33.5135	38.1762	38.1481
FBgn0000533	Dmel_CG4920	220.293	223.311	176.042	280.455	281.2	214.454
FBgn0000535	Dmel_CG10952	1240.5	1435.28	1352.86	1075.08	976.752	914.523
FBgn0000536	Dmel_CG3525	2116.78	1759.08	1731.61	2403.27	2418.14	2393.02
FBgn0000541	Dmel_CG32346	1920.96	1843.33	1782.83	1732.12	1561.5	1731.1
FBgn0000542	Dmel_CG2904	143.925	142.107	117.361	104.95	131.289	111.351
FBgn0000543	Dmel_CG5714	262.394	326.846	320.077	326.316	324.963	326.836
FBgn0000546	Dmel_CG1765	657.943	650.647	690.298	556.501	553.089	583.563
FBgn0000547	Dmel_CG12676	1277.7	1192.68	1128.8	873.998	760.73	848.537
FBgn0000551	Dmel_CG7673	6.85357	12.1806	9.6023	5.29161	10.2424	9.27927
FBgn0000556	Dmel_CG8280	20608.7	23210.1	25050.3	31542.4	29288.6	33043.5
FBgn0000557	Dmel_CG1873	8557.18	8744.66	8859.72	6458.41	6158.47	6042.86
FBgn0000559	Dmel_CG2238	17778.2	20823.8	21405.7	19820.6	18742.6	20965
FBgn0000560	Dmel_CG7383	7.83266	4.0602	13.87	8.81935	8.38014	8.24824
FBgn0000562	Dmel_CG4051	1062.3	1002.87	1027.45	1068.02	1056.83	1111.45
FBgn0000564	Dmel_CG5400	2.93725	6.0903	5.33461	0	3.72451	0
FBgn0000565	Dmel_CG7266	632.487	533.916	569.736	581.195	627.579	625.835
FBgn0000566	Dmel_CG5345	215.398	224.326	266.73	311.323	327.757	358.798
FBgn0000567	Dmel_CG32180	468.001	420.231	412.899	355.42	363.139	342.302
FBgn0000568	Dmel_CG8127	1665.42	1674.83	1511.83	1610.41	1616.44	1670.27
FBgn0000575	Dmel_CG1007	1174.9	1238.36	1357.12	1417.27	1332.44	1437.26
FBgn0000576	Dmel_CG2988	56.7868	48.7224	58.6807	76.7284	85.6636	81.4513
FBgn0000577	Dmel_CG9015	39.1633	51.7676	53.3461	47.6245	33.5206	49.4894
FBgn0000578	Dmel_CG15112	558.077	581.624	558	515.932	461.839	512.422
FBgn0000579	Dmel_CG17654	9214.14	8385.33	8571.65	7613.75	7741.39	8190.5
FBgn0000581	Dmel_CG7776	1306.1	1313.47	1244.03	1289.39	1185.32	1225.89
FBgn0000588	Dmel_CG14941	42.1005	52.7826	42.6769	71.4368	41.9007	67.0169
FBgn0000592	Dmel_CG6917	5864.7	5309.73	5672.82	6108.28	6533.72	6208.86
FBgn0000594	Dmel_CG17148	35.247	37.5569	35.2084	27.34	45.6252	42.2722
FBgn0000606	Dmel_CG2328	0	2.0301	1.06692	0.881935	0	1.03103
FBgn0000611	Dmel_CG8933	1502.89	1463.7	1341.12	1157.98	1160.18	1255.79
FBgn0000615	Dmel_CG8994	35.247	24.3612	35.2084	34.3955	41.9007	47.4274
FBgn0000617	Dmel_CG6474	66.5776	77.1438	80.0191	94.3671	108.011	98.9788
FBgn0000618	Dmel_CG15191	25.4561	51.7676	43.7438	47.6245	43.763	46.3963
FBgn0000625	Dmel_CG10488	82.2429	89.3244	102.424	83.7839	96.8372	85.5754
FBgn0000629	Dmel_CG6502	267.289	248.687	275.266	315.733	342.655	298.999
FBgn0000633	Dmel_CG17716	867.467	794.784	770.318	545.918	533.536	528.918
FBgn0000635	Dmel_CG3665	1333.51	1255.62	1245.1	1049.5	1039.14	992.881
FBgn0000636	Dmel_CG5803	671.65	614.105	590.008	654.396	610.819	638.207
FBgn0000639	Dmel_CG17285	4.89541	0	3.20077	9.70129	3.72451	3.09309
FBgn0000644	Dmel_CG4015	6.85357	7.10535	3.20077	5.29161	14.898	11.3413
FBgn0000658	Dmel_CG10917	46.0169	47.7074	33.0746	21.1664	20.4848	28.8688
FBgn0000659	Dmel_CG10002	214.419	235.492	210.184	171.977	148.049	182.492
FBgn0000662	Dmel_CG6315	898.797	859.748	890.88	965.719	1042.86	954.733
FBgn0000667	Dmel_CG4376	1435.33	1482.99	1478.75	988.65	914.366	879.468
FBgn0000709	Dmel_CG1484	458.21	437.487	455.576	427.739	378.969	430.97
FBgn0000711	Dmel_CG2096	2571.07	2624.92	2577.68	2035.51	1885.53	2080.62
FBgn0000715	Dmel_CG2346	125.323	108.61	114.161	203.727	215.09	213.423
FBgn0000719	Dmel_CG9559	535.558	531.886	501.453	436.558	461.839	467.056
FBgn0000721	Dmel_CG10033	1935.65	1769.23	1919.39	2471.18	2487.97	2419.83
FBgn0000723	Dmel_CG8874	984.957	1118.59	1100	1105.07	946.956	1151.66
FBgn0000808	Dmel_CG1505	5.87449	4.0602	1.06692	3.52774	4.65563	9.27927
FBgn0000810	Dmel_CG3218	204.628	189.814	209.117	242.532	175.983	216.516
FBgn0000826	Dmel_CG11420	14.6862	16.2408	23.4723	12.3471	10.2424	8.24824
FBgn0000927	Dmel_CG2707	1.95816	2.0301	2.13384	9.70129	6.51789	3.09309
FBgn0000928	Dmel_CG2706	17.6235	11.1656	17.0707	33.5135	24.2093	29.8999
FBgn0000964	Dmel_CG10034	131.197	118.761	138.7	104.068	107.08	121.661
FBgn0000996	Dmel_CG8171	64.6194	62.9331	56.5469	38.8052	50.2808	46.3963
FBgn0001075	Dmel_CG3352	41.1214	41.6171	46.9446	31.7497	45.6252	31.9619
FBgn0001078	Dmel_CG4059	1190.56	1140.92	1140.54	1139.46	1062.42	1085.67
FBgn0001079	Dmel_CG6551	165.465	156.318	180.31	182.561	166.672	133.003
FBgn0001083	Dmel_CG1500	205.607	263.913	214.451	137.582	145.256	160.841
FBgn0001084	Dmel_CG13396	42.1005	59.888	55.4799	82.9019	54.9365	60.8307
FBgn0001085	Dmel_CG17697	154.695	161.393	163.239	111.124	89.3882	105.165
FBgn0001086	Dmel_CG4274	4.89541	3.04515	4.26769	13.229	12.1046	4.12412
FBgn0001087	Dmel_CG10986	1074.05	970.388	1003.97	982.476	873.397	870.189
FBgn0001089	Dmel_CG9092	84.2011	80.189	81.0861	82.9019	84.7325	105.165
FBgn0001090	Dmel_CG7088	5800.08	5881.2	5919.28	5841.94	5526.24	5365.48
FBgn0001091	Dmel_CG12055	7001.42	6803.88	6438.87	4227.12	4440.54	4780.88
FBgn0001092	Dmel_CG8893	6723.36	6230.38	6088.92	5500.63	5419.16	5528.38
FBgn0001098	Dmel_CG5320	5049.13	5982.71	5432.77	2998.58	3290.6	3121.96
FBgn0001099	Dmel_CG33756	11.749	15.2258	12.8031	17.6387	14.898	13.4034
FBgn0001104	Dmel_CG10060	453.315	399.93	445.973	463.898	488.841	491.801
FBgn0001105	Dmel_CG10545	2714.02	2852.29	2658.77	2405.04	2116.45	2353.84
FBgn0001108	Dmel_CG9206	837.115	919.636	938.891	837.839	894.813	892.872
FBgn0001112	Dmel_CG1152	126.302	158.348	174.975	139.346	154.567	119.599
FBgn0001114	Dmel_CG9280	3993.68	3348.65	3805.71	4330.3	4143.51	4157.11
FBgn0001120	Dmel_CG5272	4.89541	3.04515	2.13384	1.76387	7.44901	5.15515
FBgn0001122	Dmel_CG2204	3423.85	3341.55	3255.18	2232.18	2113.66	2285.79
FBgn0001123	Dmel_CG2835	1101.47	1081.03	1009.31	876.644	849.187	939.268
FBgn0001124	Dmel_CG8430	2670.94	2151.91	2301.35	2498.52	2821.31	2761.1
FBgn0001125	Dmel_CG4233	2731.64	1938.75	2192.52	2503.81	2863.21	2706.45
FBgn0001128	Dmel_CG9042	9417.79	8862.4	8861.85	7442.65	7739.52	7262.57
FBgn0001133	Dmel_CG33133	164.486	212.145	186.711	186.97	206.71	178.368
FBgn0001134	Dmel_CG7446	211.482	207.07	190.979	153.457	141.531	134.034
FBgn0001137	Dmel_CG17610	154.695	171.543	186.711	229.303	199.261	213.423
FBgn0001138	Dmel_CG9656	112.594	84.2492	92.8222	69.6729	52.1431	74.2341
FBgn0001139	Dmel_CG8384	992.789	1032.31	945.293	1043.33	1118.28	1069.18
FBgn0001142	Dmel_CG2718	2408.54	2057.51	2078.36	1827.37	2183.49	1939.37
FBgn0001145	Dmel_CG1743	13066.8	14091.9	13955.3	10418.3	11317.8	11608.4
FBgn0001147	Dmel_CG2692	2.93725	7.10535	3.20077	8.81935	7.44901	10.3103
FBgn0001148	Dmel_CG3388	0	0	1.06692	1.76387	0.931127	1.03103
FBgn0001149	Dmel_CG10045	2316.51	2174.24	2269.34	2211.01	2454.45	1823.89
FBgn0001150	Dmel_CG7952	72.4521	68.0084	78.9522	44.9787	43.763	48.4584
FBgn0001168	Dmel_CG6494	240.854	316.696	455.576	477.127	553.089	555.725
FBgn0001169	Dmel_CG5460	321.139	289.289	259.262	328.962	309.134	305.185
FBgn0001170	Dmel_CG11607	7.83266	12.1806	4.26769	6.17355	5.58676	4.12412
FBgn0001179	Dmel_CG8019	126.302	158.348	156.838	173.741	145.256	172.182
FBgn0001180	Dmel_CG9786	70.4939	60.903	61.8815	51.1523	40.0384	39.1791
FBgn0001185	Dmel_CG4694	237.917	272.033	238.99	261.935	240.231	237.137
FBgn0001186	Dmel_CG3001	4073.96	3799.33	3521.91	3570.96	3564.35	3617.88
FBgn0001187	Dmel_CG8094	580.596	497.375	535.595	839.602	707.656	773.272
FBgn0001189	Dmel_CG3095	227.147	286.244	247.526	303.386	309.134	285.595
FBgn0001197	Dmel_CG5499	399.465	429.366	443.839	477.127	455.321	401.07
FBgn0001202	Dmel_CG10653	827.324	881.064	821.53	794.624	770.042	914.523
FBgn0001206	Dmel_CG1619	123.364	109.625	97.0899	134.054	121.046	123.724
FBgn0001208	Dmel_CG7399	4232.57	3409.55	3424.82	4853.29	5278.56	4763.36
FBgn0001215	Dmel_CG9983	2322.38	2326.5	2470.99	2392.69	2266.36	2174.44
FBgn0001216	Dmel_CG8937	286.871	275.079	312.608	194.026	170.396	180.43
FBgn0001217	Dmel_CG7756	23.498	40.602	33.0746	29.9858	36.3139	28.8688
FBgn0001218	Dmel_CG4147	2902.98	3177.11	3450.43	3727.94	3527.11	3706.55
FBgn0001220	Dmel_CG8542	2352.73	2269.65	2497.66	2604.36	2552.22	2361.06
FBgn0001222	Dmel_CG5748	654.027	604.97	599.61	610.299	610.819	728.938
FBgn0001224	Dmel_CG4463	109.657	106.58	107.759	98.7768	115.46	89.6996
FBgn0001225	Dmel_CG4183	51.8914	46.6923	53.3461	37.0413	68.9034	37.1171
FBgn0001226	Dmel_CG4466	46.0169	47.7074	52.2792	37.0413	41.9007	29.8999
FBgn0001227	Dmel_CG4167	61.6822	51.7676	53.3461	26.4581	27.9338	21.6516
FBgn0001229	Dmel_CG4190	120.427	127.896	124.83	29.9858	40.9696	34.024
FBgn0001230	Dmel_CG5436	92.0337	108.61	138.7	177.269	197.399	158.779
FBgn0001233	Dmel_CG1242	3171.25	4506.82	5290.87	6822.65	4785.06	4768.51
FBgn0001235	Dmel_CG17117	1911.17	1829.12	1900.19	1881.17	1664.85	1863.07
FBgn0001247	Dmel_CG5517	977.124	961.253	927.155	891.637	918.091	962.982
FBgn0001248	Dmel_CG7176	4070.04	3736.4	3965.75	4381.45	5362.36	4815.94
FBgn0001250	Dmel_CG9623	1199.38	1143.96	1096.8	1032.75	1081.97	1045.46
FBgn0001253	Dmel_CG32356	78.3266	100.49	86.4207	46.7426	58.661	50.5204
FBgn0001255	Dmel_CG2723	5.87449	10.1505	2.13384	2.64581	4.65563	7.21721
FBgn0001256	Dmel_CG10717	0.979082	6.0903	7.46845	22.0484	25.1404	30.9309
FBgn0001257	Dmel_CG15009	770.538	727.791	736.176	804.325	851.05	773.272
FBgn0001258	Dmel_CG10160	106.72	72.0686	77.8853	141.11	174.121	179.399
FBgn0001259	Dmel_CG16993	30.3515	33.4967	40.543	47.6245	47.4875	41.2412
FBgn0001263	Dmel_CG3504	7102.26	7423.06	7742.65	5369.22	5951.76	5918.11
FBgn0001269	Dmel_CG17835	43.0796	83.2341	71.4838	60.8535	77.2835	80.4203
FBgn0001276	Dmel_CG13201	64.6194	73.0836	61.8815	58.2077	79.1458	78.3582
FBgn0001280	Dmel_CG7933	135.113	111.656	150.436	190.498	171.327	171.151
FBgn0001281	Dmel_CG7931	1.95816	1.01505	0	0	1.86225	1.03103
FBgn0001285	Dmel_CG8579	2.93725	2.0301	6.40153	7.93742	13.0358	9.27927
FBgn0001291	Dmel_CG2275	385.758	312.635	335.013	457.724	502.808	417.567
FBgn0001296	Dmel_CG12286	846.906	883.094	859.939	648.222	667.618	588.718
FBgn0001297	Dmel_CG33956	1741.79	1662.65	1638.79	1792.09	1832.46	1757.91
FBgn0001301	Dmel_CG7210	404.361	360.343	369.155	343.955	324.963	317.557
FBgn0001308	Dmel_CG7765	1544.01	1397.72	1541.7	1531.92	1528.91	1580.57
FBgn0001311	Dmel_CG2666	17.6235	16.2408	13.87	15.8748	9.31127	10.3103
FBgn0001316	Dmel_CG17046	1687.94	1782.43	1650.53	1743.59	1705.82	1720.79
FBgn0001319	Dmel_CG10197	140.988	143.122	117.361	93.4851	98.6994	93.8237
FBgn0001320	Dmel_CG4717	135.113	132.972	135.499	181.679	187.156	170.12
FBgn0001321	Dmel_CG6217	36.226	41.6171	46.9446	50.2703	74.4901	67.0169
FBgn0001323	Dmel_CG4761	109.657	152.258	128.031	140.228	122.909	139.189
FBgn0001324	Dmel_CG8491	456.252	462.863	457.709	501.821	450.665	424.784
FBgn0001325	Dmel_CG3340	34.2679	34.5117	37.3423	29.1039	24.2093	36.086
FBgn0001330	Dmel_CG3228	98.8873	104.55	112.027	127.881	121.046	143.313
FBgn0001341	Dmel_CG6189	87.1383	99.4749	105.625	118.179	99.6305	106.196
FBgn0001404	Dmel_CG9659	1352.11	1359.15	1382.73	1255.88	1230.02	1299.1
FBgn0001491	Dmel_CG1639	147.841	149.212	130.164	128.763	135.944	152.592
FBgn0001565	Dmel_CG1666	796.973	960.238	817.262	758.464	659.238	676.355
FBgn0001612	Dmel_CG10988	199.733	196.92	174.975	171.977	175.052	181.461
FBgn0001624	Dmel_CG1725	3257.41	3201.47	3087.67	2871.58	2563.39	2776.56
FBgn0001941	Dmel_CG9078	429.817	416.171	396.895	461.252	474.875	455.715
FBgn0001942	Dmel_CG9075	7245.21	8458.41	8817.04	8291.96	7883.85	8483.31
FBgn0001961	Dmel_CG8978	778.37	767.378	756.448	766.402	816.598	768.117
FBgn0001965	Dmel_CG7793	1012.37	1019.11	961.297	978.066	940.438	888.747
FBgn0001970	Dmel_CG7480	6.85357	3.04515	10.6692	7.05548	6.51789	10.3103
FBgn0001974	Dmel_CG3688	74.4102	73.0836	78.9522	62.6174	73.559	61.8618
FBgn0001977	Dmel_CG4180	187.984	166.468	186.711	209.901	240.231	217.547
FBgn0001978	Dmel_CG3647	424.922	441.547	470.513	517.696	532.604	593.873
FBgn0001981	Dmel_CG3758	6.85357	5.07525	6.40153	3.52774	7.44901	3.09309
FBgn0001986	Dmel_CG4152	173.298	201.995	200.581	194.908	201.123	214.454
FBgn0001987	Dmel_CG3903	498.353	431.396	415.033	550.328	572.643	493.863
FBgn0001989	Dmel_CG13240	664.797	768.393	740.444	485.946	546.571	517.577
FBgn0001990	Dmel_CG4148	77.3475	107.595	89.6214	100.541	89.3882	91.7616
FBgn0001991	Dmel_CG4894	2724.79	2504.13	2551.01	2438.55	2337.13	2311.57
FBgn0001992	Dmel_CG4163	11.749	13.1957	3.20077	7.93742	4.65563	12.3724
FBgn0001994	Dmel_CG7664	888.027	920.651	927.155	1053.91	911.573	995.974
FBgn0001995	Dmel_CG5818	137.071	193.875	178.176	162.276	173.19	179.399
FBgn0002021	Dmel_CG10655	255.54	259.853	297.671	186.97	189.95	221.671
FBgn0002022	Dmel_CG10449	316.244	332.936	323.277	363.357	380.831	421.691
FBgn0002023	Dmel_CG10699	139.03	143.122	122.696	107.596	110.804	93.8237
FBgn0002031	Dmel_CG10691	604.094	617.151	694.566	545.036	584.748	594.904
FBgn0002036	Dmel_CG10561	373.03	370.493	390.493	321.906	338.93	326.836
FBgn0002044	Dmel_CG10084	796.973	875.988	942.092	942.789	915.297	923.802
FBgn0002069	Dmel_CG3821	105.741	112.671	121.629	206.373	189.019	165.996
FBgn0002121	Dmel_CG2671	747.04	734.896	663.625	898.692	880.846	846.475
FBgn0002174	Dmel_CG5504	410.235	365.418	400.096	352.774	339.861	375.295
FBgn0002183	Dmel_CG1828	428.838	397.9	422.501	463.898	428.318	441.281
FBgn0002283	Dmel_CG4195	194.837	196.92	206.983	226.657	241.162	225.795
FBgn0002284	Dmel_CG4097	366.177	382.674	404.363	429.503	468.357	490.77
FBgn0002306	Dmel_CG2507	724.521	701.4	752.18	794.624	783.077	745.434
FBgn0002354	Dmel_CG7620	83.222	69.0234	75.7514	63.4993	68.9034	63.9238
FBgn0002413	Dmel_CG2048	1127.9	1181.52	1062.65	1100.66	962.785	1034.12
FBgn0002431	Dmel_CG9484	2136.36	1967.17	1977.01	2206.6	1999.13	2080.62
FBgn0002440	Dmel_CG12755	3.91633	1.01505	3.20077	7.93742	2.79338	2.06206
FBgn0002441	Dmel_CG5954	514.018	542.037	539.862	583.841	562.4	516.546
FBgn0002466	Dmel_CG10522	6.85357	13.1957	11.7361	7.93742	11.1735	11.3413
FBgn0002521	Dmel_CG17743	648.152	588.729	559.067	564.439	567.987	640.269
FBgn0002522	Dmel_CG1264	23.498	27.4064	24.5392	37.9232	28.8649	27.8378
FBgn0002524	Dmel_CG4162	408.277	452.712	402.23	440.086	502.808	412.412
FBgn0002525	Dmel_CG6944	352.47	386.734	369.155	481.537	459.045	436.125
FBgn0002526	Dmel_CG10236	536.537	624.256	548.398	430.384	402.247	420.66
FBgn0002531	Dmel_CG11650	4.89541	2.0301	3.20077	3.52774	10.2424	1.03103
FBgn0002542	Dmel_CG2684	15.6653	39.587	27.74	40.569	47.4875	50.5204
FBgn0002543	Dmel_CG5481	140.988	141.092	126.964	91.7213	82.8703	109.289
FBgn0002552	Dmel_CG11770	164.486	195.905	158.971	188.734	208.572	198.989
FBgn0002562	Dmel_CG2559	2.93725	2.0301	3.20077	104.95	130.358	74.2341
FBgn0002563	Dmel_CG4178	1729.06	670.948	906.884	3809.96	3588.56	2964.21
FBgn0002564	Dmel_CG6821	0.979082	1.01505	3.20077	3.52774	1.86225	0
FBgn0002565	Dmel_CG6806	3834.09	677.039	998.639	819.318	1458.14	571.19
FBgn0002566	Dmel_CG18028	771.517	762.303	735.109	756.701	718.83	769.148
FBgn0002567	Dmel_CG8024	4768.13	4650.96	4283.69	3167.03	3237.53	3165.26
FBgn0002569	Dmel_CG8694	5.87449	6.0903	3.20077	8.81935	12.1046	11.3413
FBgn0002570	Dmel_CG8696	58.7449	70.0385	45.8776	54.68	70.7656	49.4894
FBgn0002571	Dmel_CG8695	0	2.0301	1.06692	0.881935	0.931127	2.06206
FBgn0002573	Dmel_CG32120	5.87449	3.04515	7.46845	14.9929	9.31127	6.18618
FBgn0002576	Dmel_CG1689	145.883	151.242	172.841	269.872	234.644	270.13
FBgn0002577	Dmel_CG9369	13.7071	14.2107	14.9369	13.229	9.31127	8.24824
FBgn0002579	Dmel_CG7622	2934.31	3230.9	3352.27	3217.3	3092.27	3617.88
FBgn0002590	Dmel_CG8922	2289.09	2621.87	2830.54	3356.65	3089.48	3529.21
FBgn0002592	Dmel_CG6104	10.7699	9.13545	18.1377	10.5832	13.0358	11.3413
FBgn0002593	Dmel_CG4087	3679.39	3702.9	4103.38	5377.16	5002.94	5628.39
FBgn0002607	Dmel_CG2746	3666.66	4035.84	4445.86	4963.53	4894.93	5343.83
FBgn0002609	Dmel_CG8346	16.6444	33.4967	44.8107	21.1664	25.1404	24.7447
FBgn0002622	Dmel_CG6779	3334.75	3952.61	4120.45	4404.39	4193.79	4578.8
FBgn0002626	Dmel_CG7939	1639.96	1788.52	2086.9	2543.5	2361.34	2662.12
FBgn0002633	Dmel_CG8361	0.979082	1.01505	1.06692	1.76387	1.86225	1.03103
FBgn0002638	Dmel_CG10480	214.419	218.236	243.258	237.241	229.988	242.292
FBgn0002641	Dmel_CG1692	173.298	168.498	181.377	192.262	197.399	194.865
FBgn0002643	Dmel_CG8118	1221.89	985.614	1033.85	1042.45	959.992	1028.97
FBgn0002645	Dmel_CG1483	1070.14	956.177	914.352	926.032	911.573	1001.13
FBgn0002673	Dmel_CG4965	7.83266	25.3763	16.0038	18.5206	20.4848	23.7137
FBgn0002707	Dmel_CG3697	116.511	109.625	110.96	97.0129	107.08	116.506
FBgn0002709	Dmel_CG8923	5.87449	2.0301	2.13384	7.93742	7.44901	11.3413
FBgn0002715	Dmel_CG5303	18.6026	26.3913	25.6061	29.1039	17.6914	21.6516
FBgn0002716	Dmel_CG7753	0.979082	5.07525	4.26769	7.93742	5.58676	7.21721
FBgn0002719	Dmel_CG10120	6765.46	4095.73	4268.75	6282.91	7349.38	7484.24
FBgn0002723	Dmel_CG1705	458.21	442.562	399.029	359.83	335.206	368.078
FBgn0002732	Dmel_CG8337	3.91633	4.0602	6.40153	2.64581	3.72451	3.09309
FBgn0002733	Dmel_CG14548	45.0378	56.8428	59.7476	47.6245	60.5232	74.2341
FBgn0002736	Dmel_CG9401	171.339	159.363	155.771	181.679	198.33	182.492
FBgn0002772	Dmel_CG5596	850.822	1050.58	817.262	401.281	381.762	387.667
FBgn0002773	Dmel_CG2184	3379.79	4008.43	3686.21	1925.26	1627.61	1800.18
FBgn0002774	Dmel_CG11680	1159.23	1172.38	1157.61	1224.13	1176.01	1276.41
FBgn0002775	Dmel_CG8631	185.047	166.468	181.377	171.095	162.947	172.182
FBgn0002778	Dmel_CG3297	365.198	360.343	397.962	386.288	436.698	381.481
FBgn0002780	Dmel_CG2050	594.303	617.151	580.405	651.75	611.75	667.076
FBgn0002781	Dmel_CG32491	1936.62	1939.76	1915.12	1915.56	1906.02	1808.43
FBgn0002783	Dmel_CG18740	726.479	752.152	800.191	773.457	750.488	763.993
FBgn0002787	Dmel_CG3416	523.809	503.465	564.402	657.924	683.447	701.1
FBgn0002789	Dmel_CG4696	755.851	808.995	832.199	949.844	812.874	842.351
FBgn0002791	Dmel_CG3060	171.339	152.258	145.101	170.214	153.636	180.43
FBgn0002855	Dmel_CG8982	0.979082	1.01505	1.06692	1.76387	1.86225	0
FBgn0002856	Dmel_CG9024	0.979082	0	1.06692	1.76387	0	1.03103
FBgn0002862	Dmel_CG17956	4.89541	9.13545	5.33461	6.17355	8.38014	1.03103
FBgn0002865	Dmel_CG11719	3.91633	4.0602	0	3.52774	6.51789	2.06206
FBgn0002868	Dmel_CG9470	1502.89	1648.44	1685.74	3224.36	3231.94	3278.67
FBgn0002872	Dmel_CG1960	55.8077	94.3997	78.9522	105.832	78.2146	85.5754
FBgn0002873	Dmel_CG12047	27.4143	16.2408	26.673	25.5761	21.4159	28.8688
FBgn0002878	Dmel_CG11156	78.3266	64.9632	89.6214	89.9574	85.6636	87.6375
FBgn0002887	Dmel_CG10890	158.611	146.167	149.369	161.394	162.016	197.958
FBgn0002891	Dmel_CG1925	176.235	146.167	149.369	193.144	226.264	208.268
FBgn0002899	Dmel_CG7972	18.6026	23.3462	24.5392	26.4581	31.6583	39.1791
FBgn0002901	Dmel_CG7347	35.247	41.6171	48.0115	54.68	54.0053	49.4894
FBgn0002905	Dmel_CG6019	80.2847	61.9181	68.283	105.832	105.217	110.32
FBgn0002906	Dmel_CG6920	82.2429	97.4448	75.7514	92.6032	81.9391	104.134
FBgn0002914	Dmel_CG9045	782.287	830.311	837.534	791.978	752.35	770.179
FBgn0002917	Dmel_CG1517	1777.03	1732.69	1632.39	1189.73	1124.8	1144.44
FBgn0002921	Dmel_CG5670	43288.2	42537.7	40864.2	23315.7	22667.3	22797.1
FBgn0002922	Dmel_CG10250	4.89541	3.04515	2.13384	0.881935	4.65563	1.03103
FBgn0002924	Dmel_CG7831	21.5398	32.4816	25.6061	24.6942	31.6583	42.2722
FBgn0002926	Dmel_CG10129	0	1.01505	2.13384	0.881935	0.931127	0
FBgn0002930	Dmel_CG1857	1946.42	1841.3	2043.16	2478.24	2730.06	2617.78
FBgn0002931	Dmel_CG11450	62.6613	89.3244	62.9484	33.5135	44.6941	43.3032
FBgn0002932	Dmel_CG11988	107.699	80.189	72.5507	94.3671	108.942	113.413
FBgn0002937	Dmel_CG9347	1266.93	1355.09	1410.47	1170.33	1284.02	1235.17
FBgn0002938	Dmel_CG5125	30563	32427.8	30890.6	22558.1	20918.7	22361
FBgn0002939	Dmel_CG31783	362.26	324.816	278.467	121.707	161.085	149.499
FBgn0002940	Dmel_CG4550	147078	153965	177597	185283	184374	192415
FBgn0002941	Dmel_CG6534	62.6613	39.587	42.6769	46.7426	54.9365	44.3343
FBgn0002945	Dmel_CG11614	317.223	328.876	322.21	336.899	298.892	341.271
FBgn0002948	Dmel_CG1763	75.3893	80.189	75.7514	166.686	148.049	138.158
FBgn0002973	Dmel_CG3779	930.128	929.786	893.014	785.804	751.419	862.972
FBgn0002985	Dmel_CG3851	16.6444	23.3462	23.4723	25.5761	33.5206	12.3724
FBgn0002989	Dmel_CG3736	47.975	53.7977	65.0822	69.6729	61.4544	57.7376
FBgn0003002	Dmel_CG1133	67.5567	64.9632	51.2122	47.6245	49.3497	40.2101
FBgn0003008	Dmel_CG3029	100.845	112.671	107.759	110.242	100.562	84.5444
FBgn0003011	Dmel_CG7411	210.503	250.717	245.392	177.269	147.118	127.848
FBgn0003016	Dmel_CG3479	929.149	911.515	794.857	715.25	647.133	723.783
FBgn0003023	Dmel_CG12743	5.87449	3.04515	4.26769	5.29161	0.931127	6.18618
FBgn0003028	Dmel_CG6824	170.36	159.363	163.239	183.443	159.223	156.716
FBgn0003041	Dmel_CG8114	176.235	174.589	165.373	186.97	168.534	185.585
FBgn0003042	Dmel_CG32443	296.662	287.259	291.27	239.886	226.264	255.695
FBgn0003044	Dmel_CG5109	256.52	267.973	295.537	282.219	255.129	259.819
FBgn0003046	Dmel_CG3440	8.81174	8.1204	12.8031	7.05548	7.44901	11.3413
FBgn0003048	Dmel_CG3443	595.282	516.661	501.453	567.966	527.949	537.166
FBgn0003053	Dmel_CG12212	274.143	278.124	273.132	304.268	311.927	238.168
FBgn0003060	Dmel_CG9757	0.979082	0	3.20077	22.9303	16.7603	18.5585
FBgn0003062	Dmel_CG9888	93.9919	93.3846	103.491	129.644	123.84	139.189
FBgn0003068	Dmel_CG2647	943.835	610.045	550.532	1059.2	847.325	1291.88
FBgn0003071	Dmel_CG4001	3556.03	3234.97	3146.35	2812.49	2866.94	2866.26
FBgn0003074	Dmel_CG8251	4199.28	3268.46	3712.89	4757.16	4580.21	4700.46
FBgn0003076	Dmel_CG5165	2042.37	1778.37	1927.93	2207.48	2052.2	2064.12
FBgn0003079	Dmel_CG2845	386.737	416.171	410.765	362.475	397.591	344.364
FBgn0003082	Dmel_CG11205	190.921	207.07	178.176	272.518	230.919	195.896
FBgn0003087	Dmel_CG5052	4.89541	7.10535	4.26769	6.17355	12.1046	9.27927
FBgn0003089	Dmel_CG9614	3.91633	4.0602	8.53537	5.29161	6.51789	12.3724
FBgn0003090	Dmel_CG11084	216.377	212.145	200.581	258.407	310.996	298.999
FBgn0003091	Dmel_CG6622	1927.81	2031.12	1967.4	1602.48	1474.9	1612.53
FBgn0003093	Dmel_CG1954	2465.33	2328.53	2243.74	1915.56	1809.18	1815.64
FBgn0003116	Dmel_CG3461	226.168	237.522	226.187	250.47	273.751	271.161
FBgn0003117	Dmel_CG3978	33.2888	37.5569	38.4092	28.2219	39.1073	35.055
FBgn0003118	Dmel_CG17077	278.059	306.545	310.474	298.976	273.751	271.161
FBgn0003124	Dmel_CG12306	0	1.01505	4.26769	2.64581	5.58676	5.15515
FBgn0003129	Dmel_CG9610	1.95816	8.1204	5.33461	4.40968	3.72451	3.09309
FBgn0003130	Dmel_CG8246	12.7281	16.2408	14.9369	9.70129	10.2424	16.4965
FBgn0003132	Dmel_CG9156	1.95816	1.01505	1.06692	1.76387	0.931127	1.03103
FBgn0003134	Dmel_CG6593	1657.59	1591.6	1653.73	1470.19	1372.48	1325.9
FBgn0003137	Dmel_CG33103	4396.08	4124.15	4087.38	6045.67	5871.68	5840.78
FBgn0003139	Dmel_CG12217	266.31	235.492	228.321	263.699	260.715	277.347
FBgn0003141	Dmel_CG16784	593.324	633.391	671.094	424.211	426.456	361.891
FBgn0003149	Dmel_CG5939	1475.48	1759.08	1426.47	706.43	692.758	707.286
FBgn0003159	Dmel_CG2841	769.559	852.642	807.66	698.493	694.62	786.675
FBgn0003162	Dmel_CG9441	2749.26	3438.99	3122.88	1597.18	1710.48	1731.1
FBgn0003165	Dmel_CG9755	2257.76	2268.64	2150.91	1703.02	1636.92	1736.25
FBgn0003169	Dmel_CG7904	725.5	700.385	696.7	643.813	623.855	616.556
FBgn0003174	Dmel_CG11101	92.0337	102.52	78.9522	53.7981	80.0769	73.2031
FBgn0003175	Dmel_CG4444	1664.44	1482.99	1293.11	1457.84	1427.42	1400.14
FBgn0003187	Dmel_CG6433	14.6862	14.2107	10.6692	25.5761	16.7603	9.27927
FBgn0003189	Dmel_CG18572	378.905	415.156	395.828	459.488	471.15	503.142
FBgn0003204	Dmel_CG1799	1241.48	1131.78	1109.6	965.719	1007.48	1022.78
FBgn0003205	Dmel_CG9375	684.378	663.843	657.224	649.104	670.411	614.494
FBgn0003206	Dmel_CG1167	370.093	387.749	333.947	384.524	401.316	369.109
FBgn0003209	Dmel_CG12437	936.002	907.455	902.616	1327.31	1205.81	1247.55
FBgn0003210	Dmel_CG11427	643.257	656.737	625.216	672.035	663.893	581.501
FBgn0003218	Dmel_CG11111	3103.69	2874.62	2677.97	2173.09	1912.53	2074.43
FBgn0003227	Dmel_CG31293	93.9919	90.3395	88.5545	81.1381	71.6967	57.7376
FBgn0003231	Dmel_CG10360	2509.39	2434.09	2528.6	3296.67	3323.19	3232.28
FBgn0003248	Dmel_CG16740	1518.56	1480.96	1449.95	1972.89	2226.32	2334.25
FBgn0003249	Dmel_CG10888	6531.46	6093.35	6311.91	9783.31	9523.56	10248.4
FBgn0003250	Dmel_CG9668	8423.04	6725.72	6279.9	13892.2	13690.4	13516.8
FBgn0003254	Dmel_CG7230	9.79082	11.1656	18.1377	7.05548	16.7603	17.5275
FBgn0003255	Dmel_CG8930	78.3266	60.903	65.0822	83.7839	74.4901	78.3582
FBgn0003256	Dmel_CG12559	507.165	415.156	487.583	449.787	402.247	450.56
FBgn0003257	Dmel_CG3593	75.3893	98.4599	114.161	100.541	90.3193	109.289
FBgn0003261	Dmel_CG10279	7329.41	7141.89	6895.52	6664.79	6502.06	6543.94
FBgn0003267	Dmel_CG6348	3.91633	2.0301	4.26769	3.52774	2.79338	3.09309
FBgn0003268	Dmel_CG1569	60.7031	75.1137	74.6845	93.4851	104.286	120.63
FBgn0003274	Dmel_CG4918	2500.58	2685.82	3153.82	3600.06	3280.36	3900.38
FBgn0003275	Dmel_CG1163	96.9291	108.61	120.562	136.7	135.013	116.506
FBgn0003277	Dmel_CG1554	684.378	691.249	744.711	859.005	741.177	713.472
FBgn0003278	Dmel_CG4033	79.3057	83.2341	91.7553	127.881	97.7683	111.351
FBgn0003279	Dmel_CG5502	6088.91	6754.14	6764.28	8831.7	8478.84	8922.53
FBgn0003285	Dmel_CG4125	149.8	201.995	153.637	196.672	202.054	213.423
FBgn0003292	Dmel_CG6097	88.1174	108.61	99.2237	97.8948	70.7656	90.7306
FBgn0003295	Dmel_CG1214	77.3475	78.1589	78.9522	38.8052	54.9365	45.3653
FBgn0003300	Dmel_CG1849	47.975	35.5268	51.2122	29.1039	44.6941	40.2101
FBgn0003301	Dmel_CG9533	2990.12	2742.67	2578.75	2297.44	2114.59	2360.03
FBgn0003302	Dmel_CG4336	96.9291	97.4448	84.2868	81.1381	87.5259	87.6375
FBgn0003308	Dmel_CG7642	765.642	577.564	596.409	919.859	1061.48	948.547
FBgn0003310	Dmel_CG4385	596.261	552.187	543.063	564.439	515.844	512.422
FBgn0003312	Dmel_CG14728	4.89541	6.0903	4.26769	8.81935	13.0358	11.3413
FBgn0003317	Dmel_CG1891	477.792	413.125	451.308	440.086	453.459	484.584
FBgn0003319	Dmel_CG4316	13.7071	15.2258	21.3384	15.8748	20.4848	8.24824
FBgn0003321	Dmel_CG1664	1248.33	1179.49	1197.09	1150.93	1058.69	1089.8
FBgn0003326	Dmel_CG17579	253.582	244.627	214.451	174.623	142.462	207.237
FBgn0003328	Dmel_CG8095	270.227	247.672	277.4	323.67	348.241	371.171
FBgn0003330	Dmel_CG5595	148.82	153.273	164.306	164.04	186.225	167.027
FBgn0003334	Dmel_CG9495	568.847	573.503	568.669	588.251	540.053	560.88
FBgn0003339	Dmel_CG1030	158.611	169.513	158.971	163.158	156.429	163.934
FBgn0003345	Dmel_CG8544	847.885	785.649	837.534	763.756	763.524	858.848
FBgn0003346	Dmel_CG9999	94.971	107.595	124.83	133.172	157.36	152.592
FBgn0003353	Dmel_CG3182	704.939	654.707	644.421	564.439	523.293	515.515
FBgn0003358	Dmel_CG31039	4.89541	7.10535	0	0	9.31127	2.06206
FBgn0003360	Dmel_CG16944	14518.8	16358.5	15736	7790.14	7751.63	8286.38
FBgn0003366	Dmel_CG18085	1358.97	1236.33	1250.43	1683.61	1698.37	1692.95
FBgn0003371	Dmel_CG2621	4267.82	4178.96	4153.53	4059.55	3418.17	3572.52
FBgn0003372	Dmel_CG3047	18.6026	13.1957	13.87	10.5832	4.65563	15.4654
FBgn0003380	Dmel_CG12348	2968.58	3212.63	3292.52	2331.84	2232.84	2334.25
FBgn0003382	Dmel_CG13209	0.979082	1.01505	3.20077	1.76387	2.79338	1.03103
FBgn0003386	Dmel_CG2822	998.664	1016.07	963.43	794.624	697.414	782.551
FBgn0003388	Dmel_CG13478	28.3934	25.3763	13.87	12.3471	15.8292	20.6206
FBgn0003390	Dmel_CG3135	290.787	385.719	343.549	522.988	423.663	378.388
FBgn0003391	Dmel_CG3722	959.5	1139.9	1191.75	1187.08	1107.11	1107.33
FBgn0003392	Dmel_CG18102	7590.82	7414.94	6910.45	4508.45	4276.66	4609.73
FBgn0003396	Dmel_CG7734	673.608	722.716	666.826	842.248	716.036	805.234
FBgn0003401	Dmel_CG4735	2.93725	1.01505	3.20077	3.52774	1.86225	3.09309
FBgn0003410	Dmel_CG9949	470.938	475.044	473.713	426.857	473.943	437.156
FBgn0003415	Dmel_CG9936	1544.99	1498.21	1441.41	1309.67	1287.75	1277.45
FBgn0003416	Dmel_CG4200	178.193	220.266	176.042	180.797	180.639	181.461
FBgn0003423	Dmel_CG1417	4702.53	4602.24	4168.46	2621.11	2680.71	2800.28
FBgn0003429	Dmel_CG10693	4521.4	3976.97	4278.36	4638.98	4261.77	4568.49
FBgn0003430	Dmel_CG16738	128.26	125.866	122.696	165.804	168.534	165.996
FBgn0003435	Dmel_CG9218	2303.78	2189.46	2170.12	1640.4	1597.81	1722.85
FBgn0003444	Dmel_CG11561	151.758	145.152	124.83	162.276	171.327	141.251
FBgn0003447	Dmel_CG32858	1427.5	1288.1	1305.91	1589.25	1665.79	1563.04
FBgn0003449	Dmel_CG4528	227.147	231.431	238.99	239.004	216.021	217.547
FBgn0003450	Dmel_CG7996	0	2.0301	0	4.40968	3.72451	1.03103
FBgn0003459	Dmel_CG3836	122.385	136.017	131.231	173.741	155.498	177.337
FBgn0003460	Dmel_CG11121	230.084	247.672	248.593	247.824	261.647	219.609
FBgn0003462	Dmel_CG11793	3130.13	2978.16	3153.82	2972.12	3206.8	2952.87
FBgn0003463	Dmel_CG9224	843.969	791.739	831.132	877.526	810.08	816.575
FBgn0003464	Dmel_CG1391	1558.7	1564.19	1629.19	1668.62	1719.79	1653.77
FBgn0003475	Dmel_CG10076	2972.49	2840.11	2884.96	2824.84	2895.8	2663.15
FBgn0003479	Dmel_CG7948	89.0965	73.0836	80.0191	101.423	94.9749	91.7616
FBgn0003480	Dmel_CG3325	30.3515	26.3913	17.0707	20.2845	22.347	26.8068
FBgn0003482	Dmel_CG31069	0	0	1.06692	1.76387	3.72451	5.15515
FBgn0003483	Dmel_CG3158	27.4143	25.3763	20.2715	28.2219	25.1404	25.7757
FBgn0003495	Dmel_CG6134	414.152	383.689	432.103	530.925	616.406	551.601
FBgn0003499	Dmel_CG7847	222.252	150.227	118.428	134.054	174.121	133.003
FBgn0003502	Dmel_CG8049	333.867	369.478	324.344	362.475	354.759	362.922
FBgn0003507	Dmel_CG3992	473.876	373.538	436.371	756.701	703.001	689.759
FBgn0003510	Dmel_CG17957	7.83266	8.1204	10.6692	17.6387	15.8292	16.4965
FBgn0003511	Dmel_CG7938	83.222	111.656	90.6884	141.992	116.391	111.351
FBgn0003512	Dmel_CG17958	134.134	136.017	170.707	186.088	181.57	164.965
FBgn0003513	Dmel_CG6993	257.499	237.522	229.388	219.602	210.435	200.02
FBgn0003514	Dmel_CG3595	873.341	837.416	868.474	960.428	949.749	927.927
FBgn0003515	Dmel_CG4314	205.607	184.739	183.511	246.06	280.269	286.626
FBgn0003517	Dmel_CG14792	4587.98	5287.4	5736.84	7417.08	7043.97	7516.2
FBgn0003520	Dmel_CG5753	1688.92	1830.14	1735.88	2019.63	1734.69	1845.54
FBgn0003525	Dmel_CG1395	1.95816	3.04515	3.20077	7.93742	6.51789	4.12412
FBgn0003557	Dmel_CG4244	1243.43	1149.04	1062.65	1150.04	1190.91	1250.64
FBgn0003559	Dmel_CG17170	359.323	386.734	402.23	440.968	410.627	426.846
FBgn0003567	Dmel_CG8573	250.645	306.545	299.805	308.677	322.17	293.843
FBgn0003575	Dmel_CG6222	605.073	688.204	737.243	620.882	632.235	646.455
FBgn0003598	Dmel_CG8599	322.118	316.696	341.415	346.601	341.723	335.085
FBgn0003607	Dmel_CG8409	569.826	588.729	565.469	702.021	662.031	613.463
FBgn0003612	Dmel_CG8068	715.709	653.692	708.436	694.083	614.544	691.821
FBgn0003638	Dmel_CG3019	4452.87	4498.7	4589.9	3798.5	3694.71	3734.39
FBgn0003651	Dmel_CG11502	515.976	518.691	521.725	652.632	509.326	642.331
FBgn0003654	Dmel_CG18000	425.901	446.622	425.702	379.232	363.139	386.636
FBgn0003655	Dmel_CG3429	6.85357	0	0	9.70129	5.58676	7.21721
FBgn0003656	Dmel_CG2212	2037.47	1846.38	1815.9	1731.24	1707.69	1732.13
FBgn0003660	Dmel_CG12210	704.939	612.075	632.685	846.658	873.397	875.344
FBgn0003676	Dmel_CG5374	315.264	357.298	374.49	484.183	447.872	449.529
FBgn0003687	Dmel_CG9874	99.8664	94.3997	104.558	130.526	96.8372	112.382
FBgn0003701	Dmel_CG5785	4.89541	4.0602	11.7361	4.40968	1.86225	7.21721
FBgn0003710	Dmel_CG1232	652.069	665.873	597.476	468.308	463.701	426.846
FBgn0003714	Dmel_CG7925	96.9291	117.746	115.228	100.541	94.9749	101.041
FBgn0003716	Dmel_CG14026	706.897	720.686	788.455	710.84	688.103	750.589
FBgn0003719	Dmel_CG6868	46.9959	44.6622	52.2792	76.7284	72.6279	75.2652
FBgn0003721	Dmel_CG4898	2281.26	2183.37	2049.56	1547.8	1464.66	1455.81
FBgn0003731	Dmel_CG10079	1407.92	1178.47	1282.44	1793.86	1744	1767.18
FBgn0003732	Dmel_CG10223	735.291	597.865	688.165	846.658	829.634	845.444
FBgn0003733	Dmel_CG1389	0.979082	1.01505	3.20077	3.52774	2.79338	2.06206
FBgn0003741	Dmel_CG16724	96.9291	107.595	93.8891	146.401	112.666	111.351
FBgn0003742	Dmel_CG10128	181.13	160.378	162.172	175.505	201.123	181.461
FBgn0003744	Dmel_CG8637	837.115	816.1	847.136	866.061	770.973	751.62
FBgn0003747	Dmel_CG15779	1.95816	1.01505	1.06692	0.881935	2.79338	2.06206
FBgn0003748	Dmel_CG9364	3616.73	2970.04	3061	4017.22	4058.78	3857.08
FBgn0003751	Dmel_CG5619	21.5398	12.1806	10.6692	15.8748	12.1046	13.4034
FBgn0003861	Dmel_CG7875	22254.5	21426.7	20345.1	22296.2	19789.2	22979.6
FBgn0003862	Dmel_CG8651	1652.69	1455.58	1487.29	1619.23	1488.87	1639.34
FBgn0003863	Dmel_CG18444	9.79082	7.10535	5.33461	5.29161	14.898	7.21721
FBgn0003866	Dmel_CG1374	102.804	101.505	99.2237	136.7	133.151	144.344
FBgn0003867	Dmel_CG6705	663.818	540.007	650.822	804.325	878.052	929.989
FBgn0003870	Dmel_CG1856	841.032	908.47	907.95	1082.13	906.917	1009.38
FBgn0003882	Dmel_CG10520	348.553	318.726	339.281	386.288	333.343	347.457
FBgn0003884	Dmel_CG1913	8197.85	8069.65	8493.76	6581.88	6571.89	6567.66
FBgn0003885	Dmel_CG2512	1188.61	1218.06	1329.38	867.824	862.223	872.251
FBgn0003886	Dmel_CG9476	6.85357	13.1957	6.40153	2.64581	1.86225	2.06206
FBgn0003887	Dmel_CG9277	5285.09	4657.05	4827.82	3664.44	3814.83	3603.45
FBgn0003888	Dmel_CG3401	157.632	150.227	155.771	244.296	284.925	190.74
FBgn0003889	Dmel_CG9359	10.7699	15.2258	14.9369	22.0484	18.6225	18.5585
FBgn0003890	Dmel_CG4869	1095.59	1014.04	1102.13	831.665	860.361	825.855
FBgn0003891	Dmel_CG9450	4371.6	4075.43	4018.03	4947.66	4421.92	4896.36
FBgn0003892	Dmel_CG2411	93.9919	118.761	122.696	118.179	126.633	120.63
FBgn0003896	Dmel_CG10619	250.645	252.748	198.447	170.214	176.914	163.934
FBgn0003900	Dmel_CG2956	2.93725	4.0602	1.06692	2.64581	2.79338	2.06206
FBgn0003941	Dmel_CG2960	2862.84	3375.04	3461.09	3919.32	3559.7	4034.42
FBgn0003942	Dmel_CG5271	2264.62	2614.77	2774	2980.94	2751.48	3183.82
FBgn0003943	Dmel_CG11624	3169.29	3030.94	3164.49	3045.32	3206.8	3198.25
FBgn0003944	Dmel_CG10388	5.87449	4.0602	8.53537	0.881935	3.72451	3.09309
FBgn0003950	Dmel_CG1501	5.87449	6.0903	9.6023	10.5832	4.65563	11.3413
FBgn0003963	Dmel_CG2762	182.109	190.829	194.18	198.435	202.986	218.578
FBgn0003964	Dmel_CG4380	499.332	520.721	524.926	471.835	525.155	546.446
FBgn0003965	Dmel_CG2155	380.863	298.425	338.214	464.78	542.847	509.329
FBgn0003969	Dmel_CG9209	683.399	635.421	629.484	753.173	739.315	754.714
FBgn0003975	Dmel_CG3830	56.7868	39.587	42.6769	29.9858	31.6583	36.086
FBgn0003977	Dmel_CG3496	312.327	298.425	333.947	361.593	353.828	327.867
FBgn0003978	Dmel_CG10728	53.8495	64.9632	68.283	66.1452	72.6279	77.3272
FBgn0003984	Dmel_CG10491	197.775	188.799	194.18	191.38	165.741	163.934
FBgn0003996	Dmel_CG2759	2.93725	3.04515	1.06692	2.64581	2.79338	5.15515
FBgn0003997	Dmel_CG5123	144.904	141.092	147.235	127.881	128.495	173.213
FBgn0004003	Dmel_CG7225	26.4352	46.6923	26.673	27.34	19.5537	25.7757
FBgn0004009	Dmel_CG4889	48.9541	40.602	42.6769	39.6871	52.1431	56.7066
FBgn0004034	Dmel_CG3757	9.79082	10.1505	16.0038	8.81935	5.58676	2.06206
FBgn0004045	Dmel_CG2985	0.979082	3.04515	4.26769	10.5832	6.51789	16.4965
FBgn0004047	Dmel_CG11129	191.9	216.206	270.998	278.692	253.266	368.078
FBgn0004049	Dmel_CG9764	511.081	466.923	482.249	522.106	515.844	563.973
FBgn0004050	Dmel_CG7803	346.595	295.38	325.411	341.309	310.996	352.612
FBgn0004054	Dmel_CG1048	0	1.01505	1.06692	0	1.86225	1.03103
FBgn0004055	Dmel_CG3533	2095.24	1956	1922.59	1712.72	1902.29	1941.43
FBgn0004057	Dmel_CG12529	682.42	522.751	554.799	685.264	674.136	682.542
FBgn0004066	Dmel_CG3422	466.043	408.05	417.166	476.245	617.337	520.67
FBgn0004087	Dmel_CG14887	37.2051	49.7375	64.0153	54.68	48.4186	69.079
FBgn0004101	Dmel_CG3411	128.26	150.227	139.767	118.179	133.151	122.693
FBgn0004102	Dmel_CG12154	338.762	429.366	385.159	488.592	350.104	446.436
FBgn0004103	Dmel_CG5650	2330.22	2363.04	2363.23	2207.48	2145.32	2343.53
FBgn0004106	Dmel_CG5363	1.95816	9.13545	2.13384	2.64581	5.58676	9.27927
FBgn0004107	Dmel_CG10498	50.9123	52.7826	45.8776	36.1593	31.6583	44.3343
FBgn0004108	Dmel_CG9704	515.976	586.699	594.275	520.342	503.739	454.684
FBgn0004117	Dmel_CG4843	1310.99	1558.1	1377.4	786.686	695.552	769.148
FBgn0004118	Dmel_CG6798	679.483	569.443	619.882	403.044	418.076	458.808
FBgn0004132	Dmel_CG30498	143.925	190.829	169.641	185.206	202.054	197.958
FBgn0004133	Dmel_CG1363	277.08	301.47	303.006	306.032	325.894	297.968
FBgn0004167	Dmel_CG12008	3574.63	3964.79	3642.47	4269.45	3881.87	4075.66
FBgn0004168	Dmel_CG16720	551.223	509.555	464.111	402.163	404.109	418.598
FBgn0004169	Dmel_CG7107	2167.69	2455.41	2213.86	1191.49	1230.02	1122.79
FBgn0004171	Dmel_CG18396	2.93725	1.01505	2.13384	0	0.931127	0
FBgn0004173	Dmel_CG17934	3.91633	1.01505	3.20077	1.76387	0.931127	0
FBgn0004174	Dmel_CG17945	2.93725	4.0602	1.06692	1.76387	3.72451	0
FBgn0004175	Dmel_CG17935	1.95816	1.01505	0	1.76387	1.86225	1.03103
FBgn0004177	Dmel_CG7109	2176.5	2253.41	2310.95	2124.58	2080.14	2102.27
FBgn0004179	Dmel_CG6395	3075.3	3156.81	2951.11	2073.43	1918.12	1970.3
FBgn0004181	Dmel_CG2668	30.3515	37.5569	29.8738	8.81935	5.58676	5.15515
FBgn0004197	Dmel_CG6127	31.3306	23.3462	32.0077	36.1593	32.5894	28.8688
FBgn0004198	Dmel_CG11387	915.442	838.431	824.731	676.444	640.615	737.186
FBgn0004227	Dmel_CG4211	1632.13	1504.3	1572.64	1391.69	1399.48	1440.35
FBgn0004237	Dmel_CG12749	854.739	792.754	823.664	1081.25	1182.53	1272.29
FBgn0004240	Dmel_CG12763	4.89541	2.0301	5.33461	592.661	160.154	145.375
FBgn0004242	Dmel_CG3139	11551.2	11178.7	10629.7	6962	6314.9	6808.92
FBgn0004244	Dmel_CG10537	2635.69	2410.74	2453.92	1560.14	1414.38	1702.23
FBgn0004359	Dmel_CG5507	285.892	265.943	298.738	316.615	331.481	282.502
FBgn0004360	Dmel_CG1916	30.3515	33.4967	30.9407	34.3955	34.4517	39.1791
FBgn0004362	Dmel_CG17950	441.566	363.388	397.962	547.682	643.408	660.89
FBgn0004363	Dmel_CG6647	5317.39	5496.5	5256.72	3473.06	3750.58	3637.47
FBgn0004364	Dmel_CG8896	747.04	786.664	735.109	826.373	789.595	791.831
FBgn0004367	Dmel_CG4252	78.3266	98.4599	87.4876	84.6658	72.6279	90.7306
FBgn0004368	Dmel_CG6899	1370.71	1443.4	1366.73	1441.08	1339.89	1332.09
FBgn0004369	Dmel_CG11516	1395.19	1345.96	1333.65	1288.51	1170.43	1208.37
FBgn0004370	Dmel_CG1817	1164.13	1089.15	1027.45	969.247	815.667	923.802
FBgn0004373	Dmel_CG7004	1865.15	1665.7	1580.11	1756.82	1710.48	1767.18
FBgn0004374	Dmel_CG10718	23.498	15.2258	18.1377	36.1593	37.2451	50.5204
FBgn0004378	Dmel_CG9191	0	1.01505	0	2.64581	1.86225	7.21721
FBgn0004379	Dmel_CG10923	8.81174	7.10535	4.26769	16.7568	18.6225	11.3413
FBgn0004380	Dmel_CG10642	633.466	708.505	713.771	526.515	526.087	541.29
FBgn0004381	Dmel_CG7293	641.299	644.557	631.618	498.293	498.153	490.77
FBgn0004387	Dmel_CG5658	945.793	865.838	833.266	848.422	819.391	794.924
FBgn0004390	Dmel_CG6721	586.47	550.157	567.602	615.591	548.434	536.135
FBgn0004391	Dmel_CG9198	163.507	141.092	165.373	199.317	154.567	181.461
FBgn0004394	Dmel_CG12287	63.6403	62.9331	56.5469	40.569	48.4186	50.5204
FBgn0004395	Dmel_CG4620	631.508	610.045	600.677	621.764	572.643	595.935
FBgn0004396	Dmel_CG7450	180.151	176.619	206.983	258.407	272.82	262.913
FBgn0004397	Dmel_CG3299	2543.66	1805.77	1715.61	1841.48	1801.73	1611.5
FBgn0004400	Dmel_CG10683	2.93725	0	2.13384	5.29161	2.79338	3.09309
FBgn0004401	Dmel_CG6143	2831.51	2879.7	3127.15	3342.54	3431.2	3302.39
FBgn0004403	Dmel_CG1524	2168.67	2540.67	2538.21	2598.18	2473.07	2775.53
FBgn0004406	Dmel_CG8987	46.9959	45.6773	44.8107	66.1452	66.11	60.8307
FBgn0004419	Dmel_CG4916	725.5	747.077	705.235	683.5	701.138	714.503
FBgn0004428	Dmel_CG1180	2.93725	4.0602	3.20077	0	2.79338	4.12412
FBgn0004429	Dmel_CG9116	0.979082	0	1.06692	0	1.86225	2.06206
FBgn0004431	Dmel_CG9120	1.95816	1.01505	2.13384	1.76387	0.931127	3.09309
FBgn0004432	Dmel_CG9916	4100.4	4134.3	4425.59	4580.77	4615.59	5002.55
FBgn0004435	Dmel_CG17759	2819.76	2774.13	2816.67	2420.91	2382.75	2532.21
FBgn0004436	Dmel_CG2013	1574.36	1579.42	1474.49	1222.36	1152.73	1274.35
FBgn0004449	Dmel_CG5723	2872.63	2677.7	2610.76	2233.94	2087.59	2318.79
FBgn0004456	Dmel_CG1771	489.541	441.547	370.222	347.483	364.071	338.178
FBgn0004463	Dmel_CG8344	142.946	154.288	176.042	193.144	192.743	193.834
FBgn0004465	Dmel_CG4086	398.486	410.08	391.56	327.198	344.517	317.557
FBgn0004507	Dmel_CG7254	6713.57	6947	6553.03	4346.18	4232.9	4523.13
FBgn0004509	Dmel_CG10772	1544.99	1502.27	1444.61	1501.94	1349.2	1294.97
FBgn0004510	Dmel_CG6338	94.971	85.2642	98.1568	109.36	101.493	114.444
FBgn0004511	Dmel_CG9355	3.91633	3.04515	0	0	0.931127	1.03103
FBgn0004512	Dmel_CG3879	578.638	598.88	558	530.925	608.957	559.849
FBgn0004513	Dmel_CG10181	765.642	877.003	760.715	534.453	549.365	569.128
FBgn0004514	Dmel_CG7485	244.771	243.612	225.12	141.992	128.495	143.313
FBgn0004516	Dmel_CG14994	6691.05	6769.37	5815.79	2835.42	2737.51	3087.93
FBgn0004552	Dmel_CG1171	1.95816	14.2107	2.13384	6.17355	0	1.03103
FBgn0004554	Dmel_CG7539	3.91633	5.07525	5.33461	19.4026	13.0358	17.5275
FBgn0004556	Dmel_CG9680	52.8704	59.888	38.4092	96.131	66.11	68.0479
FBgn0004567	Dmel_CG2939	93.9919	100.49	122.696	82.02	92.1815	93.8237
FBgn0004569	Dmel_CG4531	280.997	285.229	304.073	265.463	261.647	248.478
FBgn0004573	Dmel_CG12073	197.775	184.739	169.641	144.637	135.944	118.568
FBgn0004574	Dmel_CG15811	3702.89	3584.14	3333.06	2255.99	2394.86	2344.56
FBgn0004575	Dmel_CG3985	5307.6	4918.93	4535.48	3794.09	3392.09	3481.79
FBgn0004577	Dmel_CG3477	1.95816	0	1.06692	0.881935	0.931127	1.03103
FBgn0004580	Dmel_CG6702	2858.92	2884.77	2649.17	1357.3	1419.04	1451.69
FBgn0004581	Dmel_CG30170	1.95816	1.01505	0	4.40968	3.72451	4.12412
FBgn0004583	Dmel_CG4114	367.156	380.644	332.88	377.468	360.346	325.805
FBgn0004584	Dmel_CG3178	72.4521	69.0234	56.5469	74.0826	81.9391	86.6065
FBgn0004587	Dmel_CG10851	4860.16	4497.69	4528.02	4281.8	4075.54	3997.3
FBgn0004595	Dmel_CG17228	2246.99	2219.91	2485.93	1822.08	1925.57	2311.57
FBgn0004597	Dmel_CG7281	95.95	111.656	110.96	89.9574	114.529	77.3272
FBgn0004598	Dmel_CG18734	2153.98	1979.35	1935.4	1927.91	1964.68	1911.53
FBgn0004606	Dmel_CG1322	264.352	325.831	320.077	328.08	360.346	330.96
FBgn0004607	Dmel_CG1449	740.186	677.039	698.834	738.18	702.069	749.558
FBgn0004611	Dmel_CG4574	3047.88	2930.45	2841.21	2881.28	2535.46	2648.71
FBgn0004618	Dmel_CG7672	591.366	627.301	633.752	727.597	696.483	655.735
FBgn0004619	Dmel_CG8442	433.733	429.366	420.367	323.67	310.065	387.667
FBgn0004620	Dmel_CG6992	59.724	59.888	64.0153	111.124	111.735	104.134
FBgn0004622	Dmel_CG7887	166.444	160.378	166.44	156.103	180.639	160.841
FBgn0004623	Dmel_CG8770	7707.33	9232.9	8546.04	5197.25	5143.54	5583.02
FBgn0004629	Dmel_CG8050	107.699	103.535	116.294	128.763	142.462	117.537
FBgn0004635	Dmel_CG1004	371.072	374.554	411.832	418.919	410.627	401.07
FBgn0004636	Dmel_CG1956	936.982	852.642	920.753	932.206	945.094	912.461
FBgn0004638	Dmel_CG6033	614.864	613.09	604.945	681.736	640.615	742.341
FBgn0004643	Dmel_CG9900	169.381	189.814	224.054	246.06	210.435	240.23
FBgn0004644	Dmel_CG4637	29.3725	15.2258	23.4723	23.8123	29.7961	25.7757
FBgn0004646	Dmel_CG3039	1202.31	1216.03	1208.82	1062.73	1055.9	995.974
FBgn0004647	Dmel_CG3936	678.504	584.669	577.205	516.814	533.536	488.708
FBgn0004648	Dmel_CG4122	3314.19	2986.28	2909.5	3051.5	2976.81	3164.23
FBgn0004650	Dmel_CG11411	3.91633	4.0602	4.26769	4.40968	13.0358	7.21721
FBgn0004652	Dmel_CG14307	936.002	970.388	925.021	723.187	708.587	716.565
FBgn0004654	Dmel_CG3724	1736.89	1231.26	1304.85	2029.33	1939.54	1954.83
FBgn0004655	Dmel_CG3707	784.245	767.378	713.771	789.332	660.169	753.683
FBgn0004656	Dmel_CG2252	1905.29	1833.18	1859.64	2047.85	1760.76	2027
FBgn0004657	Dmel_CG1560	1026.08	981.554	881.277	965.719	957.198	924.833
FBgn0004666	Dmel_CG7771	67.5567	46.6923	38.4092	52.9161	42.8318	50.5204
FBgn0004687	Dmel_CG3201	809.701	692.264	744.711	760.228	819.391	787.707
FBgn0004698	Dmel_CG8153	884.111	860.763	738.31	758.464	709.518	765.024
FBgn0004777	Dmel_CG2342	26.4352	34.5117	48.0115	1.76387	3.72451	1.03103
FBgn0004784	Dmel_CG6518	9351.21	9209.55	9295.02	5892.21	6725.53	6796.55
FBgn0004795	Dmel_CG5403	626.613	726.776	711.637	715.25	620.13	811.42
FBgn0004797	Dmel_CG31991	421.984	387.749	418.233	427.739	468.357	430.97
FBgn0004811	Dmel_CG10528	220.293	204.025	217.652	234.595	238.368	228.889
FBgn0004832	Dmel_CG6358	74.4102	99.4749	87.4876	102.305	107.08	111.351
FBgn0004837	Dmel_CG3497	249.666	238.537	229.388	217.838	227.195	210.33
FBgn0004838	Dmel_CG10377	4249.22	4212.46	4321.03	4723.65	4254.32	4439.61
FBgn0004839	Dmel_CG8967	60.7031	55.8278	71.4838	57.3258	55.8676	64.9549
FBgn0004841	Dmel_CG6515	65.5985	80.189	66.1492	55.5619	53.0742	54.6446
FBgn0004842	Dmel_CG5811	10.7699	5.07525	10.6692	8.81935	6.51789	11.3413
FBgn0004852	Dmel_CG7978	1073.07	1058.7	997.572	826.373	816.598	814.513
FBgn0004854	Dmel_CG5488	74.4102	80.189	99.2237	72.3187	81.9391	86.6065
FBgn0004855	Dmel_CG3284	128.26	116.731	146.168	144.637	114.529	139.189
FBgn0004856	Dmel_CG8264	440.587	453.727	425.702	424.211	432.043	391.791
FBgn0004858	Dmel_CG4220	369.114	412.11	422.501	366.003	318.445	377.357
FBgn0004859	Dmel_CG2125	327.993	333.952	358.486	357.184	374.313	385.605
FBgn0004860	Dmel_CG3895	354.428	336.997	381.958	418.919	364.071	414.474
FBgn0004861	Dmel_CG18412	540.453	607	521.725	551.21	527.018	591.811
FBgn0004862	Dmel_CG7902	5.87449	1.01505	5.33461	3.52774	0.931127	8.24824
FBgn0004863	Dmel_CG7937	18.6026	23.3462	16.0038	20.2845	11.1735	19.5896
FBgn0004864	Dmel_CG1594	380.863	383.689	399.029	402.163	371.52	377.357
FBgn0004865	Dmel_CG18023	386.737	377.599	369.155	257.525	256.06	242.292
FBgn0004867	Dmel_CG5920	4379.43	4542.35	5066.81	5438.01	5437.78	5919.14
FBgn0004868	Dmel_CG4422	2504.49	2283.86	2277.88	2256.87	2135.07	2285.79
FBgn0004870	Dmel_CG9097	120.427	118.761	118.428	104.95	104.286	124.755
FBgn0004872	Dmel_CG6122	15.6653	9.13545	10.6692	21.1664	17.6914	25.7757
FBgn0004875	Dmel_CG10847	2516.24	2488.9	2369.63	2028.45	1743.07	1921.84
FBgn0004876	Dmel_CG6027	1006.5	1161.22	1056.25	1201.2	1029.83	1134.13
FBgn0004880	Dmel_CG1130	1265.95	1239.38	1378.46	1084.78	890.157	928.958
FBgn0004882	Dmel_CG10868	342.679	259.853	310.474	257.525	229.057	246.416
FBgn0004885	Dmel_CG6863	1792.7	1584.49	1681.47	2265.69	2340.85	2314.66
FBgn0004888	Dmel_CG1065	2810.94	2496.01	2570.21	2372.41	2399.51	2402.3
FBgn0004889	Dmel_CG6235	1404.98	1220.09	1201.35	1387.28	1228.16	1296
FBgn0004892	Dmel_CG3242	14.6862	19.286	16.0038	20.2845	19.5537	22.6826
FBgn0004893	Dmel_CG10021	245.75	266.958	232.589	284.865	310.996	305.185
FBgn0004896	Dmel_CG3668	128.26	127.896	105.625	96.131	86.5948	100.01
FBgn0004897	Dmel_CG11921	10.7699	11.1656	2.13384	4.40968	5.58676	7.21721
FBgn0004898	Dmel_CG11922	14.6862	10.1505	14.9369	10.5832	9.31127	9.27927
FBgn0004901	Dmel_CG2867	67.5567	97.4448	89.6214	80.2561	83.8014	103.103
FBgn0004903	Dmel_CG6354	672.629	554.217	571.87	443.613	446.941	427.877
FBgn0004907	Dmel_CG17870	14727.4	13958	13785.7	11198.8	11055.3	11265
FBgn0004908	Dmel_CG7435	74.4102	70.0385	77.8853	73.2006	70.7656	73.2031
FBgn0004910	Dmel_CG15855	795.994	810.01	782.054	587.369	560.538	546.446
FBgn0004913	Dmel_CG1119	261.415	309.59	309.407	329.844	285.856	316.526
FBgn0004914	Dmel_CG9310	927.191	896.289	868.474	1014.23	1071.73	1001.13
FBgn0004915	Dmel_CG5193	240.854	236.507	221.92	232.831	207.641	236.106
FBgn0004919	Dmel_CG2679	2420.29	2031.12	1779.63	2390.93	1626.68	2452.82
FBgn0004921	Dmel_CG8261	10598.6	11028.5	10766.3	7961.23	8015.14	8708.07
FBgn0004924	Dmel_CG6146	1285.53	1299.26	1222.69	1224.13	1057.76	1053.71
FBgn0004926	Dmel_CG4153	435.692	433.426	472.646	677.326	681.585	599.028
FBgn0004956	Dmel_CG5993	1.95816	0	0	0.881935	3.72451	1.03103
FBgn0004957	Dmel_CG6205	94.971	98.4599	102.424	98.7768	109.873	86.6065
FBgn0004959	Dmel_CG6578	16.6444	24.3612	10.6692	1.76387	4.65563	3.09309
FBgn0005198	Dmel_CG6975	639.341	647.602	638.019	580.313	568.918	600.059
FBgn0005278	Dmel_CG2674	2371.34	2251.38	2069.83	2594.65	2467.49	2517.77
FBgn0005322	Dmel_CG5395	318.202	345.117	348.883	333.372	365.002	361.891
FBgn0005355	Dmel_CG6054	194.837	207.07	200.581	184.324	215.09	181.461
FBgn0005386	Dmel_CG8887	608.989	641.512	636.952	776.103	719.761	808.327
FBgn0005390	Dmel_CG4790	7.83266	10.1505	6.40153	6.17355	5.58676	10.3103
FBgn0005391	Dmel_CG2979	13.7071	6.0903	4.26769	23.8123	18.6225	21.6516
FBgn0005411	Dmel_CG9998	476.813	457.788	463.044	448.023	450.665	422.722
FBgn0005427	Dmel_CG3114	1112.24	1132.8	1116	1101.54	977.683	1052.68
FBgn0005533	Dmel_CG3922	2049.22	2213.82	2403.77	2620.23	2481.45	2708.51
FBgn0005536	Dmel_CG32156	2446.73	2241.23	2251.2	1946.43	1712.34	1885.75
FBgn0005558	Dmel_CG1464	534.579	509.555	489.717	515.05	524.224	545.415
FBgn0005561	Dmel_CG11049	386.737	413.125	377.69	345.719	329.619	346.426
FBgn0005564	Dmel_CG9262	1478.41	1428.18	1361.39	854.595	853.843	867.096
FBgn0005585	Dmel_CG9429	2609.25	2977.14	3047.13	3261.4	3170.49	3029.16
FBgn0005586	Dmel_CG7576	3076.28	3016.73	2926.57	1987.88	1992.61	2129.08
FBgn0005590	Dmel_CG31695	0	2.0301	1.06692	3.52774	0	2.06206
FBgn0005592	Dmel_CG32134	142.946	159.363	157.904	146.401	131.289	141.251
FBgn0005593	Dmel_CG4897	3950.6	4424.6	4945.18	5759.04	5548.58	6199.58
FBgn0005596	Dmel_CG14513	136.092	136.017	135.499	149.047	126.633	148.468
FBgn0005612	Dmel_CG3090	360.302	303.5	312.608	426.857	409.696	381.481
FBgn0005613	Dmel_CG8404	71.473	81.204	72.5507	89.0755	102.424	92.7927
FBgn0005614	Dmel_CG18345	36528.6	28610.2	28251	28898.4	25091.1	28213.1
FBgn0005616	Dmel_CG3241	601.156	577.564	545.197	658.806	631.304	583.563
FBgn0005617	Dmel_CG10385	403.382	396.885	353.151	443.613	394.798	443.343
FBgn0005619	Dmel_CG3454	1015.31	1129.75	1069.06	695.847	661.1	662.952
FBgn0005624	Dmel_CG3886	168.402	168.498	140.834	126.999	129.427	127.848
FBgn0005626	Dmel_CG10118	976.145	802.905	815.128	519.46	633.166	568.097
FBgn0005630	Dmel_CG12052	4065.15	4039.9	3845.19	4015.45	3819.48	3988.02
FBgn0005631	Dmel_CG13521	899.776	940.952	872.742	702.021	635.028	685.635
FBgn0005632	Dmel_CG1945	3726.39	3437.98	3442.96	3529.51	3191.9	3310.64
FBgn0005633	Dmel_CG7445	25.4561	13.1957	16.0038	9.70129	14.898	16.4965
FBgn0005636	Dmel_CG3385	329.951	286.244	250.727	211.664	194.605	210.33
FBgn0005638	Dmel_CG4354	12.7281	12.1806	10.6692	7.93742	2.79338	2.06206
FBgn0005640	Dmel_CG10579	1161.19	1125.69	1042.38	938.379	904.124	937.206
FBgn0005642	Dmel_CG1454	321.139	276.094	285.935	342.191	373.382	366.015
FBgn0005648	Dmel_CG2163	239.875	279.139	305.14	472.717	412.489	430.97
FBgn0005649	Dmel_CG5422	1368.76	1360.17	1266.44	1352.01	1309.16	1345.49
FBgn0005655	Dmel_CG9193	9.79082	9.13545	8.53537	10.5832	21.4159	15.4654
FBgn0005658	Dmel_CG7018	335.825	327.861	289.136	227.539	235.575	261.881
FBgn0005659	Dmel_CG5583	365.198	353.237	325.411	475.363	421.8	390.76
FBgn0005660	Dmel_CG2914	27.4143	25.3763	26.673	45.8606	50.2808	53.6135
FBgn0005664	Dmel_CG16963	32.3097	65.9783	33.0746	6.17355	6.51789	4.12412
FBgn0005666	Dmel_CG32019	1976.77	2044.31	2369.63	1765.63	1748.66	1870.29
FBgn0005670	Dmel_CG3656	12.7281	10.1505	12.8031	98.7768	98.6994	77.3272
FBgn0005671	Dmel_CG17369	5553.35	5641.65	5496.78	3806.43	3976.84	4055.04
FBgn0005672	Dmel_CG10334	985.936	887.154	984.769	978.948	1074.52	971.23
FBgn0005674	Dmel_CG5394	532.621	564.368	617.748	757.582	660.169	721.721
FBgn0005677	Dmel_CG4952	528.704	478.089	419.3	382.76	378.037	407.257
FBgn0005683	Dmel_CG5354	14.6862	16.2408	21.3384	22.9303	18.6225	17.5275
FBgn0005694	Dmel_CG5683	636.403	684.144	680.696	752.291	748.626	732.031
FBgn0005695	Dmel_CG8411	257.499	220.266	220.853	227.539	265.371	257.757
FBgn0005696	Dmel_CG5923	14.6862	19.286	16.0038	18.5206	11.1735	28.8688
FBgn0005771	Dmel_CG4491	580.596	572.488	602.811	564.439	597.783	643.362
FBgn0005775	Dmel_CG7503	1067.2	1067.83	999.706	671.153	640.615	724.814
FBgn0005777	Dmel_CG8402	333.867	309.59	320.077	296.33	326.825	284.564
FBgn0005778	Dmel_CG10138	6.85357	3.04515	4.26769	0	0.931127	3.09309
FBgn0008635	Dmel_CG6223	1090.7	979.523	1044.52	1152.69	1234.67	1070.21
FBgn0008636	Dmel_CG33152	89.0965	109.625	82.153	83.7839	68.9034	83.5134
FBgn0008646	Dmel_CG9930	39.1633	46.6923	66.1492	62.6174	54.9365	67.0169
FBgn0008651	Dmel_CG6570	44.0587	55.8278	56.5469	56.4439	58.661	44.3343
FBgn0010014	Dmel_CG4209	774.454	835.386	837.534	537.099	531.673	641.3
FBgn0010015	Dmel_CG1455	79.3057	81.204	89.6214	89.9574	69.8345	89.6996
FBgn0010019	Dmel_CG3972	153.716	85.2642	50.1453	74.0826	77.2835	51.5515
FBgn0010038	Dmel_CG4181	22.5189	27.4064	33.0746	51.1523	69.8345	65.9859
FBgn0010039	Dmel_CG4381	180.151	189.814	157.904	143.755	155.498	112.382
FBgn0010040	Dmel_CG11512	3.91633	1.01505	4.26769	1.76387	3.72451	2.06206
FBgn0010041	Dmel_CG12242	1.95816	1.01505	0	9.70129	16.7603	6.18618
FBgn0010042	Dmel_CG4423	0.979082	1.01505	0	0.881935	0.931127	3.09309
FBgn0010043	Dmel_CG4371	0	1.01505	1.06692	0	0.931127	1.03103
FBgn0010044	Dmel_CG4421	49.9332	57.8579	41.6099	41.451	51.212	27.8378
FBgn0010051	Dmel_CG1063	2091.32	1817.95	1671.87	1850.3	1637.85	1765.12
FBgn0010052	Dmel_CG8425	46.0169	53.7977	73.6176	52.0342	109.873	69.079
FBgn0010053	Dmel_CG15101	1038.81	939.937	1011.44	733.77	916.229	838.227
FBgn0010078	Dmel_CG3661	2516.24	2665.52	3000.18	3202.31	3123.93	3532.31
FBgn0010100	Dmel_CG9244	7435.15	8089.95	8055.26	6129.45	6069.08	6198.55
FBgn0010105	Dmel_CG17943	266.31	308.575	251.794	253.997	297.029	280.44
FBgn0010109	Dmel_CG8704	0.979082	2.0301	2.13384	0.881935	0	1.03103
FBgn0010113	Dmel_CG15532	421.984	442.562	466.245	527.397	444.147	488.708
FBgn0010114	Dmel_CG2040	5554.33	5379.77	5049.74	4952.95	4880.03	5117
FBgn0010173	Dmel_CG9633	416.11	382.674	417.166	538.863	539.122	540.259
FBgn0010194	Dmel_CG6407	270.227	250.717	253.927	162.276	147.118	184.554
FBgn0010197	Dmel_CG33114	23.498	23.3462	20.2715	37.9232	35.3828	28.8688
FBgn0010198	Dmel_CG2033	2442.81	2669.58	2954.31	3110.59	3064.34	3335.38
FBgn0010213	Dmel_CG8905	983.978	1035.35	1015.71	714.368	747.695	771.21
FBgn0010215	Dmel_CG17947	1355.05	1272.87	1268.57	1303.5	1252.37	1322.81
FBgn0010217	Dmel_CG11154	12800.5	13853.4	13352.5	8520.38	8525.4	9236.99
FBgn0010220	Dmel_CG12759	122.385	137.032	140.834	154.339	186.225	188.678
FBgn0010222	Dmel_CG18466	337.783	416.171	590.008	454.197	534.467	699.038
FBgn0010223	Dmel_CG12232	15.6653	12.1806	14.9369	22.0484	20.4848	36.086
FBgn0010225	Dmel_CG1106	6218.15	5311.76	5921.42	8656.2	8356.86	8360.62
FBgn0010226	Dmel_CG8938	1151.4	1084.07	1125.6	1389.05	1452.56	1449.63
FBgn0010228	Dmel_CG17921	1547.93	1194.71	1134.14	1248.82	1250.5	1512.52
FBgn0010235	Dmel_CG5433	986.915	958.207	1024.24	1012.46	1033.55	1001.13
FBgn0010238	Dmel_CG12369	784.245	825.236	839.667	897.81	932.058	922.771
FBgn0010240	Dmel_CG17336	388.696	386.734	359.553	239.004	273.751	258.788
FBgn0010241	Dmel_CG8523	17.6235	4.0602	6.40153	35.2774	26.0715	18.5585
FBgn0010246	Dmel_CG9155	24.4771	23.3462	29.8738	58.2077	47.4875	52.5825
FBgn0010247	Dmel_CG40411	330.93	314.666	324.344	268.99	269.096	264.975
FBgn0010258	Dmel_CG9654	12.7281	3.04515	16.0038	11.4652	3.72451	7.21721
FBgn0010263	Dmel_CG3151	7265.77	7627.09	7682.9	9128.03	8375.48	9073.06
FBgn0010265	Dmel_CG13389	2123.63	2499.05	2679.04	2926.26	2730.99	3144.64
FBgn0010269	Dmel_CG15793	293.725	317.711	311.541	297.212	360.346	307.247
FBgn0010278	Dmel_CG4817	160.569	191.844	195.247	273.4	268.164	254.664
FBgn0010280	Dmel_CG5444	1564.57	1566.22	1588.65	1816.79	1634.13	1580.57
FBgn0010282	Dmel_CG10281	241.833	214.176	279.534	278.692	267.233	297.968
FBgn0010287	Dmel_CG7562	41.1214	27.4064	28.8069	36.1593	35.3828	32.9929
FBgn0010288	Dmel_CG4265	190.921	198.95	184.577	191.38	182.501	156.716
FBgn0010292	Dmel_CG1430	140.988	104.55	157.904	162.276	164.809	159.81
FBgn0010300	Dmel_CG10719	384.779	323.801	364.887	306.032	302.616	327.867
FBgn0010303	Dmel_CG4353	855.718	898.319	867.407	874.88	806.356	794.924
FBgn0010309	Dmel_CG10739	290.787	278.124	273.132	177.269	175.052	197.958
FBgn0010313	Dmel_CG2530	1260.08	1263.74	1214.16	1144.75	1081.04	1114.54
FBgn0010314	Dmel_CG3738	10.7699	6.0903	6.40153	13.229	5.58676	5.15515
FBgn0010315	Dmel_CG9096	77.3475	71.0535	71.4838	106.714	122.909	95.8857
FBgn0010316	Dmel_CG1772	126.302	121.806	136.566	156.984	140.6	153.623
FBgn0010317	Dmel_CG10308	23.498	22.3311	39.4761	31.7497	27.9338	30.9309
FBgn0010323	Dmel_CG2851	12.7281	12.1806	7.46845	13.229	13.9669	17.5275
FBgn0010328	Dmel_CG5965	870.404	834.371	808.727	1036.27	918.091	980.509
FBgn0010329	Dmel_CG1543	406.319	391.809	391.56	335.135	370.588	391.791
FBgn0010333	Dmel_CG2248	540.453	552.187	537.729	488.592	500.946	512.422
FBgn0010339	Dmel_CG8340	181.13	176.619	227.254	247.824	238.368	267.037
FBgn0010340	Dmel_CG9852	95.95	102.52	81.0861	86.4297	93.1127	85.5754
FBgn0010341	Dmel_CG12530	866.488	843.507	887.679	1001.88	988.856	938.237
FBgn0010342	Dmel_CG1825	195.816	188.799	172.841	134.054	135.944	178.368
FBgn0010348	Dmel_CG8385	2434.98	2287.92	2378.17	2479.12	2452.59	2452.82
FBgn0010350	Dmel_CG7962	6543.21	7055.61	6680	4198.01	4374.43	4220
FBgn0010352	Dmel_CG11661	9643.96	9622.68	9120.05	7835.11	7747.9	7579.1
FBgn0010355	Dmel_CG17603	1018.25	822.191	821.53	971.893	927.402	1011.44
FBgn0010356	Dmel_CG7704	169.381	183.724	200.581	184.324	191.812	213.423
FBgn0010357	Dmel_CG18211	9.79082	8.1204	3.20077	7.93742	9.31127	5.15515
FBgn0010379	Dmel_CG4006	733.332	651.662	657.224	837.839	726.279	742.341
FBgn0010380	Dmel_CG12532	1602.76	1530.7	1479.82	1262.93	1383.65	1323.84
FBgn0010382	Dmel_CG3938	21.5398	22.3311	29.8738	29.1039	25.1404	22.6826
FBgn0010383	Dmel_CG6816	256.52	181.694	203.782	150.811	105.217	147.437
FBgn0010385	Dmel_CG1385	12.7281	8.1204	16.0038	42.3329	19.5537	15.4654
FBgn0010387	Dmel_CG8627	708.855	464.893	509.989	771.693	798.907	760.9
FBgn0010388	Dmel_CG10816	27.4143	6.0903	17.0707	589.133	337.068	455.715
FBgn0010389	Dmel_CG7223	333.867	345.117	326.478	234.595	271.889	272.192
FBgn0010391	Dmel_CG2522	405.34	460.833	448.107	477.127	513.982	488.708
FBgn0010395	Dmel_CG1762	11.749	20.301	7.46845	34.3955	40.0384	44.3343
FBgn0010397	Dmel_CG10119	525.767	537.977	483.316	571.494	640.615	556.756
FBgn0010398	Dmel_CG6098	39.1633	45.6773	50.1453	57.3258	34.4517	57.7376
FBgn0010399	Dmel_CG2902	706.897	651.662	636.952	435.676	500.946	534.073
FBgn0010401	Dmel_CG3250	1775.08	2096.08	1910.86	1515.16	1760.76	1486.74
FBgn0010403	Dmel_CG11422	1658.57	1900.17	1789.23	1304.38	1406	1570.26
FBgn0010406	Dmel_CG8194	478.771	518.691	551.599	495.648	549.365	464.994
FBgn0010407	Dmel_CG4926	99.8664	101.505	118.428	79.3742	102.424	82.4824
FBgn0010408	Dmel_CG3395	2727.72	2788.34	3149.55	3842.59	3583.91	4009.67
FBgn0010409	Dmel_CG6510	2880.46	3358.8	3497.37	4576.36	4237.56	4652
FBgn0010411	Dmel_CG8900	4065.15	4368.78	4628.31	5271.33	5206.86	5595.4
FBgn0010412	Dmel_CG4464	2564.22	2726.42	2936.17	3543.62	3624.88	3761.2
FBgn0010414	Dmel_CG4545	394.57	400.945	420.367	303.386	365.933	331.991
FBgn0010415	Dmel_CG10497	2679.75	2631.01	2765.46	2346.83	2210.49	2309.51
FBgn0010416	Dmel_CG9984	226.168	209.1	219.786	217.838	222.539	218.578
FBgn0010417	Dmel_CG32211	225.189	210.115	221.92	213.428	242.093	236.106
FBgn0010421	Dmel_CG6538	99.8664	95.4147	100.291	101.423	132.22	100.01
FBgn0010422	Dmel_CG3710	276.101	246.657	261.396	262.817	292.374	259.819
FBgn0010423	Dmel_CG9073	3.91633	2.0301	8.53537	2.64581	0.931127	1.03103
FBgn0010424	Dmel_CG7930	36.226	58.8729	46.9446	46.7426	32.5894	38.1481
FBgn0010425	Dmel_CG18681	1.95816	1.01505	2.13384	0.881935	0	0
FBgn0010433	Dmel_CG7508	0.979082	6.0903	1.06692	0.881935	0.931127	3.09309
FBgn0010434	Dmel_CG11949	4434.26	4023.66	4137.52	4946.78	4522.48	4285.99
FBgn0010435	Dmel_CG2727	4960.03	4580.92	4795.81	5363.93	5753.43	5348.98
FBgn0010438	Dmel_CG4337	11.749	14.2107	9.6023	16.7568	14.898	18.5585
FBgn0010441	Dmel_CG5974	121.406	116.731	134.432	132.29	133.151	146.406
FBgn0010452	Dmel_CG11280	260.436	274.064	294.47	207.255	171.327	221.671
FBgn0010453	Dmel_CG4698	64.6194	85.2642	93.8891	54.68	72.6279	42.2722
FBgn0010470	Dmel_CG9847	812.638	652.677	692.432	834.311	891.088	1013.5
FBgn0010473	Dmel_CG15427	4176.76	3849.07	3568.85	2693.43	2331.54	2545.61
FBgn0010482	Dmel_CG9432	724.521	668.918	647.622	574.14	519.569	552.632
FBgn0010488	Dmel_CG3845	4391.18	4269.3	4046.83	4509.34	4126.75	4459.2
FBgn0010497	Dmel_CG5304	80.2847	93.3846	80.0191	61.7355	83.8014	69.079
FBgn0010501	Dmel_CG5370	62.6613	66.9933	56.5469	53.7981	54.0053	80.4203
FBgn0010504	Dmel_CG11546	64.6194	59.888	66.1492	67.0271	87.5259	72.1721
FBgn0010516	Dmel_CG8996	1312.95	1428.18	1525.7	1589.25	1619.23	1596.03
FBgn0010520	Dmel_CG4539	51.8914	43.6472	51.2122	59.9716	58.661	63.9238
FBgn0010531	Dmel_CG17753	103.783	108.61	98.1568	117.297	130.358	122.693
FBgn0010548	Dmel_CG11140	2844.23	2535.6	2629.96	2639.63	3101.58	2933.28
FBgn0010549	Dmel_CG8799	2.93725	3.04515	5.33461	3.52774	1.86225	3.09309
FBgn0010551	Dmel_CG15081	881.174	926.741	938.891	844.012	881.777	840.289
FBgn0010575	Dmel_CG5580	2190.21	2003.71	2002.61	1885.58	1706.76	1859.98
FBgn0010583	Dmel_CG3727	1075.03	1022.16	977.3	828.137	897.606	846.475
FBgn0010590	Dmel_CG8392	412.194	342.072	342.482	455.079	532.604	492.832
FBgn0010591	Dmel_CG8946	557.098	526.811	597.476	511.523	607.095	604.183
FBgn0010602	Dmel_CG3018	560.035	573.503	646.555	503.585	546.571	512.422
FBgn0010607	Dmel_CG8886	54.8286	58.8729	77.8853	82.02	69.8345	60.8307
FBgn0010611	Dmel_CG4311	630.529	566.398	591.075	932.206	1048.45	970.199
FBgn0010612	Dmel_CG6105	1895.5	1953.97	1874.58	1221.48	1293.33	1380.55
FBgn0010620	Dmel_CG10939	606.052	586.699	583.606	638.521	689.965	692.852
FBgn0010621	Dmel_CG8439	300.578	321.771	379.824	567.084	563.332	523.763
FBgn0010622	Dmel_CG9893	173.298	210.115	206.983	199.317	202.054	198.989
FBgn0010638	Dmel_CG10130	407.298	417.186	428.903	515.932	526.087	533.042
FBgn0010651	Dmel_CG15095	651.09	687.189	693.499	633.23	646.202	671.2
FBgn0010660	Dmel_CG3820	441.566	409.065	410.765	478.891	452.528	419.629
FBgn0010741	Dmel_CG6302	225.189	223.311	238.99	201.963	213.228	235.075
FBgn0010747	Dmel_CG4659	596.261	642.527	655.09	671.153	636.891	642.331
FBgn0010750	Dmel_CG2503	199.733	219.251	210.184	179.033	153.636	209.299
FBgn0010762	Dmel_CG32067	741.165	678.054	739.377	723.187	678.791	766.055
FBgn0010768	Dmel_CG5557	132.176	127.896	123.763	104.068	119.184	106.196
FBgn0010770	Dmel_CG5786	52.8704	58.8729	57.6138	85.5477	86.5948	114.444
FBgn0010772	Dmel_CG2179	2270.49	2159.01	2274.68	2377.7	2266.36	2167.22
FBgn0010774	Dmel_CG1101	724.521	699.37	715.905	746.117	743.97	826.886
FBgn0010786	Dmel_CG9165	867.467	806.965	907.95	684.382	736.521	704.193
FBgn0010803	Dmel_CG9735	230.084	226.356	227.254	300.74	266.302	257.757
FBgn0010808	Dmel_CG1715	614.864	690.234	739.377	539.744	543.778	569.128
FBgn0010812	Dmel_CG2708	229.105	241.582	281.667	294.566	324.032	277.347
FBgn0010825	Dmel_CG6964	2128.52	1907.28	1871.38	1952.6	1893.91	1892.97
FBgn0010830	Dmel_CG11238	249.666	268.988	253.927	261.935	263.509	241.261
FBgn0010877	Dmel_CG7129	682.42	642.527	668.96	738.18	735.59	790.8
FBgn0010894	Dmel_CG10624	236.938	271.018	250.727	230.185	229.988	288.688
FBgn0010905	Dmel_CG16757	2016.91	1993.56	1839.37	1736.53	1565.22	1789.87
FBgn0010909	Dmel_CG16973	1926.83	1693.1	1745.48	2106.06	1990.75	2031.13
FBgn0010926	Dmel_CG5824	93.0128	116.731	129.098	150.811	147.118	173.213
FBgn0011016	Dmel_CG5474	359.323	363.388	357.419	435.676	449.734	453.653
FBgn0011020	Dmel_CG10061	45.0378	55.8278	51.2122	50.2703	50.2808	63.9238
FBgn0011202	Dmel_CG1768	686.337	586.699	678.562	724.069	751.419	770.179
FBgn0011204	Dmel_CG12086	505.206	493.314	439.572	481.537	351.966	432.001
FBgn0011205	Dmel_CG5725	372.051	334.967	328.612	438.322	387.349	421.691
FBgn0011206	Dmel_CG4760	1659.54	1646.41	1702.81	1138.58	1066.14	1216.61
FBgn0011207	Dmel_CG3959	263.373	259.853	293.403	302.504	326.825	288.688
FBgn0011211	Dmel_CG3612	13703.2	14877.6	14324.5	8710.88	8875.5	9322.57
FBgn0011217	Dmel_CG7425	2318.47	2416.83	2372.83	2308.02	2123.9	2302.29
FBgn0011224	Dmel_CG31000	1591.01	1567.24	1599.32	1384.64	1377.14	1406.32
FBgn0011225	Dmel_CG5695	4154.25	3462.34	3291.45	3481	3418.17	3417.86
FBgn0011227	Dmel_CG8764	502.269	512.6	490.784	346.601	408.765	416.536
FBgn0011230	Dmel_CG14472	3316.15	3228.87	3323.46	3393.69	3213.32	3454.98
FBgn0011232	Dmel_CG3766	282.955	327.861	351.017	331.608	338.93	340.24
FBgn0011236	Dmel_CG5575	220.293	228.386	197.381	203.727	245.817	222.702
FBgn0011241	Dmel_CG10536	169.381	179.664	156.838	147.283	160.154	151.561
FBgn0011244	Dmel_CG2830	8.81174	11.1656	3.20077	3.52774	4.65563	0
FBgn0011259	Dmel_CG18405	981.04	932.831	936.757	734.652	703.932	740.279
FBgn0011260	Dmel_CG4700	624.654	572.488	571.87	456.843	499.084	454.684
FBgn0011270	Dmel_CG17645	3.91633	3.04515	1.06692	4.40968	3.72451	4.12412
FBgn0011272	Dmel_CG4651	3323	3823.69	4072.44	4708.65	4677.98	4992.24
FBgn0011274	Dmel_CG6794	1533.24	1322.61	1305.91	1855.59	1724.45	1688.83
FBgn0011276	Dmel_CG2655	12.7281	16.2408	11.7361	14.111	5.58676	7.21721
FBgn0011277	Dmel_CG3052	6.85357	2.0301	5.33461	2.64581	6.51789	3.09309
FBgn0011279	Dmel_CG10436	379.884	417.186	409.698	254.879	320.308	330.96
FBgn0011280	Dmel_CG1668	18437.1	19566.1	20561.7	22791	25320.1	23141.5
FBgn0011281	Dmel_CG11421	3277.97	4003.36	3689.42	1987	2360.41	2183.72
FBgn0011282	Dmel_CG1176	12.7281	18.2709	22.4054	4.40968	11.1735	8.24824
FBgn0011283	Dmel_CG6641	1053.49	1066.82	1037.05	709.958	773.766	709.348
FBgn0011284	Dmel_CG11276	3579.52	4003.36	4295.43	4869.17	4632.35	5142.77
FBgn0011286	Dmel_CG10844	2709.12	2769.06	2722.78	1684.5	1565.22	1676.45
FBgn0011288	Dmel_CG40452	3156.56	3204.51	2976.71	2076.96	2095.97	2224.96
FBgn0011289	Dmel_CG5930	549.265	568.428	570.803	604.126	555.883	547.477
FBgn0011290	Dmel_CG17358	308.411	300.455	291.27	279.574	297.961	322.712
FBgn0011291	Dmel_CG4079	46.9959	65.9783	58.6807	86.4297	64.2477	77.3272
FBgn0011293	Dmel_CG6642	1867.11	2031.12	1980.21	1708.31	2078.27	1950.71
FBgn0011294	Dmel_CG5430	573.742	558.278	558	435.676	529.811	478.398
FBgn0011296	Dmel_CG4533	218.335	378.614	422.501	343.073	292.374	221.671
FBgn0011297	Dmel_CG4084	84.2011	121.806	118.428	126.117	113.597	115.475
FBgn0011300	Dmel_CG8224	1141.61	1121.63	1065.85	1061.85	998.168	1025.87
FBgn0011305	Dmel_CG5655	764.663	813.055	869.541	605.008	667.618	641.3
FBgn0011327	Dmel_CG3431	97.9082	128.911	125.897	115.534	120.115	117.537
FBgn0011335	Dmel_CG6801	119.448	138.047	139.767	159.63	155.498	175.275
FBgn0011336	Dmel_CG7748	773.475	868.883	857.805	907.511	886.433	848.537
FBgn0011361	Dmel_CG9160	905.651	917.605	911.151	561.793	577.299	588.718
FBgn0011455	Dmel_CG9762	992.789	1194.71	1175.75	884.581	925.54	940.299
FBgn0011474	Dmel_CG3307	274.143	286.244	251.794	251.352	218.815	245.385
FBgn0011476	Dmel_CG14865	49.9332	60.903	67.2161	55.5619	47.4875	64.9549
FBgn0011481	Dmel_CG7187	1301.2	1219.08	1144.81	1124.47	1032.62	1125.88
FBgn0011509	Dmel_CG33162	130.218	117.746	129.098	141.11	162.947	118.568
FBgn0011555	Dmel_CG12385	0	1.01505	1.06692	1.76387	0.931127	2.06206
FBgn0011559	Dmel_CG7157	3.91633	4.0602	1.06692	2.64581	7.44901	1.03103
FBgn0011566	Dmel_CG13761	146.862	147.182	161.105	124.353	124.771	110.32
FBgn0011569	Dmel_CG6577	6.85357	6.0903	7.46845	13.229	11.1735	5.15515
FBgn0011570	Dmel_CG17158	304.495	285.229	311.541	324.552	359.415	342.302
FBgn0011571	Dmel_CG3606	718.646	664.858	702.035	670.271	711.381	777.396
FBgn0011573	Dmel_CG12019	390.654	368.463	418.233	527.397	498.153	459.839
FBgn0011576	Dmel_CG3466	4.89541	3.04515	5.33461	4.40968	3.72451	6.18618
FBgn0011581	Dmel_CG6440	880.195	899.335	932.49	1415.51	1429.28	1480.56
FBgn0011582	Dmel_CG9652	314.285	326.846	298.738	249.588	189.019	249.509
FBgn0011584	Dmel_CG4758	1476.46	1467.76	1564.11	1553.09	1627.61	1701.2
FBgn0011586	Dmel_CG1871	312.327	311.62	343.549	330.726	365.933	378.388
FBgn0011589	Dmel_CG5076	559.056	558.278	502.52	540.626	501.877	523.763
FBgn0011591	Dmel_CG10580	485.625	467.938	479.048	528.279	534.467	506.235
FBgn0011592	Dmel_CG8581	426.88	389.779	359.553	377.468	380.831	317.557
FBgn0011596	Dmel_CG4568	2.93725	0	2.13384	0.881935	2.79338	3.09309
FBgn0011603	Dmel_CG15444	929.149	958.207	925.021	814.026	790.526	787.707
FBgn0011604	Dmel_CG8625	505.206	512.6	517.457	593.542	502.808	617.587
FBgn0011606	Dmel_CG8590	43.0796	36.5418	46.9446	54.68	72.6279	71.141
FBgn0011638	Dmel_CG10922	418.068	387.749	437.438	500.057	536.329	517.577
FBgn0011640	Dmel_CG8597	664.797	761.288	811.927	813.144	759.799	775.334
FBgn0011642	Dmel_CG32018	1069.16	937.906	971.966	963.955	1010.27	1106.29
FBgn0011648	Dmel_CG12399	514.997	485.194	454.509	529.161	540.985	534.073
FBgn0011653	Dmel_CG15002	1.95816	0	0	0.881935	0.931127	1.03103
FBgn0011655	Dmel_CG1775	537.516	476.059	501.453	599.716	532.604	484.584
FBgn0011656	Dmel_CG1429	1393.23	1409.9	1297.38	1223.24	1192.77	1274.35
FBgn0011659	Dmel_CG11482	30.3515	20.301	33.0746	25.5761	30.7272	28.8688
FBgn0011660	Dmel_CG8169	90.0756	99.4749	77.8853	99.6587	94.0438	121.661
FBgn0011661	Dmel_CG10701	3316.15	3680.57	3685.15	4322.37	3847.42	4501.47
FBgn0011666	Dmel_CG5099	1515.62	1308.4	1377.4	1303.5	1060.55	1191.87
FBgn0011668	Dmel_CG9074	5.87449	10.1505	1.06692	5.29161	6.51789	8.24824
FBgn0011669	Dmel_CG5016	0	8.1204	5.33461	1.76387	8.38014	0
FBgn0011670	Dmel_CG4986	0	2.0301	1.06692	0.881935	0	1.03103
FBgn0011672	Dmel_CG3671	651.09	592.789	631.618	761.992	735.59	783.582
FBgn0011674	Dmel_CG11312	124.343	102.52	93.8891	164.04	192.743	160.841
FBgn0011676	Dmel_CG6713	696.127	551.172	529.193	637.639	540.053	635.114
FBgn0011692	Dmel_CG1258	0	1.01505	2.13384	0.881935	1.86225	2.06206
FBgn0011693	Dmel_CG4899	20821.2	20402.5	20796.4	13518.3	17352.5	14347.8
FBgn0011694	Dmel_CG2665	6.85357	5.07525	10.6692	2.64581	1.86225	0
FBgn0011695	Dmel_CG11390	13999.9	13141.9	14410.9	18553.3	20795.8	20242.2
FBgn0011701	Dmel_CG31240	733.332	694.294	753.247	715.25	766.317	706.255
FBgn0011703	Dmel_CG5371	46.0169	33.4967	32.0077	67.909	81.008	83.5134
FBgn0011704	Dmel_CG8975	46.9959	58.8729	39.4761	71.4368	78.2146	53.6135
FBgn0011705	Dmel_CG9552	80.2847	71.0535	72.5507	105.832	129.427	126.817
FBgn0011706	Dmel_CG4319	21.5398	10.1505	22.4054	10.5832	6.51789	5.15515
FBgn0011708	Dmel_CG4214	532.621	567.413	576.138	625.292	648.995	626.866
FBgn0011710	Dmel_CG1403	237.917	257.823	257.128	242.532	238.368	211.361
FBgn0011715	Dmel_CG1064	198.754	197.935	196.314	208.137	230.919	250.54
FBgn0011722	Dmel_CG11527	1207.21	1085.09	1021.04	1354.65	1209.53	1260.95
FBgn0011723	Dmel_CG7260	6.85357	5.07525	9.6023	1.76387	3.72451	7.21721
FBgn0011725	Dmel_CG31137	671.65	631.361	636.952	641.167	630.373	645.424
FBgn0011726	Dmel_CG4254	930.128	875.988	867.407	946.317	1068.93	1036.18
FBgn0011737	Dmel_CG4488	369.114	442.562	418.233	408.336	386.418	422.722
FBgn0011739	Dmel_CG12072	1057.41	1028.25	979.434	1025.69	930.195	1115.57
FBgn0011740	Dmel_CG18802	385.758	425.306	429.969	373.059	400.384	439.219
FBgn0011741	Dmel_CG11678	203.649	220.266	208.05	213.428	258.853	228.889
FBgn0011742	Dmel_CG9901	669.692	638.467	617.748	633.23	616.406	639.238
FBgn0011745	Dmel_CG6174	683.399	709.52	632.685	560.029	620.13	633.052
FBgn0011746	Dmel_CG8084	187.005	190.829	220.853	249.588	253.266	258.788
FBgn0011747	Dmel_CG1651	4874.85	4245.96	4475.74	4598.41	4291.56	4571.58
FBgn0011754	Dmel_CG1830	1256.16	1175.43	1239.76	1181.79	1216.98	1143.41
FBgn0011758	Dmel_CG5529	86.1592	100.49	99.2237	78.4922	79.1458	95.8857
FBgn0011760	Dmel_CG6998	4162.08	4808.29	4641.11	3577.13	3338.09	3441.58
FBgn0011762	Dmel_CG7108	18.6026	21.3161	11.7361	16.7568	14.898	19.5896
FBgn0011763	Dmel_CG4654	777.391	697.34	690.298	711.722	730.003	719.659
FBgn0011766	Dmel_CG6376	904.672	864.823	955.962	1090.07	984.201	901.12
FBgn0011768	Dmel_CG6598	914.463	807.98	867.407	958.664	1020.51	950.609
FBgn0011769	Dmel_CG4205	65.5985	62.9331	71.4838	71.4368	71.6967	58.7687
FBgn0011770	Dmel_CG2227	590.387	432.411	448.107	485.064	535.398	491.801
FBgn0011771	Dmel_CG5837	449.399	420.231	438.505	418.037	423.663	423.753
FBgn0011774	Dmel_CG5247	77.3475	69.0234	86.4207	126.117	145.256	157.748
FBgn0011785	Dmel_CG31132	816.554	716.625	755.381	835.193	808.218	745.434
FBgn0011787	Dmel_CG5012	183.088	237.522	186.711	163.158	181.57	176.306
FBgn0011802	Dmel_CG6539	84.2011	82.2191	98.1568	128.763	90.3193	130.941
FBgn0011817	Dmel_CG7892	673.608	681.099	678.562	555.619	547.502	574.283
FBgn0011818	Dmel_CG9884	426.88	395.87	384.092	306.914	310.065	316.526
FBgn0011824	Dmel_CG4038	57.7658	69.0234	73.6176	101.423	90.3193	89.6996
FBgn0011826	Dmel_CG9842	1024.12	1032.31	945.293	970.129	852.912	980.509
FBgn0011828	Dmel_CG12002	1661.5	1650.47	1663.33	1271.75	1256.09	1269.2
FBgn0011829	Dmel_CG14396	58.7449	56.8428	61.8815	44.0968	37.2451	41.2412
FBgn0011836	Dmel_CG6711	124.343	170.528	163.239	151.693	151.774	176.306
FBgn0011837	Dmel_CG4070	556.119	475.044	459.843	643.813	645.271	579.439
FBgn0012034	Dmel_CG9390	10564.3	7072.87	7063.02	10352.2	10493.8	9841.18
FBgn0012036	Dmel_CG3752	8769.64	7160.16	7353.22	7083.7	7995.58	8525.58
FBgn0012037	Dmel_CG8827	660.88	563.353	629.484	566.202	608.026	613.463
FBgn0012042	Dmel_CG10146	1.95816	1.01505	14.9369	159.63	47.4875	60.8307
FBgn0012051	Dmel_CG7563	1044.68	979.523	949.56	1029.22	1056.83	1032.06
FBgn0012058	Dmel_CG8610	430.796	476.059	449.174	437.44	432.043	454.684
FBgn0012344	Dmel_CG8348	613.884	558.278	543.063	739.062	662.962	786.675
FBgn0013263	Dmel_CG33261	189.942	223.311	195.247	266.344	232.782	258.788
FBgn0013269	Dmel_CG6226	121.406	166.468	176.042	202.845	214.159	214.454
FBgn0013272	Dmel_CG5820	6422.78	6423.24	6499.69	7103.11	7084.01	6801.7
FBgn0013300	Dmel_CG4479	0	2.0301	1.06692	0.881935	0.931127	0
FBgn0013303	Dmel_CG7641	971.249	1019.11	1024.24	595.306	746.764	710.379
FBgn0013305	Dmel_CG3798	2316.51	1938.75	2291.75	2700.49	2524.28	2565.2
FBgn0013307	Dmel_CG8721	273.164	313.651	266.73	294.566	249.542	284.564
FBgn0013308	Dmel_CG8719	13.7071	9.13545	12.8031	16.7568	12.1046	10.3103
FBgn0013323	Dmel_CG13687	6.85357	9.13545	6.40153	9.70129	12.1046	12.3724
FBgn0013325	Dmel_CG7726	2651.35	2786.31	2970.31	3512.75	3348.33	3517.87
FBgn0013334	Dmel_CG8884	11756.8	11138.1	10237.1	6679.78	6189.2	6348.05
FBgn0013342	Dmel_CG17248	11197.8	11584.8	11200.5	10020.5	9497.49	9974.18
FBgn0013343	Dmel_CG31136	655.006	550.157	480.115	418.037	361.277	371.171
FBgn0013347	Dmel_CG5163	291.766	290.304	329.679	241.65	272.82	273.223
FBgn0013348	Dmel_CG2981	75.3893	80.189	89.6214	50.2703	38.1762	35.055
FBgn0013432	Dmel_CG3717	101.825	136.017	157.904	181.679	182.501	171.151
FBgn0013433	Dmel_CG4846	229.105	270.003	244.325	211.664	198.33	210.33
FBgn0013435	Dmel_CG1362	66.5776	82.2191	81.0861	109.36	119.184	89.6996
FBgn0013467	Dmel_CG18285	3800.8	3896.78	3675.55	2410.33	2403.24	2620.88
FBgn0013469	Dmel_CG12296	50.9123	45.6773	48.0115	65.2632	57.7299	70.11
FBgn0013531	Dmel_CG18780	26.4352	44.6622	39.4761	37.9232	38.1762	39.1791
FBgn0013548	Dmel_CG11295	55.8077	66.9933	85.3537	100.541	83.8014	98.9788
FBgn0013563	Dmel_CG6760	151.758	141.092	171.774	176.387	170.396	191.771
FBgn0013576	Dmel_CG32464	7072.89	6562.3	6469.81	5244.87	4937.76	5201.54
FBgn0013672	ATP6	16035.4	16500.7	15517.3	15854.6	17294.7	18880.2
FBgn0013673	ATP8	187.005	184.739	185.644	184.324	224.402	171.151
FBgn0013674	COX1	67844.5	85131.2	86663.9	68510.5	63482.4	86029.1
FBgn0013675	COX2	12339.4	15350.6	14772.6	10982.7	11503.1	14634.4
FBgn0013676	COX3	42609.7	52433.4	48696.4	33779.9	31275.6	41868
FBgn0013678	CYTB	26301.1	33919.9	31945.8	27037.5	27543.7	31928.9
FBgn0013679	ND1	5126.47	5390.93	4790.48	5826.06	5679.87	7100.7
FBgn0013680	ND2	313.306	243.612	211.251	284.865	287.718	334.054
FBgn0013681	ND3	1228.75	1700.21	1360.33	1488.71	1642.51	2105.36
FBgn0013683	ND4L	40.1424	52.7826	30.9407	41.451	54.0053	57.7376
FBgn0013684	ND5	7890.42	9069.47	8195.03	7217.76	7372.66	8715.29
FBgn0013685	ND6	70.4939	147.182	114.161	125.235	196.468	171.151
FBgn0013717	Dmel_CG4166	145.883	172.559	182.444	142.874	149.911	149.499
FBgn0013718	Dmel_CG33991	1658.57	1737.77	1704.94	1787.68	1763.55	1792.96
FBgn0013720	Dmel_CG14779	286.871	286.244	284.868	269.872	296.098	277.347
FBgn0013725	Dmel_CG10108	295.683	268.988	257.128	222.248	216.953	220.64
FBgn0013726	Dmel_CG8705	772.496	846.552	790.589	754.055	773.766	811.42
FBgn0013732	Dmel_CG3273	147.841	154.288	152.57	117.297	114.529	137.127
FBgn0013733	Dmel_CG18076	7688.73	7417.99	7666.9	8439.24	8090.56	8249.27
FBgn0013746	Dmel_CG9556	345.616	364.403	399.029	499.175	461.839	437.156
FBgn0013749	Dmel_CG11027	554.16	602.94	588.941	578.55	594.059	576.345
FBgn0013750	Dmel_CG8156	772.496	834.371	811.927	736.416	797.044	841.32
FBgn0013751	Dmel_CG1072	43.0796	50.7525	42.6769	42.3329	35.3828	23.7137
FBgn0013753	Dmel_CG7959	334.846	363.388	327.545	261.935	241.162	240.23
FBgn0013756	Dmel_CG8274	739.207	735.911	746.845	871.352	814.736	925.864
FBgn0013759	Dmel_CG6703	3461.06	3250.19	2950.04	2651.98	2342.71	2519.84
FBgn0013762	Dmel_CG8203	251.624	240.567	200.581	219.602	254.198	179.399
FBgn0013763	Dmel_CG5210	3548.19	3600.38	4243.15	5032.32	4857.69	5193.3
FBgn0013764	Dmel_CG3924	416.11	375.569	385.159	416.273	381.762	360.86
FBgn0013765	Dmel_CG4832	985.936	948.057	853.537	839.602	827.772	887.716
FBgn0013767	Dmel_CG3302	158.611	132.972	145.101	310.441	361.277	314.464
FBgn0013770	Dmel_CG6692	4717.22	4066.29	3837.72	4564.9	4745.95	4565.4
FBgn0013771	Dmel_CG10246	531.642	574.518	505.721	527.397	554.951	543.353
FBgn0013772	Dmel_CG10248	354.428	261.883	264.597	241.65	281.2	221.671
FBgn0013773	Dmel_CG10240	166.444	146.167	146.168	210.783	216.953	228.889
FBgn0013799	Dmel_CG8567	589.407	619.181	645.488	583.841	498.153	524.794
FBgn0013810	Dmel_CG5526	60.7031	62.9331	64.0153	83.7839	72.6279	81.4513
FBgn0013811	Dmel_CG15804	50.9123	37.5569	33.0746	83.7839	68.9034	78.3582
FBgn0013812	Dmel_CG3723	466.043	513.615	467.312	566.202	508.395	550.57
FBgn0013813	Dmel_CG1842	185.047	138.047	147.235	263.699	254.198	236.106
FBgn0013949	Dmel_CG7021	257.499	333.952	263.53	479.773	476.737	471.18
FBgn0013953	Dmel_CG7005	197.775	206.055	234.723	201.963	202.986	226.826
FBgn0013954	Dmel_CG11001	973.208	922.681	1016.78	993.941	972.096	997.005
FBgn0013972	Dmel_CG1912	2106.98	2079.84	1924.73	1043.33	1153.67	1133.1
FBgn0013973	Dmel_CG1470	1196.44	1159.19	1141.61	996.587	950.68	1101.14
FBgn0013981	Dmel_CG31611	2627.86	2815.75	2836.95	2939.49	2859.49	2909.57
FBgn0013983	Dmel_CG5576	146.862	181.694	162.172	203.727	229.988	218.578
FBgn0013984	Dmel_CG18402	302.536	249.702	253.927	359.83	297.029	303.123
FBgn0013987	Dmel_CG3086	859.634	825.236	822.597	859.887	924.609	854.723
FBgn0013995	Dmel_CG5685	4161.1	3710.01	3457.89	2644.92	2298.02	2235.27
FBgn0013997	Dmel_CG6827	1135.74	1025.2	1022.11	1025.69	1001.89	917.616
FBgn0014000	Dmel_CG10658	571.784	507.525	524.926	628.82	650.858	539.228
FBgn0014002	Dmel_CG6988	2704.22	2925.37	3018.32	3162.62	3312.02	3138.45
FBgn0014006	Dmel_CG4720	612.905	572.488	603.878	660.57	675.067	620.68
FBgn0014007	Dmel_CG10975	440.587	424.291	451.308	559.147	500.946	535.104
FBgn0014009	Dmel_CG3269	1622.34	1543.89	1446.75	1389.05	1397.62	1417.67
FBgn0014010	Dmel_CG3664	3438.54	3463.35	3376.81	3252.58	3047.58	3196.19
FBgn0014011	Dmel_CG8556	257.499	265.943	226.187	295.448	279.338	276.316
FBgn0014018	Dmel_CG11992	812.638	880.049	843.935	1635.11	1572.67	1601.19
FBgn0014019	Dmel_CG5279	2074.67	1482.99	1815.9	2406.8	2070.83	2440.45
FBgn0014020	Dmel_CG8416	2342.94	2313.3	2276.81	2783.39	2776.62	2780.69
FBgn0014022	Dmel_CG8161	67.5567	79.1739	91.7553	127.881	108.942	110.32
FBgn0014023	Dmel_CG9378	167.423	164.438	187.778	178.151	158.292	181.461
FBgn0014024	Dmel_CG3312	402.403	407.035	419.3	448.023	463.701	500.049
FBgn0014026	Dmel_CG3314	6813.43	7757.01	8152.35	9244.45	8752.59	9625.69
FBgn0014028	Dmel_CG3283	1827.95	2032.13	2042.09	1681.85	1816.63	1796.05
FBgn0014029	Dmel_CG4173	460.169	481.134	428.903	453.315	512.12	499.018
FBgn0014031	Dmel_CG3926	776.412	525.796	518.524	1103.3	1196.5	1015.56
FBgn0014032	Dmel_CG12117	208.544	181.694	192.046	164.922	187.156	183.523
FBgn0014033	Dmel_CG4099	348.553	346.132	392.627	393.343	394.798	414.474
FBgn0014037	Dmel_CG32217	1163.15	1068.85	1044.52	1419.92	1192.77	1311.47
FBgn0014073	Dmel_CG7525	617.801	608.015	553.732	667.625	608.957	644.393
FBgn0014075	Dmel_CG6850	1132.8	1060.73	1181.08	1048.62	1080.11	1272.29
FBgn0014092	Dmel_CG4278	93.9919	83.2341	82.153	84.6658	78.2146	92.7927
FBgn0014127	Dmel_CG10726	73.4312	85.2642	72.5507	93.4851	107.08	100.01
FBgn0014133	Dmel_CG1822	2723.81	2702.06	2569.15	2675.79	2480.52	2498.18
FBgn0014135	Dmel_CG4608	93.0128	119.776	96.023	111.124	109.873	106.196
FBgn0014141	Dmel_CG3937	1132.8	1080.01	1132	1302.62	1130.39	1294.97
FBgn0014143	Dmel_CG5069	24.4771	27.4064	25.6061	20.2845	26.0715	29.8999
FBgn0014163	Dmel_CG4609	2942.14	2827.93	2749.46	2461.48	2343.65	2500.25
FBgn0014179	Dmel_CG12245	0.979082	6.0903	1.06692	1.76387	3.72451	2.06206
FBgn0014184	Dmel_CG16747	12030	12121.7	11815.1	12271.2	13016.2	13181.7
FBgn0014189	Dmel_CG7269	651.09	627.301	658.291	795.506	788.664	810.389
FBgn0014269	Dmel_CG18608	224.21	221.281	225.12	228.421	234.644	220.64
FBgn0014340	Dmel_CG3025	98.8873	128.911	117.361	146.401	112.666	137.127
FBgn0014342	Dmel_CG10390	36.226	29.4365	39.4761	66.1452	59.5921	55.6756
FBgn0014343	Dmel_CG10601	156.653	139.062	155.771	119.061	125.702	153.623
FBgn0014366	Dmel_CG2925	192.879	207.07	202.715	201.081	182.501	234.044
FBgn0014368	Dmel_CG32077	5.87449	4.0602	9.6023	8.81935	7.44901	12.3724
FBgn0014380	Dmel_CG9366	157.632	143.122	137.633	150.811	196.468	198.989
FBgn0014388	Dmel_CG1921	598.219	679.069	700.968	721.423	673.205	688.728
FBgn0014391	Dmel_CG9032	797.952	843.507	858.872	431.266	502.808	464.994
FBgn0014395	Dmel_CG14620	12.7281	10.1505	5.33461	7.93742	12.1046	6.18618
FBgn0014396	Dmel_CG3234	3356.29	1702.24	1481.95	4463.47	2692.82	4619.01
FBgn0014411	Dmel_CG14804	645.215	652.677	628.417	649.986	562.4	563.973
FBgn0014417	Dmel_CG13397	162.528	123.836	120.562	183.443	165.741	183.523
FBgn0014427	Dmel_CG11899	736.27	649.632	731.908	1004.52	1310.1	1387.77
FBgn0014454	Dmel_CG7216	28.3934	56.8428	22.4054	0.881935	0.931127	0
FBgn0014455	Dmel_CG11654	205.607	196.92	218.719	321.024	354.759	391.791
FBgn0014464	Dmel_CG33962	7.83266	8.1204	9.6023	12.3471	14.898	17.5275
FBgn0014465	Dmel_CG15350	5.87449	14.2107	9.6023	9.70129	9.31127	14.4344
FBgn0014466	Dmel_CG15351	2.93725	2.0301	1.06692	2.64581	4.65563	1.03103
FBgn0014469	Dmel_CG2060	1335.47	1160.2	1270.7	1216.19	1386.45	1305.28
FBgn0014859	Dmel_CG1864	163.507	168.498	116.294	146.401	150.843	81.4513
FBgn0014861	Dmel_CG7538	16.6444	13.1957	18.1377	18.5206	27.9338	7.21721
FBgn0014863	Dmel_CG1019	1198.4	1562.16	1378.46	988.65	913.435	1012.47
FBgn0014865	Dmel_CG8175	16.6444	10.1505	20.2715	866.061	353.828	516.546
FBgn0014868	Dmel_CG9022	437.65	495.345	522.792	496.53	496.29	532.011
FBgn0014869	Dmel_CG1721	2409.52	2364.05	2217.06	1927.03	1986.09	1973.39
FBgn0014870	Dmel_CG8912	1462.75	1535.77	1497.96	1215.31	1157.39	1089.8
FBgn0014877	Dmel_CG6155	237.917	250.717	215.518	208.137	213.228	193.834
FBgn0014879	Dmel_CG4299	220.293	231.431	241.124	209.901	229.057	225.795
FBgn0014903	Dmel_CG14630	196.796	187.784	179.243	376.586	338.93	331.991
FBgn0014906	Dmel_CG3488	1080.91	910.5	903.683	1029.22	1028.89	1330.03
FBgn0014930	Dmel_CG2846	306.453	309.59	347.816	328.08	354.759	408.288
FBgn0014931	Dmel_CG2678	26.4352	21.3161	21.3384	25.5761	25.1404	39.1791
FBgn0015000	Dmel_CG3469	214.419	217.221	215.518	234.595	256.991	234.044
FBgn0015001	Dmel_CG7754	5.87449	6.0903	3.20077	1.76387	2.79338	3.09309
FBgn0015010	Dmel_CG9538	3.91633	7.10535	6.40153	3.52774	3.72451	1.03103
FBgn0015011	Dmel_CG8956	254.561	200.98	204.849	203.727	241.162	244.354
FBgn0015019	Dmel_CG8977	288.829	336.997	389.426	482.419	430.18	381.481
FBgn0015024	Dmel_CG2028	3420.91	3407.52	3283.99	2730.47	2564.32	2751.82
FBgn0015025	Dmel_CG6215	57.7658	66.9933	75.7514	52.0342	50.2808	63.9238
FBgn0015031	Dmel_CG14028	1254.2	1328.7	1264.3	937.497	926.471	1004.22
FBgn0015032	Dmel_CG1438	77.3475	86.2793	94.956	37.9232	39.1073	35.055
FBgn0015033	Dmel_CG4321	243.791	241.582	210.184	249.588	300.754	262.913
FBgn0015034	Dmel_CG2062	96.9291	109.625	112.027	143.755	145.256	129.91
FBgn0015035	Dmel_CG4105	145.883	94.3997	122.696	248.706	302.616	260.85
FBgn0015036	Dmel_CG10755	21.5398	17.2559	14.9369	5.29161	6.51789	11.3413
FBgn0015037	Dmel_CG10842	415.131	426.321	436.371	649.104	704.863	709.348
FBgn0015038	Dmel_CG4485	140.009	131.957	141.901	188.734	198.33	192.803
FBgn0015039	Dmel_CG4486	1345.26	969.373	1239.76	1318.49	1617.37	1313.53
FBgn0015040	Dmel_CG3616	7.83266	9.13545	2.13384	4.40968	11.1735	8.24824
FBgn0015075	Dmel_CG9054	196.796	175.604	167.507	201.081	173.19	193.834
FBgn0015218	Dmel_CG4035	1539.12	1588.55	1675.07	1497.53	1530.77	1535.2
FBgn0015221	Dmel_CG1469	3928.08	4238.85	4345.57	4044.56	4370.71	4267.43
FBgn0015222	Dmel_CG2216	4776.94	4820.47	4816.08	5064.95	5614.69	5202.57
FBgn0015229	Dmel_CG6575	386.737	438.502	452.375	460.37	519.569	514.484
FBgn0015239	Dmel_CG7199	440.587	435.457	426.769	488.592	503.739	487.677
FBgn0015240	Dmel_CG11783	344.637	351.207	337.147	356.302	375.244	342.302
FBgn0015245	Dmel_CG12101	3365.11	3552.68	3645.67	3302.85	3216.11	2886.88
FBgn0015247	Dmel_CG8293	1199.38	1237.35	1212.02	1122.7	1012.13	1039.28
FBgn0015268	Dmel_CG5330	1573.38	1885.96	1866.05	2069.9	1976.78	2101.24
FBgn0015269	Dmel_CG8318	1490.16	1365.24	1366.73	1099.77	1046.59	1099.08
FBgn0015270	Dmel_CG3041	3.91633	5.07525	3.20077	10.5832	15.8292	5.15515
FBgn0015271	Dmel_CG7833	24.4771	25.3763	34.1415	24.6942	35.3828	36.086
FBgn0015277	Dmel_CG5373	410.235	447.637	435.304	390.697	459.045	407.257
FBgn0015278	Dmel_CG11621	761.726	673.993	757.514	744.353	685.309	743.372
FBgn0015279	Dmel_CG4141	612.905	534.931	513.189	627.056	623.855	597.997
FBgn0015282	Dmel_CG5289	657.943	615.12	655.09	680.854	811.942	788.738
FBgn0015283	Dmel_CG7619	539.474	553.202	610.279	651.75	656.444	608.307
FBgn0015286	Dmel_CG2849	582.554	441.547	491.851	586.487	595.921	562.942
FBgn0015288	Dmel_CG7434	2638.63	3405.49	3556.05	3865.52	3707.75	3929.25
FBgn0015295	Dmel_CG18247	122.385	137.032	149.369	177.269	163.878	175.275
FBgn0015296	Dmel_CG3715	231.063	192.86	208.05	238.123	240.231	255.695
FBgn0015298	Dmel_CG4457	140.009	151.242	152.57	160.512	183.432	178.368
FBgn0015299	Dmel_CG8396	98.8873	131.957	108.826	112.006	135.944	142.282
FBgn0015316	Dmel_CG9564	13.7071	19.286	21.3384	17.6387	16.7603	20.6206
FBgn0015320	Dmel_CG6720	292.746	307.56	303.006	291.921	297.029	301.061
FBgn0015321	Dmel_CG8284	437.65	419.216	487.583	422.447	410.627	424.784
FBgn0015324	Dmel_CG1088	4516.51	4721	4517.35	3285.21	3400.47	3616.85
FBgn0015331	Dmel_CG14637	232.042	233.462	192.046	209.019	228.126	251.571
FBgn0015336	Dmel_CG15865	2.93725	0	2.13384	8.81935	4.65563	3.09309
FBgn0015338	Dmel_CG5861	257.499	262.898	259.262	202.845	266.302	202.082
FBgn0015351	Dmel_CG14906	38.1842	33.4967	28.8069	60.8535	45.6252	32.9929
FBgn0015359	Dmel_CG2034	108.678	110.64	93.8891	112.006	121.978	131.972
FBgn0015360	Dmel_CG32300	475.834	436.472	397.962	324.552	324.963	370.14
FBgn0015371	Dmel_CG11798	2656.25	2490.93	2335.49	2047.85	1996.34	1984.73
FBgn0015372	Dmel_CG3870	186.026	179.664	158.971	168.45	217.884	153.623
FBgn0015376	Dmel_CG33122	19.5816	24.3612	36.2753	24.6942	36.3139	31.9619
FBgn0015379	Dmel_CG17051	126.302	151.242	162.172	134.936	147.118	148.468
FBgn0015380	Dmel_CG17348	326.034	356.283	344.616	254.879	285.856	256.726
FBgn0015381	Dmel_CG9019	14.6862	12.1806	8.53537	13.229	9.31127	12.3724
FBgn0015391	Dmel_CG11397	115.532	113.686	122.696	140.228	135.944	140.22
FBgn0015393	Dmel_CG3949	51.8914	25.3763	67.2161	86.4297	78.2146	81.4513
FBgn0015396	Dmel_CG4029	67.5567	85.2642	70.4168	96.131	92.1815	76.2962
FBgn0015399	Dmel_CG12283	670.671	750.122	649.755	523.87	515.844	576.345
FBgn0015400	Dmel_CG4977	889.986	721.701	730.841	624.41	500.015	651.611
FBgn0015402	Dmel_CG2899	494.436	528.841	584.673	544.154	531.673	515.515
FBgn0015477	Dmel_CG8014	817.534	715.61	782.054	948.962	849.187	869.158
FBgn0015509	Dmel_CG1877	1632.13	1719.5	1692.14	1473.71	1424.62	1455.81
FBgn0015513	Dmel_CG10379	1243.43	1151.07	1091.46	1348.48	1314.75	1409.42
FBgn0015519	Dmel_CG2302	289.808	291.319	266.73	202.845	174.121	210.33
FBgn0015520	Dmel_CG10328	246.729	205.04	246.459	199.317	187.156	185.585
FBgn0015521	Dmel_CG2986	1310.99	1355.09	1505.43	1851.18	1782.18	1933.18
FBgn0015522	Dmel_CG14489	237.917	280.154	268.864	238.123	250.473	245.385
FBgn0015524	Dmel_CG10036	64.6194	73.0836	85.3537	78.4922	59.5921	68.0479
FBgn0015527	Dmel_CG1685	185.047	222.296	194.18	246.06	226.264	224.764
FBgn0015541	Dmel_CG5518	1601.78	1500.24	1414.74	1253.23	1165.77	1138.26
FBgn0015544	Dmel_CG13570	97.9082	108.61	122.696	131.408	121.046	125.786
FBgn0015546	Dmel_CG4215	223.231	198.95	202.715	168.45	166.672	213.423
FBgn0015550	Dmel_CG7659	2.93725	2.0301	0	5.29161	2.79338	2.06206
FBgn0015553	Dmel_CG10387	63.6403	57.8579	60.8145	62.6174	80.0769	64.9549
FBgn0015558	Dmel_CG1693	1955.23	1926.57	1706.01	1628.93	1536.36	1509.43
FBgn0015561	Dmel_CG1650	3.91633	9.13545	6.40153	0.881935	6.51789	7.21721
FBgn0015568	Dmel_CG1031	1091.68	1027.23	1127.74	1147.4	1124.8	1073.3
FBgn0015569	Dmel_CG1131	396.528	379.629	448.107	450.669	489.773	478.398
FBgn0015570	Dmel_CG2505	304.495	264.928	296.604	237.241	281.2	238.168
FBgn0015571	Dmel_CG1257	147.841	151.242	146.168	173.741	174.121	191.771
FBgn0015572	Dmel_CG1082	13.7071	4.0602	25.6061	16.7568	21.4159	11.3413
FBgn0015574	Dmel_CG1108	0	3.04515	6.40153	11.4652	6.51789	1.03103
FBgn0015575	Dmel_CG1112	2957.81	2363.04	2656.64	3429.85	3414.44	3251.87
FBgn0015576	Dmel_CG1121	2039.43	1630.17	1659.06	1905.86	2233.77	1997.1
FBgn0015577	Dmel_CG1128	853.76	810.01	758.581	705.548	735.59	788.738
FBgn0015582	Dmel_CG12390	113.574	112.671	104.558	109.36	132.22	135.065
FBgn0015584	Dmel_CG8622	0.979082	4.0602	1.06692	0.881935	2.79338	0
FBgn0015585	Dmel_CG10852	0	2.0301	1.06692	0.881935	1.86225	2.06206
FBgn0015589	Dmel_CG1451	1653.67	1734.72	1692.14	1544.27	1436.73	1409.42
FBgn0015591	Dmel_CG13633	356.386	370.493	360.62	308.677	274.682	308.278
FBgn0015600	Dmel_CG9660	2190.21	2179.31	2197.86	2125.46	2024.27	2125.98
FBgn0015602	Dmel_CG10159	265.331	248.687	274.199	266.344	302.616	258.788
FBgn0015609	Dmel_CG7100	1668.36	1633.22	1661.2	1180.91	1065.21	1193.93
FBgn0015614	Dmel_CG11217	764.663	714.595	720.172	665.861	622.924	614.494
FBgn0015615	Dmel_CG9802	411.214	430.381	448.107	454.197	450.665	435.094
FBgn0015618	Dmel_CG10572	42.1005	43.6472	38.4092	44.9787	45.6252	36.086
FBgn0015621	Dmel_CG3642	28.3934	41.6171	40.543	35.2774	47.4875	46.3963
FBgn0015622	Dmel_CG11958	2088.38	3033.99	3006.59	2724.3	2649.06	2329.1
FBgn0015623	Dmel_CG11567	2976.41	2556.91	2503	2501.17	2677.92	2576.54
FBgn0015625	Dmel_CG5814	6.85357	13.1957	14.9369	12.3471	23.2782	20.6206
FBgn0015663	Dmel_CG2788	116.511	117.746	152.57	172.859	154.567	154.654
FBgn0015664	Dmel_CG5838	299.599	345.117	364.887	316.615	310.996	344.364
FBgn0015714	Dmel_CG10241	225.189	215.191	289.136	147.283	255.129	218.578
FBgn0015721	Dmel_CG9398	130.218	147.182	125.897	110.242	121.046	118.568
FBgn0015737	Dmel_CG3373	1209.17	1104.37	1262.17	1327.31	1257.02	1184.65
FBgn0015754	Dmel_CG8440	3069.42	2978.16	2866.82	2273.63	2361.34	2262.08
FBgn0015756	Dmel_CG6141	2937.25	3119.25	3255.18	3677.67	3653.74	4065.35
FBgn0015765	Dmel_CG5475	91.0546	125.866	116.294	183.443	147.118	144.344
FBgn0015766	Dmel_CG10596	19818.6	22387.9	23047.6	22133.9	22245.5	21091.8
FBgn0015772	Dmel_CG10637	1701.64	1635.25	1571.58	1594.54	1490.73	1316.62
FBgn0015773	Dmel_CG18657	62.6613	70.0385	40.543	49.3884	47.4875	40.2101
FBgn0015774	Dmel_CG10521	847.885	739.972	795.924	618.237	595.921	545.415
FBgn0015776	Dmel_CG9258	2423.23	2536.61	2575.55	2233.06	2246.81	2261.05
FBgn0015777	Dmel_CG9261	5904.84	5848.72	5610.94	2895.39	2906.98	2989.99
FBgn0015778	Dmel_CG9412	1227.77	1317.54	1270.7	1492.23	1120.15	1247.55
FBgn0015781	Dmel_CG6009	361.281	340.042	324.344	275.164	299.823	302.092
FBgn0015789	Dmel_CG17060	866.488	978.508	923.954	1119.18	1100.59	1151.66
FBgn0015790	Dmel_CG5771	1713.39	1561.15	1624.92	1682.73	1664.85	1670.27
FBgn0015791	Dmel_CG4212	1273.79	1150.05	1118.13	1018.64	1049.38	1040.31
FBgn0015793	Dmel_CG7062	139.03	162.408	158.971	165.804	198.33	173.213
FBgn0015794	Dmel_CG3129	484.646	443.577	408.631	388.052	510.257	480.46
FBgn0015795	Dmel_CG5915	2621.98	2541.69	2494.46	2127.23	2163.94	2128.04
FBgn0015797	Dmel_CG6601	530.663	506.51	487.583	522.106	570.781	582.532
FBgn0015799	Dmel_CG7413	375.968	373.538	421.434	498.293	447.872	452.622
FBgn0015801	Dmel_CG2928	692.211	651.662	682.83	903.984	860.361	955.764
FBgn0015803	Dmel_CG10043	614.864	538.992	541.996	630.584	619.199	560.88
FBgn0015805	Dmel_CG7471	415.131	377.599	419.3	563.557	513.051	552.632
FBgn0015808	Dmel_CG17320	1001.6	905.425	906.884	940.143	1079.18	1009.38
FBgn0015818	Dmel_CG3780	81.2638	69.0234	99.2237	113.77	88.457	102.072
FBgn0015828	Dmel_CG10415	171.339	173.574	163.239	216.074	203.917	208.268
FBgn0015829	Dmel_CG1276	146.862	155.303	141.901	133.172	155.498	142.282
FBgn0015834	Dmel_CG8882	917.4	1129.75	1148.01	1014.23	999.099	1022.78
FBgn0015838	Dmel_CG8075	157.632	199.965	168.574	159.63	167.603	177.337
FBgn0015872	Dmel_CG9023	560.035	620.196	606.012	478.891	588.472	602.121
FBgn0015903	Dmel_CG5393	139.03	149.212	152.57	126.999	136.876	169.089
FBgn0015904	Dmel_CG10571	65.5985	79.1739	50.1453	55.5619	73.559	87.6375
FBgn0015905	Dmel_CG4426	71.473	62.9331	77.8853	80.2561	110.804	123.724
FBgn0015919	Dmel_CG10605	83.222	112.671	86.4207	94.3671	90.3193	88.6685
FBgn0015924	Dmel_CG4280	1582.2	1571.3	1473.42	1695.96	1702.1	1614.59
FBgn0015925	Dmel_CG3730	56.7868	64.9632	87.4876	71.4368	74.4901	81.4513
FBgn0015926	Dmel_CG6157	1.95816	7.10535	3.20077	10.5832	10.2424	12.3724
FBgn0015929	Dmel_CG1616	61.6822	51.7676	57.6138	83.7839	67.9722	90.7306
FBgn0015946	Dmel_CG4345	14.6862	11.1656	17.0707	15.8748	12.1046	25.7757
FBgn0015949	Dmel_CG9854	1302.18	1161.22	1087.19	1253.23	1112.7	1132.07
FBgn0016013	Dmel_CG14993	374.009	232.447	272.065	413.628	405.04	383.543
FBgn0016031	Dmel_CG10645	877.258	954.147	850.337	1088.31	1044.72	1134.13
FBgn0016032	Dmel_CG2374	186.026	178.649	180.31	164.922	204.848	205.175
FBgn0016034	Dmel_CG11254	18.6026	16.2408	20.2715	27.34	26.0715	20.6206
FBgn0016036	Dmel_CG14827	1.95816	2.0301	0	3.52774	2.79338	1.03103
FBgn0016038	Dmel_CG17828	319.181	307.56	317.943	312.205	329.619	350.55
FBgn0016041	Dmel_CG12157	503.248	492.299	553.732	411.864	393.867	378.388
FBgn0016047	Dmel_CG13207	78.3266	61.9181	56.5469	80.2561	80.0769	91.7616
FBgn0016053	Dmel_CG32885	0	3.04515	0	0.881935	0.931127	1.03103
FBgn0016054	Dmel_CG2488	3.91633	15.2258	14.9369	7.05548	21.4159	15.4654
FBgn0016059	Dmel_CG6446	1185.67	1104.37	1053.05	1207.37	1210.46	1267.14
FBgn0016061	Dmel_CG31062	831.241	891.214	785.254	648.222	610.819	637.176
FBgn0016070	Dmel_CG5263	613.884	598.88	545.197	495.648	502.808	512.422
FBgn0016075	Dmel_CG16858	3132.08	3166.96	2839.08	1870.58	1916.26	2007.41
FBgn0016076	Dmel_CG14029	1464.71	1255.62	1031.71	2599.06	2028.92	2891.01
FBgn0016078	Dmel_CG8804	518.914	512.6	471.579	351.01	414.351	367.046
FBgn0016080	Dmel_CG32561	32.3097	37.5569	36.2753	46.7426	58.661	53.6135
FBgn0016081	Dmel_CG32045	3821.36	3225.83	3065.27	3050.61	2962.84	2974.52
FBgn0016119	Dmel_CG4412	1303.16	1407.87	1394.47	966.601	1046.59	1036.18
FBgn0016120	Dmel_CG6030	1790.74	2085.93	1990.88	1262.05	1382.72	1462
FBgn0016122	Dmel_CG10593	1584.15	1772.28	1986.61	2060.2	1778.45	1974.42
FBgn0016123	Dmel_CG1462	787.182	923.696	801.258	759.346	829.634	856.785
FBgn0016126	Dmel_CG1495	4092.56	3433.91	3345.87	4576.36	4536.45	4596.33
FBgn0016131	Dmel_CG5072	145.883	109.625	83.2199	118.179	113.597	107.227
FBgn0016641	Dmel_CG9856	945.793	930.801	883.411	909.275	820.323	835.134
FBgn0016650	Dmel_CG7665	285.892	300.455	306.207	418.037	382.693	422.722
FBgn0016660	Dmel_CG6604	47.975	58.8729	41.6099	39.6871	33.5206	32.9929
FBgn0016672	Dmel_CG3028	2594.57	2703.08	2664.1	1936.73	2149.97	1952.77
FBgn0016675	Dmel_CG9976	5.87449	5.07525	1.06692	8.81935	14.898	17.5275
FBgn0016684	Dmel_CG10207	6.85357	10.1505	2.13384	7.93742	15.8292	11.3413
FBgn0016685	Dmel_CG7917	422.963	420.231	357.419	490.356	509.326	504.173
FBgn0016687	Dmel_CG4634	1420.65	1328.7	1463.82	1903.22	1950.71	2016.69
FBgn0016691	Dmel_CG4307	2095.24	2160.03	2160.52	1367.88	1480.49	1486.74
FBgn0016693	Dmel_CG6148	1072.09	999.824	986.903	897.81	1000.03	972.261
FBgn0016694	Dmel_CG17888	3939.83	3334.44	3401.35	4444.07	3325.05	4578.8
FBgn0016696	Dmel_CG4268	4916.95	4785.96	4670.98	4320.6	4481.51	4475.7
FBgn0016697	Dmel_CG10938	345.616	379.629	387.293	398.635	450.665	463.963
FBgn0016698	Dmel_CG3289	165.465	190.829	203.782	208.137	182.501	203.113
FBgn0016700	Dmel_CG3320	2500.58	2517.32	2438.98	2228.65	2218.87	2220.84
FBgn0016701	Dmel_CG4921	698.086	681.099	775.652	637.639	662.962	695.945
FBgn0016715	Dmel_CG3200	176.235	156.318	165.373	291.921	284.925	261.881
FBgn0016726	Dmel_CG10071	1288.47	1399.75	1468.08	1556.62	1555.91	1680.58
FBgn0016754	Dmel_CG13598	872.362	898.319	886.612	805.207	808.218	787.707
FBgn0016756	Dmel_CG5486	1765.29	1870.74	1969.54	2059.32	1936.74	2100.21
FBgn0016762	Dmel_CG12273	75.3893	62.9331	52.2792	51.1523	49.3497	60.8307
FBgn0016794	Dmel_CG1044	342.679	308.575	299.805	333.372	334.274	315.495
FBgn0016797	Dmel_CG9739	1179.79	1137.87	1109.6	1440.2	1218.84	1404.26
FBgn0016917	Dmel_CG4257	3639.25	3137.52	3066.33	3635.34	3654.67	3203.41
FBgn0016919	Dmel_CG12548	42.1005	60.903	44.8107	41.451	43.763	44.3343
FBgn0016920	Dmel_CG11020	87.1383	75.1137	71.4838	70.5548	81.008	77.3272
FBgn0016926	Dmel_CG4710	2208.81	2036.19	2470.99	3045.32	2752.41	3013.7
FBgn0016930	Dmel_CG4551	1112.24	1197.76	1070.12	959.546	765.386	879.468
FBgn0016970	Dmel_CG13951	31.3306	37.5569	29.8738	40.569	30.7272	45.3653
FBgn0016977	Dmel_CG18497	2080.55	2163.07	2433.65	1977.3	1940.47	2038.35
FBgn0016978	Dmel_CG8749	733.332	745.047	748.979	607.653	628.51	610.369
FBgn0016983	Dmel_CG8571	559.056	538.992	571.87	639.403	596.852	570.159
FBgn0016984	Dmel_CG9985	576.679	541.022	504.654	571.494	608.957	623.773
FBgn0017414	Dmel_CG12346	98.8873	71.0535	77.8853	71.4368	91.2504	68.0479
FBgn0017418	Dmel_CG5659	1080.91	1049.56	1009.31	947.199	888.295	790.8
FBgn0017429	Dmel_CG5989	245.75	230.416	206.983	208.137	216.021	195.896
FBgn0017430	Dmel_CG5994	130.218	105.565	126.964	118.179	102.424	106.196
FBgn0017456	Dmel_CG12799	5.87449	5.07525	7.46845	7.93742	5.58676	11.3413
FBgn0017457	Dmel_CG3582	177.214	179.664	218.719	250.47	296.098	254.664
FBgn0017482	Dmel_CG3425	64.6194	60.903	81.0861	97.0129	114.529	107.227
FBgn0017545	Dmel_CG2168	5413.34	6009.1	5863.8	5846.35	5617.49	6221.23
FBgn0017550	Dmel_CG2161	639.341	592.789	617.748	620.882	598.714	589.749
FBgn0017551	Dmel_CG10800	88.1174	81.204	91.7553	91.7213	83.8014	67.0169
FBgn0017556	Dmel_CG4569	4.89541	6.0903	5.33461	3.52774	2.79338	1.03103
FBgn0017558	Dmel_CG8808	2247.97	1853.48	1891.65	2750.76	2670.47	2607.47
FBgn0017561	Dmel_CG1615	421.984	389.779	386.226	468.308	522.362	501.08
FBgn0017566	Dmel_CG2286	3866.4	4132.27	4123.65	2882.16	2992.64	3093.09
FBgn0017567	Dmel_CG3944	868.446	969.373	978.367	826.373	759.799	827.917
FBgn0017572	Dmel_CG4083	610.947	663.843	713.771	745.235	724.417	760.9
FBgn0017577	Dmel_CG4082	15.6653	15.2258	17.0707	22.0484	14.898	25.7757
FBgn0017578	Dmel_CG9648	175.256	195.905	209.117	178.151	192.743	205.175
FBgn0017579	Dmel_CG6253	1967.96	2322.43	2493.4	2786.03	2472.14	3004.42
FBgn0017581	Dmel_CG17342	10481.1	10875.2	11326.4	15680.8	14017.2	15683
FBgn0017590	Dmel_CG6669	1294.35	1174.41	1201.35	807.853	778.422	856.785
FBgn0019624	Dmel_CG14724	2819.76	3109.1	3143.15	1953.49	2080.14	2124.95
FBgn0019637	Dmel_CG1433	191.9	193.875	189.912	230.185	209.503	215.485
FBgn0019643	Dmel_CG3318	2026.7	2063.6	2045.29	2069.9	2155.56	2113.61
FBgn0019644	Dmel_CG8189	3528.61	3665.35	3536.85	2202.19	2343.65	2331.16
FBgn0019650	Dmel_CG11186	1197.42	1085.09	1050.92	910.157	937.644	1005.25
FBgn0019662	Dmel_CG8593	917.4	909.485	877.01	792.86	802.631	869.158
FBgn0019686	Dmel_CG10895	53.8495	62.9331	42.6769	94.3671	70.7656	67.0169
FBgn0019809	Dmel_CG3858	7.83266	2.0301	5.33461	4.40968	5.58676	9.27927
FBgn0019828	Dmel_CG1980	2.93725	6.0903	1.06692	0.881935	1.86225	1.03103
FBgn0019830	Dmel_CG3057	879.216	831.326	946.36	862.533	985.132	989.788
FBgn0019886	Dmel_CG4589	1735.91	1539.83	1481.95	1705.66	1661.13	1685.73
FBgn0019890	Dmel_CG8954	1896.48	1864.65	1767.89	1707.43	1757.04	1680.58
FBgn0019925	Dmel_CG6202	729.416	759.258	806.593	804.325	871.535	817.606
FBgn0019929	Dmel_CG2045	785.224	807.98	821.53	832.547	798.907	762.962
FBgn0019932	Dmel_CG5029	319.181	247.672	234.723	337.781	375.244	362.922
FBgn0019936	Dmel_CG15693	1289.45	1579.42	1701.74	2293.91	2168.59	2348.69
FBgn0019938	Dmel_CG10122	201.691	191.844	193.113	299.858	269.096	261.881
FBgn0019940	Dmel_CG5192	2856.96	2584.32	2401.64	4081.6	3515	3702.43
FBgn0019947	Dmel_CG18803	397.507	441.547	409.698	403.926	416.214	439.219
FBgn0019948	Dmel_CG3832	1768.22	1787.5	1690	1697.73	1981.44	1795.02
FBgn0019949	Dmel_CG5179	147.841	172.559	171.774	156.984	147.118	137.127
FBgn0019952	Dmel_CG6331	322.118	364.403	389.426	359.83	367.795	442.312
FBgn0019957	Dmel_CG6343	1622.34	1800.7	1621.72	1085.66	1148.08	1113.51
FBgn0019960	Dmel_CG6455	2032.57	2103.18	2105.04	1553.97	1613.64	1653.77
FBgn0019968	Dmel_CG8183	2702.27	2451.35	2310.95	2220.71	2159.28	2140.42
FBgn0019972	Dmel_CG7788	126.302	149.212	133.365	141.992	156.429	143.313
FBgn0019982	Dmel_CG15441	710.814	608.015	646.555	624.41	718.83	672.231
FBgn0019985	Dmel_CG11144	994.747	775.498	706.302	653.514	553.089	666.045
FBgn0019990	Dmel_CG1609	357.365	371.508	330.746	390.697	328.688	328.898
FBgn0020018	Dmel_CG5796	112.594	107.595	129.098	145.519	107.08	137.127
FBgn0020224	Dmel_CG7037	699.065	815.085	736.176	690.555	597.783	651.611
FBgn0020235	Dmel_CG7610	2898.08	3140.57	3073.8	1766.52	1932.09	1986.79
FBgn0020236	Dmel_CG8322	5100.04	4091.67	4156.73	5923.08	5584.9	5665.51
FBgn0020238	Dmel_CG31196	6447.26	6287.22	6565.84	5370.99	5121.2	5148.96
FBgn0020248	Dmel_CG33166	20.5607	17.2559	12.8031	30.8677	18.6225	16.4965
FBgn0020249	Dmel_CG7954	715.709	661.813	620.948	731.124	810.08	713.472
FBgn0020251	Dmel_CG8339	676.546	729.821	698.834	545.036	533.536	557.787
FBgn0020255	Dmel_CG1404	827.324	885.124	903.683	863.415	851.05	833.072
FBgn0020257	Dmel_CG9952	528.704	518.691	518.524	485.946	463.701	509.329
FBgn0020258	Dmel_CG3478	34.2679	30.4515	29.8738	36.1593	24.2093	31.9619
FBgn0020261	Dmel_CG3291	426.88	443.577	380.891	444.495	433.905	443.343
FBgn0020269	Dmel_CG10145	659.901	684.144	651.889	494.766	419.007	490.77
FBgn0020270	Dmel_CG16928	132.176	154.288	136.566	179.033	186.225	234.044
FBgn0020272	Dmel_CG1424	37.2051	35.5268	33.0746	52.0342	52.1431	60.8307
FBgn0020277	Dmel_CG8807	563.951	651.662	599.61	405.69	460.908	493.863
FBgn0020278	Dmel_CG5248	432.754	453.727	433.17	530.925	510.257	485.615
FBgn0020279	Dmel_CG8715	2347.84	2169.16	2159.45	2326.55	2201.18	2122.89
FBgn0020294	Dmel_CG10573	536.537	548.127	505.721	375.704	385.486	350.55
FBgn0020299	Dmel_CG31317	812.638	795.799	725.507	651.75	648.995	658.828
FBgn0020300	Dmel_CG13695	74.4102	89.3244	91.7553	89.9574	106.148	94.8547
FBgn0020304	Dmel_CG3365	1703.6	1707.31	1662.26	1907.63	1854.8	1769.25
FBgn0020305	Dmel_CG4258	87.1383	74.0987	103.491	106.714	110.804	120.63
FBgn0020306	Dmel_CG9696	1761.37	1565.21	1558.77	1957.9	1861.32	2008.45
FBgn0020307	Dmel_CG5799	222.252	233.462	210.184	177.269	191.812	167.027
FBgn0020309	Dmel_CG14938	2295.95	2189.46	2249.07	2358.3	2256.12	2251.77
FBgn0020312	Dmel_CG4050	271.206	324.816	265.664	276.928	276.545	340.24
FBgn0020369	Dmel_CG1489	655.985	639.482	658.291	647.341	755.144	731
FBgn0020370	Dmel_CG3991	965.375	934.861	967.698	944.553	977.683	979.478
FBgn0020372	Dmel_CG11303	3232.93	3357.79	2930.83	1064.5	1099.66	1105.26
FBgn0020377	Dmel_CG8856	0.979082	5.07525	2.13384	0	1.86225	1.03103
FBgn0020378	Dmel_CG1343	292.746	291.319	278.467	260.171	285.856	262.913
FBgn0020379	Dmel_CG6312	502.269	466.923	488.65	515.932	479.53	468.087
FBgn0020381	Dmel_CG7486	223.231	208.085	231.522	237.241	270.027	258.788
FBgn0020385	Dmel_CG4067	3052.78	1864.65	1927.93	3990.76	4542.04	4048.85
FBgn0020386	Dmel_CG1210	1808.36	1830.14	1585.45	1878.52	1643.44	1876.47
FBgn0020388	Dmel_CG4107	455.273	554.217	506.788	577.668	562.4	525.825
FBgn0020389	Dmel_CG8363	340.721	332.936	329.679	303.386	337.999	305.185
FBgn0020391	Dmel_CG4007	114.553	112.671	106.692	86.4297	88.457	82.4824
FBgn0020392	Dmel_CG7436	157.632	163.423	186.711	190.498	194.605	154.654
FBgn0020407	Dmel_CG6814	94.971	73.0836	98.1568	84.6658	87.5259	98.9788
FBgn0020412	Dmel_CG6297	796.973	723.731	688.165	829.019	756.075	884.623
FBgn0020414	Dmel_CG4559	979.082	963.283	986.903	1177.38	1207.67	1160.94
FBgn0020415	Dmel_CG4475	1450.02	1280.99	1422.21	1883.81	2014.96	1845.54
FBgn0020416	Dmel_CG4472	417.089	334.967	358.486	715.25	719.761	659.859
FBgn0020429	Dmel_CG7234	0	2.0301	1.06692	0.881935	1.86225	5.15515
FBgn0020440	Dmel_CG10023	808.722	759.258	746.845	728.479	625.717	654.704
FBgn0020443	Dmel_CG6382	713.751	688.204	670.027	941.025	887.364	979.478
FBgn0020445	Dmel_CG3327	152.737	154.288	136.566	142.874	161.085	162.903
FBgn0020493	Dmel_CG5201	423.943	424.291	389.426	533.571	496.29	503.142
FBgn0020496	Dmel_CG7583	1986.56	1853.48	1923.66	2039.03	2019.61	2135.26
FBgn0020497	Dmel_CG13387	1204.27	1122.65	1114.93	1278.81	1135.97	1158.88
FBgn0020503	Dmel_CG5020	3540.36	3621.7	3549.65	3632.69	3323.19	3644.69
FBgn0020506	Dmel_CG8221	0	2.0301	0	2.64581	1.86225	2.06206
FBgn0020508	Dmel_CG9540	0.979082	2.0301	1.06692	0	0	1.03103
FBgn0020509	Dmel_CG1262	0.979082	4.0602	0	1.76387	2.79338	0
FBgn0020510	Dmel_CG9749	495.416	484.179	506.788	508.877	473.943	447.467
FBgn0020513	Dmel_CG3989	2916.69	2059.54	2246.94	4458.18	4978.73	4818
FBgn0020521	Dmel_CG3541	1918.02	2018.93	1884.18	1749.76	1710.48	1746.56
FBgn0020545	Dmel_CG3943	417.089	411.095	439.572	469.19	529.811	547.477
FBgn0020616	Dmel_CG3423	414.152	385.719	411.832	414.51	441.354	496.956
FBgn0020617	Dmel_CG10052	64.6194	66.9933	62.9484	67.0271	66.11	75.2652
FBgn0020618	Dmel_CG7111	4328.52	4712.88	5135.09	6324.36	6001.11	6435.69
FBgn0020620	Dmel_CG8085	813.617	715.61	671.094	707.312	700.207	691.821
FBgn0020621	Dmel_CG2049	3499.24	3349.67	3390.68	3759.69	3360.44	3531.28
FBgn0020622	Dmel_CG2699	510.102	492.299	441.706	450.669	436.698	472.211
FBgn0020626	Dmel_CG6708	876.278	871.928	896.214	903.984	879.915	864.003
FBgn0020633	Dmel_CG4978	13.7071	8.1204	17.0707	17.6387	12.1046	21.6516
FBgn0020642	Dmel_CG6956	0.979082	8.1204	2.13384	4.40968	5.58676	5.15515
FBgn0020647	Dmel_CG5405	1905.29	1968.18	1991.94	1756.82	1655.54	1679.55
FBgn0020653	Dmel_CG2151	1638	1629.16	1701.74	2086.66	2169.53	1995.04
FBgn0020655	Dmel_CG4237	515.976	471.998	528.126	552.973	535.398	543.353
FBgn0020660	Dmel_CG10837	0.979082	0	3.20077	0.881935	0	2.06206
FBgn0020762	Dmel_CG2969	1647.8	1617.99	1574.78	1240	1220.71	1242.39
FBgn0020764	Dmel_CG3017	766.621	926.741	893.014	605.89	665.756	657.797
FBgn0020765	Dmel_CG10297	0.979082	2.0301	1.06692	2.64581	5.58676	2.06206
FBgn0020767	Dmel_CG10155	1865.15	1846.38	1783.89	1516.93	1403.21	1572.32
FBgn0020887	Dmel_CG8013	430.796	450.682	411.832	440.086	404.109	386.636
FBgn0020907	Dmel_CG14904	2482.95	2194.54	2138.11	1254.99	1228.16	1119.7
FBgn0020908	Dmel_CG15848	131.197	244.627	249.66	29.9858	24.2093	31.9619
FBgn0020909	Dmel_CG11130	73.4312	69.0234	74.6845	78.4922	76.3524	76.2962
FBgn0020910	Dmel_CG4863	6878.05	7782.39	8148.08	11097.4	10611.1	11367.1
FBgn0020912	Dmel_CG1447	61.6822	69.0234	62.9484	51.1523	60.5232	61.8618
FBgn0020930	Dmel_CG8657	691.232	804.935	690.298	534.453	621.993	551.601
FBgn0021738	Dmel_CG32788	0.979082	0	0	7.93742	4.65563	5.15515
FBgn0021742	Dmel_CG1567	8.81174	3.04515	5.33461	8.81935	0.931127	7.21721
FBgn0021750	Dmel_CG4938	146.862	163.423	153.637	149.929	149.911	149.499
FBgn0021760	Dmel_CG32435	1029.99	1070.88	1023.18	992.177	998.168	976.385
FBgn0021761	Dmel_CG4579	236.938	246.657	242.191	294.566	257.922	273.223
FBgn0021764	Dmel_CG5227	728.437	729.821	648.688	597.952	559.607	538.197
FBgn0021765	Dmel_CG7113	1159.23	1110.46	1282.44	1282.33	1440.45	1352.71
FBgn0021767	Dmel_CG11202	0	1.01505	3.20077	0	1.86225	1.03103
FBgn0021768	Dmel_CG9710	146.862	146.167	167.507	228.421	173.19	171.151
FBgn0021776	Dmel_CG12249	10.7699	9.13545	6.40153	10.5832	7.44901	3.09309
FBgn0021795	Dmel_CG9035	342.679	376.584	435.304	453.315	492.566	450.56
FBgn0021796	Dmel_CG5092	656.964	688.204	609.212	702.902	642.477	694.914
FBgn0021800	Dmel_CG3920	1525.41	1510.39	1442.48	1299.97	1187.19	1342.4
FBgn0021814	Dmel_CG12770	239.875	262.898	233.656	276.046	332.412	330.96
FBgn0021818	Dmel_CG6556	500.311	475.044	487.583	518.578	495.359	469.118
FBgn0021825	Dmel_CG8269	496.395	470.983	492.918	464.78	446.941	474.274
FBgn0021847	Dmel_CG8325	899.776	909.485	897.281	780.513	775.628	775.334
FBgn0021856	Dmel_CG8674	177.214	154.288	176.042	133.172	163.878	145.375
FBgn0021872	Dmel_CG9415	2982.28	3189.29	3059.93	3915.79	3934.01	3806.56
FBgn0021874	Dmel_CG2863	79.3057	89.3244	94.956	89.9574	123.84	129.91
FBgn0021875	Dmel_CG3260	67.5567	80.189	80.0191	98.7768	94.9749	100.01
FBgn0021895	Dmel_CG18426	698.086	727.791	789.522	973.657	904.124	889.778
FBgn0021906	Dmel_CG7361	2331.19	2381.31	2494.46	1763.87	1911.6	1998.14
FBgn0021944	Dmel_CG3433	166.444	163.423	195.247	216.074	219.746	211.361
FBgn0021967	Dmel_CG8844	807.743	837.416	872.742	615.591	665.756	625.835
FBgn0021979	Dmel_CG3082	3557.98	3730.31	3600.86	2778.98	3136.03	2844.61
FBgn0021995	Dmel_CG2173	140.009	112.671	158.971	218.72	197.399	252.602
FBgn0022023	Dmel_CG9124	876.278	1046.52	1080.79	965.719	908.78	993.912
FBgn0022027	Dmel_CG14750	147.841	168.498	164.306	154.339	185.294	161.872
FBgn0022029	Dmel_CG4798	306.453	299.44	298.738	377.468	399.453	430.97
FBgn0022069	Dmel_CG12396	174.277	208.085	245.392	244.296	221.608	244.354
FBgn0022097	Dmel_CG8186	1386.38	1395.69	1327.25	957.782	1087.56	1044.43
FBgn0022153	Dmel_CG3054	636.403	632.376	578.272	612.945	612.681	623.773
FBgn0022160	Dmel_CG8256	1897.46	1725.59	1664.4	1428.74	1521.46	1572.32
FBgn0022213	Dmel_CG13281	225.189	215.191	247.526	282.219	280.269	311.371
FBgn0022224	Dmel_CG3450	46.0169	35.5268	50.1453	48.5064	40.9696	47.4274
FBgn0022238	Dmel_CG5738	848.864	890.199	885.545	888.109	810.08	869.158
FBgn0022246	Dmel_CG11606	44.0587	43.6472	42.6769	54.68	52.1431	56.7066
FBgn0022288	Dmel_CG12792	95.95	89.3244	107.759	131.408	131.289	142.282
FBgn0022338	Dmel_CG5452	95.95	71.0535	106.692	93.4851	109.873	101.041
FBgn0022343	Dmel_CG3760	298.62	313.651	316.876	337.781	327.757	291.781
FBgn0022344	Dmel_CG10340	299.599	288.274	280.6	206.373	221.608	211.361
FBgn0022349	Dmel_CG1910	772.496	700.385	755.381	872.234	937.644	970.199
FBgn0022355	Dmel_CG6186	21533	16387	22232.5	40654.6	40778.7	38787.3
FBgn0022359	Dmel_CG4649	176.235	161.393	145.101	116.415	147.118	115.475
FBgn0022361	Dmel_CG1507	2547.57	2293	2093.3	1516.93	1541.01	1720.79
FBgn0022382	Dmel_CG15862	2085.44	1871.75	1766.82	1678.32	1554.98	1776.46
FBgn0022699	Dmel_CG10270	260.436	276.094	283.801	236.359	247.68	268.068
FBgn0022702	Dmel_CG2054	86.1592	75.1137	61.8815	59.0897	55.8676	36.086
FBgn0022709	Dmel_CG17146	927.191	924.711	920.753	732.006	788.664	736.155
FBgn0022710	Dmel_CG9210	914.463	1044.49	894.08	852.831	822.185	869.158
FBgn0022724	Dmel_CG7128	40.1424	51.7676	45.8776	54.68	64.2477	56.7066
FBgn0022764	Dmel_CG8815	2684.64	2544.73	2352.56	2687.26	2587.6	2551.8
FBgn0022768	Dmel_CG2984	674.588	724.746	603.878	662.333	652.72	614.494
FBgn0022770	Dmel_CG17058	40.1424	31.4666	24.5392	36.1593	52.1431	37.1171
FBgn0022772	Dmel_CG10667	9.79082	12.1806	12.8031	16.7568	11.1735	15.4654
FBgn0022774	Dmel_CG8782	458.21	327.861	344.616	394.225	445.079	424.784
FBgn0022786	Dmel_CG12153	125.323	126.881	123.763	130.526	121.978	128.879
FBgn0022787	Dmel_CG4261	1372.67	1215.02	1162.94	1167.68	1191.84	1164.03
FBgn0022800	Dmel_CG10244	313.306	237.522	254.994	271.636	288.649	268.068
FBgn0022893	Dmel_CG2207	1168.04	1289.11	1186.42	998.351	908.78	887.716
FBgn0022935	Dmel_CG10269	295.683	308.575	296.604	342.191	310.065	284.564
FBgn0022936	Dmel_CG7405	49.9332	43.6472	50.1453	61.7355	41.9007	42.2722
FBgn0022942	Dmel_CG7035	327.993	348.162	393.694	363.357	372.451	373.233
FBgn0022943	Dmel_CG12357	122.385	128.911	101.358	111.124	109.873	122.693
FBgn0022959	Dmel_CG5654	1635.07	1734.72	2081.56	3107.06	2757.07	2920.91
FBgn0022960	Dmel_CG3572	253.582	306.545	273.132	266.344	274.682	250.54
FBgn0022984	Dmel_CG3584	558.077	532.901	483.316	358.066	337.999	393.853
FBgn0022985	Dmel_CG5821	674.588	691.249	659.358	666.743	627.579	690.79
FBgn0022986	Dmel_CG3613	464.085	414.14	444.906	329.844	309.134	310.34
FBgn0022987	Dmel_CG4816	816.554	811.025	706.302	678.208	648.064	693.883
FBgn0023000	Dmel_CG6936	127.281	121.806	153.637	134.936	136.876	123.724
FBgn0023001	Dmel_CG8624	83.222	92.3696	87.4876	83.7839	107.08	87.6375
FBgn0023023	Dmel_CG1411	1456.87	1279.98	1242.96	1386.4	1417.17	1394.98
FBgn0023076	Dmel_CG7391	378.905	454.743	459.843	425.093	503.739	359.829
FBgn0023081	Dmel_CG4012	988.873	897.304	855.671	895.164	884.57	839.258
FBgn0023083	Dmel_CG7693	1229.73	1324.64	1403	1314.97	1293.33	1329
FBgn0023090	Dmel_CG31623	14.6862	13.1957	20.2715	16.7568	19.5537	21.6516
FBgn0023091	Dmel_CG8667	9.79082	13.1957	16.0038	14.111	18.6225	17.5275
FBgn0023094	Dmel_CG8727	254.561	225.341	264.597	263.699	276.545	213.423
FBgn0023095	Dmel_CG11282	964.396	1042.46	922.887	754.055	710.45	739.248
FBgn0023096	Dmel_CG15148	127.281	118.761	123.763	175.505	147.118	124.755
FBgn0023097	Dmel_CG5206	801.868	850.612	778.853	822.846	750.488	754.714
FBgn0023129	Dmel_CG3705	2183.35	2012.84	1936.46	2152.8	2345.51	2828.11
FBgn0023130	Dmel_CG3771	159.59	225.341	202.715	165.804	160.154	149.499
FBgn0023143	Dmel_CG1782	2552.47	2525.44	2511.53	2644.04	2620.19	2643.56
FBgn0023167	Dmel_CG8427	144.904	144.137	145.101	165.804	148.049	144.344
FBgn0023169	Dmel_CG3051	1817.18	1719.5	1719.88	1707.43	1703.03	1618.72
FBgn0023170	Dmel_CG3997	1547.93	1752.99	1639.86	1886.46	1792.42	2029.07
FBgn0023171	Dmel_CG8729	97.9082	120.791	87.4876	112.888	123.84	135.065
FBgn0023172	Dmel_CG9635	1850.47	1609.87	1620.65	2127.23	2132.28	2073.4
FBgn0023174	Dmel_CG3329	554.16	500.42	582.539	640.285	622.924	689.759
FBgn0023175	Dmel_CG1519	434.712	467.938	469.446	529.161	495.359	485.615
FBgn0023177	Dmel_CG32505	329.951	317.711	276.333	254.879	257.922	287.657
FBgn0023178	Dmel_CG6496	522.83	435.457	488.65	562.675	616.406	674.293
FBgn0023179	Dmel_CG6438	3051.8	2783.27	2571.28	2769.28	2723.55	3013.7
FBgn0023180	Dmel_CG1584	11.749	12.1806	7.46845	6.17355	15.8292	13.4034
FBgn0023181	Dmel_CG2917	75.3893	50.7525	54.413	60.8535	68.9034	57.7376
FBgn0023197	Dmel_CG6298	8.81174	3.04515	4.26769	12.3471	4.65563	5.15515
FBgn0023212	Dmel_CG4204	708.855	768.393	795.924	842.248	842.67	824.824
FBgn0023213	Dmel_CG10811	2907.87	2747.74	2680.11	2976.53	2820.38	3112.68
FBgn0023214	Dmel_CG15085	24.4771	48.7224	65.0822	72.3187	54.9365	76.2962
FBgn0023215	Dmel_CG13316	764.663	642.527	569.736	712.604	635.028	693.883
FBgn0023216	Dmel_CG2864	137.071	117.746	118.428	127.881	110.804	113.413
FBgn0023388	Dmel_CG1099	1881.8	1816.94	1759.35	1436.67	1345.48	1483.65
FBgn0023395	Dmel_CG9594	2.93725	4.0602	1.06692	8.81935	0.931127	6.18618
FBgn0023407	Dmel_CG9239	1716.33	1622.05	1485.16	1518.69	1428.35	1455.81
FBgn0023416	Dmel_CG1506	1641.92	1356.11	1200.29	971.011	885.501	1000.1
FBgn0023441	Dmel_CG8205	1473.52	1351.03	1296.31	1733.88	1766.35	1468.19
FBgn0023458	Dmel_CG3585	3441.47	3399.4	2983.11	3062.96	2903.25	2929.15
FBgn0023477	Dmel_CG2827	2395.81	1612.91	1994.08	3689.14	3652.81	3584.89
FBgn0023479	Dmel_CG4821	6247.52	5313.79	6067.58	7425.9	6990.9	6769.74
FBgn0023489	Dmel_CG2819	297.641	367.448	393.694	497.412	474.875	493.863
FBgn0023495	Dmel_CG8823	3.91633	8.1204	2.13384	7.93742	13.0358	8.24824
FBgn0023496	Dmel_CG7279	2.93725	1.01505	0	4.40968	7.44901	2.06206
FBgn0023506	Dmel_CG1474	98.8873	97.4448	97.0899	134.054	133.151	106.196
FBgn0023507	Dmel_CG3835	1960.12	1648.44	1637.72	3043.56	3339.02	3437.45
FBgn0023508	Dmel_CG3573	811.659	795.799	798.057	829.901	803.562	798.017
FBgn0023509	Dmel_CG3480	291.766	295.38	276.333	303.386	287.718	322.712
FBgn0023510	Dmel_CG17766	1480.37	1540.85	1401.94	1211.78	1171.36	1207.34
FBgn0023511	Dmel_CG3810	592.345	535.947	522.792	602.362	553.089	569.128
FBgn0023512	Dmel_CG3806	220.293	194.89	201.648	232.831	241.162	241.261
FBgn0023513	Dmel_CG14803	117.49	94.3997	113.094	134.936	135.944	136.096
FBgn0023514	Dmel_CG14805	201.691	193.875	196.314	278.692	255.129	233.013
FBgn0023515	Dmel_CG14814	59.724	60.903	58.6807	79.3742	68.9034	79.3893
FBgn0023516	Dmel_CG14815	420.026	491.284	468.379	433.912	448.803	448.498
FBgn0023517	Dmel_CG14816	88.1174	104.55	76.8184	72.3187	91.2504	80.4203
FBgn0023518	Dmel_CG3848	565.909	576.549	560.134	577.668	578.23	527.887
FBgn0023519	Dmel_CG3109	193.858	189.814	193.113	180.797	205.779	172.182
FBgn0023520	Dmel_CG3857	48.9541	70.0385	52.2792	45.8606	51.212	42.2722
FBgn0023521	Dmel_CG3587	55.8077	49.7375	49.0784	63.4993	47.4875	54.6446
FBgn0023522	Dmel_CG11596	172.318	159.363	158.971	186.088	182.501	153.623
FBgn0023523	Dmel_CG3206	6.85357	6.0903	6.40153	5.29161	6.51789	9.27927
FBgn0023524	Dmel_CG3078	672.629	665.873	692.432	584.723	601.508	572.221
FBgn0023525	Dmel_CG3191	152.737	147.182	136.566	163.158	195.537	176.306
FBgn0023526	Dmel_CG2865	287.85	292.334	311.541	297.212	272.82	289.719
FBgn0023527	Dmel_CG3071	115.532	89.3244	114.161	106.714	144.325	134.034
FBgn0023528	Dmel_CG2924	767.6	765.348	774.585	731.124	670.411	722.752
FBgn0023529	Dmel_CG2918	1040.76	1350.02	1385.93	1314.08	1246.78	1298.07
FBgn0023530	Dmel_CG3740	140.009	85.2642	101.358	92.6032	112.666	127.848
FBgn0023531	Dmel_CG32809	2423.23	2499.05	2372.83	2158.98	1931.16	1846.57
FBgn0023534	Dmel_CG17778	257.499	236.507	222.987	168.45	189.019	215.485
FBgn0023535	Dmel_CG18104	2.93725	3.04515	3.20077	5.29161	6.51789	4.12412
FBgn0023536	Dmel_CG3156	145.883	145.152	157.904	141.11	125.702	141.251
FBgn0023537	Dmel_CG17896	1947.39	1656.56	1766.82	1762.99	1997.27	1814.61
FBgn0023540	Dmel_CG3630	348.553	452.712	419.3	336.899	283.062	330.96
FBgn0023541	Dmel_CG3540	7.83266	3.04515	2.13384	2.64581	0.931127	2.06206
FBgn0023542	Dmel_CG3460	219.314	245.642	224.054	264.581	291.443	287.657
FBgn0023545	Dmel_CG4406	354.428	361.358	372.356	365.121	395.729	335.085
FBgn0023549	Dmel_CG3456	232.042	198.95	180.31	256.643	279.338	321.681
FBgn0023550	Dmel_CG18031	43.0796	37.5569	20.2715	31.7497	36.3139	34.024
FBgn0024150	Dmel_CG10564	254.561	254.778	238.99	224.894	249.542	239.199
FBgn0024179	Dmel_CG10776	806.764	835.386	735.109	716.132	740.246	736.155
FBgn0024183	Dmel_CG4170	2464.35	2796.46	2610.76	2485.29	2197.46	2501.28
FBgn0024184	Dmel_CG6269	31.3306	28.4214	36.2753	20.2845	34.4517	28.8688
FBgn0024187	Dmel_CG8110	1580.24	1529.68	1335.79	1395.22	1369.69	1414.57
FBgn0024188	Dmel_CG12352	187.984	201.995	196.314	179.915	181.57	172.182
FBgn0024189	Dmel_CG33141	869.425	837.416	814.061	654.396	588.472	658.828
FBgn0024191	Dmel_CG7238	75.3893	84.2492	94.956	94.3671	96.8372	82.4824
FBgn0024194	Dmel_CG11495	44.0587	32.4816	49.0784	41.451	46.5563	32.9929
FBgn0024196	Dmel_CG10751	205.607	218.236	199.514	192.262	234.644	234.044
FBgn0024222	Dmel_CG4201	146.862	125.866	138.7	211.664	192.743	183.523
FBgn0024227	Dmel_CG6620	0.979082	1.01505	3.20077	3.52774	5.58676	6.18618
FBgn0024230	Dmel_CG10234	175.256	159.363	171.774	180.797	196.468	223.733
FBgn0024232	Dmel_CG18471	1429.46	1274.9	1104.26	768.166	755.144	908.337
FBgn0024234	Dmel_CG5562	372.051	338.012	393.694	466.544	429.249	435.094
FBgn0024236	Dmel_CG6817	886.069	908.47	853.537	874.88	865.017	868.127
FBgn0024238	Dmel_CG8649	1595.9	1545.92	1453.15	1444.61	1434.87	1519.74
FBgn0024244	Dmel_CG10016	126.302	136.017	137.633	107.596	108.011	124.755
FBgn0024245	Dmel_CG17559	110.636	113.686	109.893	126.117	104.286	114.444
FBgn0024248	Dmel_CG5686	549.265	536.962	509.989	595.306	564.263	529.949
FBgn0024250	Dmel_CG9653	128.26	148.197	138.7	141.992	171.327	148.468
FBgn0024251	Dmel_CG1414	15.6653	23.3462	18.1377	15.8748	16.7603	8.24824
FBgn0024273	Dmel_CG1520	564.93	572.488	525.992	515.932	562.4	487.677
FBgn0024277	Dmel_CG18214	4162.08	3977.98	3722.49	3159.09	3268.25	3364.25
FBgn0024285	Dmel_CG4602	394.57	506.51	511.056	470.953	441.354	419.629
FBgn0024288	Dmel_CG15552	3.91633	3.04515	4.26769	2.64581	1.86225	3.09309
FBgn0024289	Dmel_CG1982	3444.41	1139.9	1351.79	2838.95	3115.55	2437.35
FBgn0024291	Dmel_CG5216	775.433	824.221	763.916	762.874	684.378	708.317
FBgn0024293	Dmel_CG1865	1922.92	1782.43	1980.21	2262.16	2269.16	2451.79
FBgn0024294	Dmel_CG12172	2.93725	1.01505	3.20077	0	0	2.06206
FBgn0024314	Dmel_CG5105	227.147	240.567	289.136	294.566	334.274	311.371
FBgn0024315	Dmel_CG8098	1720.25	1836.23	1770.02	1649.22	1575.47	1721.82
FBgn0024320	Dmel_CG5722	2136.36	2078.82	1931.13	1821.2	1757.04	1826.98
FBgn0024321	Dmel_CG8524	448.42	395.87	387.293	407.454	405.971	413.443
FBgn0024326	Dmel_CG9738	994.747	938.921	931.423	839.602	865.948	862.972
FBgn0024329	Dmel_CG7717	795.994	778.544	732.975	914.567	852.912	845.444
FBgn0024330	Dmel_CG9473	103.783	105.565	144.034	104.068	98.6994	78.3582
FBgn0024332	Dmel_CG4206	42.1005	43.6472	61.8815	47.6245	44.6941	72.1721
FBgn0024352	Dmel_CG2720	324.076	465.908	547.331	692.319	540.053	373.233
FBgn0024360	Dmel_CG11418	98.8873	105.565	136.566	103.186	110.804	126.817
FBgn0024361	Dmel_CG11415	13.7071	5.07525	4.26769	9.70129	14.898	7.21721
FBgn0024362	Dmel_CG11412	416.11	468.953	470.513	403.044	412.489	437.156
FBgn0024364	Dmel_CG11417	92.0337	118.761	108.826	160.512	202.054	155.685
FBgn0024365	Dmel_CG12773	425.901	383.689	458.776	472.717	443.216	473.243
FBgn0024366	Dmel_CG11409	52.8704	60.903	53.3461	29.1039	38.1762	29.8999
FBgn0024371	Dmel_CG1071	129.239	121.806	131.231	180.797	182.501	158.779
FBgn0024432	Dmel_CG12363	398.486	407.035	397.962	373.059	378.969	354.674
FBgn0024491	Dmel_CG6046	70.4939	80.189	69.3499	61.7355	80.0769	82.4824
FBgn0024509	Dmel_CG6773	452.336	451.697	451.308	520.342	511.189	534.073
FBgn0024510	Dmel_CG32315	57.7658	64.9632	62.9484	75.8464	65.1789	74.2341
FBgn0024542	Dmel_CG8614	105.741	102.52	116.294	108.478	110.804	100.01
FBgn0024555	Dmel_CG9351	1573.38	1574.34	1502.23	1446.37	1324.06	1481.59
FBgn0024556	Dmel_CG6050	822.429	784.634	879.144	655.278	662.031	580.47
FBgn0024558	Dmel_CG31289	110.636	126.881	126.964	176.387	156.429	195.896
FBgn0024689	Dmel_CG6549	303.515	309.59	291.27	313.087	312.859	339.209
FBgn0024698	Dmel_CG10110	162.528	203.01	202.715	194.908	206.71	182.492
FBgn0024728	Dmel_CG1783	1118.11	988.659	899.415	873.116	825.909	977.416
FBgn0024732	Dmel_CG8357	265.331	285.229	242.191	253.997	266.302	269.099
FBgn0024733	Dmel_CG17521	4704.49	4987.96	5302.6	5940.72	5874.48	6477.96
FBgn0024734	Dmel_CG4993	2554.43	2618.83	2463.52	2419.15	2104.35	2245.58
FBgn0024740	Dmel_CG17116	65.5985	29.4365	40.543	121.707	151.774	136.096
FBgn0024754	Dmel_CG8200	774.454	750.122	705.235	747.881	857.568	758.838
FBgn0024804	Dmel_CG17023	514.997	518.691	582.539	545.918	590.334	594.904
FBgn0024806	Dmel_CG7020	1438.27	1412.95	1340.05	1333.49	1227.22	1247.55
FBgn0024807	Dmel_CG17686	3037.11	3050.23	2992.72	2685.49	2650.92	2602.32
FBgn0024811	Dmel_CG1587	856.697	732.866	719.105	667.625	749.557	758.838
FBgn0024814	Dmel_CG6948	984.957	987.644	971.966	926.914	1091.28	1069.18
FBgn0024833	Dmel_CG9388	595.282	544.067	556.933	594.424	634.097	572.221
FBgn0024836	Dmel_CG11895	714.73	584.669	571.87	535.335	473.943	558.818
FBgn0024841	Dmel_CG1963	386.737	410.08	403.296	373.059	447.872	401.07
FBgn0024846	Dmel_CG7393	311.348	296.395	295.537	270.754	258.853	250.54
FBgn0024887	Dmel_CG5649	93.9919	100.49	121.629	140.228	146.187	136.096
FBgn0024889	Dmel_CG8548	755.851	769.408	794.857	927.796	903.193	857.817
FBgn0024897	Dmel_CG3100	62.6613	87.2943	72.5507	33.5135	46.5563	48.4584
FBgn0024909	Dmel_CG2670	67.5567	60.903	56.5469	74.0826	70.7656	84.5444
FBgn0024912	Dmel_CG1303	29.3725	36.5418	49.0784	54.68	51.212	65.9859
FBgn0024913	Dmel_CG11062	942.856	847.567	816.195	735.534	763.524	785.644
FBgn0024920	Dmel_CG3181	6.85357	3.04515	5.33461	4.40968	3.72451	10.3103
FBgn0024921	Dmel_CG7398	1156.3	1029.26	1061.59	1142.11	978.614	1075.36
FBgn0024941	Dmel_CG9108	901.735	990.689	938.891	676.444	581.954	660.89
FBgn0024943	Dmel_CG11219	3417	3495.83	3398.15	2823.96	2694.68	2608.5
FBgn0024944	Dmel_CG3856	605.073	563.353	593.209	432.148	456.252	467.056
FBgn0024945	Dmel_CG7067	211.482	190.829	214.451	240.768	256.06	240.23
FBgn0024947	Dmel_CG3059	1191.54	1099.3	1113.87	955.136	1063.35	1018.66
FBgn0024956	Dmel_CG7614	102.804	110.64	121.629	111.124	129.427	137.127
FBgn0024957	Dmel_CG6342	1336.45	1082.04	1089.33	1575.14	1806.39	1735.22
FBgn0024958	Dmel_CG4900	492.478	495.345	564.402	483.301	464.632	486.646
FBgn0024963	Dmel_CG7535	3007.74	2686.84	2607.56	1807.97	1679.75	1770.28
FBgn0024973	Dmel_CG2701	405.34	380.644	359.553	380.996	410.627	385.605
FBgn0024975	Dmel_CG2712	47.975	53.7977	29.8738	44.0968	49.3497	53.6135
FBgn0024977	Dmel_CG2709	0.979082	0	1.06692	9.70129	5.58676	4.12412
FBgn0024980	Dmel_CG2715	223.231	185.754	218.719	216.074	217.884	216.516
FBgn0024983	Dmel_CG4293	205.607	180.679	205.916	221.366	217.884	221.671
FBgn0024985	Dmel_CG11448	1991.45	1993.56	1978.07	1831.78	1744.93	1690.89
FBgn0024986	Dmel_CG3719	241.833	295.38	278.467	269.872	310.996	259.819
FBgn0024987	Dmel_CG3056	2423.23	2507.17	2361.1	1758.58	1616.44	1596.03
FBgn0024989	Dmel_CG3777	69.5148	28.4214	45.8776	20.2845	19.5537	24.7447
FBgn0024991	Dmel_CG2694	55.8077	51.7676	61.8815	95.249	61.4544	108.258
FBgn0024992	Dmel_CG2658	424.922	455.758	421.434	470.953	432.974	440.25
FBgn0024993	Dmel_CG2662	33.2888	43.6472	48.0115	51.1523	43.763	39.1791
FBgn0024994	Dmel_CG2675	119.448	121.806	133.365	137.582	132.22	129.91
FBgn0024995	Dmel_CG2680	170.36	193.875	216.585	132.29	122.909	138.158
FBgn0024996	Dmel_CG2677	241.833	274.064	317.943	290.157	293.305	307.247
FBgn0024997	Dmel_CG2681	155.674	265.943	227.254	334.254	284.925	359.829
FBgn0024998	Dmel_CG2685	145.883	152.258	147.235	156.103	141.531	153.623
FBgn0025109	Dmel_CG18642	151.758	163.423	149.369	123.471	132.22	137.127
FBgn0025111	Dmel_CG1683	29.3725	41.6171	23.4723	13.229	13.0358	9.27927
FBgn0025185	Dmel_CG1605	74.4102	62.9331	61.8815	73.2006	85.6636	77.3272
FBgn0025186	Dmel_CG5709	463.106	515.646	477.981	463.016	507.464	457.777
FBgn0025286	Dmel_CG1821	1711.44	2018.93	2145.58	2582.31	2510.32	2811.62
FBgn0025334	Dmel_CG11182	5.87449	8.1204	8.53537	10.5832	6.51789	6.18618
FBgn0025335	Dmel_CG4585	392.612	302.485	297.671	369.531	433.905	429.939
FBgn0025336	Dmel_CG4882	223.231	244.627	245.392	195.79	217.884	224.764
FBgn0025352	Dmel_CG4581	1195.46	1048.55	1188.55	1396.99	1646.23	1545.51
FBgn0025360	Dmel_CG18455	405.34	369.478	396.895	345.719	356.621	329.929
FBgn0025366	Dmel_CG5277	870.404	1102.34	1075.46	856.359	825.909	879.468
FBgn0025373	Dmel_CG12389	154.695	141.092	147.235	127.881	174.121	150.53
FBgn0025381	Dmel_CG14782	765.642	668.918	752.18	864.297	985.132	832.041
FBgn0025382	Dmel_CG14791	177.214	139.062	148.302	127.881	170.396	129.91
FBgn0025383	Dmel_CG14780	1.95816	0	2.13384	2.64581	1.86225	1.03103
FBgn0025387	Dmel_CG12184	0.979082	4.0602	1.06692	1.76387	1.86225	2.06206
FBgn0025388	Dmel_CG12179	64.6194	82.2191	77.8853	107.596	83.8014	95.8857
FBgn0025390	Dmel_CG14796	502.269	570.458	568.669	764.638	664.824	621.711
FBgn0025391	Dmel_CG14808	185.047	196.92	193.113	164.04	174.121	188.678
FBgn0025394	Dmel_CG32810	635.424	642.527	641.22	614.709	630.373	595.935
FBgn0025454	Dmel_CG8453	3029.28	2707.14	2909.5	4063.08	3561.56	2771.41
FBgn0025455	Dmel_CG6292	1087.76	1167.31	1230.16	1202.08	1068.93	1126.92
FBgn0025456	Dmel_CG5413	141.967	124.851	134.432	239.886	232.782	211.361
FBgn0025457	Dmel_CG7581	126.302	138.047	139.767	104.068	130.358	119.599
FBgn0025463	Dmel_CG4303	272.185	273.049	297.671	337.781	326.825	353.643
FBgn0025469	Dmel_CG8717	95.95	75.1137	75.7514	80.2561	89.3882	84.5444
FBgn0025519	Dmel_CG7773	195.816	191.844	204.849	174.623	230.919	208.268
FBgn0025525	Dmel_CG9102	506.185	474.028	425.702	383.642	408.765	357.767
FBgn0025549	Dmel_CG1659	536.537	523.766	532.394	436.558	408.765	343.333
FBgn0025558	Dmel_CG4101	93.9919	88.3094	96.023	87.3116	74.4901	77.3272
FBgn0025571	Dmel_CG5836	1021.18	1012.01	1080.79	1214.42	1135.04	1100.11
FBgn0025574	Dmel_CG5212	1079.93	1021.14	1079.72	906.63	924.609	927.927
FBgn0025582	Dmel_CG9677	804.805	980.539	971.966	944.553	932.989	975.354
FBgn0025583	Dmel_CG18106	1093.63	1005.91	830.065	1724.18	1717	2076.49
FBgn0025592	Dmel_CG18374	912.505	742.002	785.254	1066.26	1113.63	1055.77
FBgn0025595	Dmel_CG11325	685.357	848.582	845.002	1045.09	980.476	938.237
FBgn0025608	Dmel_CG10372	667.734	708.505	711.637	706.43	728.141	643.362
FBgn0025612	Dmel_CG3062	1.95816	1.01505	3.20077	1.76387	0	1.03103
FBgn0025613	Dmel_CG3081	7.83266	5.07525	6.40153	12.3471	7.44901	4.12412
FBgn0025615	Dmel_CG3024	289.808	309.59	282.734	297.212	258.853	286.626
FBgn0025620	Dmel_CG13360	958.521	807.98	830.065	375.704	373.382	420.66
FBgn0025621	Dmel_CG16989	387.717	466.923	456.643	534.453	427.387	499.018
FBgn0025624	Dmel_CG4025	241.833	240.567	209.117	281.337	264.44	281.471
FBgn0025625	Dmel_CG4290	856.697	807.98	750.046	818.436	788.664	825.855
FBgn0025626	Dmel_CG4281	269.248	272.033	288.069	332.49	280.269	300.03
FBgn0025627	Dmel_CG4194	11.749	4.0602	9.6023	17.6387	16.7603	22.6826
FBgn0025628	Dmel_CG4199	765.642	678.054	718.038	1062.73	1164.84	1109.39
FBgn0025629	Dmel_CG4045	122.385	110.64	110.96	141.992	154.567	135.065
FBgn0025630	Dmel_CG4061	159.59	160.378	132.298	164.04	162.016	165.996
FBgn0025631	Dmel_CG4322	814.596	859.748	842.868	787.568	843.601	815.544
FBgn0025632	Dmel_CG4313	135.113	187.784	153.637	175.505	148.049	171.151
FBgn0025633	Dmel_CG13366	748.998	834.371	818.329	742.59	764.455	722.752
FBgn0025634	Dmel_CG13367	149.8	148.197	158.971	195.79	195.537	158.779
FBgn0025635	Dmel_CG17829	134.134	138.047	137.633	142.874	149.911	121.661
FBgn0025637	Dmel_CG16983	1156.3	1163.25	1149.07	954.254	1045.66	1072.27
FBgn0025638	Dmel_CG16982	561.014	569.443	608.145	557.383	634.097	574.283
FBgn0025639	Dmel_CG13363	1516.6	1622.05	1509.69	1314.08	1209.53	1127.95
FBgn0025640	Dmel_CG13369	218.335	278.124	264.597	268.99	288.649	284.564
FBgn0025641	Dmel_CG14622	1588.07	1512.42	1582.24	1770.93	1500.04	1613.56
FBgn0025642	Dmel_CG32812	9.79082	7.10535	12.8031	16.7568	13.0358	20.6206
FBgn0025643	Dmel_CG3588	562.972	534.931	596.409	826.373	901.331	857.817
FBgn0025674	Dmel_CG15218	432.754	445.607	491.851	498.293	473.943	486.646
FBgn0025676	Dmel_CG3217	283.934	245.642	227.254	297.212	296.098	295.905
FBgn0025678	Dmel_CG5809	334.846	426.321	469.446	534.453	512.12	475.305
FBgn0025680	Dmel_CG3772	3374.9	3016.73	3223.17	2963.3	3485.21	2853.89
FBgn0025681	Dmel_CG3558	1117.13	999.824	1018.91	997.469	1004.69	916.585
FBgn0025682	Dmel_CG9148	567.868	556.248	571.87	590.015	541.916	554.694
FBgn0025683	Dmel_CG3164	5644.41	4826.56	5416.76	6418.73	6846.57	6368.67
FBgn0025684	Dmel_CG15438	226.168	288.274	209.117	248.706	243.024	244.354
FBgn0025686	Dmel_CG11592	38.1842	24.3612	34.1415	23.8123	27.0027	30.9309
FBgn0025687	Dmel_CG7144	169.381	198.95	214.451	275.164	253.266	323.743
FBgn0025693	Dmel_CG11163	276.101	235.492	204.849	212.546	240.231	227.858
FBgn0025697	Dmel_CG12789	1362.88	1166.29	1210.96	1433.14	1376.21	1364.05
FBgn0025700	Dmel_CG5885	301.557	300.455	324.344	364.239	353.828	352.612
FBgn0025702	Dmel_CG11489	975.166	1081.03	911.151	934.851	823.116	793.893
FBgn0025709	Dmel_CG8083	22.5189	31.4666	20.2715	33.5135	45.6252	35.055
FBgn0025712	Dmel_CG13920	430.796	473.013	458.776	270.754	296.098	320.65
FBgn0025716	Dmel_CG6546	198.754	187.784	200.581	182.561	208.572	158.779
FBgn0025720	Dmel_CG9204	439.608	402.975	399.029	480.655	486.979	509.329
FBgn0025724	Dmel_CG6699	774.454	755.197	816.195	867.824	857.568	936.175
FBgn0025725	Dmel_CG7961	1072.09	1099.3	1162.94	1269.1	1191.84	1220.74
FBgn0025726	Dmel_CG2999	7295.14	7260.65	7744.79	6385.21	6190.13	6493.42
FBgn0025739	Dmel_CG3346	12.7281	21.3161	16.0038	34.3955	28.8649	25.7757
FBgn0025740	Dmel_CG17245	551.223	546.097	485.449	518.578	431.112	481.491
FBgn0025741	Dmel_CG11081	1676.19	1487.05	1541.7	1524.87	1525.19	1725.94
FBgn0025742	Dmel_CG9115	282.955	306.545	328.612	313.087	290.512	279.409
FBgn0025743	Dmel_CG18582	762.705	778.544	710.57	690.555	681.585	641.3
FBgn0025776	Dmel_CG11551	0	0	1.06692	0.881935	0.931127	2.06206
FBgn0025777	Dmel_CG11324	1011.39	1077.98	1059.45	908.393	866.879	919.678
FBgn0025781	Dmel_CG6759	101.825	124.851	152.57	122.589	81.9391	105.165
FBgn0025790	Dmel_CG10327	912.505	906.44	938.891	941.025	901.331	875.344
FBgn0025800	Dmel_CG2262	1606.67	1568.25	1505.43	1702.14	1480.49	1687.8
FBgn0025802	Dmel_CG6939	648.152	629.331	651.889	628.82	566.125	593.873
FBgn0025806	Dmel_CG3204	364.219	376.584	374.49	381.878	366.864	389.729
FBgn0025807	Dmel_CG3945	15.6653	13.1957	21.3384	24.6942	32.5894	41.2412
FBgn0025808	Dmel_CG7825	52.8704	62.9331	58.6807	55.5619	45.6252	69.079
FBgn0025809	Dmel_CG8962	124.343	146.167	141.901	131.408	142.462	130.941
FBgn0025814	Dmel_CG1742	618.78	675.008	777.786	643.813	704.863	698.007
FBgn0025815	Dmel_CG4039	57.7658	69.0234	77.8853	54.68	55.8676	87.6375
FBgn0025820	Dmel_CG1935	80.2847	105.565	85.3537	94.3671	123.84	114.444
FBgn0025827	Dmel_CG6421	417.089	464.893	419.3	532.689	531.673	583.563
FBgn0025830	Dmel_CG5859	144.904	137.032	149.369	164.922	166.672	151.561
FBgn0025832	Dmel_CG8648	22.5189	23.3462	26.673	25.5761	25.1404	32.9929
FBgn0025833	Dmel_CG8910	539.474	581.624	518.524	310.441	360.346	323.743
FBgn0025835	Dmel_CG17707	15.6653	22.3311	17.0707	5.29161	3.72451	5.15515
FBgn0025836	Dmel_CG40494	1638	1377.42	1335.79	1423.44	1332.44	1361.99
FBgn0025837	Dmel_CG17636	0	1.01505	1.06692	0.881935	1.86225	3.09309
FBgn0025838	Dmel_CG2652	6.85357	2.0301	2.13384	4.40968	1.86225	6.18618
FBgn0025839	Dmel_CG3621	607.031	637.452	622.015	459.488	439.492	446.436
FBgn0025864	Dmel_CG12737	1468.62	1371.33	1276.04	1348.48	1338.03	1209.4
FBgn0025865	Dmel_CG3637	405.34	414.14	400.096	514.168	474.875	469.118
FBgn0025866	Dmel_CG8107	743.123	685.159	709.503	770.812	740.246	721.721
[truncated: 8,873 more rows]

## Sheet: Definition of columns
Columns	Definition
FlyDatabase.ID	Gene flyDatabase ID
KEGG.ID	Gene KEGG ID
X3d_control_1	Sample 1 of 3 day
X3d_control_2	Sample 2 of 3 day
X3d_control_3	Sample 3 of 3 day
X30d_control_1	Sample 1 of 30 day
X30d_control_2	Sample 2 of 30 day
X30d_control_3	Sample 3 of 30 day
